# Supplementary material for: Global analyses of Ceratocystis cacaofunesta mitochondria: from genome to proteome
Source: BMC Genomics. 2013 Feb 11;14:91. doi: 10.1186/1471-2164-14-91 (PMC3605234; doi:10.1186/1471-2164-14-91)
Supplement: Additional file 1 — All intronic ORFs sequences. [file 1471-2164-14-91-S1.xlsx]

## Sheet: Plan1
Gene	Length	# introns	introns length (bp)	# intronics ORFs (io)	Protein encoded in io(aa)	Conserved dommains
cox1		9		10
Gene	14003 bp	i1	1301	io1	320	1 dommain GIY…YIG superfamily / grpIintron_endo
Protein	536 aa	i2	1215	io2	349	2 dommain LAGLIDADG_1 superfamily
		i3	1214	io3	362	2 dommains LAGLIDADG_1 superfamily
		i4	1414	io4	311	2 dommains LAGLIDADG_1 superfamily
		i5	1051	io5	319	2 dommains LAGLIDADG_1 superfamily
		i6	1561	io6	276	2 dommains LAGLIDADG_1 superfamily
		i7	1149	io7	345	2 dommains LAGLIDADG_1 superfamily
		i8	1267	io8	415	1 dommain GIY…YIG superfamily / grpIintron_endo
		i9	2230	io9_1	231	2 dommains LAGLIDADG_1 superfamily
				io9_2	353	1 dommain LAGLIDADG_1 superfamily
cox2		6		6
Gene	10161 bp	i1	1340	io1	419	2 dommains LAGLIDADG_1 superfamily
Protein	250 aa	i2	1436	io2	248	2 dommains GIY…YIG superfamily / grpIintron_endo
		i3	1907	io3	450	2 dommains LAGLIDADG_1 superfamily
		i4	1177	io4	254	1 dommain LAGLIDADG_2 superfamily
		i5	1571	io5	316	1 dommain GIY…YIG superfamily / grpIintron_endo
		i6	1987	io6	467	1 dommain GIY…YIG superfamily / grpIintron_endo
cox3		2		2
gene	3370 bp	i1	1443	io1	261	1 dommain LAGLIDADG_1 superfamily
Protein	269aa	i2	1120	io2	307	2 dommains LAGLIDADG_1 superfamily
nad1	3484 bp	1		1
	346 aa	i1	2445	io1	378	1 dommain GIY…YIG superfamily / grpIintron_endo
nad2	1670 bp	0		0
	556 aa
nad3	464 bp	0		0
	154 aa
nad4		1		1
gene	2795 bp	i1	1335	io1	367	2 dommains LAGLIDADG_1 superfamily
Protein	487 aa
nad5		6		8
gene	14956 bp	i1	3734	io1	486	2 dommains LAGLIDADG_1 superfamily
Protein	655 aa			io1_2	307	2 dommains LAGLIDADG_1 superfamily
		i2	1384	io2	422	2 dommains LAGLIDADG_1 superfamily
		i3	2542	io3	314	2 dommains LAGLIDADG_1 superfamily
				io3_2	311	2 dommains LAGLIDADG_1 superfamily
		i4	1232	io4	332	2 dommains LAGLIDADG_1 superfamily
		i5	2193	io5	490	No hit (489aa)
		i6	1910	io6	128	1 dommain LAGLIDADG_1 superfamily
nad6		1		1
gene	2521 bp	i1	1836	io1	486	2 dommains LAGLIDADG_1 superfamily
Protein	228 aa
nad4L		1		1
gene	1334 bp	i1	1075	io1	320	2 dommains LAGLIDADG_1 superfamily
Protein	86 aa
ATP6		2		2
gene	4149 bp	i1	1675	io1	353	1 dommain GIY…YIG superfamily / grpIintron_endo
Protein	263 aa	i2	1685	io2	297	1 dommain GIY…YIG superfamily / grpIintron_endo
ATP8		0		0
gene	152 bp
Protein	50 aa
ATP9		0		0
gene	225 bp
Protein	75 aa
cob		2		2
gene	3978 bp	i1	1571	io1	452	1 dommain LAGLIDADG_1 superfamily
Protein	396 aa	i2	1219	io2	293	2 dommains LAGLIDADG_1 superfamily
rns		1		1
gene	4036 bp	i1	2512	io1	433	2 dommains LAGLIDADG_1 superfamily
rRNAs	1524 bp
rnl		3		3
gene	8487 bp	i1	2540	io1	419	2 dommains LAGLIDADG_1 superfamily
rRNA L	3008 bp	i2	1644	rps3	428	rps3
		i3	1295	io3	216	1 dommain LAGLIDADG_2 superfamily
Total		35		37 + rps3
Summary
Genes	# introns	# intrónics ORFs	LAGLIDADG dommain	GIY,,,YIG dommain	Others
cox1	9	10	8 HD	2
cox2	6	6	3/ 2HD	3
cox3	2	2	2/ 1HD	0
nad1	1	1	0	1
nad2	0	0	0	0
nad3	0	0	0	0
nad4	1	1	1 HD	0
nad5	6	8	7/ 6HD	0	1 No Hits
nad6	1	1	1 HD	0
nad4L	1	1	1 HD	0
atp6	2	2	0	2
atp8	0	0	0	0
atp9	0	0	0	0
cob	2	2	2/ 1HD	0
rns	1	1	1 HD	0
rnl	3	2	2/ 1HD	0	1 rps3
rps3	0	0	0	0
Total	35	38
