# Supplementary material for: Global analyses of Ceratocystis cacaofunesta mitochondria: from genome to proteome
Source: BMC Genomics. 2013 Feb 11;14:91. doi: 10.1186/1471-2164-14-91 (PMC3605234; doi:10.1186/1471-2164-14-91)
Supplement: Additional file 2 — Table of all genes predicted in this work and its RPKMs and its annotations (RPKMs, NR, KEGG, CDD, Autofact, Biological process, Molecular function and Cellular component, Predicted by BlastP, Predicted by TargetP/WolfpSort, Identified by LC-MS/MS). Sheet 2A: mitochondrial genes. Sheet 2B: predicted nuclear genes. [file 1471-2164-14-91-S2.xlsx]

## Sheet: 2A
Gene ID	FPKM CER1	FPKM CER2	NR	KEGG	CDD	Autofact	Biological Process	Molecular Function	Compent Celular	Predicted by BlastP	Predicted by TargetP/WolfpSort	Identified by LC-MS
Cc_4829	56.9674	45.1018	gi|302920017|ref|XP_003052983.1| predicted protein [Nectria haematococca mpVI 77-13-4]_x0001_gi|256733923|gb|EEU47270.1| predicted protein [Nectria haematococca mpVI 77-13-4]	fgr:FG08365.1 hypothetical protein	gnl|CDD|178667 PLN03120, PLN03120, nucleic acid binding protein; Provisional.	Predicted protein n=1 Tax=Nectria haematococca mpVI 77-13-4 RepID=C7YLI6_NECH7	No hits found	GO:0005488 binding	No hits found	Yes	No	No
Cc_3801	114.634	130.506	gi|14475537|emb|CAC41973.1| putative Rab/GTPase [Glomerella lindemuthiana]	fgr:FG06209.1 similar to (NCU06404.1) RAS-RELATED PROTEIN RAB1BV; K07901 Ras-related protein Rab-8A	gnl|CDD|133270 cd01867, Rab8_Rab10_Rab13_like, Rab8/Sec4/Ypt2. Rab8/Sec4/Ypt2 are known or suspected to be involved in post-Golgi transport to the plasma membrane. It is likely that these Rabs have functions that are specific to the mammalian lineage and have no orthologs in plants. Rab8 modulates polarized membrane transport through reorganization of actin and microtubules, induces the formation…	Putative Rab/GTPase n=1 Tax=Glomerella lindemuthiana RepID=Q96VL3_COLLN	GO:0015031 protein transport,GO:0007165 signal transduction	GO:0000166 nucleotide binding	No hits found	Yes	No	No
Cc_6388	317.868	337.288	gi|46121267|ref|XP_385188.1| hypothetical protein FG05012.1 [Gibberella zeae PH-1]	fgr:FG05012.1 hypothetical protein	gnl|CDD|178220 PLN02610, PLN02610, probable methionyl-tRNA synthetase.	Multisynthetase complex auxiliary component p43 n=1 Tax=Metarhizium acridum CQMa 102 RepID=E9EDA8_METAQ	GO:0006412 translation	GO:0003824 catalytic activity,GO:0000166 nucleotide binding	No hits found	Yes	No	No
Cc_1726	17.2459	8.61826	gb|EFX00688.1| peptidyl-tRNA hydrolase 2 [Grosmannia clavigera kw1407]	ncr:NCU01070 hypothetical protein; K01056 peptidyl-tRNA hydrolase, PTH1 family [EC:3.1.1.29]	gnl|CDD|73208 cd00462, PTH, Peptidyl-tRNA hydrolase (PTH) is a monomeric protein that cleaves the ester bond linking the nascent peptide and tRNA when peptidyl-tRNA is released prematurely from the ribosome. This ensures the recycling of peptidyl-tRNAs into tRNAs produced through abortion of translation and is essential for cell viability.This group also contains chloroplast RNA splicing 2 (CRS2)…	Peptidyl-tRNA hydrolase 2 n=1 Tax=Grosmannia clavigera kw1407 RepID=F0XP44_GROCL	No hits found	No hits found	No hits found	Yes	No	No
Cc_4308	35.4988	43.907	gi|310795292|gb|EFQ30753.1| dynein heavy chain [Glomerella graminicola M1.001]	fgr:FG09607.1 DYHC_FUSSO Dynein heavy chain, cytosolic (DYHC); K10413 dynein heavy chain 1, cytosolic	gnl|CDD|34842 COG5245, DYN1, Dynein, heavy chain [Cytoskeleton].	Dynein heavy chain n=1 Tax=Glomerella graminicola M1.001 RepID=E3QIR5_COLGM	GO:0006139 nucleobase, nucleoside, nucleotide and nucleic acid metabolic process,GO:0009056 catabolic process,GO:0008150 biological_process	GO:0003774 motor activity,GO:0000166 nucleotide binding,GO:0016787 hydrolase activity	GO:0005856 cytoskeleton,GO:0043234 protein complex,GO:0005737 cytoplasm	Yes	No	No
Cc_623	25.6973	28.9804	gb|EFY86920.1| protein MSF1 [Metarhizium acridum CQMa 102]	fgr:FG10319.1 hypothetical protein	gnl|CDD|147058 pfam04707, PRELI, PRELI-like family. This family includes a conserved region found in the PRELI protein and yeast YLR168C gene MSF1 product. The function of this protein is unknown, though it is thought to be involved in intra-mitochondrial protein sorting. This region is also found in a number of other eukaryotic proteins.	Protein MSF1 n=1 Tax=Metarhizium acridum CQMa 102 RepID=E9EAY9_METAQ	GO:0007275 multicellular organismal development	No hits found	GO:0005739 mitochondrion	Yes	No	No
Cc_2255	26.4551	27.2618	ref|XP_388870.1| hypothetical protein FG08694.1 [Gibberella zeae PH-1]	fgr:FG08694.1 hypothetical protein	gnl|CDD|162481 TIGR01678, FAD_lactone_ox, sugar 1,4-lactone oxidases. This model represents a family of at least two different sugar 1,4 lactone oxidases, both involved in synthesizing ascorbic acid or a derivative. These include L-gulonolactone oxidase (EC 1.1.3.8) from rat and D-arabinono-1,4-lactone oxidase (EC 1.1.3.37) from Saccharomyces cerevisiae. Members are proposed to have the cofactor …	Predicted protein n=1 Tax=Nectria haematococca mpVI 77-13-4 RepID=C7YMD7_NECH7	GO:0009058 biosynthetic process,GO:0008152 metabolic process	GO:0000166 nucleotide binding,GO:0003824 catalytic activity	GO:0005623 cell	Yes	No	No
Cc_2826	1223.48	1084.79	gi|322706676|gb|EFY98256.1| acyl-CoA desaturase [Metarhizium anisopliae ARSEF 23]	mgr:MGG_01790 MG01790.4; hypothetical protein; K00507 stearoyl-CoA desaturase (delta-9 desaturase) [EC:1.14.19.1]	gnl|CDD|31588 COG1398, OLE1, Fatty-acid desaturase [Lipid metabolism].	Acyl-CoA desaturase n=1 Tax=Metarhizium anisopliae ARSEF 23 RepID=E9F2G7_METAR	GO:0009058 biosynthetic process,GO:0006629 lipid metabolic process,GO:0007275 multicellular organismal development,GO:0006810 transport,GO:0006091 generation of precursor metabolites and energy	GO:0003824 catalytic activity,GO:0005488 binding	GO:0005623 cell,GO:0005783 endoplasmic reticulum	Yes	No	No
Cc_227	29.6133	37.9016	gb|EGO59502.1| hypothetical protein NEUTE1DRAFT_79667 [Neurospora tetrasperma FGSC 2508]	ncr:NCU07999 similar to phosphatidylinositolglycan class N; K05285 phosphatidylinositol glycan, class N [EC:2.7.-.-]	gnl|CDD|191150 pfam04987, PigN, Phosphatidylinositolglycan class N (PIG-N). Phosphatidylinositolglycan class N (PIG-N) is a mammalian homologue of the yeast protein MCD4P and is expressed in the endoplasmic reticulum. PIG-N is essential for glycosylphosphatidylinositol anchor synthesis. Glycosylphosphatidylinositol (GPI)-anchored proteins are cell surface-localised proteins that serve many import…	GPI ethanolamine phosphate transferase 1 n=1 Tax=Neurospora crassa OR74A RepID=MCD4_NEUCR	GO:0009058 biosynthetic process,GO:0006464 protein modification process,GO:0006629 lipid metabolic process,GO:0016043 cellular component organization	GO:0016787 hydrolase activity,GO:0016740 transferase activity	GO:0005783 endoplasmic reticulum,GO:0005623 cell	Yes	No	No
Cc_7053	91.6842	143.003	gi|310797851|gb|EFQ32744.1| dolichyl-diphosphooligosaccharide-protein glycosyltransferase 48kD subunit [Glomerella graminicola M1.001]	pan:PODANSg2020 hypothetical protein; K12670 oligosaccharyltransferase complex subunit beta	gnl|CDD|190607 pfam03345, DDOST_48kD, Oligosaccharyltransferase 48 kDa subunit beta. Members of this family are involved in asparagine-linked protein glycosylation. In particular, dolichyl-diphosphooligosaccharide-protein glycosyltransferase (DDOST), also known as oligosaccharyltransferase EC:2.4.1.119, transfers the high-mannose sugar GlcNAc(2)-Man(9)-Glc(3) from a dolichol-linked donor to an as…	Dolichyl-diphosphooligosaccharide-protein glycosyltransferase 48kD subunit n=1 Tax=Glomerella graminicola M1.001 RepID=E3QPF6_COLGM	No hits found	GO:0016740 transferase activity	No hits found	Yes	No	No
Cc_3012	195.126	249.027	gi|302884442|ref|XP_003041117.1| predicted protein [Nectria haematococca mpVI 77-13-4]_x0001_gi|256722013|gb|EEU35404.1| predicted protein [Nectria haematococca mpVI 77-13-4]	ncr:NCU03321 eukaryotic ribosome biogenesis protein 1	gnl|CDD|100015 cd02186, alpha_tubulin, The tubulin superfamily includes five distinct families, the alpha-, beta-, gamma-, delta-, and epsilon-tubulins and a sixth family (zeta-tubulin) which is present only in kinetoplastid protozoa. The alpha- and beta-tubulins are the major components of microtubules, while gamma-tubulin plays a major role in the nucleation of microtubule assembly. The delta- …	Predicted protein n=1 Tax=Nectria haematococca mpVI 77-13-4 RepID=C7ZKX0_NECH7	GO:0006139 nucleobase, nucleoside, nucleotide and nucleic acid metabolic process	No hits found	GO:0005730 nucleolus,GO:0005654 nucleoplasm	Yes	No	No
Cc_2381	21.7034	21.6085	ref|XP_964579.1| hypothetical protein NCU03173 [Neurospora crassa OR74A]_x0001_gb|EAA35343.1| hypothetical protein NCU03173 [Neurospora crassa OR74A]	ncr:NCU03173 similar to HAD superfamily hydrolase	gnl|CDD|162371 TIGR01456, CECR5, HAD-superfamily class IIA hydrolase, TIGR01456, CECR5. This hypothetical equivalog is a member of the Class IIA subfamily of the haloacid dehalogenase superfamily of aspartate-nucleophile hydrolases. The sequences modelled by this equivalog are all eukaryotes. One sequence is called "Cat Eye Syndrome critical region protein 5" (CECR5). This gene has been cloned fr…	Whole genome shotgun sequence assembly, scaffold_31 n=1 Tax=Sordaria macrospora k-hell RepID=D1ZH28_SORMK	No hits found	GO:0003824 catalytic activity	No hits found	Yes	No	No
Cc_887	48.8783	47.8342	ref|XP_386862.1| hypothetical protein FG06686.1 [Gibberella zeae PH-1]	fgr:FG06686.1 hypothetical protein	gnl|CDD|128753 smart00477, NUC, DNA/RNA non-specific endonuclease. prokaryotic and eukaryotic double- and single-stranded DNA and RNA endonucleases also present in phosphodiesterases.	DNA/RNA non-specific endonuclease n=1 Tax=Glomerella graminicola M1.001 RepID=E3QCC6_COLGM	No hits found	GO:0016787 hydrolase activity,GO:0003676 nucleic acid binding,GO:0005488 binding	No hits found	Yes	No	No
Cc_1567	149.599	169.048	gb|EFQ27162.1| hypothetical protein GLRG_02333 [Glomerella graminicola M1.001]	ncr:NCU00472 similar to cdc37 protein; K09554 cell division cycle protein 37	gnl|CDD|146057 pfam03234, CDC37_N, Cdc37 N terminal kinase binding. Cdc37 is a molecular chaperone required for the activity of numerous eukaryotic protein kinases. This domain corresponds to the N terminal domain which binds predominantly to protein kinases and is found N terminal to the Hsp (Heat shocked protein) 90-binding domain pfam08565. Expression of a construct consisting of only the N-te…	Whole genome shotgun sequence assembly, scaffold_29 n=1 Tax=Sordaria macrospora k-hell RepID=D1ZG08_SORMK	GO:0007275 multicellular organismal development	No hits found	No hits found	Yes	No	No
Cc_790	127.488	121.681	gb|EFX06245.1| histone h2a [Grosmannia clavigera kw1407]	mgr:MGG_06213 MG06213.4; histone H2A; K11251 histone H2A	gnl|CDD|185399 PTZ00017, PTZ00017, histone H2A; Provisional.	Histone H2A n=1 Tax=Grosmannia clavigera kw1407 RepID=F0X759_GROCL	GO:0006996 organelle organization,GO:0006350 transcription,GO:0050789 regulation of biological process	GO:0003677 DNA binding	GO:0005694 chromosome,GO:0005634 nucleus	Yes	No	No
Cc_659	31.4705	11.9525	ref|XP_964549.1| hypothetical protein NCU00715 [Neurospora crassa OR74A]_x0001_gb|EAA35313.1| conserved hypothetical protein [Neurospora crassa OR74A]	ncr:NCU00715 hypothetical protein	gnl|CDD|143432 cd07114, ALDH_DhaS, Uncharacterized Candidatus pelagibacter aldehyde dehydrogenase, DhaS-like. Uncharacterized aldehyde dehydrogenase from Candidatus pelagibacter (DhaS) and other related sequences are present in this CD.	Similar to aldehyde dehydrogenase n=1 Tax=Leptosphaeria maculans JN3 RepID=E4ZRP6_LEPMJ	GO:0008152 metabolic process	GO:0003824 catalytic activity	No hits found	Yes	No	No
Cc_5979	357.71	353.282	gi|302421806|ref|XP_003008733.1| cytosolic non-specific dipeptidase [Verticillium albo-atrum VaMs.102]_x0001_gi|261351879|gb|EEY14307.1| cytosolic non-specific dipeptidase [Verticillium albo-atrum VaMs.102]	fgr:FG09893.1 hypothetical protein; K08660 cytosolic nonspecific dipeptidase [EC:3.4.13.18 3.4.13.-]	gnl|CDD|193551 cd05676, M20_dipept_like_CNDP, M20 cytosolic nonspecific dipeptidases including anserinase and serum carnosinase. Peptidase M20 family, CNDP (cytosolic nonspecific dipeptidase) subfamily including anserinase (Xaa-methyl-His dipeptidase, EC 3.4.13.5), 'serum' carnosinase (beta-alanyl-L-histidine dipeptidase; EC 3.4.13.20), and some uncharacterized proteins. Two genes, CN1 and CN2, c…	Cytosolic non-specific dipeptidase n=1 Tax=Verticillium albo-atrum VaMs.102 RepID=C9S5T1_VERA1	GO:0019538 protein metabolic process,GO:0009056 catabolic process	GO:0008233 peptidase activity	No hits found	Yes	No	No
Cc_5179	79.5212	73.4988	gi|46128695|ref|XP_388901.1| hypothetical protein FG08725.1 [Gibberella zeae PH-1]	fgr:FG08725.1 hypothetical protein	gnl|CDD|192483 pfam10203, Pet191_N, Cytochrome c oxidase assembly protein PET191. Pet191_N is the conserved N-terminal of a family of conserved proteins found from nematodes to humans. It carries six highly conserved cysteine residues. Pet191 is required for the assembly of active cytochrome c oxidase but does not form part of the final assembled complex.	Cytochrome c oxidase assembly protein (Pet191), putative n=1 Tax=Metarhizium acridum CQMa 102 RepID=E9E4Q5_METAQ	No hits found	No hits found	No hits found	Yes	No	No
Cc_3339	18.5765	23.9518	gi|310792164|gb|EFQ27691.1| hypothetical protein GLRG_02835 [Glomerella graminicola M1.001]	fgr:FG06222.1 hypothetical protein	gnl|CDD|185494 PTZ00168, PTZ00168, mitochondrial carrier protein; Provisional.	Predicted protein n=1 Tax=Nectria haematococca mpVI 77-13-4 RepID=C7Z6Z8_NECH7	GO:0006810 transport	GO:0005488 binding	GO:0005623 cell	Yes	No	No
Cc_209	332.249	310.607	ref|XP_367364.1| glycogen synthase [Magnaporthe oryzae 70-15]_x0001_gb|EDK04021.1| glycogen synthase [Magnaporthe oryzae 70-15]	mgr:MGG_07289 MG07289.4; glycogen synthase; K00693 glycogen(starch) synthase [EC:2.4.1.11]	gnl|CDD|114419 pfam05693, Glycogen_syn, Glycogen synthase. This family consists of the eukaryotic glycogen synthase proteins GYS1, GYS2 and GYS3. Glycogen synthase (GS) is the enzyme responsible for the synthesis of -1,4-linked glucose chains in glycogen. It is the rate limiting enzyme in the synthesis of the polysaccharide, and its activity is highly regulated through phosphorylation at multiple…	Glycogen synthase n=1 Tax=Magnaporthe oryzae 70-15 RepID=A4RIA0_MAGO7	GO:0009058 biosynthetic process,GO:0005975 carbohydrate metabolic process,GO:0006091 generation of precursor metabolites and energy	GO:0016740 transferase activity	No hits found	Yes	No	No
Cc_6892	107.966	99.5374	gi|302908725|ref|XP_003049927.1| predicted protein [Nectria haematococca mpVI 77-13-4]_x0001_gi|256730863|gb|EEU44214.1| predicted protein [Nectria haematococca mpVI 77-13-4]	fgr:FG01391.1 hypothetical protein; K02355 elongation factor EF-G [EC:3.6.5.3]	gnl|CDD|183713 PRK12740, PRK12740, elongation factor G; Reviewed.	Predicted protein n=1 Tax=Nectria haematococca mpVI 77-13-4 RepID=C7YWN8_NECH7	GO:0007275 multicellular organismal development,GO:0006412 translation,GO:0006139 nucleobase, nucleoside, nucleotide and nucleic acid metabolic process,GO:0009056 catabolic process	GO:0008135 translation factor activity, nucleic acid binding,GO:0016787 hydrolase activity,GO:0000166 nucleotide binding	GO:0005739 mitochondrion	Yes	No	No
Cc_5825	71.5648	59.8736	gi|310793131|gb|EFQ28592.1| Tim10/DDP family zinc finger [Glomerella graminicola M1.001]	fgr:FG07248.1 hypothetical protein	gnl|CDD|190487 pfam02953, zf-Tim10_DDP, Tim10/DDP family zinc finger. Putative zinc binding domain with four conserved cysteine residues. This domain is found in the human disease protein Tim8 A(deafness dystonia protein 1). Members of this family such as Tim9 and Tim10 are involved in mitochondrial protein import. Members of this family seem to be localised to the mitochondrial intermembrane spa…	Tim10/DDP family zinc finger n=1 Tax=Glomerella graminicola M1.001 RepID=E3QCK4_COLGM	GO:0007005 mitochondrion organization,GO:0015031 protein transport,GO:0006810 transport	GO:0005488 binding	GO:0005739 mitochondrion,GO:0043234 protein complex	Yes	No	No
Cc_2981	76.0008	87.1968	gi|302927935|ref|XP_003054600.1| predicted protein [Nectria haematococca mpVI 77-13-4]_x0001_gi|256735541|gb|EEU48887.1| predicted protein [Nectria haematococca mpVI 77-13-4]	zma:100273236 hypothetical protein LOC100273236	gnl|CDD|188168 TIGR01813, flavo_cyto_c, flavocytochrome c. This model describes a family of redox proteins related to the succinate dehydrogenases and fumarate reductases of E. coli, mitochondria, and other well-characterized systems. A member of this family from Shewanella frigidimarina NCIMB400 is characterized as a water-soluble periplasmic protein with four heme groups, a non-covalently bound…	Predicted protein n=1 Tax=Nectria haematococca mpVI 77-13-4 RepID=C7YIY1_NECH7	GO:0007275 multicellular organismal development	GO:0003824 catalytic activity	No hits found	Yes	No	No
Cc_5870	5.35909	5.03525	gi|310793735|gb|EFQ29196.1| tat pathway signal sequence [Glomerella graminicola M1.001]	fgr:FG10169.1 hypothetical protein	gnl|CDD|176530 cd08588, PI-PLCc_At5g67130_like, Catalytic domain of Arabidopsis thaliana PI-PLC X domain-containing protein At5g67130 and its uncharacterized homologs. This subfamily corresponds to the catalytic domain present in Arabidopsis thaliana PI-PLC X domain-containing protein At5g67130 and its uncharacterized homologs. Members in this family show high sequence similarity to bacterial pho…	Tat pathway signal sequence n=1 Tax=Glomerella graminicola M1.001 RepID=E3QEA8_COLGM	No hits found	No hits found	No hits found	Yes	No	No
Cc_3228	73.9262	88.9281	gi|310793760|gb|EFQ29221.1| dynamin central region [Glomerella graminicola M1.001]	pan:PODANSg5973 hypothetical protein	gnl|CDD|189811 pfam01031, Dynamin_M, Dynamin central region. This region lies between the GTPase domain, see pfam00350, and the pleckstrin homology (PH) domain, see pfam00169.	Dynamin central region n=1 Tax=Glomerella graminicola M1.001 RepID=E3QF00_COLGM	GO:0006139 nucleobase, nucleoside, nucleotide and nucleic acid metabolic process,GO:0009056 catabolic process	GO:0000166 nucleotide binding,GO:0016787 hydrolase activity	No hits found	Yes	No	No
Cc_423	130.208	68.1651	ref|XP_360600.2| hypothetical protein MGG_03143 [Magnaporthe oryzae 70-15]_x0001_gb|EDK00370.1| hypothetical protein MGG_03143 [Magnaporthe oryzae 70-15]	mgr:MGG_03143 MG03143.4; hypothetical protein	gnl|CDD|181360 PRK08294, PRK08294, phenol 2-monooxygenase; Provisional.	Predicted protein n=1 Tax=Nectria haematococca mpVI 77-13-4 RepID=C7YZ91_NECH7	GO:0008152 metabolic process	GO:0003824 catalytic activity	No hits found	Yes	No	No
Cc_3994	61.737	85.942	gi|310793893|gb|EFQ29354.1| calcium-translocating P-type ATPase [Glomerella graminicola M1.001]	ncr:NCU03305 calcium-transporting ATPase sarcoplasmic/endoplasmic reticulum type; K05853 Ca2+ transporting ATPase, sarcoplasmic/endoplasmic reticulum [EC:3.6.3.8]	gnl|CDD|162209 TIGR01116, ATPase-IIA1_Ca, sarco/endoplasmic reticulum calcium-translocating P-type ATPase. This model describes the P-type ATPase responsible for translocating calcium ions across the endoplasmic reticulum membrane of eukaryotes, and is of particular importance in the sarcoplasmic reticulum of skeletal and cardiac muscle in vertebrates. These pumps transfer Ca2+ from the cytoplasm…	Calcium-translocating P-type ATPase n=1 Tax=Glomerella graminicola M1.001 RepID=E3QEP8_COLGM	GO:0006139 nucleobase, nucleoside, nucleotide and nucleic acid metabolic process,GO:0009058 biosynthetic process,GO:0006811 ion transport	GO:0016787 hydrolase activity,GO:0005215 transporter activity,GO:0000166 nucleotide binding	GO:0005623 cell	Yes	No	No
Cc_1627	2273.78	1903.63	gb|EFQ31154.1| ribosomal protein S2 [Glomerella graminicola M1.001]	cpw:CPC735_007440 40S ribosomal protein S0, putative; K02998 small subunit ribosomal protein SAe	gnl|CDD|185527 PTZ00254, PTZ00254, 40S ribosomal protein SA; Provisional.	Ribosomal protein S2 n=1 Tax=Glomerella graminicola M1.001 RepID=E3QJW6_COLGM	GO:0006412 translation,GO:0006139 nucleobase, nucleoside, nucleotide and nucleic acid metabolic process,GO:0006810 transport,GO:0006996 organelle organization	GO:0005198 structural molecule activity	GO:0005840 ribosome,GO:0005829 cytosol,GO:0005622 intracellular	Yes	No	No
Cc_1297	1831.62	511.681	gb|EGR49858.1| sulfate adenylyltransferase [Trichoderma reesei QM6a]	fgr:FG08875.1 hypothetical protein; K00958 sulfate adenylyltransferase [EC:2.7.7.4]	gnl|CDD|180124 PRK05537, PRK05537, bifunctional sulfate adenylyltransferase subunit 1/adenylylsulfate kinase protein; Validated.	Sulfate adenylyltransferase n=1 Tax=Glomerella graminicola M1.001 RepID=E3QF53_COLGM	GO:0008152 metabolic process,GO:0009058 biosynthetic process,GO:0006519 cellular amino acid and derivative metabolic process	GO:0016301 kinase activity,GO:0016740 transferase activity,GO:0000166 nucleotide binding	GO:0005737 cytoplasm	Yes	No	No
Cc_3210	48.0263	51.6741	gi|85094582|ref|XP_959913.1| hypothetical protein NCU02269 [Neurospora crassa OR74A]_x0001_gi|28921370|gb|EAA30677.1| hypothetical protein NCU02269 [Neurospora crassa OR74A]_x0001_gi|40804618|emb|CAF05878.1| related to carrier protein YMC1, mitochondrial [Neurospora crassa]	ncr:NCU02269 similar to mitochondrial carrier protein Ymc1; K03454 mitochondrial carrier protein, MC family	gnl|CDD|189424 pfam00153, Mito_carr, Mitochondrial carrier protein.	Related to carrier protein YMC1, mitochondrial n=2 Tax=Neurospora crassa RepID=Q6MFE5_NEUCS	GO:0006810 transport	GO:0005488 binding	GO:0005739 mitochondrion,GO:0005623 cell	Yes	No	No
Cc_2063	330.813	300.367	gb|EGS23740.1| acetyl-coenzyme A synthetase-like protein [Chaetomium thermophilum var. thermophilum DSM 1495]	ssl:SS1G_05351 similar to acetyl-coenzyme A synthase ; K01895 acetyl-CoA synthetase [EC:6.2.1.1]	gnl|CDD|162753 TIGR02188, Ac_CoA_lig_AcsA, acetate--CoA ligase. This model describes acetate-CoA ligase (EC 6.2.1.1), also called acetyl-CoA synthetase and acetyl-activating enzyme. It catalyzes the reaction ATP + acetate + CoA = AMP + diphosphate + acetyl-CoA and belongs to the family of AMP-binding enzymes described by pfam00501.	Acetate-CoA ligase n=1 Tax=Glomerella graminicola M1.001 RepID=E3QGG5_COLGM	GO:0008152 metabolic process	GO:0000166 nucleotide binding,GO:0003824 catalytic activity	No hits found	Yes	No	No
Cc_4876	12.8941	8.87894	gi|52000516|dbj|BAD44729.1| G-protein alpha subunit [Fusarium oxysporum]_x0001_gi|216408349|gb|ACJ72864.1| G protein alpha subunit [Gibberella moniliformis]	mgr:MGG_01818 MG01818.4; guanine nucleotide-binding protein alpha-3 subunit; K04640 guanine nucleotide binding protein (G protein), alpha, other	gnl|CDD|133249 cd00066, G-alpha, G protein alpha subunit. The alpha subunit of G proteins contains the guanine nucleotide binding site. The heterotrimeric GNP-binding proteins are signal transducers that communicate signals from many hormones, neurotransmitters, chemokines, and autocrine and paracrine factors. Extracellular signals are received by receptors, which activate the G proteins, which i…	G protein alpha subunit n=2 Tax=Hypocreales RepID=B8XWZ8_GIBMO	GO:0009653 anatomical structure morphogenesis,GO:0030154 cell differentiation,GO:0000003 reproduction,GO:0007275 multicellular organismal development,GO:0007165 signal transduction	GO:0000166 nucleotide binding,GO:0004871 signal transducer activity	No hits found	Yes	No	No
Cc_4830	182.53	196.545	gi|115492729|ref|XP_001210992.1| homocitrate synthase, mitochondrial precursor [Aspergillus terreus NIH2624]_x0001_gi|114197852|gb|EAU39552.1| homocitrate synthase, mitochondrial precursor [Aspergillus terreus NIH2624]	afm:AFUA_4G10460 homocitrate synthase (EC:2.3.3.14); K01655 homocitrate synthase [EC:2.3.3.14]	gnl|CDD|163685 cd07948, DRE_TIM_HCS, Saccharomyces cerevisiae homocitrate synthase and related proteins, catalytic TIM barrel domain. Homocitrate synthase (HCS) catalyzes the condensation of acetyl-CoA and alpha-ketoglutarate to form homocitrate, the first step in the lysine biosynthesis pathway. This family includes the Yarrowia lipolytica LYS1 protein as well as the Saccharomyces cerevisiae LYS…	Homocitrate synthase, mitochondrial n=1 Tax=Aspergillus terreus NIH2624 RepID=Q0CZH8_ASPTN	GO:0009058 biosynthetic process,GO:0006519 cellular amino acid and derivative metabolic process	GO:0016740 transferase activity	GO:0005739 mitochondrion	Yes	No	No
Cc_1351	119.371	106.189	gb|EFX05975.1| 37S ribosomal protein s12 [Grosmannia clavigera kw1407]	mgr:MGG_08691 MG08691.4; hypothetical protein	gnl|CDD|179949 PRK05163, rpsL, 30S ribosomal protein S12; Validated.	37S ribosomal protein s12 n=1 Tax=Grosmannia clavigera kw1407 RepID=F0X844_GROCL	GO:0006412 translation	GO:0005198 structural molecule activity	GO:0005840 ribosome	Yes	No	No
Cc_700	110.353	92.9657	gb|EFW99554.1| mitochondrial ribosomal protein [Grosmannia clavigera kw1407]	pan:PODANSg5176 hypothetical protein	gnl|CDD|191176 pfam05047, L51_S25_CI-B8, Mitochondrial ribosomal protein L51 / S25 / CI-B8 domain. The proteins in this family are located in the mitochondrion. The family includes ribosomal protein L51, and S25. This family also includes mitochondrial NADH-ubiquinone oxidoreductase B8 subunit (CI-B8) EC:1.6.5.3. It is not known whether all members of this family form part of the NADH-ubiquinone …	Mitochondrial ribosomal protein n=1 Tax=Grosmannia clavigera kw1407 RepID=F0XS79_GROCL	GO:0006091 generation of precursor metabolites and energy,GO:0006412 translation	GO:0005198 structural molecule activity	GO:0005840 ribosome,GO:0005739 mitochondrion	Yes	No	No
Cc_6476	1320.23	1051.88	gi|225557649|gb|EEH05935.1| polyubiquitin [Ajellomyces capsulatus G186AR]	pan:PODANSg6264 hypothetical protein	gnl|CDD|176398 cd01803, Ubiquitin, Ubiquitin. Ubiquitin (includes Ubq/RPL40e and Ubq/RPS27a fusions as well as homopolymeric multiubiquitin protein chains).	Polyubiquitin n=1 Tax=Ajellomyces capsulatus G186AR RepID=C0NSR9_AJECG	GO:0006412 translation	GO:0005198 structural molecule activity	GO:0005840 ribosome,GO:0005634 nucleus	Yes	No	No
Cc_3780	32.1809	36.8571	gi|336471155|gb|EGO59316.1| hypothetical protein NEUTE1DRAFT_60607 [Neurospora tetrasperma FGSC 2508]	ncr:NCU04481 similar to mitochondrial ATPase Afg1; K06916	gnl|CDD|31674 COG1485, COG1485, Predicted ATPase [General function prediction only].	AFG1-like ATPase n=1 Tax=Glomerella graminicola M1.001 RepID=E3QQU7_COLGM	No hits found	GO:0016787 hydrolase activity,GO:0000166 nucleotide binding	GO:0005739 mitochondrion	Yes	No	No
Cc_3761	2332.18	2147.58	gi|325096395|gb|EGC49705.1| 60S ribosomal protein [Ajellomyces capsulatus H88]	ncr:NCU04779 60S ribosomal protein L8; K02936 large subunit ribosomal protein L7Ae	gnl|CDD|173558 PTZ00365, PTZ00365, 60S ribosomal protein L7Ae-like; Provisional.	60S ribosomal protein n=1 Tax=Ajellomyces capsulatus H88 RepID=F0UUX8_AJEC8	GO:0007275 multicellular organismal development,GO:0008150 biological_process,GO:0006412 translation	No hits found	GO:0005840 ribosome	Yes	No	No
Cc_4734	129.26	192.363	gi|340904859|gb|EGS17227.1| ribosomal protein L34-like protein [Chaetomium thermophilum var. thermophilum DSM 1495]	pan:PODANSg8782 hypothetical protein; K06013 STE24 endopeptidase [EC:3.4.24.84]	gnl|CDD|144873 pfam01435, Peptidase_M48, Peptidase family M48.	Predicted CDS Pa_2_9310 n=1 Tax=Podospora anserina S mat+ RepID=B2B6Y7_PODAN	GO:0019538 protein metabolic process,GO:0009056 catabolic process,GO:0044403 symbiosis, encompassing mutualism through parasitism	GO:0008233 peptidase activity	GO:0005623 cell	Yes	No	No
Cc_1932	108.737	117.92	gb|EFQ27645.1| hypothetical protein GLRG_02789 [Glomerella graminicola M1.001]	mgr:MGG_01822 MG01822.4; mitogen-activated protein kinase sty1; K04441 p38 MAP kinase [EC:2.7.11.24]	gnl|CDD|143361 cd07856, STKc_Sty1_Hog1, Catalytic domain of the Serine/Threonine Kinases, Fungal Mitogen-Activated Protein Kinases Sty1 and Hog1. Serine/Threonine Kinases (STKs), Fungal Mitogen-Activated Protein Kinase (MAPK) Sty1/Hog1 subfamily, catalytic (c) domain. STKs catalyze the transfer of the gamma-phosphoryl group from ATP to serine/threonine residues on protein substrates. The Sty1/Hog…	Mitogen-activated protein kinase hog1 n=1 Tax=Blastobotrys adeninivorans RepID=HOG1_BLAAD	GO:0006464 protein modification process,GO:0006350 transcription,GO:0050789 regulation of biological process	GO:0004672 protein kinase activity,GO:0004871 signal transducer activity,GO:0005488 binding,GO:0000166 nucleotide binding	GO:0005737 cytoplasm,GO:0005634 nucleus	Yes	No	No
Cc_5251	194.948	212.308	gi|15072479|gb|AAK74191.1| protein GTPase Tga1 [Trichoderma atroviride]_x0001_gi|28300423|gb|AAO37686.1| heterotrimeric G protein alpha subunit TGA1 [Trichoderma atroviride]	fgr:FG05535.1 GBA1_CRYPA Guanine nucleotide-binding protein alpha subunit; K04640 guanine nucleotide binding protein (G protein), alpha, other	gnl|CDD|144191 pfam00503, G-alpha, G-protein alpha subunit. G proteins couple receptors of extracellular signals to intracellular signaling pathways. The G protein alpha subunit binds guanyl nucleotide and is a weak GTPase.	Heterotrimeric G protein alpha subunit TGA1 n=1 Tax=Trichoderma atroviride RepID=Q96VN7_TRIAT	GO:0007165 signal transduction,GO:0044403 symbiosis, encompassing mutualism through parasitism,GO:0000003 reproduction,GO:0007275 multicellular organismal development	GO:0000166 nucleotide binding,GO:0004871 signal transducer activity	No hits found	Yes	No	No
Cc_736	159.172	215.48	ref|XP_001907760.1| hypothetical protein [Podospora anserina S mat+]_x0001_emb|CAP68433.1| unnamed protein product [Podospora anserina S mat+]	pan:PODANSg4795 hypothetical protein	gnl|CDD|99780 cd06183, cyt_b5_reduct_like, Cytochrome b5 reductase catalyzes the reduction of 2 molecules of cytochrome b5 using NADH as an electron donor. Like ferredoxin reductases, these proteins have an N-terminal FAD binding subdomain and a C-terminal NADH binding subdomain, separated by a cleft, which accepts FAD. The NADH-binding moiety interacts with part of the FAD and resembles a Rossma…	Predicted CDS Pa_7_2590 (Fragment) n=1 Tax=Podospora anserina S mat+ RepID=B2AVK9_PODAN	GO:0007275 multicellular organismal development,GO:0008152 metabolic process	GO:0003824 catalytic activity	GO:0005783 endoplasmic reticulum,GO:0005623 cell,GO:0005739 mitochondrion	Yes	No	No
Cc_1674	54.2565	34.3651	gb|EGR48078.1| predicted protein [Trichoderma reesei QM6a]	mgr:MGG_03239 MG03239.4; hypothetical protein; K12734 peptidyl-prolyl cis-trans isomerase-like 3 [EC:5.2.1.8]	gnl|CDD|29399 cd01928, Cyclophilin_PPIL3_like, Cyclophilin_PPIL3_like. Proteins similar to Human cyclophilin-like peptidylprolyl cis- trans isomerase (PPIL3). Members of this family lack a key residue important for cyclosporin binding: the tryptophan residue corresponding to W121 in human hCyP-18a; most members have a histidine at this position. The exact function of the protein is not known..	Peptidyl-prolyl cis-trans isomerase n=1 Tax=Magnaporthe oryzae 70-15 RepID=A4R7I5_MAGO7	GO:0019538 protein metabolic process	GO:0003824 catalytic activity	No hits found	Yes	No	No
Cc_6344	117.062	101.83	gi|336273734|ref|XP_003351621.1| hypothetical protein SMAC_00162 [Sordaria macrospora k-hell]_x0001_gi|289621195|emb|CBI51978.1| unnamed protein product [Sordaria macrospora]	fgr:FG06723.1 hypothetical protein; K09539 DnaJ homolog subfamily C member 19	gnl|CDD|173392 PTZ00100, PTZ00100, DnaJ chaperone protein; Provisional.	Mitochondrial chaperone n=1 Tax=Grosmannia clavigera kw1407 RepID=F0XQ41_GROCL	GO:0006810 transport,GO:0015031 protein transport	GO:0005515 protein binding	GO:0005739 mitochondrion,GO:0005623 cell	Yes	No	No
Cc_2291	86.0246	83.708	ref|XP_003050526.1| predicted protein [Nectria haematococca mpVI 77-13-4]_x0001_gb|EEU44813.1| predicted protein [Nectria haematococca mpVI 77-13-4]	fgr:FG05140.1 hypothetical protein	gnl|CDD|173844 cd01155, ACAD_FadE2, Acyl-CoA dehydrogenases similar to fadE2. FadE2-like Acyl-CoA dehydrogenase (ACAD). Acyl-CoA dehydrogenases (ACAD) catalyze the alpha,beta dehydrogenation of the corresponding trans-enoyl-CoA by FAD, which becomes reduced. The reduced form of ACAD is reoxidized in the oxidative half-reaction by electron-transferring flavoprotein (ETF), from which the electrons …	Predicted protein n=1 Tax=Nectria haematococca mpVI 77-13-4 RepID=C7YUI8_NECH7	GO:0008152 metabolic process	GO:0000166 nucleotide binding,GO:0003824 catalytic activity	No hits found	Yes	No	No
Cc_1102	1111.42	1355.14	gb|EGC46125.1| conserved hypothetical protein [Ajellomyces capsulatus H88]	ncr:NCU04142 heat shock protein 90; K04079 molecular chaperone HtpG	gnl|CDD|185535 PTZ00272, PTZ00272, heat shock protein 83 kDa (Hsp83); Provisional.	ATP-dependent molecular chaperone HSC82 n=1 Tax=Ajellomyces capsulatus H143 RepID=C6HA52_AJECH	GO:0019538 protein metabolic process,GO:0007275 multicellular organismal development,GO:0006950 response to stress	GO:0000166 nucleotide binding,GO:0005515 protein binding	GO:0005737 cytoplasm	Yes	No	No
Cc_771	253.463	446.881	gb|EFZ00806.1| cyclopropane-fatty-acyl-phospholipid synthase [Metarhizium anisopliae ARSEF 23]	ncr:NCU07859 similar to cyclopropane-fatty-acyl-phospholipid synthase	gnl|CDD|32411 COG2230, Cfa, Cyclopropane fatty acid synthase and related methyltransferases [Cell envelope biogenesis, outer membrane].	Cyclopropane-fatty-acyl-phospholipid synthase n=1 Tax=Metarhizium anisopliae ARSEF 23 RepID=E9ETQ3_METAR	GO:0009058 biosynthetic process,GO:0006629 lipid metabolic process,GO:0008152 metabolic process	GO:0016740 transferase activity	No hits found	Yes	No	No
Cc_2528	13.3477	10.6165	ref|XP_001907828.1| hypothetical protein [Podospora anserina S mat+]_x0001_emb|CAP68501.1| unnamed protein product [Podospora anserina S mat+]	pan:PODANSg4863 hypothetical protein; K00129 aldehyde dehydrogenase (NAD(P)+) [EC:1.2.1.5]	gnl|CDD|143462 cd07144, ALDH_ALD2-YMR170C, Saccharomyces cerevisiae aldehyde dehydrogenase 2 (YMR170c)-like. NAD(P)+-dependent Saccharomyces cerevisiae aldehyde dehydrogenase 2 (YMR170c, ALD5, EC=1.2.1.5) and other similar sequences, are present in this CD.	Predicted CDS Pa_7_1930 n=1 Tax=Podospora anserina S mat+ RepID=B2AVS7_PODAN	GO:0008152 metabolic process	GO:0003824 catalytic activity	No hits found	Yes	No	No
Cc_2584	3252.66	2827.17	ref|XP_003049657.1| predicted protein [Nectria haematococca mpVI 77-13-4]_x0001_gb|EEU43944.1| predicted protein [Nectria haematococca mpVI 77-13-4]	fgr:FG01509.1 hypothetical protein; K02981 small subunit ribosomal protein S2e	gnl|CDD|185425 PTZ00070, PTZ00070, 40S ribosomal protein S2; Provisional.	40S ribosomal protein S2; K02981 small subunit ribosomal protein S2e	GO:0007275 multicellular organismal development,GO:0006412 translation	GO:0005198 structural molecule activity,GO:0003723 RNA binding	GO:0005840 ribosome	Yes	No	No
Cc_369	78.4968	92.4885	gb|EFQ30986.1| WD domain-containing protein [Glomerella graminicola M1.001]	ncr:NCU07724 similar to WD repeat-containing protein	gnl|CDD|29257 cd00200, WD40, WD40 domain, found in a number of eukaryotic proteins that cover a wide variety of functions including adaptor/regulatory modules in signal transduction, pre-mRNA processing and cytoskeleton assembly; typically contains a GH dipeptide 11-24 residues from its N-terminus and the WD dipeptide at its C-terminus and is 40 residues long, hence the name WD40; between GH and …	WD domain-containing protein n=1 Tax=Glomerella graminicola M1.001 RepID=E3QJE8_COLGM	GO:0006350 transcription,GO:0050789 regulation of biological process,GO:0016043 cellular component organization,GO:0007005 mitochondrion organization,GO:0009056 catabolic process,GO:0006139 nucleobase, nucleoside, nucleotide and nucleic acid metabolic process,GO:0009653 anatomical structure morphogenesis	GO:0005515 protein binding	GO:0005739 mitochondrion,GO:0005654 nucleoplasm,GO:0043234 protein complex	Yes	No	No
Cc_7121	14.1021	12.4743	gi|310792396|gb|EFQ27923.1| hypothetical protein GLRG_03067 [Glomerella graminicola M1.001]	fgr:FG07341.1 hypothetical protein	gnl|CDD|189424 pfam00153, Mito_carr, Mitochondrial carrier protein.	Predicted protein n=1 Tax=Nectria haematococca mpVI 77-13-4 RepID=C7YU21_NECH7	GO:0006810 transport,GO:0008150 biological_process	No hits found	GO:0005739 mitochondrion	Yes	No	No
Cc_5174	94.3595	100.72	gi|340514847|gb|EGR45106.1| ADP-ribosylation factor [Trichoderma reesei QM6a]	fgr:FG04483.1 hypothetical protein; K07941 ADP-ribosylation factor 6	gnl|CDD|133349 cd04149, Arf6, Arf6 subfamily. Arf6 (ADP ribosylation factor 6) proteins localize to the plasma membrane, where they perform a wide variety of functions. In its active, GTP-bound form, Arf6 is involved in cell spreading, Rac-induced formation of plasma membrane ruffles, cell migration, wound healing, and Fc-mediated phagocytosis. Arf6 appears to change the actin structure at the pl…	Predicted protein n=1 Tax=Nectria haematococca mpVI 77-13-4 RepID=C7YZX7_NECH7	GO:0007165 signal transduction	GO:0000166 nucleotide binding	GO:0005622 intracellular	Yes	No	No
Cc_4361	32.069	103.034	gi|340897468|gb|EGS17058.1| dehydrogenase-like protein [Chaetomium thermophilum var. thermophilum DSM 1495]	ncr:NCU00891 similar to xylitol dehydrogenase; K00008 L-iditol 2-dehydrogenase [EC:1.1.1.14]	gnl|CDD|176188 cd05285, sorbitol_DH, Sorbitol dehydrogenase. Sorbitol and aldose reductase are NAD(+) binding proteins of the polyol pathway, which interconverts glucose and fructose. Sorbitol dehydrogenase is tetrameric and has a single catalytic zinc per subunit. Aldose reductase catalyzes the NADP(H)-dependent conversion of glucose to sorbital, and SDH uses NAD(H) in the conversion of sorbitol…	Whole genome shotgun sequence assembly, scaffold_4 n=1 Tax=Sordaria macrospora k-hell RepID=D1Z5F7_SORMK	GO:0008152 metabolic process,GO:0005975 carbohydrate metabolic process	GO:0003824 catalytic activity,GO:0005488 binding	No hits found	Yes	No	No
Cc_1797	123.406	118.554	ref|XP_003052589.1| hypothetical protein NECHADRAFT_99626 [Nectria haematococca mpVI 77-13-4]_x0001_gb|EEU46876.1| hypothetical protein NECHADRAFT_99626 [Nectria haematococca mpVI 77-13-4]	fgr:FG08627.1 hypothetical protein; K00861 riboflavin kinase [EC:2.7.1.26]	gnl|CDD|178528 PLN02940, PLN02940, riboflavin kinase.	Riboflavin kinase n=1 Tax=Metarhizium acridum CQMa 102 RepID=E9E0W6_METAQ	GO:0008152 metabolic process	GO:0016301 kinase activity,GO:0000166 nucleotide binding	No hits found	Yes	No	No
Cc_6858	308.765	350.061	gi|302903810|ref|XP_003048938.1| predicted protein [Nectria haematococca mpVI 77-13-4]_x0001_gi|256729872|gb|EEU43225.1| predicted protein [Nectria haematococca mpVI 77-13-4]	ncr:NCU08998 4-aminobutyrate aminotransferase; K13524 4-aminobutyrate aminotransferase / (S)-3-amino-2-methylpropionate transaminase [EC:2.6.1.19 2.6.1.22]	gnl|CDD|129782 TIGR00699, GABAtrns_euk, 4-aminobutyrate aminotransferase, eukaryotic type. This enzyme is a class III pyridoxal-phosphate-dependent aminotransferase. This model describes known eukaryotic examples of the enzyme. The degree of sequence difference between this set and known bacterial examples is greater than the distance between either set the most similar enzyme with distinct funct…	Predicted protein n=1 Tax=Nectria haematococca mpVI 77-13-4 RepID=C7YYP1_NECH7	GO:0006519 cellular amino acid and derivative metabolic process	GO:0005488 binding,GO:0016740 transferase activity	No hits found	Yes	No	No
Cc_3993	262.795	132.544	gi|322693696|gb|EFY85547.1| NADP-specific glutamate dehydrogenase [Metarhizium acridum CQMa 102]	ssl:SS1G_09120 NADP-specific glutamate dehydrogenase ; K00262 glutamate dehydrogenase (NADP+) [EC:1.4.1.4]	gnl|CDD|181834 PRK09414, PRK09414, glutamate dehydrogenase; Provisional.	NADP-specific glutamate dehydrogenase n=1 Tax=Metarhizium acridum CQMa 102 RepID=E9EET6_METAQ	GO:0006519 cellular amino acid and derivative metabolic process,GO:0008152 metabolic process	GO:0005488 binding,GO:0003824 catalytic activity	No hits found	Yes	No	No
Cc_3833	113.857	109	gi|302894487|ref|XP_003046124.1| predicted protein [Nectria haematococca mpVI 77-13-4]_x0001_gi|256727051|gb|EEU40411.1| predicted protein [Nectria haematococca mpVI 77-13-4]	fgr:FG09638.1 hypothetical protein; K11541 carbamoyl-phosphate synthase / aspartate carbamoyltransferase [EC:6.3.5.5 2.1.3.2]	gnl|CDD|162321 TIGR01369, CPSaseII_lrg, carbamoyl-phosphate synthase, large subunit. Carbamoyl-phosphate synthase (CPSase) catalyzes the first committed step in pyrimidine, arginine, and urea biosynthesis. In general, it is a glutamine-dependent enzyme, EC 6.3.5.5, termed CPSase II in eukaryotes. An exception is the mammalian mitochondrial urea-cycle form, CPSase I, in which the glutamine amidotr…	Predicted protein n=1 Tax=Nectria haematococca mpVI 77-13-4 RepID=C7Z4U9_NECH7	GO:0006519 cellular amino acid and derivative metabolic process,GO:0008152 metabolic process,GO:0006139 nucleobase, nucleoside, nucleotide and nucleic acid metabolic process,GO:0009058 biosynthetic process	GO:0016787 hydrolase activity,GO:0016301 kinase activity,GO:0005488 binding,GO:0000166 nucleotide binding,GO:0003824 catalytic activity,GO:0016740 transferase activity	No hits found	Yes	No	No
Cc_2722	12.7914	23.219	gb|EFQ30782.1| amidase [Glomerella graminicola M1.001]	ssl:SS1G_12144 hypothetical protein	gnl|CDD|189981 pfam01425, Amidase, Amidase.	Amidase n=1 Tax=Glomerella graminicola M1.001 RepID=E3QIU4_COLGM	No hits found	GO:0003824 catalytic activity	No hits found	Yes	No	No
Cc_4110	138.219	153.646	gi|320592072|gb|EFX04511.1| small nuclear ribonucleoprotein [Grosmannia clavigera kw1407]	fgr:FG00358.1 hypothetical protein; K11087 small nuclear ribonucleoprotein D1	gnl|CDD|99761 cd01724, Sm_D1, The eukaryotic Sm and Sm-like (LSm) proteins associate with RNA to form core domain of the ribonucleoprotein particles involved in a variety of RNA processing events including pre-mRNA splicing, telomere replication, and mRNA degradation. Members of this family share a highly conserved Sm fold containing an N-terminal helix followed by a strongly bent five-stranded a…	Small nuclear ribonucleoprotein n=1 Tax=Grosmannia clavigera kw1407 RepID=F0XE09_GROCL	No hits found	GO:0003676 nucleic acid binding	GO:0005622 intracellular	Yes	No	No
Cc_2824	59.3944	36.5209	gi|322694347|gb|EFY86179.1| methylenetetrahydrofolate reductase 1 [Metarhizium acridum CQMa 102]	fgr:FG09572.1 hypothetical protein; K00297 methylenetetrahydrofolate reductase (NADPH) [EC:1.5.1.20]	gnl|CDD|178155 PLN02540, PLN02540, methylenetetrahydrofolate reductase.	Methylenetetrahydrofolate reductase n=1 Tax=Metarhizium acridum CQMa 102 RepID=E9ED23_METAQ	GO:0006519 cellular amino acid and derivative metabolic process,GO:0008152 metabolic process	GO:0003824 catalytic activity	No hits found	Yes	No	No
Cc_344	184.578	281.724	emb|CBL69123.1| CgERG6-2 protein [Glomerella graminicola]_x0001_gb|EFQ26858.1| hypothetical protein GLRG_02678 [Glomerella graminicola M1.001]	fgr:FG02783.1 hypothetical protein; K00559 sterol 24-C-methyltransferase [EC:2.1.1.41]	gnl|CDD|149521 pfam08498, Sterol_MT_C, Sterol methyltransferase C-terminal. This domain is found to the C-terminus of a methyltransferase domain (pfam08241) in fungal and plant sterol methyltransferases.	CgERG6-2 protein n=2 Tax=Glomerella graminicola RepID=D5H445_COLGR	GO:0008152 metabolic process,GO:0009058 biosynthetic process,GO:0006629 lipid metabolic process	GO:0016740 transferase activity	No hits found	Yes	No	No
Cc_1831	97.5831	78.2119	gb|EGS17763.1| putative mitochondrial oxaloacetate protein [Chaetomium thermophilum var. thermophilum DSM 1495]	fgr:FG05414.1 hypothetical protein	gnl|CDD|189424 pfam00153, Mito_carr, Mitochondrial carrier protein.	Predicted CDS Pa_7_11060 n=1 Tax=Podospora anserina S mat+ RepID=B2AXM4_PODAN	GO:0006810 transport	GO:0005488 binding	GO:0005739 mitochondrion,GO:0005623 cell	Yes	No	No
Cc_1764	7.07798	6.06125	ref|XP_386492.1| hypothetical protein FG06316.1 [Gibberella zeae PH-1]	fgr:FG06316.1 hypothetical protein; K10747 DNA ligase 1 [EC:6.5.1.1]	gnl|CDD|178660 PLN03113, PLN03113, DNA ligase 1; Provisional.	DNA ligase n=1 Tax=Nectria haematococca mpVI 77-13-4 RepID=C7YPB7_NECH7	GO:0006259 DNA metabolic process	GO:0003824 catalytic activity,GO:0005488 binding	No hits found	Yes	No	No
Cc_4781	289.065	158.768	gi|302893438|ref|XP_003045600.1| predicted protein [Nectria haematococca mpVI 77-13-4]_x0001_gi|256726526|gb|EEU39887.1| predicted protein [Nectria haematococca mpVI 77-13-4]	fgr:FG06580.1 hypothetical protein; K11262 acetyl-CoA carboxylase / biotin carboxylase [EC:6.4.1.2 6.3.4.14]	gnl|CDD|192002 pfam08326, ACC_central, Acetyl-CoA carboxylase, central region. The region featured in this family is found in various eukaryotic acetyl-CoA carboxylases, N-terminal to the catalytic domain (pfam01039). This enzyme (EC:6.4.1.2) is involved in the synthesis of long-chain fatty acids, as it catalyses the rate-limiting step in this process.	Predicted protein n=2 Tax=Hypocreales RepID=C7Z7U6_NECH7	GO:0009058 biosynthetic process,GO:0006629 lipid metabolic process	GO:0000166 nucleotide binding,GO:0005488 binding,GO:0003824 catalytic activity	No hits found	Yes	No	No
Cc_5801	83.3398	84.8291	gi|302894753|ref|XP_003046257.1| predicted protein [Nectria haematococca mpVI 77-13-4]_x0001_gi|256727184|gb|EEU40544.1| predicted protein [Nectria haematococca mpVI 77-13-4]	fgr:FG06415.1 IM17_NEUCR Mitochondrial import inner membrane translocase subunit TIM17	gnl|CDD|130053 TIGR00980, 3a0801so1tim17, mitochondrial import inner membrane translocase subunit tim17.	Mitochondrial inner membrane translocase subunit n=1 Tax=Grosmannia clavigera kw1407 RepID=F0X9T0_GROCL	GO:0006810 transport,GO:0015031 protein transport	GO:0005215 transporter activity	GO:0005739 mitochondrion,GO:0005623 cell	Yes	No	No
Cc_3854	155.57	146.138	gi|302893490|ref|XP_003045626.1| predicted protein [Nectria haematococca mpVI 77-13-4]_x0001_gi|256726552|gb|EEU39913.1| predicted protein [Nectria haematococca mpVI 77-13-4]	ncr:NCU08552 50S ribosomal protein L14	gnl|CDD|189465 pfam00238, Ribosomal_L14, Ribosomal protein L14p/L23e.	Predicted protein n=1 Tax=Nectria haematococca mpVI 77-13-4 RepID=C7Z7Z9_NECH7	GO:0006412 translation	GO:0005198 structural molecule activity	GO:0005840 ribosome	Yes	No	No
Cc_1812	126.841	71.181	gb|EFX01209.1| methylene-fatty-acyl-phospholipid synthase [Grosmannia clavigera kw1407]	mgr:MGG_01295 MG01295.4; hypothetical protein; K00550 methylene-fatty-acyl-phospholipid synthase [EC:2.1.1.16]	gnl|CDD|112981 pfam04191, PEMT, Phospholipid methyltransferase. The S. cerevisiae phospholipid methyltransferase (EC:2.1.1.16) has a broad substrate specificity of unsaturated phospholipids.	Methylene-fatty-acyl-phospholipid synthase n=1 Tax=Grosmannia clavigera kw1407 RepID=F0XLE4_GROCL	GO:0008152 metabolic process	GO:0016740 transferase activity	No hits found	Yes	No	No
Cc_4125	120.803	122.747	gi|310793347|gb|EFQ28808.1| histone-arginine methyltransferase CARM1 [Glomerella graminicola M1.001]	pan:PODANSg5683 hypothetical protein; K11434 protein arginine N-methyltransferase 1 [EC:2.1.1.-]	gnl|CDD|100107 cd02440, AdoMet_MTases, S-adenosylmethionine-dependent methyltransferases (SAM or AdoMet-MTase), class I; AdoMet-MTases are enzymes that use S-adenosyl-L-methionine (SAM or AdoMet) as a substrate for methyltransfer, creating the product S-adenosyl-L-homocysteine (AdoHcy). There are at least five structurally distinct families of AdoMet-MTases, class I being the largest and most div…	Histone-arginine methyltransferase CARM1 n=1 Tax=Glomerella graminicola M1.001 RepID=E3QD36_COLGM	GO:0006464 protein modification process	GO:0016740 transferase activity	GO:0005737 cytoplasm	Yes	No	No
Cc_2348	73.8974	66.9033	gb|EGR46613.1| cell division control protein [Trichoderma reesei QM6a]	mgr:MGG_00466 MG00466.4; similar to GTP-binding protein; K04393 cell division control protein 42	gnl|CDD|133276 cd01874, Cdc42, Cdc42 subfamily. Cdc42 is an essential GTPase that belongs to the Rho family of Ras-like GTPases. These proteins act as molecular switches by responding to exogenous and/or endogenous signals and relaying those signals to activate downstream components of a biological pathway. Cdc42 transduces signals to the actin cytoskeleton to initiate and maintain polarized grow…	GTP-binding protein n=2 Tax=Magnaporthe RepID=Q9P8I4_MAGGR	GO:0044403 symbiosis, encompassing mutualism through parasitism,GO:0007165 signal transduction,GO:0008150 biological_process,GO:0006464 protein modification process	GO:0005515 protein binding,GO:0000166 nucleotide binding	GO:0005622 intracellular,GO:0005623 cell	Yes	No	No
Cc_1248	57.2298	43.5782	gb|EGD98407.1| peptidyl-prolyl cis-trans isomerase [Trichophyton tonsurans CBS 112818]_x0001_gb|EGE06458.1| peptidyl-prolyl cis-trans isomerase-like 1 [Trichophyton equinum CBS 127.97]	nfi:NFIA_048350 peptidyl prolyl cis-trans isomerase (CypC), putative; K12733 peptidyl-prolyl cis-trans isomerase-like 1 [EC:5.2.1.8]	gnl|CDD|29393 cd01922, cyclophilin_SpCYP2_like, cyclophilin_SpCYP2_like: cyclophilin 2-like peptidylprolyl cis- trans isomerase (PPIase) domain similar to Schizosaccharomyces pombe cyp-2. These proteins bind their respective SNW chromatin binding protein in autologous systems, in a CsA independent manner indicating interaction with a surface outside the PPIase active site. SNW proteins play a bas…	Peptidyl-prolyl cis-trans isomerase n=2 Tax=Trichophyton RepID=F2PX40_TRIEC	GO:0019538 protein metabolic process	GO:0003824 catalytic activity	No hits found	Yes	No	No
Cc_2429	176.377	260.683	gb|EFQ28500.1| asparaginyl-tRNA synthetase [Glomerella graminicola M1.001]	bfu:BC1G_14120 hypothetical protein ; K01893 asparaginyl-tRNA synthetase [EC:6.1.1.22]	gnl|CDD|30367 COG0017, AsnS, Aspartyl/asparaginyl-tRNA synthetases [Translation, ribosomal structure and biogenesis].	Asparaginyl-tRNA synthetase n=1 Tax=Glomerella graminicola M1.001 RepID=E3QCB2_COLGM	GO:0006139 nucleobase, nucleoside, nucleotide and nucleic acid metabolic process,GO:0006412 translation,GO:0006519 cellular amino acid and derivative metabolic process	GO:0003676 nucleic acid binding,GO:0003824 catalytic activity,GO:0000166 nucleotide binding	GO:0005737 cytoplasm	Yes	No	No
Cc_1588	21.714	17.2027	gb|EFQ28456.1| DEAD/DEAH box helicase [Glomerella graminicola M1.001]	fgr:FG06964.1 hypothetical protein	gnl|CDD|30859 COG0513, SrmB, Superfamily II DNA and RNA helicases [DNA replication, recombination, and repair / Transcription / Translation, ribosomal structure and biogenesis].	DEAD/DEAH box helicase n=1 Tax=Glomerella graminicola M1.001 RepID=E3QC68_COLGM	GO:0007275 multicellular organismal development	GO:0016787 hydrolase activity,GO:0003676 nucleic acid binding,GO:0000166 nucleotide binding	No hits found	Yes	No	No
Cc_3189	159.138	159.302	gi|169596052|ref|XP_001791450.1| hypothetical protein SNOG_00776 [Phaeosphaeria nodorum SN15]_x0001_gi|160701218|gb|EAT92271.2| hypothetical protein SNOG_00776 [Phaeosphaeria nodorum SN15]	pno:SNOG_00776 hypothetical protein	No hits found	Sphingolipid long chain base-responsive protein LSP1 n=1 Tax=Glomerella graminicola M1.001 RepID=E3Q3G6_COLGM	GO:0008150 biological_process,GO:0006950 response to stress,GO:0009628 response to abiotic stimulus,GO:0006810 transport,GO:0016043 cellular component organization	GO:0030234 enzyme regulator activity	GO:0005739 mitochondrion,GO:0005737 cytoplasm,GO:0043234 protein complex	Yes	No	No
Cc_3861	2455.08	1947.39	gi|322696655|gb|EFY88444.1| 60S ribosomal protein L23 [Metarhizium acridum CQMa 102]_x0001_gi|322707576|gb|EFY99154.1| 60S ribosomal protein L23 [Metarhizium anisopliae ARSEF 23]	fgr:FG00802.1 similar to alkaline serine protease; K02894 large subunit ribosomal protein L23e	gnl|CDD|185418 PTZ00054, PTZ00054, 60S ribosomal protein L23; Provisional.	60S ribosomal protein L23 n=2 Tax=Metarhizium RepID=E9E6J8_METAQ	GO:0006412 translation	GO:0008233 peptidase activity,GO:0005198 structural molecule activity	GO:0005840 ribosome	Yes	No	No
Cc_5732	8.72263	8.19432	gi|310798522|gb|EFQ33415.1| hypothetical protein GLRG_08694 [Glomerella graminicola M1.001]	fgr:FG10828.1 hypothetical protein	gnl|CDD|189424 pfam00153, Mito_carr, Mitochondrial carrier protein.	Mitochondrial carrier protein n=1 Tax=Metarhizium acridum CQMa 102 RepID=E9E134_METAQ	GO:0006810 transport	No hits found	GO:0005623 cell	Yes	No	No
Cc_350	117.407	178.599	gb|EFQ28969.1| aldehyde dehydrogenase [Glomerella graminicola M1.001]	fgr:FG00139.1 hypothetical protein	gnl|CDD|143462 cd07144, ALDH_ALD2-YMR170C, Saccharomyces cerevisiae aldehyde dehydrogenase 2 (YMR170c)-like. NAD(P)+-dependent Saccharomyces cerevisiae aldehyde dehydrogenase 2 (YMR170c, ALD5, EC=1.2.1.5) and other similar sequences, are present in this CD.	Aldehyde dehydrogenase n=1 Tax=Glomerella graminicola M1.001 RepID=E3QDN1_COLGM	GO:0008152 metabolic process	GO:0003824 catalytic activity	No hits found	Yes	No	No
Cc_1515	103.504	120.782	ref|XP_003051942.1| hypothetical protein NECHADRAFT_92415 [Nectria haematococca mpVI 77-13-4]_x0001_gb|EEU46229.1| hypothetical protein NECHADRAFT_92415 [Nectria haematococca mpVI 77-13-4]	ncr:NCU02396 augmenter of liver regeneration	gnl|CDD|34659 COG5054, ERV1, Mitochondrial sulfhydryl oxidase involved in the biogenesis of cytosolic Fe/S proteins [Posttranslational modification, protein turnover, chaperones].	Augmenter of liver regeneration n=1 Tax=Metarhizium acridum CQMa 102 RepID=E9DS28_METAQ	GO:0008152 metabolic process	GO:0003824 catalytic activity	GO:0005739 mitochondrion	Yes	No	No
Cc_7197	20.2291	16.396	gi|310801526|gb|EFQ36419.1| hypothetical protein GLRG_11547 [Glomerella graminicola M1.001]	ssl:SS1G_01232 hypothetical protein ; K08900 mitochondrial chaperone BCS1	gnl|CDD|149714 pfam08740, BCS1_N, BCS1 N terminal. This domain is found at the N terminal of the mitochondrial ATPase BSC1. It encodes the import and intramitochondrial sorting for the protein.	Mitochondrial chaperone BCS1 n=1 Tax=Metarhizium acridum CQMa 102 RepID=E9EG75_METAQ	No hits found	GO:0016787 hydrolase activity,GO:0000166 nucleotide binding	No hits found	Yes	No	No
Cc_5704	214.275	248.965	gi|310789728|gb|EFQ25261.1| DEAD/DEAH box helicase [Glomerella graminicola M1.001]	fgr:FG04132.1 hypothetical protein; K12823 ATP-dependent RNA helicase DDX5/DBP2 [EC:3.6.4.13]	gnl|CDD|185453 PTZ00110, PTZ00110, helicase; Provisional.	DEAD/DEAH box helicase n=1 Tax=Glomerella graminicola M1.001 RepID=E3Q2G0_COLGM	GO:0007275 multicellular organismal development,GO:0006139 nucleobase, nucleoside, nucleotide and nucleic acid metabolic process,GO:0009056 catabolic process	GO:0003723 RNA binding,GO:0016787 hydrolase activity,GO:0000166 nucleotide binding	GO:0005737 cytoplasm,GO:0005634 nucleus	Yes	No	No
Cc_4373	83.1999	75.3167	gi|302918092|ref|XP_003052584.1| predicted protein [Nectria haematococca mpVI 77-13-4]_x0001_gi|256733524|gb|EEU46871.1| predicted protein [Nectria haematococca mpVI 77-13-4]	fgr:FG08747.1 hypothetical protein	gnl|CDD|150473 pfam09809, MRP-L27, Mitochondrial ribosomal protein L27. Members of this family of proteins are components of the mitochondrial ribosome large subunit. They are also involved in apoptosis and cell cycle regulation.	50S ribosomal protein 27 n=1 Tax=Grosmannia clavigera kw1407 RepID=F0XHN0_GROCL	No hits found	No hits found	No hits found	Yes	No	No
Cc_6169	62.3866	62.403	gi|85093179|ref|XP_959643.1| hypothetical protein NCU02230 [Neurospora crassa OR74A]_x0001_gi|3914053|sp|O13396|MSH2_NEUCR RecName: Full=DNA mismatch repair protein msh-2_x0001_gi|2606088|gb|AAB84225.1| DNA mismatch repair protein [Neurospora crassa]_x0001_gi|28921089|gb|EAA30407.1| hypothetical protein NCU02230 [Neurospora crassa OR74A]	ncr:NCU02230 similar to DNA mismatch repair protein MSH2; K08735 DNA mismatch repair protein MSH2	gnl|CDD|30598 COG0249, MutS, Mismatch repair ATPase (MutS family) [DNA replication, recombination, and repair].	DNA mismatch repair protein msh-2 n=1 Tax=Neurospora crassa OR74A RepID=MSH2_NEUCR	GO:0000003 reproduction,GO:0030154 cell differentiation,GO:0006259 DNA metabolic process,GO:0009056 catabolic process,GO:0006950 response to stress,GO:0007049 cell cycle,GO:0050789 regulation of biological process,GO:0006996 organelle organization	GO:0003677 DNA binding,GO:0016787 hydrolase activity,GO:0000166 nucleotide binding	GO:0005634 nucleus,GO:0043234 protein complex,GO:0000228 nuclear chromosome	Yes	No	No
Cc_4207	231.437	347.13	gi|302914836|ref|XP_003051229.1| predicted protein [Nectria haematococca mpVI 77-13-4]_x0001_gi|256732167|gb|EEU45516.1| predicted protein [Nectria haematococca mpVI 77-13-4]	fgr:FG10138.1 hypothetical protein	gnl|CDD|189843 pfam01105, EMP24_GP25L, emp24/gp25L/p24 family/GOLD. Members of this family are implicated in bringing cargo forward from the ER and binding to coat proteins by their cytoplasmic domains. This domain corresponds closely to the beta-strand rich GOLD domain described in. The GOLD domain is always found combined with lipid- or membrane-association domains.	Predicted protein n=1 Tax=Nectria haematococca mpVI 77-13-4 RepID=C7YRT3_NECH7	GO:0006810 transport,GO:0015031 protein transport	GO:0004872 receptor activity	GO:0005794 Golgi apparatus,GO:0005783 endoplasmic reticulum,GO:0005623 cell	Yes	No	No
Cc_2271	36.2748	46.6498	ref|XP_003049673.1| predicted protein [Nectria haematococca mpVI 77-13-4]_x0001_gb|EEU43960.1| predicted protein [Nectria haematococca mpVI 77-13-4]	fgr:FG01448.1 hypothetical protein; K13577 mitochondrial dicarboxylate carrier	gnl|CDD|189424 pfam00153, Mito_carr, Mitochondrial carrier protein.	Predicted protein n=1 Tax=Nectria haematococca mpVI 77-13-4 RepID=C7YWI0_NECH7	GO:0006810 transport,GO:0006412 translation,GO:0006139 nucleobase, nucleoside, nucleotide and nucleic acid metabolic process,GO:0006519 cellular amino acid and derivative metabolic process	GO:0000166 nucleotide binding,GO:0003824 catalytic activity	GO:0005623 cell,GO:0005739 mitochondrion	Yes	No	No
Cc_6619	492.198	389.341	gi|322697466|gb|EFY89245.1| Serine hydroxymethyltransferase [Metarhizium acridum CQMa 102]	fgr:FG06290.1 GLYC_NEUCR Serine hydroxymethyltransferase, cytosolic (Serine methylase) (Glycine hydroxymethyltransferase) (SHMT); K00600 glycine hydroxymethyltransferase [EC:2.1.2.1]	gnl|CDD|178765 PLN03226, PLN03226, serine hydroxymethyltransferase; Provisional.	Serine hydroxymethyltransferase n=1 Tax=Metarhizium acridum CQMa 102 RepID=E9E428_METAQ	GO:0007275 multicellular organismal development,GO:0006519 cellular amino acid and derivative metabolic process,GO:0008152 metabolic process	GO:0005488 binding,GO:0016740 transferase activity	GO:0005737 cytoplasm	Yes	No	No
Cc_5294	6.28652	9.6203	gi|322694695|gb|EFY86518.1| GTPase-activator protein for Ras-like GTPase containing protein [Metarhizium acridum CQMa 102]	mgr:MGG_03846 MG03846.4; hypothetical protein; K05767 IQ motif containing GTPase activating protein	gnl|CDD|88572 cd05132, RasGAP_GAPA, GAPA is an IQGAP-related protein and is predicted to bind to small GTPases, which are yet to be identified. IQGAP proteins are integral components of cytoskeletal regulation. Results from truncated GAPAs indicated that almost the entire region of GAPA homologous to IQGAP is required for cytokinesis in Dictyostelium. More members of the IQGAP family are emerging…	GTPase-activator protein for Ras-like GTPase containing protein n=1 Tax=Metarhizium acridum CQMa 102 RepID=E9EC52_METAQ	GO:0007165 signal transduction	GO:0030234 enzyme regulator activity	GO:0005622 intracellular	Yes	No	No
Cc_5206	382.145	327.93	gi|85100119|ref|XP_960907.1| spermidine synthase [Neurospora crassa OR74A]_x0001_gi|8134725|sp|Q9Y8H7|SPEE_NEUCR RecName: Full=Spermidine synthase; Short=SPDSY; AltName: Full=Putrescine aminopropyltransferase_x0001_gi|5231273|dbj|BAA81738.1| spermidine synthase [Neurospora crassa]_x0001_gi|28922438|gb|EAA31671.1| spermidine synthase [Neurospora crassa OR74A]_x0001_gi|28950283|emb|CAD71251.1| sper…	ncr:NCU06727 spermidine synthase; K00797 spermidine synthase [EC:2.5.1.16]	gnl|CDD|177994 PLN02366, PLN02366, spermidine synthase.	Spermidine synthase n=1 Tax=Neurospora crassa OR74A RepID=SPEE_NEUCR	GO:0009058 biosynthetic process,GO:0006519 cellular amino acid and derivative metabolic process	GO:0016740 transferase activity	No hits found	Yes	No	No
Cc_194	64.6263	68.4666	gb|EGR49393.1| predicted protein [Trichoderma reesei QM6a]	pan:PODANSg8518 hypothetical protein; K13025 ATP-dependent RNA helicase [EC:3.6.4.13]	gnl|CDD|185609 PTZ00424, PTZ00424, helicase 45; Provisional.	ATP-dependent RNA helicase FAL1 n=46 Tax=Pezizomycotina RepID=FAL1_MAGO7	GO:0006412 translation,GO:0006139 nucleobase, nucleoside, nucleotide and nucleic acid metabolic process	GO:0008135 translation factor activity, nucleic acid binding,GO:0016787 hydrolase activity,GO:0000166 nucleotide binding	GO:0005730 nucleolus	Yes	No	No
Cc_7184	444.609	486.589	gi|310793914|gb|EFQ29375.1| endoribonuclease L-PSP [Glomerella graminicola M1.001]	mgr:MGG_04426 MG04426.4; hypothetical protein	gnl|CDD|129116 TIGR00004, TIGR00004, endoribonuclease L-PSP, putative. This protein was described initially as an inhibitor of protein synthesis intiation but is now viewed as an endoribonuclease active on single-stranded mRNA. The cleavage of mRNA is responsible for the inhibition of protein synthesis. A role in purine regulation has also been suggested.	Endoribonuclease L-PSP n=1 Tax=Glomerella graminicola M1.001 RepID=E3QER9_COLGM	GO:0009058 biosynthetic process,GO:0006519 cellular amino acid and derivative metabolic process,GO:0007005 mitochondrion organization	No hits found	GO:0005739 mitochondrion,GO:0005634 nucleus,GO:0005829 cytosol	Yes	No	No
Cc_5894	104.914	128.89	gi|302417061|ref|XP_003006362.1| DNA-directed RNA polymerase II subunit RPB2 [Verticillium albo-atrum VaMs.102]_x0001_gi|261355778|gb|EEY18206.1| DNA-directed RNA polymerase II subunit RPB2 [Verticillium albo-atrum VaMs.102]	pan:PODANSg804 hypothetical protein; K03010 DNA-directed RNA polymerase II subunit B [EC:2.7.7.6]	gnl|CDD|181473 PRK08565, PRK08565, DNA-directed RNA polymerase subunit B; Provisional.	DNA-directed RNA polymerase n=2 Tax=Verticilium RepID=C9SGY6_VERA1	GO:0006350 transcription	GO:0016740 transferase activity,GO:0005488 binding,GO:0003677 DNA binding	No hits found	Yes	No	No
Cc_1521	130.99	165.659	gb|AAD50496.1|AF174649_1 mitogen activated protein kinase [Colletotrichum lagenarium]	fgr:FG06385.1 similar to AF286533_1 mitogen-activated protein kinase; K04371 extracellular signal-regulated kinase 1/2 [EC:2.7.11.24]	gnl|CDD|143354 cd07849, STKc_ERK1_2_like, Catalytic domain of Extracellular signal-Regulated Kinase 1 and 2-like Serine/Threonine Kinases. Serine/Threonine Kinases (STKs), Extracellular signal-regulated kinases 1 and 2 (ERK1/2) and Fus3 subfamily, catalytic (c) domain. STKs catalyze the transfer of the gamma-phosphoryl group from ATP to serine/threonine residues on protein substrates. This ERK1/2…	Mitogen activated protein kinase n=1 Tax=Colletotrichum lagenarium RepID=Q9UW09_GLOLA	GO:0006464 protein modification process,GO:0044403 symbiosis, encompassing mutualism through parasitism	GO:0004672 protein kinase activity,GO:0004871 signal transducer activity,GO:0000166 nucleotide binding	GO:0005634 nucleus	Yes	No	No
Cc_7065	152.717	185.12	gi|310797819|gb|EFQ32712.1| 2-isopropylmalate synthase [Glomerella graminicola M1.001]	pan:PODANSg4462 hypothetical protein; K01649 2-isopropylmalate synthase [EC:2.3.3.13]	gnl|CDD|179640 PRK03739, PRK03739, 2-isopropylmalate synthase; Validated.	2-isopropylmalate synthase n=1 Tax=Glomerella graminicola M1.001 RepID=E3QPC4_COLGM	GO:0005975 carbohydrate metabolic process,GO:0009058 biosynthetic process,GO:0006519 cellular amino acid and derivative metabolic process	GO:0016740 transferase activity	No hits found	Yes	No	No
Cc_5311	81.9991	107.302	gi|310790976|gb|EFQ26509.1| galactosyl transferase GMA12/MNN10 family protein [Glomerella graminicola M1.001]	pan:PODANSg5925 hypothetical protein; K05531 mannan polymerase II complex MNN10 subunit [EC:2.4.1.-]	gnl|CDD|191327 pfam05637, Glyco_transf_34, galactosyl transferase GMA12/MNN10 family. This family contains a number of glycosyltransferase enzymes that contain a DXD motif. This family includes a number of C. elegans homologues where the DXD is replaced by DXH. Some members of this family are included in glycosyltransferase family 34.	Galactosyl transferase GMA12/MNN10 family protein n=1 Tax=Glomerella graminicola M1.001 RepID=E3Q6R1_COLGM	No hits found	GO:0016740 transferase activity	No hits found	Yes	No	No
Cc_4905	604.336	600.847	gi|320589423|gb|EFX01884.1| dihydrofolate reductase [Grosmannia clavigera kw1407]	ncr:NCU08093 hypothetical protein	gnl|CDD|147201 pfam04911, ATP-synt_J, ATP synthase j chain.	Dihydrofolate reductase n=1 Tax=Grosmannia clavigera kw1407 RepID=F0XKC4_GROCL	No hits found	No hits found	No hits found	Yes	No	No
Cc_1251	60.4399	80.4796	gb|EGR45163.1| synthase [Trichoderma reesei QM6a]	fgr:FG08452.1 hypothetical protein; K02858 3,4-dihydroxy 2-butanone 4-phosphate synthase [EC:4.1.99.12]	gnl|CDD|181774 PRK09311, PRK09311, bifunctional 3,4-dihydroxy-2-butanone 4-phosphate synthase/GTP cyclohydrolase II protein; Provisional.	3,4-dihydroxy-2-butanone 4-phosphate synthase n=1 Tax=Nectria haematococca mpVI 77-13-4 RepID=C7YLQ8_NECH7	GO:0009058 biosynthetic process	GO:0003824 catalytic activity,GO:0005488 binding	No hits found	Yes	No	No
Cc_7135	71.8835	89.4704	gi|312213891|emb|CBX93893.1| similar to aldehyde dehydrogenase [Leptosphaeria maculans]	ncr:NCU00715 hypothetical protein	gnl|CDD|143432 cd07114, ALDH_DhaS, Uncharacterized Candidatus pelagibacter aldehyde dehydrogenase, DhaS-like. Uncharacterized aldehyde dehydrogenase from Candidatus pelagibacter (DhaS) and other related sequences are present in this CD.	Similar to aldehyde dehydrogenase n=1 Tax=Leptosphaeria maculans JN3 RepID=E4ZRP6_LEPMJ	GO:0008152 metabolic process	GO:0003824 catalytic activity	No hits found	Yes	No	No
Cc_5653	53.953	67.5799	gi|310792034|gb|EFQ27561.1| ATPase [Glomerella graminicola M1.001]	fgr:FG01933.1 hypothetical protein	gnl|CDD|30812 COG0464, SpoVK, ATPases of the AAA+ class [Posttranslational modification, protein turnover, chaperones].	ATPase n=1 Tax=Glomerella graminicola M1.001 RepID=E3Q9M3_COLGM	GO:0016049 cell growth,GO:0015031 protein transport,GO:0044403 symbiosis, encompassing mutualism through parasitism	GO:0000166 nucleotide binding,GO:0016787 hydrolase activity	No hits found	Yes	No	No
Cc_3238	234.292	301.6	gi|145603188|ref|XP_369255.2| conserved hypothetical protein [Magnaporthe oryzae 70-15]_x0001_gi|145011473|gb|EDJ96129.1| conserved hypothetical protein [Magnaporthe oryzae 70-15]	mgr:MGG_06209 MG06209.4; hypothetical protein	gnl|CDD|192447 pfam10032, Pho88, Phosphate transport (Pho88). Members of this family of proteins are involved in regulating inorganic phosphate transport, as well as telomere length regulation and maintenance.	Phosphate transporter (Pho88), putative n=1 Tax=Metarhizium anisopliae ARSEF 23 RepID=E9F8H4_METAR	GO:0006811 ion transport	No hits found	GO:0005623 cell,GO:0005783 endoplasmic reticulum	Yes	No	No
Cc_62	259.946	297.057	gb|EFQ30652.1| aminotransferase class I and II [Glomerella graminicola M1.001]	pan:PODANSg463 hypothetical protein; K00813 aspartate aminotransferase [EC:2.6.1.1]	gnl|CDD|185584 PTZ00376, PTZ00376, aspartate aminotransferase; Provisional.	Aspartate aminotransferase n=1 Tax=Glomerella graminicola M1.001 RepID=E3QIP2_COLGM	GO:0006519 cellular amino acid and derivative metabolic process,GO:0007275 multicellular organismal development,GO:0009058 biosynthetic process	GO:0005488 binding,GO:0016740 transferase activity	No hits found	Yes	No	No
Cc_6438	242.777	236.681	gi|340513971|gb|EGR44243.1| hypothetical protein TRIREDRAFT_70795 [Trichoderma reesei QM6a]	pan:PODANSg6258 hypothetical protein; K03243 translation initiation factor eIF-5B	gnl|CDD|179704 PRK04004, PRK04004, translation initiation factor IF-2; Validated.	Predicted CDS Pa_3_4380 n=1 Tax=Podospora anserina S mat+ RepID=B2AZ75_PODAN	GO:0006139 nucleobase, nucleoside, nucleotide and nucleic acid metabolic process,GO:0009056 catabolic process	GO:0016787 hydrolase activity,GO:0000166 nucleotide binding	No hits found	Yes	No	No
Cc_2435	62.5583	72.2932	gb|EFQ35055.1| actin [Glomerella graminicola M1.001]	fgr:FG10385.1 ACTZ_NEUCR Actin-like protein (Centractin)	gnl|CDD|128564 smart00268, ACTIN, Actin. ACTIN subfamily of ACTIN/mreB/sugarkinase/Hsp70 superfamily.	Actin n=1 Tax=Glomerella graminicola M1.001 RepID=E3QW17_COLGM	No hits found	GO:0000166 nucleotide binding	GO:0005856 cytoskeleton,GO:0005737 cytoplasm	Yes	No	No
Cc_997	159.668	140.083	gb|EFX01262.1| fibrillarin [Grosmannia clavigera kw1407]	mgl:MGL_3697 hypothetical protein	gnl|CDD|185479 PTZ00146, PTZ00146, fibrillarin; Provisional.	Fibrillarin n=1 Tax=Grosmannia clavigera kw1407 RepID=F0XM08_GROCL	GO:0006139 nucleobase, nucleoside, nucleotide and nucleic acid metabolic process	GO:0005515 protein binding,GO:0016740 transferase activity	GO:0005730 nucleolus,GO:0005654 nucleoplasm	Yes	No	No
Cc_7196	76.6593	78.9665	gi|310800024|gb|EFQ34917.1| ribosomal protein L1p/L10e family protein [Glomerella graminicola M1.001]	pan:PODANSg8478 hypothetical protein	gnl|CDD|162232 TIGR01169, rplA_bact, ribosomal protein L1, bacterial/chloroplast. This model describes bacterial (and chloroplast) ribosomal protein L1. The apparent mitochondrial L1 is sufficiently diverged to be the subject of a separate model.	Ribosomal protein L1p/L10e family protein n=1 Tax=Glomerella graminicola M1.001 RepID=E3QVM9_COLGM	No hits found	No hits found	No hits found	Yes	No	No
Cc_1689	32.3328	31.7934	gb|EFZ01984.1| ER membrane protein [Metarhizium anisopliae ARSEF 23]	fgr:FG10376.1 hypothetical protein	gnl|CDD|192032 pfam08426, ICE2, ICE2. ICE2 is a fungal ER protein which has been shown to play an important role in forming/maintaining the cortical ER. It has also bee identified as a protein which is necessary for nuclear inner membrane targeting.	ER membrane protein n=1 Tax=Metarhizium anisopliae ARSEF 23 RepID=E9ET13_METAR	GO:0006810 transport	No hits found	GO:0005623 cell	Yes	No	No
Cc_6125	28.4479	24.3645	gi|310793206|gb|EFQ28667.1| hypothetical protein GLRG_03811 [Glomerella graminicola M1.001]	ncr:NCU06193 hypothetical protein	No hits found	Mitochondrial outer membrane protein MMM1 n=1 Tax=Verticillium albo-atrum VaMs.102 RepID=C9SUQ7_VERA1	GO:0007005 mitochondrion organization,GO:0006259 DNA metabolic process,GO:0006996 organelle organization	No hits found	GO:0005783 endoplasmic reticulum,GO:0005623 cell,GO:0005739 mitochondrion	Yes	No	No
Cc_2482	222.122	233.309	ref|XP_003052226.1| predicted protein [Nectria haematococca mpVI 77-13-4]_x0001_gb|EEU46513.1| predicted protein [Nectria haematococca mpVI 77-13-4]	fgr:FG06958.1 hypothetical protein; K01880 glycyl-tRNA synthetase [EC:6.1.1.14]	gnl|CDD|178335 PLN02734, PLN02734, glycyl-tRNA synthetase.	Predicted protein n=1 Tax=Nectria haematococca mpVI 77-13-4 RepID=C7YQQ7_NECH7	GO:0006139 nucleobase, nucleoside, nucleotide and nucleic acid metabolic process,GO:0006412 translation,GO:0006519 cellular amino acid and derivative metabolic process	GO:0000166 nucleotide binding,GO:0003824 catalytic activity	GO:0005737 cytoplasm	Yes	No	No
Cc_3119	363.622	587.929	gi|310794229|gb|EFQ29690.1| preprotein translocase [Glomerella graminicola M1.001]	pan:PODANSg8466 hypothetical protein; K10956 protein transport protein SEC61 subunit alpha	gnl|CDD|185519 PTZ00219, PTZ00219, Sec61 alpha subunit; Provisional.	Preprotein translocase n=1 Tax=Glomerella graminicola M1.001 RepID=E3QG94_COLGM	GO:0007275 multicellular organismal development,GO:0006810 transport,GO:0015031 protein transport	GO:0005515 protein binding,GO:0005215 transporter activity	GO:0005783 endoplasmic reticulum,GO:0005623 cell	Yes	No	No
Cc_6040	800.247	549.714	gi|302900059|ref|XP_003048186.1| predicted protein [Nectria haematococca mpVI 77-13-4]_x0001_gi|256729118|gb|EEU42473.1| predicted protein [Nectria haematococca mpVI 77-13-4]	mgr:MGG_06712 MG06712.4; similar to cobalamin-independent methionine synthase; K00549 5-methyltetrahydropteroyltriglutamate--homocysteine methyltransferase [EC:2.1.1.14]	gnl|CDD|179966 PRK05222, PRK05222, 5-methyltetrahydropteroyltriglutamate--homocysteine S-methyltransferase; Provisional.	Predicted protein n=1 Tax=Nectria haematococca mpVI 77-13-4 RepID=C7Z0Z4_NECH7	GO:0009058 biosynthetic process,GO:0006519 cellular amino acid and derivative metabolic process,GO:0007275 multicellular organismal development,GO:0008152 metabolic process,GO:0007010 cytoskeleton organization	GO:0005488 binding,GO:0016740 transferase activity	GO:0005856 cytoskeleton,GO:0043234 protein complex	Yes	No	No
Cc_3465	38.7312	25.4273	gi|310789896|gb|EFQ25429.1| hypothetical protein GLRG_00573 [Glomerella graminicola M1.001]	fgr:FG00290.1 hypothetical protein; K00921 1-phosphatidylinositol-3-phosphate 5-kinase [EC:2.7.1.150]	No hits found	Mitochondrial distribution and morphology protein 12 n=1 Tax=Chaetomium globosum CBS 148.51 RepID=MDM12_CHAGB	No hits found	No hits found	GO:0043226 organelle,GO:0005622 intracellular,GO:0005737 cytoplasm	Yes	No	No
Cc_3562	4187.7	3739.86	gi|310792643|gb|EFQ28170.1| ribosomal S3Ae family protein [Glomerella graminicola M1.001]	fgr:FG07480.1 hypothetical protein; K02984 small subunit ribosomal protein S3Ae	gnl|CDD|189804 pfam01015, Ribosomal_S3Ae, Ribosomal S3Ae family.	Ribosomal S3Ae family protein n=1 Tax=Glomerella graminicola M1.001 RepID=E3QBD2_COLGM	GO:0007275 multicellular organismal development,GO:0006412 translation	GO:0005198 structural molecule activity	GO:0005840 ribosome	Yes	No	No
Cc_4622	69.8769	79.4645	gi|310800126|gb|EFQ35019.1| HECT-domain-containing protein [Glomerella graminicola M1.001]	mgr:MGG_07255 MG07255.4; hypothetical protein; K10591 E3 ubiquitin-protein ligase NEDD4 [EC:6.3.2.19]	gnl|CDD|34626 COG5021, HUL4, Ubiquitin-protein ligase [Posttranslational modification, protein turnover, chaperones].	HECT-domain-containing protein n=1 Tax=Glomerella graminicola M1.001 RepID=E3QVY1_COLGM	GO:0019538 protein metabolic process,GO:0009056 catabolic process,GO:0015031 protein transport,GO:0006464 protein modification process	GO:0003824 catalytic activity	GO:0005622 intracellular	Yes	No	No
Cc_235	2029.78	1870.56	gb|EGR52529.1| hypothetical protein TRIREDRAFT_44434 [Trichoderma reesei QM6a]	fgr:FG07186.1 hypothetical protein; K02930 large subunit ribosomal protein L4e	gnl|CDD|177779 PLN00185, PLN00185, 60S ribosomal protein L4-1; Provisional.	Predicted protein n=1 Tax=Nectria haematococca mpVI 77-13-4 RepID=C7YTW7_NECH7	GO:0007275 multicellular organismal development,GO:0006412 translation	GO:0005198 structural molecule activity	GO:0005840 ribosome	Yes	No	No
Cc_1271	51.3532	57.2422	ref|XP_381123.1| hypothetical protein FG00947.1 [Gibberella zeae PH-1]	fgr:FG00947.1 hypothetical protein; K03295 cation efflux system protein, CDF family	gnl|CDD|31423 COG1230, CzcD, Co/Zn/Cd efflux system component [Inorganic ion transport and metabolism].	Predicted CDS Pa_1_11600 n=1 Tax=Podospora anserina S mat+ RepID=B2AYM4_PODAN	No hits found	No hits found	No hits found	Yes	No	No
Cc_2838	416.514	528.122	gi|340517467|gb|EGR47711.1| formaldehyde dehydrogenase, glutathione dependent [Trichoderma reesei QM6a]	mgr:MGG_06011 MG06011.4; similar to glutathione-dependent formaldehyde dehydrogenase; K00121 S-(hydroxymethyl)glutathione dehydrogenase / alcohol dehydrogenase [EC:1.1.1.284 1.1.1.1]	gnl|CDD|176260 cd08300, alcohol_DH_class_III, class III alcohol dehydrogenases. Members identified as glutathione-dependent formaldehyde dehydrogenase(FDH), a member of the zinc dependent/medium chain alcohol dehydrogenase family. FDH converts formaldehyde and NAD(P) to formate and NAD(P)H. The initial step in this process the spontaneous formation of a S-(hydroxymethyl)glutathione adduct from fo…	Glutathione-dependent formaldehyde dehydrogenase n=1 Tax=Metarhizium anisopliae ARSEF 23 RepID=E9ESF5_METAR	GO:0008152 metabolic process,GO:0008150 biological_process	GO:0003824 catalytic activity,GO:0005488 binding	No hits found	Yes	No	No
Cc_6465	32.2138	33.0437	gi|310795250|gb|EFQ30711.1| queuine tRNA-ribosyltransferase [Glomerella graminicola M1.001]	ncr:NCU07015 queuine tRNA-ribosyltransferase; K00773 queuine tRNA-ribosyltransferase [EC:2.4.2.29]	gnl|CDD|178873 PRK00112, tgt, queuine tRNA-ribosyltransferase; Provisional.	Queuine tRNA-ribosyltransferase n=1 Tax=Glomerella graminicola M1.001 RepID=E3QI96_COLGM	GO:0006139 nucleobase, nucleoside, nucleotide and nucleic acid metabolic process,GO:0009058 biosynthetic process	GO:0016740 transferase activity	No hits found	Yes	No	No
Cc_4527	50.4896	59.3917	gi|145606212|ref|XP_365755.2| Rho2 GTPase [Magnaporthe oryzae 70-15]_x0001_gi|145013933|gb|EDJ98574.1| Rho2 GTPase [Magnaporthe oryzae 70-15]	mgr:MGG_02457 MG02457.4; Rho2 GTPase; K07975 Rho family, other	gnl|CDD|133329 cd04129, Rho2, Rho2 subfamily. Rho2 is a fungal GTPase that plays a role in cell morphogenesis, control of cell wall integrity, control of growth polarity, and maintenance of growth direction. Rho2 activates the protein kinase C homolog Pck2, and Pck2 controls Mok1, the major (1-3) alpha-D-glucan synthase. Together with Rho1 (RhoA), Rho2 regulates the construction of the cell wall.…	Rho2 GTPase n=1 Tax=Magnaporthe oryzae 70-15 RepID=A4R2Q9_MAGO7	GO:0008152 metabolic process,GO:0007165 signal transduction	GO:0000166 nucleotide binding,GO:0003824 catalytic activity	GO:0005623 cell,GO:0005622 intracellular	Yes	No	No
Cc_2610	153.415	191.114	ref|XP_003051592.1| predicted protein [Nectria haematococca mpVI 77-13-4]_x0001_gb|EEU45879.1| predicted protein [Nectria haematococca mpVI 77-13-4]	fgr:FG05174.1 hypothetical protein; K10807 ribonucleoside-diphosphate reductase subunit M1 [EC:1.17.4.1]	gnl|CDD|178056 PLN02437, PLN02437, ribonucleoside--diphosphate reductase large subunit.	Ribonucleoside-diphosphate reductase n=1 Tax=Nectria haematococca mpVI 77-13-4 RepID=C7YPN4_NECH7	GO:0006139 nucleobase, nucleoside, nucleotide and nucleic acid metabolic process,GO:0009058 biosynthetic process,GO:0006259 DNA metabolic process,GO:0008152 metabolic process	GO:0000166 nucleotide binding,GO:0003824 catalytic activity	GO:0005737 cytoplasm,GO:0043234 protein complex	Yes	No	No
Cc_1855	885.203	1351.05	dbj|BAF38476.1| beta-tubulin 2 [Glomerella acutata]	ncr:NCU04054 tubulin beta chain; K07375 tubulin beta	gnl|CDD|100016 cd02187, beta_tubulin, The tubulin superfamily includes five distinct families, the alpha-, beta-, gamma-, delta-, and epsilon-tubulins and a sixth family (zeta-tubulin) which is present only in kinetoplastid protozoa. The alpha- and beta-tubulins are the major components of microtubules, while gamma-tubulin plays a major role in the nucleation of microtubule assembly. The delta- a…	Beta-tubulin 2 n=1 Tax=Glomerella acutata RepID=A0ZT56_GLOAC	GO:0008150 biological_process,GO:0016043 cellular component organization,GO:0006139 nucleobase, nucleoside, nucleotide and nucleic acid metabolic process,GO:0009056 catabolic process	GO:0016787 hydrolase activity,GO:0005198 structural molecule activity,GO:0000166 nucleotide binding	GO:0005856 cytoskeleton,GO:0043234 protein complex,GO:0005737 cytoplasm	Yes	No	No
Cc_3442	50.5894	45.8275	gi|310793361|gb|EFQ28822.1| RNB domain-containing protein [Glomerella graminicola M1.001]	fgr:FG01184.1 hypothetical protein; K12585 exosome complex exonuclease DIS3/RRP44 [EC:3.1.13.-]	gnl|CDD|30903 COG0557, VacB, Exoribonuclease R [Transcription].	RNB domain-containing protein n=1 Tax=Glomerella graminicola M1.001 RepID=E3QD50_COLGM	No hits found	GO:0004518 nuclease activity,GO:0003723 RNA binding	No hits found	Yes	No	No
Cc_3869	37.3829	77.6297	gi|164426323|ref|XP_961388.2| hypothetical protein NCU01302 [Neurospora crassa OR74A]_x0001_gi|157071289|gb|EAA32152.2| conserved hypothetical protein [Neurospora crassa OR74A]	ncr:NCU01302 hypothetical protein	gnl|CDD|178127 PLN02511, PLN02511, hydrolase.	Whole genome shotgun sequence assembly, scaffold_33 n=1 Tax=Sordaria macrospora k-hell RepID=D1ZHS5_SORMK	No hits found	GO:0016787 hydrolase activity	No hits found	Yes	No	No
Cc_4155	518.569	454.626	gi|46138449|ref|XP_390915.1| hypothetical protein FG10739.1 [Gibberella zeae PH-1]	fgr:FG10739.1 hypothetical protein; K00228 coproporphyrinogen III oxidase [EC:1.3.3.3]	gnl|CDD|189893 pfam01218, Coprogen_oxidas, Coproporphyrinogen III oxidase.	Predicted CDS Pa_3_5260 n=1 Tax=Podospora anserina S mat+ RepID=B2AZR3_PODAN	GO:0007275 multicellular organismal development,GO:0009058 biosynthetic process,GO:0008152 metabolic process	GO:0003824 catalytic activity	No hits found	Yes	No	No
Cc_4220	55.9647	158.435	gi|340519334|gb|EGR49573.1| aminotransferase class-III [Trichoderma reesei QM6a]	fgr:FG06751.1 hypothetical protein	gnl|CDD|129782 TIGR00699, GABAtrns_euk, 4-aminobutyrate aminotransferase, eukaryotic type. This enzyme is a class III pyridoxal-phosphate-dependent aminotransferase. This model describes known eukaryotic examples of the enzyme. The degree of sequence difference between this set and known bacterial examples is greater than the distance between either set the most similar enzyme with distinct funct…	Predicted protein n=1 Tax=Nectria haematococca mpVI 77-13-4 RepID=C7YQW6_NECH7	GO:0006519 cellular amino acid and derivative metabolic process	GO:0005488 binding,GO:0016740 transferase activity	No hits found	Yes	No	No
Cc_525	108.069	104.844	ref|XP_003006238.1| mitochondrial 37S ribosomal protein SWS2 [Verticillium albo-atrum VaMs.102]_x0001_gb|EEY18082.1| mitochondrial 37S ribosomal protein SWS2 [Verticillium albo-atrum VaMs.102]	fgr:FG07438.1 hypothetical protein; K02952 small subunit ribosomal protein S13	gnl|CDD|163364 TIGR03631, bact_S13, 30S ribosomal protein S13. This model describes bacterial ribosomal protein S13, to the exclusion of the homologous archaeal S13P and eukaryotic ribosomal protein S18. This model identifies some (but not all) instances of chloroplast and mitochondrial S13, which is of bacterial type.	Mitochondrial 37S ribosomal protein SWS2 n=1 Tax=Verticillium albo-atrum VaMs.102 RepID=C9SG68_VERA1	GO:0006412 translation	GO:0005198 structural molecule activity,GO:0003723 RNA binding	GO:0005840 ribosome	Yes	No	No
Cc_5204	219.356	216.13	gi|46117250|ref|XP_384643.1| hypothetical protein FG04467.1 [Gibberella zeae PH-1]	fgr:FG04467.1 hypothetical protein	gnl|CDD|147693 pfam05676, NDUF_B7, NADH-ubiquinone oxidoreductase B18 subunit (NDUFB7). This family consists of several NADH-ubiquinone oxidoreductase B18 subunit proteins from different eukaryotic organisms. Oxidative phosphorylation is the well-characterised process in which ATP, the principal carrier of chemical energy of individual cells, is produced due to a mitochondrial proton gradient for…	Whole genome shotgun sequence assembly, scaffold_100 n=1 Tax=Sordaria macrospora k-hell RepID=D1ZSU2_SORMK	GO:0008152 metabolic process	GO:0000166 nucleotide binding,GO:0003824 catalytic activity	GO:0005739 mitochondrion	Yes	No	No
Cc_3167	20.3605	21.251	gi|116200790|ref|XP_001226207.1| hypothetical protein CHGG_10940 [Chaetomium globosum CBS 148.51]_x0001_gi|88175654|gb|EAQ83122.1| hypothetical protein CHGG_10940 [Chaetomium globosum CBS 148.51]	pan:PODANSg2317 hypothetical protein	No hits found	Predicted protein n=1 Tax=Ajellomyces capsulatus NAm1 RepID=A6R3I7_AJECN	No hits found	No hits found	GO:0005739 mitochondrion	Yes	No	No
Cc_1017	67.2571	56.5809	gb|EFQ26098.1| phosphatidylserine decarboxylase [Glomerella graminicola M1.001]	ncr:NCU03695 phosphatidylserine decarboxylase proenzyme 1, mitochondrial precursor; K01613 phosphatidylserine decarboxylase [EC:4.1.1.65]	gnl|CDD|178526 PLN02938, PLN02938, phosphatidylserine decarboxylase.	Phosphatidylserine decarboxylase n=1 Tax=Glomerella graminicola M1.001 RepID=E3Q4T3_COLGM	GO:0009058 biosynthetic process,GO:0006629 lipid metabolic process	GO:0003824 catalytic activity	No hits found	Yes	No	No
Cc_6672	27.124	23.9098	gi|116198067|ref|XP_001224845.1| hypothetical protein CHGG_07189 [Chaetomium globosum CBS 148.51]_x0001_gi|88178468|gb|EAQ85936.1| hypothetical protein CHGG_07189 [Chaetomium globosum CBS 148.51]	ncr:NCU06721 similar to mitochondrial translation release factor RF-1; K02835 peptide chain release factor RF-1	gnl|CDD|179074 PRK00591, prfA, peptide chain release factor 1; Validated.	Putative translation releasing factor RF-1 n=1 Tax=Metarhizium acridum CQMa 102 RepID=E9DZ08_METAQ	GO:0016043 cellular component organization,GO:0006412 translation	GO:0008135 translation factor activity, nucleic acid binding	GO:0005737 cytoplasm	Yes	No	No
Cc_2991	57.377	36.1411	gi|46125967|ref|XP_387537.1| hypothetical protein FG07361.1 [Gibberella zeae PH-1]	fgr:FG07361.1 hypothetical protein; K00234 succinate dehydrogenase (ubiquinone) flavoprotein subunit [EC:1.3.5.1]	gnl|CDD|193300 pfam12825, DUF3818, Domain of unknown function in PX-proteins (DUF3818). This domain is found on proteins carrying a PX domain. Its function is unknown.	Predicted protein n=1 Tax=Nectria haematococca mpVI 77-13-4 RepID=C7YQB6_NECH7	GO:0006091 generation of precursor metabolites and energy,GO:0007154 cell communication,GO:0009056 catabolic process	GO:0000166 nucleotide binding,GO:0008289 lipid binding,GO:0003824 catalytic activity,GO:0009055 electron carrier activity	No hits found	Yes	No	No
Cc_446	204.024	241.644	ref|XP_003000832.1| GDP-mannose transporter [Verticillium albo-atrum VaMs.102]_x0001_gb|EEY22518.1| GDP-mannose transporter [Verticillium albo-atrum VaMs.102]	ssl:SS1G_00430 GDP-mannose transporter	gnl|CDD|34674 COG5070, VRG4, Nucleotide-sugar transporter [Carbohydrate transport and metabolism / Posttranslational modification, protein turnover, chaperones / Intracellular trafficking and secretion].	GDP-mannose transporter n=1 Tax=Verticillium albo-atrum VaMs.102 RepID=C9SUQ3_VERA1	GO:0006810 transport	GO:0005215 transporter activity	GO:0005794 Golgi apparatus,GO:0005783 endoplasmic reticulum,GO:0016023 cytoplasmic membrane-bounded vesicle,GO:0005623 cell	Yes	No	No
Cc_5959	23.4066	30.4012	gi|171690490|ref|XP_001910170.1| hypothetical protein [Podospora anserina S mat+]_x0001_gi|170945193|emb|CAP71304.1| unnamed protein product [Podospora anserina S mat+]	pan:PODANSg7207 hypothetical protein	gnl|CDD|173456 PTZ00169, PTZ00169, ADP/ATP transporter on adenylate translocase; Provisional.	Predicted CDS Pa_6_3220 n=1 Tax=Podospora anserina S mat+ RepID=B2B2G9_PODAN	GO:0006810 transport	GO:0005488 binding	GO:0005739 mitochondrion,GO:0005623 cell	Yes	No	No
Cc_6656	91.416	76.7827	gi|154314367|ref|XP_001556508.1| hypothetical protein BC1G_05277 [Botryotinia fuckeliana B05.10]_x0001_gi|150848922|gb|EDN24115.1| hypothetical protein BC1G_05277 [Botryotinia fuckeliana B05.10]	fgr:FG05023.1 hypothetical protein; K00006 glycerol-3-phosphate dehydrogenase (NAD+) [EC:1.1.1.8]	gnl|CDD|163240 TIGR03376, glycerol3P_DH, glycerol-3-phosphate dehydrogenase (NAD(+)). Members of this protein family are the eukaryotic enzyme, glycerol-3-phosphate dehydrogenase (NAD(+)) (EC 1.1.1.8). Enzymatic activity for 1.1.1.8 is defined as sn-glycerol 3-phosphate + NAD(+) = glycerone phosphate + NADH. Note the very similar reactions of enzymes defined as EC 1.1.1.94 and 1.1.99.5, assigned …	Glycerol-3-phosphate dehydrogenase n=1 Tax=Glomerella graminicola M1.001 RepID=E3QZQ6_COLGM	GO:0005975 carbohydrate metabolic process,GO:0009056 catabolic process,GO:0008152 metabolic process	GO:0000166 nucleotide binding,GO:0003824 catalytic activity,GO:0005515 protein binding	GO:0005737 cytoplasm,GO:0043234 protein complex	Yes	No	No
Cc_3523	48.0214	26.5288	gi|336464579|gb|EGO52819.1| hypothetical protein NEUTE1DRAFT_118947 [Neurospora tetrasperma FGSC 2508]	bfu:BC1G_03410 hypothetical protein	No hits found	Cytochrome c oxidase assembly protein COX19 n=1 Tax=Verticillium albo-atrum VaMs.102 RepID=C9SLR6_VERA1	No hits found	No hits found	GO:0005737 cytoplasm	Yes	No	No
Cc_6707	95.6277	85.3754	gi|310799625|gb|EFQ34518.1| 3-deoxy-7-phosphoheptulonate synthase [Glomerella graminicola M1.001]	ncr:NCU05548 phospho-2-dehydro-3-deoxyheptonate aldolase; K01626 3-deoxy-7-phosphoheptulonate synthase [EC:2.5.1.54]	gnl|CDD|181734 PRK09261, PRK09261, phospho-2-dehydro-3-deoxyheptonate aldolase; Validated.	Phospho-2-dehydro-3-deoxyheptonate aldolase n=1 Tax=Glomerella graminicola M1.001 RepID=E3QUI0_COLGM	GO:0009058 biosynthetic process,GO:0006519 cellular amino acid and derivative metabolic process	GO:0016740 transferase activity	No hits found	Yes	No	No
Cc_101	2414.5	2329.55	ref|XP_001912102.1| hypothetical protein [Podospora anserina S mat+]_x0001_emb|CAP73931.1| unnamed protein product [Podospora anserina S mat+]	pan:PODANSg9148 hypothetical protein; K02932 large subunit ribosomal protein L5e	gnl|CDD|185424 PTZ00069, PTZ00069, 60S ribosomal protein L5; Provisional.	Predicted CDS Pa_2_12840 n=1 Tax=Podospora anserina S mat+ RepID=B2B802_PODAN	GO:0007275 multicellular organismal development,GO:0006412 translation	GO:0003723 RNA binding,GO:0005198 structural molecule activity	GO:0005840 ribosome	Yes	No	No
Cc_1573	639.158	965.73	ref|XP_003007354.1| aldehyde dehydrogenase [Verticillium albo-atrum VaMs.102]_x0001_gb|EEY15433.1| aldehyde dehydrogenase [Verticillium albo-atrum VaMs.102]	mgr:MGG_03900 MG03900.4; hypothetical protein; K00128 aldehyde dehydrogenase (NAD+) [EC:1.2.1.3]	gnl|CDD|143410 cd07091, ALDH_F1-2_Ald2-like, ALDH subfamily: ALDH families 1and 2, including 10-formyltetrahydrofolate dehydrogenase, NAD+-dependent retinal dehydrogenase 1 and related proteins. ALDH subfamily which includes the NAD+-dependent retinal dehydrogenase 1 (RALDH 1, ALDH1, EC=1.2.1.36), also known as aldehyde dehydrogenase family 1 member A1 (ALDH1A1), in humans, a homotetrameric, cyto…	Aldehyde dehydrogenase n=1 Tax=Verticillium albo-atrum VaMs.102 RepID=C9SAI5_VERA1	GO:0008152 metabolic process	GO:0003824 catalytic activity	GO:0005737 cytoplasm	Yes	No	No
Cc_3963	84.9479	144.846	gi|310798850|gb|EFQ33743.1| hypothetical protein GLRG_08887 [Glomerella graminicola M1.001]	ncr:NCU11365 hypothetical protein	gnl|CDD|30866 COG0520, CsdB, Selenocysteine lyase [Amino acid transport and metabolism].	Whole genome shotgun sequence assembly, scaffold_36 n=1 Tax=Sordaria macrospora k-hell RepID=D1ZIE3_SORMK	GO:0007275 multicellular organismal development	GO:0003824 catalytic activity	No hits found	Yes	No	No
Cc_4843	26.637	26.2458	gi|46128565|ref|XP_388836.1| hypothetical protein FG08660.1 [Gibberella zeae PH-1]_x0001_gi|83288309|sp|Q4I298|MRS2_GIBZE RecName: Full=Mitochondrial inner membrane magnesium transporter mrs2; AltName: Full=RNA-splicing protein MRS2; Flags: Precursor	fgr:FG08660.1 hypothetical protein	gnl|CDD|144948 pfam01544, CorA, CorA-like Mg2+ transporter protein. The CorA transport system is the primary Mg2+ influx system of Salmonella typhimurium and Escherichia coli. CorA is virtually ubiquitous in the Bacteria and Archaea. There are also eukaryotic relatives of this protein. The family includes the MRS2 protein from yeast that is thought to be an RNA splicing protein. However its membe…	Mitochondrial inner membrane magnesium transporter mrs2 n=1 Tax=Gibberella zeae PH-1 RepID=MRS2_GIBZE	GO:0006139 nucleobase, nucleoside, nucleotide and nucleic acid metabolic process,GO:0006811 ion transport,GO:0006810 transport	GO:0005215 transporter activity	GO:0005739 mitochondrion,GO:0005623 cell	Yes	No	No
Cc_428	356.366	489.744	ref|XP_001910030.1| hypothetical protein [Podospora anserina S mat+]_x0001_emb|CAP71164.1| unnamed protein product [Podospora anserina S mat+]	pan:PODANSg7067 hypothetical protein	gnl|CDD|177669 PLN00035, PLN00035, histone H4; Provisional.	Histone H4 n=1 Tax=Podospora anserina S mat+ RepID=B2B229_PODAN	GO:0007275 multicellular organismal development,GO:0006996 organelle organization	GO:0003677 DNA binding	GO:0005694 chromosome,GO:0005634 nucleus	Yes	No	No
Cc_7168	129.316	120.865	gi|336266384|ref|XP_003347960.1| hypothetical protein SMAC_07335 [Sordaria macrospora k-hell]_x0001_gi|289617506|emb|CBI55741.1| unnamed protein product [Sordaria macrospora]	ncr:NCU04412 hypothetical protein	No hits found	Whole genome shotgun sequence assembly, scaffold_35 n=1 Tax=Sordaria macrospora k-hell RepID=D1ZI57_SORMK	No hits found	No hits found	No hits found	Yes	No	No
Cc_4060	8.17889	9.47303	gi|340520082|gb|EGR50319.1| dehydratase [Trichoderma reesei QM6a]	fgr:FG02717.1 hypothetical protein; K01687 dihydroxy-acid dehydratase [EC:4.2.1.9]	gnl|CDD|179163 PRK00911, PRK00911, dihydroxy-acid dehydratase; Provisional.	Predicted protein n=1 Tax=Nectria haematococca mpVI 77-13-4 RepID=C7Z9A5_NECH7	GO:0009058 biosynthetic process,GO:0006519 cellular amino acid and derivative metabolic process	GO:0003824 catalytic activity	No hits found	Yes	No	No
Cc_1417	323.506	379.133	ref|XP_002623605.1| succinate dehydrogenase membrane anchor subunit [Ajellomyces dermatitidis SLH14081]_x0001_gb|EEQ71262.1| succinate dehydrogenase membrane anchor subunit [Ajellomyces dermatitidis SLH14081]	ure:UREG_02833 succinate dehydrogenase cytochrome b small subunit	gnl|CDD|191257 pfam05328, CybS, CybS. This family consists of several eukaryotic succinate dehydrogenase [ubiquinone] cytochrome B small subunit, mitochondrial precursor (CybS) proteins. SDHD encodes the small subunit (cybS) of cytochrome b in succinate-ubiquinone oxidoreductase (mitochondrial complex II). Mitochondrial complex II is involved in the Krebs cycle and in the aerobic electron transpo…	Succinate dehydrogenase membrane anchor subunit n=1 Tax=Ajellomyces dermatitidis SLH14081 RepID=C5JU46_AJEDS	GO:0006091 generation of precursor metabolites and energy,GO:0009056 catabolic process	GO:0005488 binding,GO:0003824 catalytic activity	GO:0005623 cell,GO:0043234 protein complex,GO:0005739 mitochondrion	Yes	No	No
Cc_6108	2535.24	2363.64	gi|322696518|gb|EFY88309.1| 40S ribosomal protein S6 [Metarhizium acridum CQMa 102]	pan:PODANSg6602 hypothetical protein; K02991 small subunit ribosomal protein S6e	gnl|CDD|185404 PTZ00028, PTZ00028, 40S ribosomal protein S6e; Provisional.	40S ribosomal protein S6 n=1 Tax=Metarhizium acridum CQMa 102 RepID=E9E714_METAQ	GO:0007275 multicellular organismal development,GO:0006412 translation	GO:0005198 structural molecule activity	GO:0005840 ribosome	Yes	No	No
Cc_5932	2156.3	1875.46	gi|322711899|gb|EFZ03472.1| 60S ribosomal protein L20 [Metarhizium anisopliae ARSEF 23]	ncr:NCU08389 60S ribosomal protein L20; K02882 large subunit ribosomal protein L18Ae	gnl|CDD|32340 COG2157, RPL20A, Ribosomal protein L20A (L18A) [Translation, ribosomal structure and biogenesis].	60S ribosomal protein L20 n=1 Tax=Metarhizium anisopliae ARSEF 23 RepID=E9EKS2_METAR	GO:0007275 multicellular organismal development,GO:0006412 translation	GO:0005198 structural molecule activity	GO:0005840 ribosome	Yes	No	No
Cc_68	177.227	140.707	gb|EGR47360.1| alanine transaminase-like protein [Trichoderma reesei QM6a]	mgr:MGG_06503 MG06503.4; hypothetical protein; K00814 alanine transaminase [EC:2.6.1.2]	gnl|CDD|185585 PTZ00377, PTZ00377, alanine aminotransferase; Provisional.	Aminotransferase class I and II n=1 Tax=Glomerella graminicola M1.001 RepID=E3QHC6_COLGM	GO:0009058 biosynthetic process,GO:0006519 cellular amino acid and derivative metabolic process	GO:0005488 binding,GO:0016740 transferase activity,GO:0003824 catalytic activity	No hits found	Yes	No	No
Cc_2024	60.0437	79.2587	ref|XP_381841.1| hypothetical protein FG01665.1 [Gibberella zeae PH-1]	fgr:FG01665.1 hypothetical protein	gnl|CDD|191973 pfam08232, Striatin, Striatin family. Striatin is an intracellular protein which has a caveolin-binding motif, a coiled-coil structure, a calmodulin-binding site, and a WD (pfam00400) repeat domain. It acts as a scaffold protein and is involved in signalling pathways.	Predicted protein n=1 Tax=Nectria haematococca mpVI 77-13-4 RepID=C7YW05_NECH7	No hits found	No hits found	No hits found	Yes	No	No
Cc_2497	64.1841	60.1452	gb|EFQ24875.1| Ras family protein [Glomerella graminicola M1.001]	ssl:SS1G_07405 hypothetical protein	gnl|CDD|133263 cd01860, Rab5_related, Rab5-related subfamily. This subfamily includes Rab5 and Rab22 of mammals, Ypt51/Ypt52/Ypt53 of yeast, and RabF of plants. The members of this subfamily are involved in endocytosis and endocytic-sorting pathways. In mammals, Rab5 GTPases localize to early endosomes and regulate fusion of clathrin-coated vesicles to early endosomes and fusion between early end…	Ras family protein n=1 Tax=Glomerella graminicola M1.001 RepID=E3Q2P6_COLGM	No hits found	GO:0000166 nucleotide binding	No hits found	Yes	No	No
Cc_5323	252.16	279.391	gi|310790831|gb|EFQ26364.1| DnaJ domain-containing protein [Glomerella graminicola M1.001]	fgr:FG06825.1 hypothetical protein; K09503 DnaJ homolog subfamily A member 2	gnl|CDD|173334 PTZ00037, PTZ00037, DnaJ_C chaperone protein; Provisional.	DnaJ domain-containing protein n=1 Tax=Glomerella graminicola M1.001 RepID=E3Q6B6_COLGM	GO:0019538 protein metabolic process,GO:0007275 multicellular organismal development,GO:0006950 response to stress,GO:0009628 response to abiotic stimulus	GO:0005515 protein binding,GO:0000166 nucleotide binding	GO:0005737 cytoplasm	Yes	No	No
Cc_6698	2811.22	2320.6	gi|310799629|gb|EFQ34522.1| ribosomal protein L13e [Glomerella graminicola M1.001]	ssl:SS1G_02894 60S ribosomal protein L13 ; K02873 large subunit ribosomal protein L13e	gnl|CDD|173545 PTZ00352, PTZ00352, 60S ribosomal protein L13; Provisional.	60S ribosomal protein L13 n=1 Tax=Glomerella graminicola M1.001 RepID=E3QUI4_COLGM	GO:0007275 multicellular organismal development	No hits found	GO:0005622 intracellular	Yes	No	No
Cc_768	97.0486	118.819	gb|EFQ24982.1| nuclear transport factor 2 domain-containing protein [Glomerella graminicola M1.001]	afm:AFUA_5G04160 NTF2 and RRM domain protein	gnl|CDD|29630 cd00780, NTF2, Nuclear transport factor 2 (NTF2) domain plays an important role in the trafficking of macromolecules, ions and small molecules between the cytoplasm and nucleus. This bi-directional transport of macromolecules across the nuclear envelope requires many soluble factors that includes GDP-binding protein Ran (RanGDP). RanGDP is required for both import and export of prot…	Nuclear transport factor 2 domain-containing protein n=1 Tax=Glomerella graminicola M1.001 RepID=E3Q303_COLGM	No hits found	No hits found	No hits found	Yes	No	No
Cc_6537	62.3479	64.7841	gi|340517479|gb|EGR47723.1| predicted protein [Trichoderma reesei QM6a]	fgr:FG10066.1 hypothetical protein	gnl|CDD|189373 pfam00069, Pkinase, Protein kinase domain.	Casein kinase, putative n=1 Tax=Metarhizium acridum CQMa 102 RepID=E9E1S5_METAQ	GO:0006464 protein modification process	GO:0000166 nucleotide binding,GO:0004672 protein kinase activity	No hits found	Yes	No	No
Cc_1226	200.674	240.923	gb|EGS18219.1| isocitrate lyase-like protein [Chaetomium thermophilum var. thermophilum DSM 1495]	ncr:NCU04230 isocitrate lyase; K01637 isocitrate lyase [EC:4.1.3.1]	gnl|CDD|144162 pfam00463, ICL, Isocitrate lyase family.	Isocitrate lyase n=1 Tax=Glomerella graminicola M1.001 RepID=E3QDZ4_COLGM	GO:0006091 generation of precursor metabolites and energy,GO:0009056 catabolic process,GO:0005975 carbohydrate metabolic process	GO:0003824 catalytic activity	GO:0005777 peroxisome	Yes	No	No
Cc_4300	48.698	58.3742	gi|46123675|ref|XP_386391.1| hypothetical protein FG06215.1 [Gibberella zeae PH-1]	fgr:FG06215.1 hypothetical protein; K00511 squalene monooxygenase [EC:1.14.99.7]	gnl|CDD|192047 pfam08491, SE, Squalene epoxidase. This domain is found in squalene epoxidase (SE) and related proteins which are found in taxonomically diverse groups of eukaryotes and also in bacteria. SE was first cloned from Saccharomyces cerevisiae where it was named ERG1. It contains a putative FAD binding site and is a key enzyme in the sterol biosynthetic pathway. Putative transmembrane re…	Predicted protein n=1 Tax=Nectria haematococca mpVI 77-13-4 RepID=C7Z704_NECH7	GO:0008152 metabolic process	GO:0003824 catalytic activity	No hits found	Yes	No	No
Cc_5571	176.209	145.399	gi|302915855|ref|XP_003051738.1| predicted protein [Nectria haematococca mpVI 77-13-4]_x0001_gi|256732677|gb|EEU46025.1| predicted protein [Nectria haematococca mpVI 77-13-4]	fgr:FG06885.1 hypothetical protein	gnl|CDD|34643 COG5038, COG5038, Ca2+-dependent lipid-binding protein, contains C2 domain [General function prediction only].	Predicted protein n=1 Tax=Nectria haematococca mpVI 77-13-4 RepID=C7YQI1_NECH7	GO:0007165 signal transduction	No hits found	No hits found	Yes	No	No
Cc_2315	50.8743	61.4929	gb|EGR53076.1| replication factor C subunit 4 [Trichoderma reesei QM6a]	fgr:FG07200.1 hypothetical protein; K10755 replication factor C subunit 2/4	gnl|CDD|178596 PLN03025, PLN03025, replication factor C subunit; Provisional.	Replication factor C n=1 Tax=Glomerella graminicola M1.001 RepID=E3QAP9_COLGM	GO:0009058 biosynthetic process,GO:0006259 DNA metabolic process	GO:0003677 DNA binding,GO:0016787 hydrolase activity,GO:0000166 nucleotide binding	GO:0043234 protein complex,GO:0005694 chromosome	Yes	No	No
Cc_1999	271.924	517.565	ref|XP_001225610.1| alanine--glyoxylate aminotransferase [Chaetomium globosum CBS 148.51]_x0001_gb|EAQ86701.1| alanine--glyoxylate aminotransferase [Chaetomium globosum CBS 148.51]	mgr:MGG_02525 MG02525.4; hypothetical protein; K00830 alanine-glyoxylate transaminase / serine-glyoxylate transaminase / serine-pyruvate transaminase [EC:2.6.1.44 2.6.1.45 2.6.1.51]	gnl|CDD|99744 cd06451, AGAT_like, Alanine-glyoxylate aminotransferase (AGAT) family. This family belongs to pyridoxal phosphate (PLP)-dependent aspartate aminotransferase superfamily (fold I). The major groups in this CD correspond to alanine-glyoxylate aminotransferase (AGAT), serine-glyoxylate aminotransferase (SGAT), and 3-hydroxykynurenine transaminase (HKT). AGAT is a homodimeric protein, wh…	Alanine--glyoxylate aminotransferase n=1 Tax=Chaetomium globosum CBS 148.51 RepID=Q2GVQ0_CHAGB	GO:0008152 metabolic process	GO:0005488 binding,GO:0016740 transferase activity	No hits found	Yes	No	No
Cc_756	841.318	1015.1	ref|XP_001910030.1| hypothetical protein [Podospora anserina S mat+]_x0001_emb|CAP71164.1| unnamed protein product [Podospora anserina S mat+]	pan:PODANSg7067 hypothetical protein	gnl|CDD|177669 PLN00035, PLN00035, histone H4; Provisional.	Histone H4 n=1 Tax=Podospora anserina S mat+ RepID=B2B229_PODAN	GO:0007275 multicellular organismal development,GO:0006996 organelle organization	GO:0003677 DNA binding	GO:0005694 chromosome,GO:0005634 nucleus	Yes	No	No
Cc_5462	1400.45	1068.53	gi|302916511|ref|XP_003052066.1| predicted protein [Nectria haematococca mpVI 77-13-4]_x0001_gi|256733005|gb|EEU46353.1| predicted protein [Nectria haematococca mpVI 77-13-4]	fgr:FG06039.1 similar to ATP-citrat-lyase; K01648 ATP citrate (pro-S)-lyase [EC:2.3.3.8]	gnl|CDD|177879 PLN02235, PLN02235, ATP citrate (pro-S)-lyase.	Predicted protein n=1 Tax=Nectria haematococca mpVI 77-13-4 RepID=C7YPU4_NECH7	GO:0008152 metabolic process,GO:0007275 multicellular organismal development	GO:0000166 nucleotide binding,GO:0003824 catalytic activity	No hits found	Yes	No	No
Cc_521	170.611	277.25	ref|XP_001224797.1| hypothetical protein CHGG_07141 [Chaetomium globosum CBS 148.51]_x0001_gb|EAQ85888.1| hypothetical protein CHGG_07141 [Chaetomium globosum CBS 148.51]	ncr:NCU04156 C-8 sterol isomerase; K09829 C-8 sterol isomerase [EC:5.-.-.-]	gnl|CDD|113395 pfam04622, ERG2_Sigma1R, ERG2 and Sigma1 receptor like protein. This family consists of the fungal C-8 sterol isomerase and mammalian sigma1 receptor. C-8 sterol isomerase (delta-8--delta-7 sterol isomerase), catalyses a reaction in ergosterol biosynthesis, which results in unsaturation at C-7 in the B ring of sterols. Sigma 1 receptor is a low molecular mass mammalian protein loca…	Whole genome shotgun sequence assembly, scaffold_142 n=1 Tax=Sordaria macrospora k-hell RepID=D1ZV63_SORMK	GO:0009058 biosynthetic process,GO:0006629 lipid metabolic process	GO:0003824 catalytic activity	GO:0005783 endoplasmic reticulum,GO:0005623 cell	Yes	No	No
Cc_3767	35.9625	36.4507	gi|302419869|ref|XP_003007765.1| mitochondrial carrier protein RIM2 [Verticillium albo-atrum VaMs.102]_x0001_gi|261353416|gb|EEY15844.1| mitochondrial carrier protein RIM2 [Verticillium albo-atrum VaMs.102]	pan:PODANSg065 hypothetical protein	gnl|CDD|189424 pfam00153, Mito_carr, Mitochondrial carrier protein.	Mitochondrial carrier protein RIM2 n=1 Tax=Verticillium albo-atrum VaMs.102 RepID=C9SBW0_VERA1	GO:0006810 transport	GO:0005488 binding	GO:0005739 mitochondrion,GO:0005623 cell	Yes	No	No
Cc_2273	368.741	301.615	gb|EFQ32238.1| glutamate synthase [Glomerella graminicola M1.001]	fgr:FG01433.1 similar to T49818 glutamate synthase (NADH2) (EC 1.4.1.14) B24H17.40 precursor [similarity] - Neurospora crassa; K00264 glutamate synthase (NADPH/NADH) [EC:1.4.1.13 1.4.1.14]	gnl|CDD|183297 PRK11750, gltB, glutamate synthase subunit alpha; Provisional.	Glutamate synthase n=1 Tax=Glomerella graminicola M1.001 RepID=E3QN00_COLGM	GO:0009058 biosynthetic process,GO:0006519 cellular amino acid and derivative metabolic process,GO:0008152 metabolic process	GO:0000166 nucleotide binding,GO:0003824 catalytic activity,GO:0005488 binding	No hits found	Yes	No	No
Cc_3488	70.2866	68.6086	gi|39943104|ref|XP_361089.1| hypothetical protein MGG_03632 [Magnaporthe oryzae 70-15]_x0001_gi|145009782|gb|EDJ94438.1| hypothetical protein MGG_03632 [Magnaporthe oryzae 70-15]	mgr:MGG_03632 MG03632.4; hypothetical protein; K03648 uracil-DNA glycosylase [EC:3.2.2.-]	gnl|CDD|161966 TIGR00628, ung, uracil-DNA glycosylase. All proteins in this family for which functions are known are uracil-DNA glycosylases that function in base excision repair.This family is based on the phylogenomic analysis of JA Eisen (1999, Ph.D. Thesis, Stanford University).	Uracil-DNA glycosylase n=1 Tax=Metarhizium acridum CQMa 102 RepID=E9EC04_METAQ	GO:0006950 response to stress,GO:0006259 DNA metabolic process	GO:0016787 hydrolase activity	GO:0005737 cytoplasm	Yes	No	No
Cc_1374	35.4473	35.2706	gb|EFQ28795.1| hypothetical protein GLRG_03939 [Glomerella graminicola M1.001]	fgr:FG01344.1 hypothetical protein	gnl|CDD|116713 pfam08118, MDM31_MDM32, Yeast mitochondrial distribution and morphology (MDM) proteins. Proteins in this family are yeast mitochondrial inner membrane proteins MDM31 and MDM32. These proteins are required for the maintenance of mitochondrial morphology, and the stability of mitochondrial DNA.	Mitochondrial distribution and morphology protein n=1 Tax=Metarhizium acridum CQMa 102 RepID=E9E3Z8_METAQ	No hits found	No hits found	No hits found	Yes	No	No
Cc_3077	17.2163	15.4871	gi|310794413|gb|EFQ29874.1| hypothetical protein GLRG_05018 [Glomerella graminicola M1.001]	pan:PODANSg8315 hypothetical protein	gnl|CDD|28904 cd00020, ARM, Armadillo/beta-catenin-like repeats. An approximately 40 amino acid long tandemly repeated sequence motif first identified in the Drosophila segment polarity gene armadillo; these repeats were also found in the mammalian armadillo homolog beta-catenin, the junctional plaque protein plakoglobin, the adenomatous polyposis coli (APC) tumor suppressor protein, and a number…	Vacuolar protein 8 n=4 Tax=Hypocreomycetidae RepID=E9EJE3_METAR	GO:0007275 multicellular organismal development,GO:0044403 symbiosis, encompassing mutualism through parasitism	GO:0005488 binding	GO:0005773 vacuole	Yes	No	No
Cc_1925	24.7547	18.6098	gb|EGS23753.1| short-chain dehydrogenase/reductase-like protein [Chaetomium thermophilum var. thermophilum DSM 1495]	ncr:NCU06845 hypothetical protein	gnl|CDD|187598 cd05339, 17beta-HSDXI-like_SDR_c, human 17-beta-hydroxysteroid dehydrogenase XI-like, classical (c) SDRs. 17-beta-hydroxysteroid dehydrogenases (17betaHSD) are a group of isozymes that catalyze activation and inactivation of estrogen and androgens. 17betaHSD type XI, a classical SDR, preferentially converts 3alpha-adiol to androsterone but not numerous other tested steroids. This s…	Short-chain dehydrogenase/reductase family protein, putative n=1 Tax=Metarhizium acridum CQMa 102 RepID=E9DRY0_METAQ	GO:0008152 metabolic process	GO:0003824 catalytic activity,GO:0005488 binding	No hits found	Yes	No	No
Cc_2868	21.6565	17.4035	gi|46136425|ref|XP_389904.1| hypothetical protein FG09728.1 [Gibberella zeae PH-1]	fgr:FG09728.1 hypothetical protein; K08734 DNA mismatch repair protein MLH1	gnl|CDD|30671 COG0323, MutL, DNA mismatch repair enzyme (predicted ATPase) [DNA replication, recombination, and repair].	MutL-like protein n=1 Tax=Metarhizium anisopliae ARSEF 23 RepID=E9F1H6_METAR	No hits found	GO:0005488 binding	No hits found	Yes	No	No
Cc_6764	258.423	256.826	gi|310795041|gb|EFQ30502.1| 1,3-beta-glucan synthase component [Glomerella graminicola M1.001]	pan:PODANSg1678 hypothetical protein; K00706 1,3-beta-glucan synthase [EC:2.4.1.34]	gnl|CDD|190290 pfam02364, Glucan_synthase, 1,3-beta-glucan synthase component. This family consists of various 1,3-beta-glucan synthase components including Gls1, Gls2 and Gls3 from yeast. 1,3-beta-glucan synthase EC:2.4.1.34 also known as callose synthase catalyses the formation of a beta-1,3-glucan polymer that is a major component of the fungal cell wall. The reaction catalysed is:- UDP-glucos…	1,3-beta-glucan synthase component n=1 Tax=Glomerella graminicola M1.001 RepID=E3QI14_COLGM	GO:0009058 biosynthetic process,GO:0005975 carbohydrate metabolic process	GO:0016740 transferase activity	GO:0043234 protein complex,GO:0005886 plasma membrane	Yes	No	No
Cc_2404	41.0515	43.3037	gb|EFY88968.1| DNA ligase (Polydeoxyribonucleotide synthase [ATP]) [Metarhizium acridum CQMa 102]	fgr:FG05453.1 hypothetical protein; K10747 DNA ligase 1 [EC:6.5.1.1]	gnl|CDD|178660 PLN03113, PLN03113, DNA ligase 1; Provisional.	DNA ligase n=1 Tax=Metarhizium acridum CQMa 102 RepID=E9E593_METAQ	GO:0009058 biosynthetic process,GO:0006259 DNA metabolic process,GO:0006950 response to stress	GO:0003677 DNA binding,GO:0000166 nucleotide binding,GO:0003824 catalytic activity	No hits found	Yes	No	No
Cc_2933	32.2218	29.3837	gi|310793575|gb|EFQ29036.1| hypothetical protein GLRG_04180 [Glomerella graminicola M1.001]	fgr:FG09975.1 hypothetical protein	gnl|CDD|189424 pfam00153, Mito_carr, Mitochondrial carrier protein.	Predicted protein n=1 Tax=Nectria haematococca mpVI 77-13-4 RepID=C7YRY1_NECH7	GO:0006810 transport	GO:0005488 binding	GO:0005739 mitochondrion,GO:0005623 cell	Yes	No	No
Cc_3164	178.772	236.045	gi|310796349|gb|EFQ31810.1| threonyl-tRNA synthetase [Glomerella graminicola M1.001]	bfu:BC1G_11336 hypothetical protein ; K01868 threonyl-tRNA synthetase [EC:6.1.1.3]	gnl|CDD|178496 PLN02908, PLN02908, threonyl-tRNA synthetase.	Threonyl-tRNA synthetase n=1 Tax=Glomerella graminicola M1.001 RepID=E3QLS2_COLGM	GO:0006139 nucleobase, nucleoside, nucleotide and nucleic acid metabolic process,GO:0006412 translation,GO:0006519 cellular amino acid and derivative metabolic process	GO:0003824 catalytic activity,GO:0000166 nucleotide binding	GO:0005737 cytoplasm	Yes	No	No
Cc_4967	36.5393	22.6117	gi|322705484|gb|EFY97069.1| Cytochrome b mRNA-processing protein 4 [Metarhizium anisopliae ARSEF 23]	ncr:NCU03147 hypothetical protein	gnl|CDD|149180 pfam07960, CBP4, CBP4. The CBP4 in S. cerevisiae is essential for the expression and activity of ubiquinol-cytochrome c reductase. This family appears to be fungal specific.	Cytochrome b mRNA-processing protein 4 n=1 Tax=Metarhizium anisopliae ARSEF 23 RepID=E9F516_METAR	No hits found	No hits found	GO:0005739 mitochondrion,GO:0005623 cell	Yes	No	No
Cc_285	24.0271	25.6765	ref|XP_003053133.1| predicted protein [Nectria haematococca mpVI 77-13-4]_x0001_gb|EEU47420.1| predicted protein [Nectria haematococca mpVI 77-13-4]	fgr:FG08446.1 hypothetical protein; K06883	gnl|CDD|133293 cd01893, Miro1, Miro1 subfamily. Miro (mitochondrial Rho) proteins have tandem GTP-binding domains separated by a linker region containing putative calcium-binding EF hand motifs. Genes encoding Miro-like proteins were found in several eukaryotic organisms. This CD represents the N-terminal GTPase domain of Miro proteins. These atypical Rho GTPases have roles in mitochondrial homeo…	Mitochondrial Rho GTPase n=1 Tax=Nectria haematococca mpVI 77-13-4 RepID=C7YMB0_NECH7	GO:0006810 transport,GO:0007165 signal transduction	GO:0005509 calcium ion binding,GO:0016787 hydrolase activity,GO:0000166 nucleotide binding	GO:0005623 cell,GO:0005739 mitochondrion	Yes	No	No
Cc_1203	176.24	193.437	ref|XP_003053770.1| predicted protein [Nectria haematococca mpVI 77-13-4]_x0001_gb|EEU48057.1| predicted protein [Nectria haematococca mpVI 77-13-4]	fgr:FG00906.1 hypothetical protein; K01872 alanyl-tRNA synthetase [EC:6.1.1.7]	gnl|CDD|178488 PLN02900, PLN02900, alanyl-tRNA synthetase.	Predicted protein n=1 Tax=Nectria haematococca mpVI 77-13-4 RepID=C7YI88_NECH7	GO:0006412 translation,GO:0006139 nucleobase, nucleoside, nucleotide and nucleic acid metabolic process,GO:0006519 cellular amino acid and derivative metabolic process	GO:0003824 catalytic activity,GO:0003676 nucleic acid binding,GO:0000166 nucleotide binding	GO:0005737 cytoplasm	Yes	No	No
Cc_5746	2507.37	2136.42	gi|340939572|gb|EGS20194.1| hypothetical protein CTHT_0047080 [Chaetomium thermophilum var. thermophilum DSM 1495]	fgr:FG09874.1 hypothetical protein	gnl|CDD|185443 PTZ00097, PTZ00097, 60S ribosomal protein L19; Provisional.	Ribosomal protein L19 n=1 Tax=Metarhizium anisopliae ARSEF 23 RepID=E9F7J4_METAR	GO:0007275 multicellular organismal development,GO:0006412 translation	GO:0005488 binding,GO:0005198 structural molecule activity	GO:0005840 ribosome	Yes	No	No
Cc_362	113.695	132.982	gb|EFQ33722.1| cytidylyltransferase [Glomerella graminicola M1.001]	fgr:FG04237.1 hypothetical protein; K00981 phosphatidate cytidylyltransferase [EC:2.7.7.41]	gnl|CDD|178204 PLN02594, PLN02594, phosphatidate cytidylyltransferase.	Phosphatidate cytidylyltransferase n=1 Tax=Glomerella graminicola M1.001 RepID=E3QS95_COLGM	No hits found	GO:0016740 transferase activity	GO:0005623 cell	Yes	No	No
Cc_6322	287.168	171.841	gi|46107228|ref|XP_380673.1| hypothetical protein FG00497.1 [Gibberella zeae PH-1]	fgr:FG00497.1 hypothetical protein	No hits found	Sphingolipid long chain base-responsive protein LSP1 n=1 Tax=Glomerella graminicola M1.001 RepID=E3Q621_COLGM	No hits found	No hits found	No hits found	Yes	No	No
Cc_2250	36.2119	35.1837	ref|XP_003040071.1| predicted protein [Nectria haematococca mpVI 77-13-4]_x0001_gb|EEU34358.1| predicted protein [Nectria haematococca mpVI 77-13-4]	ncr:NCU08272 cytochrome b2, mitochondrial precursor; K00101 L-lactate dehydrogenase (cytochrome) [EC:1.1.2.3]	gnl|CDD|73376 cd02922, FCB2_FMN, Flavocytochrome b2 (FCB2) FMN-binding domain. FCB2 (AKA L-lactate:cytochrome c oxidoreductase) is a respiratory enzyme located in the intermembrane space of fungal mitochondria which catalyzes the oxidation of L-lactate to pyruvate. FCB2 also participates in a short electron-transport chain involving cytochrome c and cytochrome oxidase which ultimately directs the…	Predicted protein n=1 Tax=Nectria haematococca mpVI 77-13-4 RepID=C7ZPJ2_NECH7	GO:0008152 metabolic process	GO:0005488 binding,GO:0003824 catalytic activity,GO:0000166 nucleotide binding	No hits found	Yes	No	No
Cc_5166	174.02	258.77	gi|310795998|gb|EFQ31459.1| hypothetical protein GLRG_06603 [Glomerella graminicola M1.001]	mgr:MGG_04943 MG04943.4; similar to MAP kinase Mps1; K04464 mitogen-activated protein kinase 7 [EC:2.7.11.24]	gnl|CDD|173750 cd07857, STKc_MPK1, Catalytic domain of the Serine/Threonine Kinase, Fungal Mitogen-Activated Protein Kinase MPK1. Serine/Threonine Kinases (STKs), Fungal Mitogen-Activated Protein Kinase (MAPK) MPK1 subfamily, catalytic (c) domain. STKs catalyze the transfer of the gamma-phosphoryl group from ATP to serine/threonine residues on protein substrates. The MPK1 subfamily is part of a l…	MAP kinase Mps1 n=2 Tax=Magnaporthe RepID=O13352_MAGGR	GO:0044403 symbiosis, encompassing mutualism through parasitism,GO:0006464 protein modification process	GO:0004672 protein kinase activity,GO:0004871 signal transducer activity,GO:0000166 nucleotide binding	No hits found	Yes	No	No
Cc_6828	90.1725	110.548	gi|302916779|ref|XP_003052200.1| hypothetical protein NECHADRAFT_38639 [Nectria haematococca mpVI 77-13-4]_x0001_gi|256733139|gb|EEU46487.1| hypothetical protein NECHADRAFT_38639 [Nectria haematococca mpVI 77-13-4]	mgr:MGG_04976 MG04976.4; hypothetical protein; K07942 ADP-ribosylation factor-like 1	gnl|CDD|133351 cd04151, Arl1, Arl1 subfamily. Arl1 (Arf-like 1) localizes to the Golgi complex, where it is believed to recruit effector proteins to the trans-Golgi network. Like most members of the Arf family, Arl1 is myristoylated at its N-terminal helix and mutation of the myristoylation site disrupts Golgi targeting. In humans, the Golgi-localized proteins golgin-97 and golgin-245 have been i…	ADP-ribosylation factor 1 n=1 Tax=Grosmannia clavigera kw1407 RepID=F0XU98_GROCL	GO:0007165 signal transduction	GO:0000166 nucleotide binding	GO:0005622 intracellular	Yes	No	No
Cc_5203	1598.85	1396.02	gi|340939093|gb|EGS19715.1| S-adenosylmethionine-dependent methyltransferase-like protein [Chaetomium thermophilum var. thermophilum DSM 1495]	ncr:NCU07182 40S ribosomal protein S24; K02974 small subunit ribosomal protein S24e	gnl|CDD|185426 PTZ00071, PTZ00071, 40S ribosomal protein S24; Provisional.	40S ribosomal protein S24 n=1 Tax=Glomerella graminicola M1.001 RepID=E3QKT5_COLGM	GO:0007275 multicellular organismal development,GO:0006412 translation	GO:0005198 structural molecule activity,GO:0000166 nucleotide binding	GO:0005840 ribosome	Yes	No	No
Cc_3847	113.837	73.5716	gi|164426873|ref|XP_961096.2| hypothetical protein NCU03749 [Neurospora crassa OR74A]_x0001_gi|157071512|gb|EAA31860.2| hypothetical protein NCU03749 [Neurospora crassa OR74A]	ncr:NCU03749 similar to hydroxyacylglutathione hydrolase; K01069 hydroxyacylglutathione hydrolase [EC:3.1.2.6]	gnl|CDD|178088 PLN02469, PLN02469, hydroxyacylglutathione hydrolase.	Whole genome shotgun sequence assembly, scaffold_6 n=1 Tax=Sordaria macrospora k-hell RepID=D1Z5Z8_SORMK	No hits found	No hits found	No hits found	Yes	No	No
Cc_4289	51.9451	65.6478	gi|310792803|gb|EFQ28264.1| pyridoxal-phosphate dependent enzyme [Glomerella graminicola M1.001]	fgr:FG10119.1 hypothetical protein	gnl|CDD|107205 cd01562, Thr-dehyd, Threonine dehydratase: The first step in amino acid degradation is the removal of nitrogen. Although the nitrogen atoms of most amino acids are transferred to alpha-ketoglutarate before removal, the alpha-amino group of threonine can be directly converted into NH4+. The direct deamination is catalyzed by threonine dehydratase, in which pyridoxal phosphate (PLP) …	Pyridoxal-phosphate dependent enzyme n=1 Tax=Glomerella graminicola M1.001 RepID=E3QC29_COLGM	No hits found	GO:0003824 catalytic activity	No hits found	Yes	No	No
Cc_1784	47.3931	55.6102	gb|EGR52880.1| small RAS-like GTPase, rho family [Trichoderma reesei QM6a]	fgr:FG00304.1 hypothetical protein	gnl|CDD|133332 cd04132, Rho4_like, Rho4-like subfamily. Rho4 is a GTPase that controls septum degradation by regulating secretion of Eng1 or Agn1 during cytokinesis. Rho4 also plays a role in cell morphogenesis. Rho4 regulates septation and cell morphology by controlling the actin cytoskeleton and cytoplasmic microtubules. The localization of Rho4 is modulated by Rdi1, which may function as a GDI…	Ras family protein n=1 Tax=Glomerella graminicola M1.001 RepID=E3QWE6_COLGM	GO:0007165 signal transduction	GO:0000166 nucleotide binding	GO:0005623 cell,GO:0005622 intracellular	Yes	No	No
Cc_139	552.529	434.071	gb|EGO52808.1| DAHP synthase [Neurospora tetrasperma FGSC 2508]	mgr:MGG_05734 MG05734.4; similar to phe-inhibited DAHP synthase; K01626 3-deoxy-7-phosphoheptulonate synthase [EC:2.5.1.54]	gnl|CDD|181734 PRK09261, PRK09261, phospho-2-dehydro-3-deoxyheptonate aldolase; Validated.	Phospho-2-dehydro-3-deoxyheptonate aldolase n=1 Tax=Sordaria macrospora k-hell RepID=D1ZL60_SORMK	GO:0007275 multicellular organismal development,GO:0009058 biosynthetic process,GO:0006519 cellular amino acid and derivative metabolic process	GO:0016740 transferase activity	No hits found	Yes	No	No
Cc_2702	62.8086	48.2353	gb|EGS19296.1| hypothetical protein CTHT_0059220 [Chaetomium thermophilum var. thermophilum DSM 1495]	ncr:NCU08354 hypothetical protein	gnl|CDD|192110 pfam08643, DUF1776, Fungal family of unknown function (DUF1776). This is a fungal family of unknown function. One of the proteins in this family YSC83 from yeast has been localised to the mitochondria.	Predicted CDS Pa_1_4100 n=1 Tax=Podospora anserina S mat+ RepID=B2AAI3_PODAN	GO:0008152 metabolic process	GO:0005488 binding,GO:0003824 catalytic activity	No hits found	Yes	No	No
Cc_4277	1987.88	1461.81	gi|226532205|ref|NP_001142325.1| hypothetical protein LOC100274495 [Zea mays]_x0001_gi|194708216|gb|ACF88192.1| unknown [Zea mays]	zma:100274495 hypothetical protein LOC100274495; K00033 6-phosphogluconate dehydrogenase [EC:1.1.1.44]	gnl|CDD|181758 PRK09287, PRK09287, 6-phosphogluconate dehydrogenase; Validated.	6-phosphogluconate dehydrogenase, decarboxylating n=1 Tax=Zea mays RepID=B4G1E9_MAIZE	GO:0006139 nucleobase, nucleoside, nucleotide and nucleic acid metabolic process,GO:0005975 carbohydrate metabolic process,GO:0009056 catabolic process,GO:0019748 secondary metabolic process	GO:0000166 nucleotide binding,GO:0003824 catalytic activity	No hits found	Yes	No	No
Cc_1597	37.8991	35.3443	gb|EFQ28460.1| peptidase M76 family protein [Glomerella graminicola M1.001]	pan:PODANSg5247 hypothetical protein	gnl|CDD|192372 pfam09768, Peptidase_M76, Peptidase M76 family. This is a family of metalloproteases. Proteins in this family are also annotated as Ku70-binding proteins.	Peptidase M76 family protein n=1 Tax=Glomerella graminicola M1.001 RepID=E3QC72_COLGM	GO:0007275 multicellular organismal development	GO:0005488 binding,GO:0008233 peptidase activity	GO:0005739 mitochondrion	Yes	No	No
Cc_149	118.982	203.552	gb|EFQ26468.1| cytochrome P450 [Glomerella graminicola M1.001]	ncr:NCU02624 cytochrome P450 51; K05917 cytochrome P450, family 51 (sterol 14-demethylase) [EC:1.14.13.70]	gnl|CDD|189372 pfam00067, p450, Cytochrome P450. Cytochrome P450s are haem-thiolate proteins involved in the oxidative degradation of various compounds. They are particularly well known for their role in the degradation of environmental toxins and mutagens. They can be divided into 4 classes, according to the method by which electrons from NAD(P)H are delivered to the catalytic site. Sequence con…	Cytochrome P450 n=1 Tax=Glomerella graminicola M1.001 RepID=E3Q6M0_COLGM	GO:0008152 metabolic process,GO:0007275 multicellular organismal development	GO:0005488 binding,GO:0003824 catalytic activity,GO:0009055 electron carrier activity	No hits found	Yes	No	No
Cc_2298	133.413	132.748	ref|XP_001225742.1| hypothetical protein CHGG_08086 [Chaetomium globosum CBS 148.51]_x0001_gb|EAQ86833.1| hypothetical protein CHGG_08086 [Chaetomium globosum CBS 148.51]	pan:PODANSg6451 hypothetical protein; K00383 glutathione reductase (NADPH) [EC:1.8.1.7]	gnl|CDD|180410 PRK06116, PRK06116, glutathione reductase; Validated.	Glutathione-disulfide reductase n=1 Tax=Glomerella graminicola M1.001 RepID=E3QL94_COLGM	GO:0019725 cellular homeostasis,GO:0050789 regulation of biological process,GO:0006519 cellular amino acid and derivative metabolic process,GO:0008152 metabolic process	GO:0000166 nucleotide binding,GO:0016209 antioxidant activity,GO:0003824 catalytic activity	GO:0005737 cytoplasm	Yes	No	No
Cc_6369	70.7784	48.4909	gi|39969091|ref|XP_365936.1| hypothetical protein MGG_10156 [Magnaporthe oryzae 70-15]_x0001_gi|145021286|gb|EDK05415.1| hypothetical protein MGG_10156 [Magnaporthe oryzae 70-15]	mgr:MGG_10156 MG10156.4; hypothetical protein	No hits found	Predicted CDS Pa_7_9260 n=1 Tax=Podospora anserina S mat+ RepID=B2AX43_PODAN	No hits found	No hits found	No hits found	Yes	No	No
Cc_4594	216.543	217.839	gi|302882311|ref|XP_003040066.1| predicted protein [Nectria haematococca mpVI 77-13-4]_x0001_gi|256720933|gb|EEU34353.1| predicted protein [Nectria haematococca mpVI 77-13-4]	mgr:MGG_12154 hypothetical protein; K00667 fatty acid synthase subunit alpha, fungi type [EC:2.3.1.86]	gnl|CDD|34587 COG4982, COG4982, 3-oxoacyl-[acyl-carrier protein].	Predicted protein n=1 Tax=Nectria haematococca mpVI 77-13-4 RepID=C7ZPI3_NECH7	GO:0009058 biosynthetic process,GO:0006629 lipid metabolic process,GO:0008152 metabolic process	GO:0016740 transferase activity,GO:0005488 binding	GO:0005737 cytoplasm	Yes	No	No
Cc_2559	685.769	1044.69	ref|XP_003053717.1| predicted protein [Nectria haematococca mpVI 77-13-4]_x0001_gb|EEU48004.1| predicted protein [Nectria haematococca mpVI 77-13-4]	ncr:NCU09468 tubulin alpha-B chain; K07374 tubulin alpha	gnl|CDD|100015 cd02186, alpha_tubulin, The tubulin superfamily includes five distinct families, the alpha-, beta-, gamma-, delta-, and epsilon-tubulins and a sixth family (zeta-tubulin) which is present only in kinetoplastid protozoa. The alpha- and beta-tubulins are the major components of microtubules, while gamma-tubulin plays a major role in the nucleation of microtubule assembly. The delta- …	Tubulin alpha chain n=78 Tax=Ascomycota RepID=TBA_MYCGR	GO:0016043 cellular component organization,GO:0006139 nucleobase, nucleoside, nucleotide and nucleic acid metabolic process,GO:0009056 catabolic process,GO:0008150 biological_process	GO:0016787 hydrolase activity,GO:0005198 structural molecule activity,GO:0000166 nucleotide binding	GO:0005856 cytoskeleton,GO:0043234 protein complex,GO:0005737 cytoplasm	Yes	No	No
Cc_6380	38.1285	38.7332	gi|116181628|ref|XP_001220663.1| hypothetical protein CHGG_01442 [Chaetomium globosum CBS 148.51]_x0001_gi|88185739|gb|EAQ93207.1| hypothetical protein CHGG_01442 [Chaetomium globosum CBS 148.51]	ncr:NCU02802 similar to mitochondrial carrier AMCA	gnl|CDD|189424 pfam00153, Mito_carr, Mitochondrial carrier protein.	Amino-acid transporter arg-13 n=1 Tax=Neurospora crassa OR74A RepID=ARG13_NEUCR	GO:0008150 biological_process,GO:0006810 transport	GO:0005488 binding,GO:0003824 catalytic activity	GO:0005739 mitochondrion,GO:0005623 cell	Yes	No	No
Cc_5828	194.152	249.737	gi|46122105|ref|XP_385606.1| hypothetical protein FG05430.1 [Gibberella zeae PH-1]	fgr:FG05430.1 hypothetical protein; K03456 protein phosphatase 2 (formerly 2A), regulatory subunit A	No hits found	protein phosphatase PP2A regulatory subunit A ; K03456 protein phosphatase 2 (formerly 2A), regulatory subunit A	No hits found	GO:0005488 binding	No hits found	Yes	No	No
Cc_527	182.386	239.489	gb|EGR44895.1| methylenetetrahydrofolate reductase [Trichoderma reesei QM6a]	pan:PODANSg8765 hypothetical protein; K00297 methylenetetrahydrofolate reductase (NADPH) [EC:1.5.1.20]	gnl|CDD|145399 pfam02219, MTHFR, Methylenetetrahydrofolate reductase. This family includes the 5,10-methylenetetrahydrofolate reductase EC:1.7.99.5 from bacteria and methylenetetrahydrofolate reductase EC: 1.5.1.20 from eukaryotes. The structure for this domain is known to be a TIM barrel.	Methylenetetrahydrofolate reductase n=1 Tax=Verticillium albo-atrum VaMs.102 RepID=C9S8T9_VERA1	GO:0006519 cellular amino acid and derivative metabolic process,GO:0008152 metabolic process	GO:0003824 catalytic activity	No hits found	Yes	No	No
Cc_197	1156.61	1169.29	gb|EFY88232.1| Phosphoglycerate kinase [Metarhizium acridum CQMa 102]	ncr:NCU07914 similar to phosphoglycerate kinase 1; K00927 phosphoglycerate kinase [EC:2.7.2.3]	gnl|CDD|173310 PTZ00005, PTZ00005, phosphoglycerate kinase; Provisional.	Phosphoglycerate kinase n=1 Tax=Metarhizium acridum CQMa 102 RepID=E9E757_METAQ	GO:0007275 multicellular organismal development,GO:0008152 metabolic process,GO:0005975 carbohydrate metabolic process,GO:0006091 generation of precursor metabolites and energy,GO:0009056 catabolic process	GO:0016301 kinase activity,GO:0000166 nucleotide binding	GO:0005737 cytoplasm	Yes	No	No
Cc_6608	2487.3	2120.3	gi|67525973|ref|XP_661048.1| hypothetical protein AN3444.2 [Aspergillus nidulans FGSC A4]_x0001_gi|40743798|gb|EAA62984.1| hypothetical protein AN3444.2 [Aspergillus nidulans FGSC A4]	ani:AN3444.2 hypothetical protein; K11273 chromosome transmission fidelity protein 1 [EC:3.6.1.-]	gnl|CDD|185489 PTZ00160, PTZ00160, 60S ribosomal protein L27a; Provisional.	RL2A_ERYGR 60S ribosomal protein L27a (L29); K02900 large subunit ribosomal protein L27Ae	GO:0006412 translation	GO:0005198 structural molecule activity	GO:0005840 ribosome	Yes	No	No
Cc_1751	48.4068	43.6394	gb|EFQ35190.1| helicase associated domain-containing protein [Glomerella graminicola M1.001]	fgr:FG10757.1 hypothetical protein; K12820 pre-mRNA-splicing factor ATP-dependent RNA helicase DHX15/PRP43 [EC:3.6.4.13]	gnl|CDD|31829 COG1643, HrpA, HrpA-like helicases [DNA replication, recombination, and repair].	Helicase associated domain-containing protein n=1 Tax=Glomerella graminicola M1.001 RepID=E3QWF2_COLGM	No hits found	GO:0003676 nucleic acid binding,GO:0000166 nucleotide binding,GO:0016787 hydrolase activity	No hits found	Yes	No	No
Cc_1082	136.19	169.73	ref|XP_003054291.1| predicted protein [Nectria haematococca mpVI 77-13-4]_x0001_gb|EEU48578.1| predicted protein [Nectria haematococca mpVI 77-13-4]	ncr:NCU03319 similar to SURF-4 protein	gnl|CDD|111019 pfam02077, SURF4, SURF4 family.	Predicted protein n=1 Tax=Nectria haematococca mpVI 77-13-4 RepID=C7YH66_NECH7	GO:0006810 transport	No hits found	GO:0005783 endoplasmic reticulum,GO:0016023 cytoplasmic membrane-bounded vesicle,GO:0005794 Golgi apparatus,GO:0005623 cell	Yes	No	No
Cc_7119	195.638	151.538	gi|302926718|ref|XP_003054350.1| predicted protein [Nectria haematococca mpVI 77-13-4]_x0001_gi|256735291|gb|EEU48637.1| predicted protein [Nectria haematococca mpVI 77-13-4]	ncr:NCU02657 S-adenosylmethionine synthetase; K00789 S-adenosylmethionine synthetase [EC:2.5.1.6]	gnl|CDD|185448 PTZ00104, PTZ00104, S-adenosylmethionine synthase; Provisional.	S-adenosylmethionine synthase n=1 Tax=Nectria haematococca mpVI 77-13-4 RepID=C7YHH2_NECH7	GO:0000003 reproduction,GO:0009653 anatomical structure morphogenesis,GO:0030154 cell differentiation,GO:0007275 multicellular organismal development,GO:0008152 metabolic process,GO:0044403 symbiosis, encompassing mutualism through parasitism	GO:0016740 transferase activity,GO:0000166 nucleotide binding,GO:0005488 binding	GO:0005737 cytoplasm	Yes	No	Yes
Cc_1750	659.109	796.347	gb|EGR44412.1| predicted protein [Trichoderma reesei QM6a]	mgr:MGG_06192 MG06192.4; ubiquinol-cytochrome C reductase-like protein; K00417 ubiquinol-cytochrome c reductase subunit 7 [EC:1.10.2.2]	gnl|CDD|190267 pfam02271, UCR_14kD, Ubiquinol-cytochrome C reductase complex 14kD subunit. The ubiquinol-cytochrome C reductase complex (cytochrome bc1 complex) is a respiratory multienzyme complex. This Pfam family represents the 14kD (or VI) subunit of the complex which is not directly involved in electron transfer, but has a role in assembly of the complex.	Ubiquinol-cytochrome C reductase-like protein n=1 Tax=Metarhizium acridum CQMa 102 RepID=E9ECE3_METAQ	GO:0006091 generation of precursor metabolites and energy	GO:0003824 catalytic activity,GO:0005215 transporter activity	GO:0005623 cell,GO:0005739 mitochondrion	Yes	No	Yes
Cc_6880	154.474	162.528	gi|302907688|ref|XP_003049702.1| predicted protein [Nectria haematococca mpVI 77-13-4]_x0001_gi|256730638|gb|EEU43989.1| predicted protein [Nectria haematococca mpVI 77-13-4]	pan:PODANSg1515 hypothetical protein; K00486 kynurenine 3-monooxygenase [EC:1.14.13.9]	gnl|CDD|30999 COG0654, UbiH, 2-polyprenyl-6-methoxyphenol hydroxylase and related FAD-dependent oxidoreductases [Coenzyme metabolism / Energy production and conversion].	Predicted protein n=1 Tax=Nectria haematococca mpVI 77-13-4 RepID=C7YWN5_NECH7	GO:0006139 nucleobase, nucleoside, nucleotide and nucleic acid metabolic process,GO:0009058 biosynthetic process,GO:0008152 metabolic process	GO:0003824 catalytic activity	GO:0005739 mitochondrion	Yes	No	Yes
Cc_1250	615.174	1227.19	gb|EFQ35485.1| hsp70-like protein [Glomerella graminicola M1.001]	bfu:BC1G_04390 dnaK-type molecular chaperone BiP ; K09490 heat shock 70kDa protein 5	gnl|CDD|143803 pfam00012, HSP70, Hsp70 protein. Hsp70 chaperones help to fold many proteins. Hsp70 assisted folding involves repeated cycles of substrate binding and release. Hsp70 activity is ATP dependent. Hsp70 proteins are made up of two regions: the amino terminus is the ATPase domain and the carboxyl terminus is the substrate binding region.	Hsp70-like protein n=1 Tax=Glomerella graminicola M1.001 RepID=E3QX97_COLGM	GO:0006810 transport,GO:0006950 response to stress,GO:0009607 response to biotic stimulus,GO:0008152 metabolic process	GO:0000166 nucleotide binding,GO:0003824 catalytic activity	GO:0005783 endoplasmic reticulum	Yes	No	Yes
Cc_1016	1176.41	886.832	ref|XP_387712.1| hypothetical protein FG07536.1 [Gibberella zeae PH-1]	fgr:FG07536.1 hypothetical protein	gnl|CDD|48565 cd03016, PRX_1cys, Peroxiredoxin (PRX) family, 1-cys PRX subfamily; composed of PRXs containing only one conserved cysteine, which serves as the peroxidatic cysteine. They are homodimeric thiol-specific antioxidant (TSA) proteins that confer a protective role in cells by reducing and detoxifying hydrogen peroxide, peroxynitrite, and organic hydroperoxides. As with all other PRXs, a …	Predicted protein n=1 Tax=Nectria haematococca mpVI 77-13-4 RepID=C7ZD60_NECH7	GO:0019725 cellular homeostasis,GO:0050789 regulation of biological process	GO:0003824 catalytic activity,GO:0016209 antioxidant activity	No hits found	Yes	No	Yes
Cc_3468	677.311	757.411	gi|302908197|ref|XP_003049814.1| hypothetical protein NECHADRAFT_102957 [Nectria haematococca mpVI 77-13-4]_x0001_gi|256730750|gb|EEU44101.1| hypothetical protein NECHADRAFT_102957 [Nectria haematococca mpVI 77-13-4]	pno:SNOG_01866 hypothetical protein	gnl|CDD|189424 pfam00153, Mito_carr, Mitochondrial carrier protein.	Predicted CDS Pa_6_5140 n=1 Tax=Podospora anserina S mat+ RepID=B2B209_PODAN	GO:0007275 multicellular organismal development,GO:0006810 transport	GO:0005488 binding	GO:0005739 mitochondrion,GO:0005623 cell	Yes	No	Yes
Cc_2871	2593.06	2538.45	gi|340521828|gb|EGR52062.1| elongation factor 2 [Trichoderma reesei QM6a]	ncr:NCU07700 elongation factor 2; K03234 elongation factor EF-2 [EC:3.6.5.3]	gnl|CDD|185604 PTZ00416, PTZ00416, elongation factor 2; Provisional.	Elongation factor 2 n=1 Tax=Neurospora crassa OR74A RepID=EF2_NEUCR	GO:0007275 multicellular organismal development,GO:0006412 translation,GO:0006139 nucleobase, nucleoside, nucleotide and nucleic acid metabolic process,GO:0009056 catabolic process	GO:0008135 translation factor activity, nucleic acid binding,GO:0016787 hydrolase activity,GO:0000166 nucleotide binding	GO:0005737 cytoplasm	Yes	No	Yes
Cc_6770	410.53	393.153	gi|116179570|ref|XP_001219634.1| hypothetical protein CHGG_00413 [Chaetomium globosum CBS 148.51]_x0001_gi|88184710|gb|EAQ92178.1| hypothetical protein CHGG_00413 [Chaetomium globosum CBS 148.51]	pan:PODANSg9278 hypothetical protein; K01681 aconitate hydratase 1 [EC:4.2.1.3]	gnl|CDD|162306 TIGR01340, aconitase_mito, aconitate hydratase, mitochondrial. This model represents mitochondrial forms of the TCA cycle enzyme aconitate hydratase, also known as aconitase and citrate hydro-lyase.	Aconitate hydratase n=1 Tax=Glomerella graminicola M1.001 RepID=E3QI07_COLGM	GO:0006091 generation of precursor metabolites and energy,GO:0009056 catabolic process	GO:0003824 catalytic activity,GO:0005488 binding	No hits found	Yes	No	Yes
Cc_2111	91.655	88.3502	ref|XP_003049623.1| predicted protein [Nectria haematococca mpVI 77-13-4]_x0001_gb|EEU43910.1| predicted protein [Nectria haematococca mpVI 77-13-4]	fgr:FG01573.1 hypothetical protein; K00818 acetylornithine aminotransferase [EC:2.6.1.11]	gnl|CDD|179453 PRK02627, PRK02627, acetylornithine aminotransferase; Provisional.	Predicted protein n=1 Tax=Nectria haematococca mpVI 77-13-4 RepID=C7YW58_NECH7	GO:0009058 biosynthetic process,GO:0006519 cellular amino acid and derivative metabolic process	GO:0005488 binding,GO:0016740 transferase activity	GO:0005739 mitochondrion	Yes	No	Yes
Cc_6934	198.01	168.073	gi|149209841|ref|XP_001522295.1| hypothetical protein MGCH7_ch7g402 [Magnaporthe oryzae 70-15]_x0001_gi|86196357|gb|EAQ70995.1| hypothetical protein MGCH7_ch7g402 [Magnaporthe oryzae 70-15]	mgr:MGCH7_ch7g402 MGG_ch7g402; hypothetical protein; K03946 NADH dehydrogenase (ubiquinone) 1 alpha subcomplex 2 [EC:1.6.5.3 1.6.99.3]	gnl|CDD|191176 pfam05047, L51_S25_CI-B8, Mitochondrial ribosomal protein L51 / S25 / CI-B8 domain. The proteins in this family are located in the mitochondrion. The family includes ribosomal protein L51, and S25. This family also includes mitochondrial NADH-ubiquinone oxidoreductase B8 subunit (CI-B8) EC:1.6.5.3. It is not known whether all members of this family form part of the NADH-ubiquinone …	NADH-ubiquinone oxidoreductase 10.5 kDa subunit n=1 Tax=Verticillium albo-atrum VaMs.102 RepID=C9SC63_VERA1	GO:0006810 transport,GO:0006091 generation of precursor metabolites and energy	GO:0003824 catalytic activity	GO:0005739 mitochondrion,GO:0005623 cell	Yes	No	Yes
Cc_6582	194.32	173.493	gi|310797950|gb|EFQ32843.1| arginyl-tRNA synthetase [Glomerella graminicola M1.001]	mgr:MGG_09080 MG09080.4; hypothetical protein; K01887 arginyl-tRNA synthetase [EC:6.1.1.19]	gnl|CDD|161886 TIGR00456, argS, arginyl-tRNA synthetase. This HMM recognizes arginyl-tRNA synthetase in every completed genome to date. An interesting feature of the alignment of all arginyl-tRNA synthetases is a fairly deep split between two families. One family includes archaeal, eukaryotic and organellar, spirochete, E. coli, and Synechocystis sp. The second, sharing a deletion of about 25 res…	Arginyl-tRNA synthetase n=1 Tax=Glomerella graminicola M1.001 RepID=E3QPR6_COLGM	GO:0006139 nucleobase, nucleoside, nucleotide and nucleic acid metabolic process,GO:0006412 translation,GO:0006519 cellular amino acid and derivative metabolic process	GO:0003824 catalytic activity,GO:0000166 nucleotide binding	GO:0005737 cytoplasm	Yes	No	Yes
Cc_5626	192.539	202.84	gi|310792403|gb|EFQ27930.1| ArgJ family protein [Glomerella graminicola M1.001]	ncr:NCU10468 similar to arginine biosynthesis bifunctional protein ArgJ; K00620 glutamate N-acetyltransferase / amino-acid N-acetyltransferase [EC:2.3.1.35 2.3.1.1]	gnl|CDD|190173 pfam01960, ArgJ, ArgJ family. Members of the ArgJ family catalyse the first EC:2.3.1.1 and fifth steps EC:2.3.1.35 in arginine biosynthesis.	ArgJ family protein n=1 Tax=Glomerella graminicola M1.001 RepID=E3QAP2_COLGM	GO:0009058 biosynthetic process,GO:0006519 cellular amino acid and derivative metabolic process	GO:0016740 transferase activity	GO:0005739 mitochondrion	Yes	No	Yes
Cc_4256	172.192	167.631	gi|310795844|gb|EFQ31305.1| hypothetical protein GLRG_06449 [Glomerella graminicola M1.001]	ncr:NCU08794 hypothetical protein	gnl|CDD|112467 pfam03650, UPF0041, Uncharacterised protein family (UPF0041).	UPF0041 domain-containing protein n=1 Tax=Metarhizium anisopliae ARSEF 23 RepID=E9EWG6_METAR	No hits found	No hits found	No hits found	Yes	No	Yes
Cc_876	301.654	258.042	gb|EFZ00070.1| glutaredoxin Grx1, putative [Metarhizium anisopliae ARSEF 23]	pif:PITG_04906 glutaredoxin; K03676 glutaredoxin 3	gnl|CDD|48634 cd03419, GRX_GRXh_1_2_like, Glutaredoxin (GRX) family, GRX human class 1 and 2 (h_1_2)-like subfamily; composed of proteins similar to human GRXs, approximately 10 kDa in size, and proteins containing a GRX or GRX-like domain. GRX is a glutathione (GSH) dependent reductase, catalyzing the disulfide reduction of target proteins such as ribonucleotide reductase. It contains a redox ac…	Glutaredoxin Grx1, putative n=1 Tax=Metarhizium anisopliae ARSEF 23 RepID=E9EY99_METAR	No hits found	GO:0003824 catalytic activity	No hits found	Yes	No	Yes
Cc_1759	1994.35	2661.14	gb|EFW98777.1| alpha-glucan branching enzyme [Grosmannia clavigera kw1407]	fgr:FG04313.1 hypothetical protein; K00700 1,4-alpha-glucan branching enzyme [EC:2.4.1.18]	gnl|CDD|178066 PLN02447, PLN02447, 1,4-alpha-glucan-branching enzyme.	ATP synthase subunit beta n=1 Tax=Grosmannia clavigera kw1407 RepID=F0XTF0_GROCL	GO:0009058 biosynthetic process,GO:0005975 carbohydrate metabolic process,GO:0006091 generation of precursor metabolites and energy,GO:0006810 transport	GO:0016787 hydrolase activity,GO:0005488 binding,GO:0016740 transferase activity	GO:0005623 cell	Yes	No	Yes
Cc_6599	349.08	328.229	gi|302404505|ref|XP_003000090.1| NADH:ubiquinone oxidoreductase 14kD subunit [Verticillium albo-atrum VaMs.102]_x0001_gi|261361272|gb|EEY23700.1| NADH:ubiquinone oxidoreductase 14kD subunit [Verticillium albo-atrum VaMs.102]	ani:AN3011.2 hypothetical protein	gnl|CDD|148050 pfam06212, GRIM-19, GRIM-19 protein. This family consists of several eukaryotic gene associated with retinoic-interferon-induced mortality 19 (GRIM-19) proteins. GRIM-19, was reported to encode a small protein primarily distributed in the nucleus and was able to promote cell death induced by IFN-# and RA. A bovine homologue of GRIM-19 was co-purified with mitochondrial NADH:ubiquin…	NADH:ubiquinone oxidoreductase 14kD subunit n=1 Tax=Verticillium albo-atrum VaMs.102 RepID=C9SY35_VERA1	No hits found	GO:0003824 catalytic activity	No hits found	Yes	No	Yes
Cc_3290	127.664	105.567	gi|340520160|gb|EGR50397.1| hypothetical protein TRIREDRAFT_105479 [Trichoderma reesei QM6a]	fgr:FG04125.1 hypothetical protein; K02871 large subunit ribosomal protein L13	gnl|CDD|189607 pfam00572, Ribosomal_L13, Ribosomal protein L13.	Ribosomal protein L13 n=1 Tax=Glomerella graminicola M1.001 RepID=E3Q2G4_COLGM	GO:0006412 translation	GO:0005198 structural molecule activity	GO:0005840 ribosome	Yes	No	Yes
Cc_3231	1190.48	979.282	gi|310789903|gb|EFQ25436.1| hsp70-like protein [Glomerella graminicola M1.001]	pan:PODANSg09511 hypothetical protein; K03283 heat shock 70kDa protein 1/8	gnl|CDD|185395 PTZ00009, PTZ00009, heat shock 70 kDa protein; Provisional.	Hsp70-like protein n=1 Tax=Glomerella graminicola M1.001 RepID=E3Q4C4_COLGM	GO:0006950 response to stress,GO:0006412 translation,GO:0008152 metabolic process	GO:0000166 nucleotide binding,GO:0003824 catalytic activity	No hits found	Yes	No	Yes
Cc_5186	1420.22	1906.17	gi|51701915|sp|O94178|SODC_COLGL RecName: Full=Superoxide dismutase [Cu-Zn]_x0001_gi|4377999|gb|AAD19338.1| Cu-Zn superoxide dismutase [Glomerella cingulata]	cim:CIMG_06677 similar to copper-zinc superoxide dismutase	gnl|CDD|189379 pfam00080, Sod_Cu, Copper/zinc superoxide dismutase (SODC). superoxide dismutases (SODs) catalyse the conversion of superoxide radicals to hydrogen peroxide and molecular oxygen. Three evolutionarily distinct families of SODs are known, of which the copper/zinc-binding family is one. Defects in the human SOD1 gene cause familial amyotrophic lateral sclerosis (Lou Gehrig's disease).…	Superoxide dismutase [Cu-Zn] n=1 Tax=Colletotrichum gloeosporioides RepID=SODC_COLGL	GO:0008152 metabolic process,GO:0006950 response to stress	GO:0005488 binding,GO:0003824 catalytic activity	GO:0005576 extracellular region,GO:0005739 mitochondrion	Yes	No	Yes
Cc_3142	44.7359	28.8909	gi|322695306|gb|EFY87116.1| NAD(P) transhydrogenase precursor [Metarhizium acridum CQMa 102]	mgr:MGG_07539 MG07539.4; hypothetical protein; K00323 NAD(P) transhydrogenase [EC:1.6.1.2]	gnl|CDD|181844 PRK09424, pntA, NAD(P) transhydrogenase subunit alpha; Provisional.	NAD(P) transhydrogenase n=1 Tax=Metarhizium acridum CQMa 102 RepID=E9EA95_METAQ	GO:0008152 metabolic process,GO:0006811 ion transport	GO:0003824 catalytic activity,GO:0005488 binding	No hits found	Yes	No	Yes
Cc_4190	227.069	255.328	gi|340924218|gb|EGS19121.1| putative prohibitin protein [Chaetomium thermophilum var. thermophilum DSM 1495]	ncr:NCU03310 prohibitin-2	gnl|CDD|48213 cd03401, Band_7_prohibitin, Band_7_prohibitin. A subgroup of the band 7 domain of flotillin (reggie) like proteins. This subgroup group includes proteins similar to prohibitin (a lipid raft-associated integral membrane protein). Individual proteins of this band 7 domain family may cluster to form membrane microdomains which may in turn recruit multiprotein complexes. These microdoma…	Prohibitin-2 n=1 Tax=Neurospora crassa OR74A RepID=Q7SEN4_NEUCR	GO:0019538 protein metabolic process,GO:0008150 biological_process,GO:0050789 regulation of biological process,GO:0009056 catabolic process	GO:0005488 binding	GO:0005739 mitochondrion	Yes	No	Yes
Cc_1635	2043.51	51.8013	gb|ADT65204.1| manganese superoxide dismutase [Hypocrea jecorina]_x0001_gb|EGR46310.1| Mn superoxide dismutase [Trichoderma reesei QM6a]	fgr:FG02051.1 hypothetical protein; K04564 superoxide dismutase, Fe-Mn family [EC:1.15.1.1]	gnl|CDD|30950 COG0605, SodA, Superoxide dismutase [Inorganic ion transport and metabolism].	Superoxide dismutase n=1 Tax=Hypocrea jecorina RepID=F1ADJ5_TRIRE	GO:0007275 multicellular organismal development,GO:0008152 metabolic process	GO:0005488 binding,GO:0003824 catalytic activity	GO:0005739 mitochondrion	Yes	No	Yes
Cc_1963	559.643	634.298	ref|XP_003048534.1| predicted protein [Nectria haematococca mpVI 77-13-4]_x0001_gb|EEU42821.1| predicted protein [Nectria haematococca mpVI 77-13-4]	fgr:FG04400.1 similar to GTPase rho1	gnl|CDD|133273 cd01870, RhoA_like, RhoA-like subfamily. The RhoA subfamily consists of RhoA, RhoB, and RhoC. RhoA promotes the formation of stress fibers and focal adhesions, regulating cell shape, attachment, and motility. RhoA can bind to multiple effector proteins, thereby triggering different downstream responses. In many cell types, RhoA mediates local assembly of the contractile ring, which…	Predicted protein n=1 Tax=Nectria haematococca mpVI 77-13-4 RepID=C7YZL3_NECH7	GO:0007165 signal transduction	GO:0000166 nucleotide binding	GO:0005623 cell,GO:0005622 intracellular	Yes	No	Yes
Cc_6437	1846.57	1650.8	gi|240278333|gb|EER41840.1| eukaryotic translation initiation factor 5A-2 [Ajellomyces capsulatus H143]_x0001_gi|325096357|gb|EGC49667.1| eukaryotic translation initiation factor 5A-2 [Ajellomyces capsulatus H88]	cpw:CPC735_068900 Eukaryotic translation initiation factor 5A, putative; K03263 translation initiation factor eIF-5A	gnl|CDD|178654 PLN03107, PLN03107, eukaryotic translation initiation factor 5A; Provisional.	Eukaryotic translation initiation factor 5A-2 n=2 Tax=Ajellomyces capsulatus RepID=C6HE56_AJECH	GO:0006412 translation,GO:0050789 regulation of biological process,GO:0006464 protein modification process,GO:0006519 cellular amino acid and derivative metabolic process,GO:0016043 cellular component organization	GO:0008135 translation factor activity, nucleic acid binding,GO:0005488 binding	No hits found	Yes	No	Yes
Cc_4624	983.291	1284.41	gi|46108264|ref|XP_381190.1| ARF_AJECA ADP-RIBOSYLATION FACTOR [Gibberella zeae PH-1]_x0001_gi|302926122|ref|XP_003054231.1| predicted protein [Nectria haematococca mpVI 77-13-4]_x0001_gi|256735172|gb|EEU48518.1| predicted protein [Nectria haematococca mpVI 77-13-4]	fgr:FG01014.1 ARF_AJECA ADP-RIBOSYLATION FACTOR	gnl|CDD|165788 PLN00223, PLN00223, ADP-ribosylation factor; Provisional.	Predicted protein n=1 Tax=Nectria haematococca mpVI 77-13-4 RepID=C7YGU1_NECH7	GO:0006810 transport,GO:0007165 signal transduction,GO:0015031 protein transport	GO:0000166 nucleotide binding,GO:0004871 signal transducer activity,GO:0005488 binding,GO:0030234 enzyme regulator activity	GO:0005794 Golgi apparatus,GO:0005886 plasma membrane,GO:0005773 vacuole	Yes	No	Yes
Cc_3352	2883.69	2568.33	gi|310796158|gb|EFQ31619.1| ribosomal protein S7 [Glomerella graminicola M1.001]	mgr:MGG_06658 MG06658.4; 40S ribosomal protein S5; K02989 small subunit ribosomal protein S5e	gnl|CDD|185439 PTZ00091, PTZ00091, 40S ribosomal protein S5; Provisional.	Ribosomal protein S7 n=1 Tax=Glomerella graminicola M1.001 RepID=E3QL81_COLGM	GO:0006412 translation	GO:0005198 structural molecule activity,GO:0003723 RNA binding	GO:0005840 ribosome	Yes	No	Yes
Cc_2592	222.786	197.4	gb|EFQ26819.1| peptidase C1-like family protein [Glomerella graminicola M1.001]	fgr:FG08736.1 hypothetical protein; K01372 bleomycin hydrolase [EC:3.4.22.40]	gnl|CDD|30291 cd00585, Peptidase_C1B, Peptidase C1B subfamily (MEROPS database nomenclature); composed of eukaryotic bleomycin hydrolases (BH) and bacterial aminopeptidases C (pepC). The proteins of this subfamily contain a large insert relative to the C1A peptidase (papain) subfamily. BH is a cysteine peptidase that detoxifies bleomycin by hydrolysis of an amide group. It acts as a carboxypeptid…	Peptidase C1-like family protein n=1 Tax=Glomerella graminicola M1.001 RepID=E3Q7I1_COLGM	No hits found	GO:0008233 peptidase activity	No hits found	Yes	No	Yes
Cc_1766	2151.74	1952.08	ref|XP_003006527.1| 40S ribosomal protein S7 [Verticillium albo-atrum VaMs.102]_x0001_gb|EEY16557.1| 40S ribosomal protein S7 [Verticillium albo-atrum VaMs.102]	pan:PODANSg4582 hypothetical protein; K02993 small subunit ribosomal protein S7e	gnl|CDD|144735 pfam01251, Ribosomal_S7e, Ribosomal protein S7e.	40S ribosomal protein S7 n=1 Tax=Verticillium albo-atrum VaMs.102 RepID=C9SEG4_VERA1	GO:0006139 nucleobase, nucleoside, nucleotide and nucleic acid metabolic process,GO:0008150 biological_process,GO:0006412 translation	GO:0005198 structural molecule activity	GO:0005622 intracellular,GO:0005840 ribosome,GO:0005829 cytosol	Yes	No	Yes
Cc_6418	102.964	118.19	gi|340960373|gb|EGS21554.1| carnitine O-acetyltransferase-like protein [Chaetomium thermophilum var. thermophilum DSM 1495]	pan:PODANSg7409 hypothetical protein; K00624 carnitine O-acetyltransferase [EC:2.3.1.7]	gnl|CDD|144379 pfam00755, Carn_acyltransf, Choline/Carnitine o-acyltransferase.	Predicted protein n=1 Tax=Nectria haematococca mpVI 77-13-4 RepID=C7ZPQ6_NECH7	GO:0044403 symbiosis, encompassing mutualism through parasitism	GO:0016740 transferase activity	No hits found	Yes	No	Yes
Cc_5480	5539.22	6830	gi|340975933|gb|EGS23048.1| putative ADP/ATP carrier protein [Chaetomium thermophilum var. thermophilum DSM 1495]	ncr:NCU09477 ADP,ATP carrier protein; K05863 solute carrier family 25 (mitochondrial carrier; adenine nucleotide translocator)	gnl|CDD|173456 PTZ00169, PTZ00169, ADP/ATP transporter on adenylate translocase; Provisional.	ADP,ATP carrier protein n=1 Tax=Neurospora crassa OR74A RepID=ADT_NEUCR	GO:0007275 multicellular organismal development,GO:0006810 transport	GO:0005488 binding,GO:0005215 transporter activity	GO:0005840 ribosome,GO:0005739 mitochondrion,GO:0005623 cell	Yes	No	Yes
Cc_3765	134.343	134.24	gi|302405959|ref|XP_003000816.1| conserved hypothetical protein [Verticillium albo-atrum VaMs.102]_x0001_gi|261360773|gb|EEY23201.1| conserved hypothetical protein [Verticillium albo-atrum VaMs.102]	mgr:MGG_04614 MG04614.4; hypothetical protein	No hits found	Predicted protein n=1 Tax=Magnaporthe oryzae 70-15 RepID=A4RMQ7_MAGO7	No hits found	No hits found	No hits found	Yes	No	Yes
Cc_704	284.561	259.455	gb|EFQ24964.1| complex 1 protein [Glomerella graminicola M1.001]	fgr:FG06936.1 hypothetical protein; K03950 NADH dehydrogenase (ubiquinone) 1 alpha subcomplex 6 [EC:1.6.5.3 1.6.99.3]	gnl|CDD|191260 pfam05347, Complex1_LYR, Complex 1 protein (LYR family). Proteins in this family have been identified as a component of the higher eukaryotic NADH complex. In Saccharomyces cerevisiae, the Isd11 protein has been shown to play a role in Fe/S cluster biogenesis in mitochondria. We have named this family LYR after a highly conserved tripeptide motif close to the N-terminus of these pr…	Complex 1 protein n=1 Tax=Glomerella graminicola M1.001 RepID=E3Q2Y5_COLGM	GO:0006810 transport,GO:0006091 generation of precursor metabolites and energy	GO:0003824 catalytic activity	GO:0005739 mitochondrion,GO:0005623 cell	Yes	No	Yes
Cc_5215	3668.43	2899.28	gi|302898860|ref|XP_003047931.1| predicted protein [Nectria haematococca mpVI 77-13-4]_x0001_gi|256728863|gb|EEU42218.1| predicted protein [Nectria haematococca mpVI 77-13-4]	pan:PODANSg1887 hypothetical protein; K02977 small subunit ribosomal protein S27Ae	gnl|CDD|176398 cd01803, Ubiquitin, Ubiquitin. Ubiquitin (includes Ubq/RPL40e and Ubq/RPS27a fusions as well as homopolymeric multiubiquitin protein chains).	Ubiquitin-40S ribosomal protein S27a n=53 Tax=Eukaryota RepID=RS27A_NEUCR	GO:0006412 translation	GO:0005488 binding,GO:0005198 structural molecule activity	GO:0005840 ribosome,GO:0005634 nucleus	Yes	No	Yes
Cc_6310	1043.75	1375.47	gi|85100389|ref|XP_960950.1| outer mitochondrial membrane protein porin [Neurospora crassa OR74A]_x0001_gi|130684|sp|P07144|VDAC_NEUCR RecName: Full=Mitochondrial outer membrane protein porin_x0001_gi|3057|emb|CAA29264.1| unnamed protein product [Neurospora crassa]_x0001_gi|28922484|gb|EAA31714.1| outer mitochondrial membrane protein porin [Neurospora crassa OR74A]_x0001_gi|28950165|emb|CAD71033.…	ncr:NCU04304 outer mitochondrial membrane protein porin	gnl|CDD|132767 cd07306, Porin3_VDAC, Voltage-dependent anion channel of the outer mitochondrial membrane. The voltage-dependent anion channel (VDAC) regulates the flux of mostly anionic metabolites through the outer mitochondrial membrane, which is highly permeable to small molecules. VDAC is the most abundant protein in the outer membrane, and membrane potentials can toggle VDAC between open or …	Mitochondrial outer membrane protein porin n=1 Tax=Neurospora crassa OR74A RepID=VDAC_NEUCR	GO:0006810 transport,GO:0050789 regulation of biological process,GO:0006811 ion transport	GO:0005215 transporter activity,GO:0005216 ion channel activity	GO:0005739 mitochondrion,GO:0005623 cell,GO:0043234 protein complex	Yes	No	Yes
Cc_2027	2225.67	2314.1	ref|XP_003004452.1| alcohol dehydrogenase [Verticillium albo-atrum VaMs.102]_x0001_gb|EEY19456.1| alcohol dehydrogenase [Verticillium albo-atrum VaMs.102]	ncr:NCU01754 alcohol dehydrogenase I; K13953 alcohol dehydrogenase, propanol-preferring [EC:1.1.1.1]	gnl|CDD|176257 cd08297, CAD3, Cinnamyl alcohol dehydrogenases (CAD). These alcohol dehydrogenases are related to the cinnamyl alcohol dehydrogenases (CAD), members of the medium chain dehydrogenase/reductase family. NAD(P)(H)-dependent oxidoreductases are the major enzymes in the interconversion of alcohols and aldehydes, or ketones. Cinnamyl alcohol dehydrogenases (CAD) reduce cinnamaldehydes to…	Alcohol dehydrogenase n=1 Tax=Verticillium albo-atrum VaMs.102 RepID=C9SL88_VERA1	GO:0005975 carbohydrate metabolic process,GO:0008150 biological_process,GO:0008152 metabolic process	GO:0005488 binding,GO:0003824 catalytic activity	GO:0005737 cytoplasm	Yes	No	Yes
Cc_950	2353.22	1727.6	gb|EGC46220.1| conserved hypothetical protein [Ajellomyces capsulatus H88]	mgr:MGG_06895 MG06895.4; similar to 60S ribosomal protein L12; K02870 large subunit ribosomal protein L12e	gnl|CDD|178621 PLN03072, PLN03072, 60S ribosomal protein L12; Provisional.	60S ribosomal protein L12 n=1 Tax=Chaetomium globosum CBS 148.51 RepID=Q2HAZ9_CHAGB	GO:0006412 translation	GO:0005198 structural molecule activity,GO:0003723 RNA binding	GO:0005840 ribosome	Yes	No	Yes
Cc_1261	290.551	286.692	ref|XP_367593.1| conserved hypothetical protein [Magnaporthe oryzae 70-15]_x0001_gb|AAX07675.1| NADH-ubiquinone oxidoreductase-like protein [Magnaporthe grisea]_x0001_gb|EDK01129.1| conserved hypothetical protein [Magnaporthe oryzae 70-15]_x0001_gb|ADD84639.1| NADH-ubiquinone oxidoreductase [Magnaporthe oryzae]	mgr:MGG_07504 MG07504.4; hypothetical protein	No hits found	NADH-ubiquinone oxidoreductase n=3 Tax=Magnaporthe RepID=D4NXI7_MAGOR	No hits found	GO:0003824 catalytic activity	GO:0005623 cell	Yes	No	Yes
Cc_3971	99.0705	152.834	gi|310792615|gb|EFQ28142.1| hypothetical protein GLRG_03286 [Glomerella graminicola M1.001]	fgr:FG07131.1 hypothetical protein	gnl|CDD|189424 pfam00153, Mito_carr, Mitochondrial carrier protein.	Mitochondrial carrier protein, putative n=1 Tax=Metarhizium acridum CQMa 102 RepID=E9DS93_METAQ	GO:0006810 transport	GO:0005488 binding	GO:0005623 cell	Yes	No	Yes
Cc_2182	1073.83	1121.8	ref|XP_003050557.1| predicted protein [Nectria haematococca mpVI 77-13-4]_x0001_gb|EEU44844.1| predicted protein [Nectria haematococca mpVI 77-13-4]	fgr:FG05972.1 hypothetical protein; K00940 nucleoside-diphosphate kinase [EC:2.7.4.6]	gnl|CDD|189506 pfam00334, NDK, Nucleoside diphosphate kinase.	Nucleoside diphosphate kinase n=1 Tax=Nectria haematococca mpVI 77-13-4 RepID=C7YUQ0_NECH7	GO:0006139 nucleobase, nucleoside, nucleotide and nucleic acid metabolic process,GO:0007275 multicellular organismal development,GO:0009058 biosynthetic process	GO:0016301 kinase activity,GO:0005488 binding,GO:0000166 nucleotide binding	GO:0005737 cytoplasm	Yes	No	Yes
Cc_5726	31.5482	41.1209	gi|46136699|ref|XP_390041.1| hypothetical protein FG09865.1 [Gibberella zeae PH-1]	fgr:FG09865.1 hypothetical protein	gnl|CDD|173456 PTZ00169, PTZ00169, ADP/ATP transporter on adenylate translocase; Provisional.	Predicted protein n=1 Tax=Nectria haematococca mpVI 77-13-4 RepID=C7YT74_NECH7	GO:0006810 transport	GO:0005488 binding	GO:0005739 mitochondrion,GO:0005623 cell	Yes	No	Yes
Cc_2748	79.3588	69.6364	ref|XP_001906901.1| hypothetical protein [Podospora anserina S mat+]_x0001_emb|CAP67572.1| unnamed protein product [Podospora anserina S mat+]	pan:PODANSg3934 hypothetical protein	gnl|CDD|30110 cd00755, YgdL_like, Family of activating enzymes (E1) of ubiquitin-like proteins related to the E.coli hypothetical protein ygdL. The common reaction mechanism catalyzed by E1-like enzymes begins with a nucleophilic attack of the C-terminal carboxylate of the ubiquitin-like substrate, on the alpha-phosphate of an ATP molecule bound at the active site of the activating enzymes, leadi…	Predicted CDS Pa_1_14670 n=1 Tax=Podospora anserina S mat+ RepID=B2AT49_PODAN	No hits found	GO:0003824 catalytic activity	No hits found	Yes	No	Yes
Cc_4979	6603.78	6735.91	gi|171688722|ref|XP_001909301.1| hypothetical protein [Podospora anserina S mat+]_x0001_gi|170944323|emb|CAP70433.1| unnamed protein product [Podospora anserina S mat+]	pan:PODANSg6336 hypothetical protein; K00134 glyceraldehyde 3-phosphate dehydrogenase [EC:1.2.1.12]	gnl|CDD|177912 PLN02272, PLN02272, glyceraldehyde-3-phosphate dehydrogenase.	Glyceraldehyde-3-phosphate dehydrogenase n=1 Tax=Podospora anserina S mat+ RepID=B2AZP5_PODAN	GO:0007275 multicellular organismal development,GO:0005975 carbohydrate metabolic process,GO:0006091 generation of precursor metabolites and energy,GO:0009056 catabolic process,GO:0008152 metabolic process	GO:0000166 nucleotide binding,GO:0003824 catalytic activity	GO:0005737 cytoplasm	Yes	No	Yes
Cc_1736	222.371	121.843	gb|EFQ31162.1| SPFH domain/Band 7 family protein [Glomerella graminicola M1.001]	mgr:MGG_02410 MG02410.4; hypothetical protein	gnl|CDD|48215 cd03403, Band_7_stomatin_like, Band_7_stomatin_like: A subgroup of the band 7 domain of flotillin (reggie) like proteins similar to stomatin and podicin (two lipid raft-associated integral membrane proteins). Individual proteins of this band 7 domain family may cluster to form membrane microdomains which may in turn recruit multiprotein complexes. Stomatin is widely expressed and, h…	SPFH domain/Band 7 family protein n=1 Tax=Glomerella graminicola M1.001 RepID=E3QJX4_COLGM	No hits found	No hits found	GO:0005623 cell	Yes	No	Yes
Cc_3682	104.242	120.168	gi|85114385|ref|XP_964686.1| hypothetical protein NCU09251 [Neurospora crassa OR74A]_x0001_gi|28926477|gb|EAA35450.1| predicted protein [Neurospora crassa OR74A]_x0001_gi|38567002|emb|CAE76302.1| conserved hypothetical protein [Neurospora crassa]	ncr:NCU09251 hypothetical protein	gnl|CDD|190702 pfam03647, Tmemb_14, Transmembrane proteins 14C. This family of short membrane proteins are as yet uncharacterised.	Predicted protein n=2 Tax=Neurospora crassa RepID=Q7SF59_NEUCR	No hits found	No hits found	GO:0005623 cell	Yes	No	Yes
Cc_6287	93.9319	95.899	gi|310791791|gb|EFQ27318.1| FAD binding domain-containing protein [Glomerella graminicola M1.001]	mgr:MGG_02098 MG02098.4; hypothetical protein	gnl|CDD|183782 PRK12834, PRK12834, putative FAD-binding dehydrogenase; Reviewed.	FAD binding domain-containing protein n=1 Tax=Glomerella graminicola M1.001 RepID=E3Q9D9_COLGM	No hits found	GO:0009055 electron carrier activity,GO:0003824 catalytic activity	No hits found	Yes	No	Yes
Cc_1040	711.724	2633.31	ref|XP_001220568.1| hypothetical protein CHGG_01347 [Chaetomium globosum CBS 148.51]_x0001_gb|EAQ93112.1| hypothetical protein CHGG_01347 [Chaetomium globosum CBS 148.51]	fgr:FG01403.1 hypothetical protein; K03809 Trp repressor binding protein	gnl|CDD|179647 PRK03767, PRK03767, NAD(P)H:quinone oxidoreductase; Provisional.	Quinone oxidoreductase n=1 Tax=Glomerella graminicola M1.001 RepID=E3QM16_COLGM	GO:0050789 regulation of biological process,GO:0006350 transcription	GO:0003824 catalytic activity,GO:0000166 nucleotide binding	No hits found	Yes	No	Yes
Cc_1681	40.4512	47.6359	ref|XP_003045455.1| predicted protein [Nectria haematococca mpVI 77-13-4]_x0001_gb|EEU39742.1| predicted protein [Nectria haematococca mpVI 77-13-4]	ssl:SS1G_08795 hypothetical protein	gnl|CDD|189424 pfam00153, Mito_carr, Mitochondrial carrier protein.	Predicted protein n=1 Tax=Nectria haematococca mpVI 77-13-4 RepID=C7Z7S8_NECH7	GO:0006810 transport	GO:0005488 binding	GO:0005739 mitochondrion,GO:0005623 cell	Yes	No	Yes
Cc_6121	461.329	384.675	gi|46111245|ref|XP_382680.1| hypothetical protein FG02504.1 [Gibberella zeae PH-1]	fgr:FG02504.1 hypothetical protein; K00026 malate dehydrogenase [EC:1.1.1.37]	gnl|CDD|133422 cd01337, MDH_glyoxysomal_mitochondrial, Glyoxysomal and mitochondrial malate dehydrogenases. MDH is one of the key enzymes in the citric acid cycle, facilitating both the conversion of malate to oxaloacetate and replenishing levels of oxalacetate by reductive carboxylation of pyruvate. Members of this subfamily are localized to the glycosome and mitochondria. MDHs are part of the N…	Malate dehydrogenase n=1 Tax=Metarhizium anisopliae ARSEF 23 RepID=E9EKP2_METAR	GO:0008152 metabolic process,GO:0005975 carbohydrate metabolic process,GO:0006091 generation of precursor metabolites and energy,GO:0009056 catabolic process	GO:0005488 binding,GO:0003824 catalytic activity	No hits found	Yes	No	Yes
Cc_1748	2048.17	3040.49	ref|XP_956886.1| H+-transporting ATPase [Neurospora crassa OR74A]_x0001_sp|P07038|PMA1_NEUCR RecName: Full=Plasma membrane ATPase; AltName: Full=Proton pump_x0001_pdb|1MHS|A Chain A, Model Of Neurospora Crassa Proton Atpase_x0001_pdb|1MHS|B Chain B, Model Of Neurospora Crassa Proton Atpase_x0001_gb|AAA33561.1| plasma membrane ATPase [Neurospora crassa]_x0001_emb|CAB91270.1| H+-transporting ATPase…	ncr:NCU01680 H+-transporting ATPase; K01535 H+-transporting ATPase [EC:3.6.3.6]	gnl|CDD|188161 TIGR01647, ATPase-IIIA_H, plasma-membrane proton-efflux P-type ATPase. This model describes the plasma membrane proton efflux P-type ATPase found in plants, fungi, protozoa, slime molds and archaea. The best studied representative is from yeast.	Plasma membrane ATPase n=1 Tax=Neurospora crassa OR74A RepID=PMA1_NEUCR	GO:0006139 nucleobase, nucleoside, nucleotide and nucleic acid metabolic process,GO:0009056 catabolic process,GO:0009058 biosynthetic process,GO:0006811 ion transport	GO:0016787 hydrolase activity,GO:0005215 transporter activity,GO:0005488 binding,GO:0000166 nucleotide binding	GO:0005623 cell,GO:0005886 plasma membrane	Yes	No	Yes
Cc_5723	135.165	146.033	gi|310793012|gb|EFQ28473.1| ABC transporter transmembrane region [Glomerella graminicola M1.001]	ncr:NCU09012 similar to ABC metal ion transporter	gnl|CDD|188098 TIGR00957, MRP_assoc_pro, multi drug resistance-associated protein (MRP). This model describes multi drug resistance-associated protein (MRP) in eukaryotes. The multidrug resistance-associated protein is an integral membrane protein that causes multidrug resistance when overexpressed in mammalian cells. It belongs to ABC transporter superfamily. The protein topology and function wa…	ABC transporter transmembrane region n=1 Tax=Glomerella graminicola M1.001 RepID=E3QC85_COLGM	GO:0006810 transport,GO:0006139 nucleobase, nucleoside, nucleotide and nucleic acid metabolic process,GO:0009056 catabolic process	GO:0016787 hydrolase activity,GO:0005215 transporter activity,GO:0003824 catalytic activity,GO:0000166 nucleotide binding	GO:0005623 cell	Yes	No	Yes
Cc_3694	497.12	771.576	gi|302922159|ref|XP_003053408.1| predicted protein [Nectria haematococca mpVI 77-13-4]_x0001_gi|256734349|gb|EEU47695.1| predicted protein [Nectria haematococca mpVI 77-13-4]	fgr:FG01246.1 hypothetical protein; K09580 protein disulfide-isomerase A1 [EC:5.3.4.1]	gnl|CDD|162215 TIGR01130, ER_PDI_fam, protein disulfide isomerases, eukaryotic. This model represents eukaryotic protein disulfide isomerases retained in the endoplasmic reticulum (ER) and closely related forms. Some members have been assigned alternative or additional functions such as prolyl 4-hydroxylase and dolichyl-diphosphooligosaccharide-protein glycotransferase. Members of this family hav…	Predicted protein n=1 Tax=Nectria haematococca mpVI 77-13-4 RepID=C7YK79_NECH7	GO:0019725 cellular homeostasis,GO:0050789 regulation of biological process,GO:0008152 metabolic process	GO:0003824 catalytic activity,GO:0000166 nucleotide binding	GO:0005783 endoplasmic reticulum	Yes	No	Yes
Cc_952	213.545	230.051	gb|EFZ01060.1| NADH:ubiquinone oxidoreductase 11.5kD subunit [Metarhizium anisopliae ARSEF 23]	fgr:FG01912.1 hypothetical protein	No hits found	NADH:ubiquinone oxidoreductase 11.5kD subunit n=1 Tax=Metarhizium anisopliae ARSEF 23 RepID=E9EUF7_METAR	No hits found	No hits found	No hits found	Yes	No	Yes
Cc_5461	1948.14	1575.94	gi|322698613|gb|EFY90382.1| ATP-citrate synthase subunit 1 [Metarhizium acridum CQMa 102]	ncr:NCU06785 ATP-citrate synthase subunit 1; K01648 ATP citrate (pro-S)-lyase [EC:2.3.3.8]	gnl|CDD|178137 PLN02522, PLN02522, ATP citrate (pro-S)-lyase.	ATP-citrate synthase subunit 1 n=1 Tax=Metarhizium acridum CQMa 102 RepID=E9E180_METAQ	GO:0005975 carbohydrate metabolic process,GO:0009058 biosynthetic process,GO:0006629 lipid metabolic process	GO:0005488 binding,GO:0016740 transferase activity,GO:0000166 nucleotide binding,GO:0003824 catalytic activity	GO:0005737 cytoplasm	Yes	No	Yes
Cc_6616	482.312	524.366	gi|302899226|ref|XP_003048007.1| predicted protein [Nectria haematococca mpVI 77-13-4]_x0001_gi|256728939|gb|EEU42294.1| predicted protein [Nectria haematococca mpVI 77-13-4]	fgr:FG10782.1 hypothetical protein; K01381 saccharopepsin [EC:3.4.23.25]	gnl|CDD|133155 cd05488, Proteinase_A_fungi, Fungal Proteinase A , aspartic proteinase superfamily. Fungal Proteinase A, a proteolytic enzyme distributed among a variety of organisms, is a member of the aspartic proteinase superfamily. In Saccharomyces cerevisiae, targeted to the vacuole as a zymogen, activation of proteinases A at acidic pH can occur by two different pathways: a one-step process …	Predicted protein n=1 Tax=Nectria haematococca mpVI 77-13-4 RepID=C7Z131_NECH7	GO:0044403 symbiosis, encompassing mutualism through parasitism,GO:0019538 protein metabolic process,GO:0009056 catabolic process	GO:0008233 peptidase activity	GO:0005773 vacuole,GO:0005576 extracellular region	Yes	No	Yes
Cc_3392	74.5733	63.5493	gi|46123653|ref|XP_386380.1| hypothetical protein FG06204.1 [Gibberella zeae PH-1]	fgr:FG06204.1 hypothetical protein	gnl|CDD|100101 cd00349, Ribosomal_L11, Ribosomal protein L11. Ribosomal protein L11, together with proteins L10 and L7/L12, and 23S rRNA, form the L7/L12 stalk on the surface of the large subunit of the ribosome. The homologous eukaryotic cytoplasmic protein is also called 60S ribosomal protein L12, which is distinct from the L12 involved in the formation of the L7/L12 stalk. The C-terminal domai…	60S ribosomal protein L19 n=1 Tax=Metarhizium anisopliae ARSEF 23 RepID=E9F2E0_METAR	GO:0006412 translation	GO:0005198 structural molecule activity	GO:0005840 ribosome	Yes	No	Yes
Cc_6308	139.369	152.066	gi|32892148|gb|AAP89013.1| RAC1 [Colletotrichum trifolii]	fgr:FG08857.1 similar to CDC42-like protein CflB; K04392 Ras-related C3 botulinum toxin substrate 1	gnl|CDD|133274 cd01871, Rac1_like, Rac1-like subfamily. The Rac1-like subfamily consists of Rac1, Rac2, and Rac3 proteins, plus the splice variant Rac1b that contains a 19-residue insertion near switch II relative to Rac1. While Rac1 is ubiquitously expressed, Rac2 and Rac3 are largely restricted to hematopoietic and neural tissues respectively. Rac1 stimulates the formation of actin lamellipodia…	RAC1 n=1 Tax=Colletotrichum trifolii RepID=Q7Z8M4_COLTR	GO:0000003 reproduction,GO:0009653 anatomical structure morphogenesis,GO:0030154 cell differentiation,GO:0044403 symbiosis, encompassing mutualism through parasitism,GO:0008150 biological_process,GO:0007165 signal transduction	GO:0000166 nucleotide binding	GO:0005622 intracellular,GO:0005623 cell	Yes	No	Yes
Cc_5407	306.062	340.479	gi|340932015|gb|EGS19548.1| oxidoreductase-like protein [Chaetomium thermophilum var. thermophilum DSM 1495]	pan:PODANSg2299 hypothetical protein; K03941 NADH dehydrogenase (ubiquinone) Fe-S protein 8 [EC:1.6.5.3 1.6.99.3]	gnl|CDD|180305 PRK05888, PRK05888, NADH dehydrogenase subunit I; Provisional.	NADH-quinone oxidoreductase n=1 Tax=Glomerella graminicola M1.001 RepID=E3Q951_COLGM	GO:0006810 transport,GO:0006091 generation of precursor metabolites and energy	GO:0009055 electron carrier activity,GO:0003824 catalytic activity,GO:0005488 binding	GO:0005623 cell,GO:0005739 mitochondrion	Yes	No	Yes
Cc_2115	854.818	927.99	gb|EFQ26410.1| DEAD/DEAH box helicase [Glomerella graminicola M1.001]	mgr:MGG_04400 MG04400.4; similar to translation initiation factor 4A; K03257 translation initiation factor eIF-4A	gnl|CDD|185609 PTZ00424, PTZ00424, helicase 45; Provisional.	DEAD/DEAH box helicase n=1 Tax=Glomerella graminicola M1.001 RepID=E3Q6G2_COLGM	GO:0006412 translation,GO:0007275 multicellular organismal development	GO:0016787 hydrolase activity,GO:0000166 nucleotide binding,GO:0008135 translation factor activity, nucleic acid binding	GO:0005737 cytoplasm	Yes	No	Yes
Cc_573	144.729	118.345	gb|EFY97014.1| mitochondrial import receptor subunit TOM40 [Metarhizium anisopliae ARSEF 23]	fgr:FG07331.1 hypothetical protein; K11518 mitochondrial import receptor subunit TOM40	gnl|CDD|132766 cd07305, Porin3_Tom40, Translocase of outer mitochondrial membrane 40 (Tom40). Tom40 forms a channel in the mitochondrial outer membrane with a pore about 1.5 to 2.5 nanometers wide. It functions as a transport channel for unfolded protein chains and forms a complex with Tom5, Tom6, Tom7, and Tom22. The primary receptors Tom20 and Tom70 recruit the unfolded precursor protein from t…	Mitochondrial import receptor subunit TOM40 n=1 Tax=Metarhizium anisopliae ARSEF 23 RepID=E9F5L1_METAR	GO:0008150 biological_process,GO:0006811 ion transport,GO:0015031 protein transport	GO:0005215 transporter activity,GO:0005515 protein binding	GO:0005739 mitochondrion,GO:0005623 cell	Yes	No	Yes
Cc_2475	71.017	70.6951	ref|XP_003346398.1| hypothetical protein SMAC_05294 [Sordaria macrospora k-hell]_x0001_emb|CBI57271.1| unnamed protein product [Sordaria macrospora]	ncr:NCU00227 similar to mitochondrial cation transporter	gnl|CDD|129880 TIGR00798, mtc, tricarboxylate carrier. The MTC family consists of a limited number of homologues, all from eukaryotes. A single member of the family has been functionally characterized, the tricarboxylate carrier from rat liver mitochondria. The rat liver mitochondrial tricarboxylate carrier has been reported to transport citrate, cis-aconitate, threo-D-isocitrate, D- and L-tartra…	Whole genome shotgun sequence assembly, scaffold_59 n=1 Tax=Sordaria macrospora k-hell RepID=D1ZMI7_SORMK	GO:0008152 metabolic process,GO:0006810 transport,GO:0006811 ion transport	GO:0003824 catalytic activity,GO:0005215 transporter activity	GO:0005783 endoplasmic reticulum	Yes	No	Yes
Cc_4551	247.89	309.798	gi|322711383|gb|EFZ02956.1| NADH-ubiquinone oxidoreductase 20 kD subunit [Metarhizium anisopliae ARSEF 23]	pan:PODANSg923 hypothetical protein; K03940 NADH dehydrogenase (ubiquinone) Fe-S protein 7 [EC:1.6.5.3 1.6.99.3]	gnl|CDD|180557 PRK06411, PRK06411, NADH dehydrogenase subunit B; Validated.	NADH-ubiquinone oxidoreductase 20 kD subunit n=1 Tax=Metarhizium anisopliae ARSEF 23 RepID=E9EJG0_METAR	GO:0006091 generation of precursor metabolites and energy,GO:0008152 metabolic process	GO:0005488 binding,GO:0003824 catalytic activity	GO:0005623 cell	Yes	No	Yes
Cc_2244	36.3889	33.3077	ref|XP_003004177.1| sphingosine-1-phosphate lyase [Verticillium albo-atrum VaMs.102]_x0001_gb|EEY19181.1| sphingosine-1-phosphate lyase [Verticillium albo-atrum VaMs.102]	pan:PODANSg6633 hypothetical protein; K01634 sphinganine-1-phosphate aldolase [EC:4.1.2.27]	gnl|CDD|99743 cd06450, DOPA_deC_like, DOPA decarboxylase family. This family belongs to pyridoxal phosphate (PLP)-dependent aspartate aminotransferase superfamily (fold I). The major groups in this CD correspond to DOPA/tyrosine decarboxylase (DDC), histidine decarboxylase (HDC), and glutamate decarboxylase (GDC). DDC is active as a dimer and catalyzes the decarboxylation of tyrosine. GDC catalyz…	Sphingosine-1-phosphate lyase n=1 Tax=Verticillium albo-atrum VaMs.102 RepID=C9SKG3_VERA1	GO:0008152 metabolic process	GO:0005488 binding,GO:0003824 catalytic activity	No hits found	Yes	No	Yes
Cc_7096	2375.59	3225.15	gi|164426508|ref|XP_961133.2| actin [Neurospora crassa OR74A]_x0001_gi|302421294|ref|XP_003008477.1| actin [Verticillium albo-atrum VaMs.102]_x0001_gi|302909322|ref|XP_003050047.1| predicted protein [Nectria haematococca mpVI 77-13-4]_x0001_gi|14194449|sp|Q9UVW9|ACTG_CEPAC RecName: Full=Actin, gamma_x0001_gi|46397789|sp|P78711|ACT_NEUCR RecName: Full=Actin_x0001_gi|54035684|sp|Q6TCF2|ACT_GAEGA Re…	ncr:NCU04173 actin; K05692 actin beta/gamma 1	gnl|CDD|173506 PTZ00281, PTZ00281, actin; Provisional.	Actin, gamma n=5 Tax=Sordariomycetes RepID=ACTG_CEPAC	No hits found	GO:0000166 nucleotide binding	GO:0005856 cytoskeleton,GO:0005737 cytoplasm	Yes	No	Yes
Cc_6104	76.1173	62.1391	gi|310796211|gb|EFQ31672.1| hypothetical protein GLRG_06961 [Glomerella graminicola M1.001]	fgr:FG00638.1 hypothetical protein; K01640 hydroxymethylglutaryl-CoA lyase [EC:4.1.3.4]	gnl|CDD|163676 cd07938, DRE_TIM_HMGL, 3-hydroxy-3-methylglutaryl-CoA lyase, catalytic TIM barrel domain. 3-hydroxy-3-methylglutaryl-CoA lyase (HMGL) catalyzes the cleavage of HMG-CoA to acetyl-CoA and acetoacetate, one of the terminal steps in ketone body generation and leucine degradation, and is a key enzyme in the pathway that supplies metabolic fuel to extrahepatic tissues. Mutations in HMGL …	Predicted protein n=1 Tax=Nectria haematococca mpVI 77-13-4 RepID=C7YI01_NECH7	GO:0008152 metabolic process	GO:0003824 catalytic activity	No hits found	Yes	No	Yes
Cc_4923	28.8194	25.1421	gi|302894251|ref|XP_003046006.1| predicted protein [Nectria haematococca mpVI 77-13-4]_x0001_gi|256726933|gb|EEU40293.1| predicted protein [Nectria haematococca mpVI 77-13-4]	fgr:FG09725.1 hypothetical protein; K01338 ATP-dependent Lon protease [EC:3.4.21.53]	gnl|CDD|162028 TIGR00763, lon, ATP-dependent protease La. This protein is induced by heat shock and other stresses in E. coli, B. subtilis, and other species. The yeast member, designated PIM1, is located in the mitochondrial matrix, required for mitochondrial function, and also induced by heat shock.	Predicted protein n=1 Tax=Nectria haematococca mpVI 77-13-4 RepID=C7Z7F4_NECH7	GO:0019538 protein metabolic process,GO:0009056 catabolic process	GO:0008233 peptidase activity,GO:0003677 DNA binding,GO:0000166 nucleotide binding	GO:0043226 organelle,GO:0005622 intracellular,GO:0005777 peroxisome	Yes	No	Yes
Cc_1345	207.456	221.413	gb|EFQ32350.1| SPFH domain/Band 7 family protein [Glomerella graminicola M1.001]	fgr:FG10306.1 hypothetical protein	gnl|CDD|48213 cd03401, Band_7_prohibitin, Band_7_prohibitin. A subgroup of the band 7 domain of flotillin (reggie) like proteins. This subgroup group includes proteins similar to prohibitin (a lipid raft-associated integral membrane protein). Individual proteins of this band 7 domain family may cluster to form membrane microdomains which may in turn recruit multiprotein complexes. These microdoma…	SPFH domain/Band 7 family protein n=1 Tax=Glomerella graminicola M1.001 RepID=E3QNB2_COLGM	GO:0019538 protein metabolic process,GO:0008150 biological_process,GO:0050789 regulation of biological process,GO:0009056 catabolic process	No hits found	GO:0005739 mitochondrion	Yes	No	Yes
Cc_1709	86.779	74.5524	ref|XP_003007831.1| surfeit locus protein [Verticillium albo-atrum VaMs.102]_x0001_gb|EEY15910.1| surfeit locus protein [Verticillium albo-atrum VaMs.102]	ncr:NCU02162 similar to SURF1 family protein	gnl|CDD|119401 cd06662, SURF1, SURF1 superfamily. Surf1/Shy1 has been implicated in the posttranslational steps of the biogenesis of the mitochondrially-encoded Cox1 subunit of cytochrome c oxidase (complex IV). Cytochrome c oxidase (complex IV), the terminal electron-transferring complex of the respiratory chain, is an assemblage of nuclear and mitochondrially-encoded subunits. Its assembly is m…	Surfeit locus protein n=1 Tax=Verticillium albo-atrum VaMs.102 RepID=C9SC26_VERA1	No hits found	No hits found	No hits found	Yes	No	Yes
Cc_1579	187.506	239.878	gb|EGS22841.1| 2-methylcitrate dehydratase-like protein [Chaetomium thermophilum var. thermophilum DSM 1495]	pan:PODANSg4211 hypothetical protein; K01720 2-methylcitrate dehydratase [EC:4.2.1.79]	gnl|CDD|181845 PRK09425, prpD, 2-methylcitrate dehydratase; Provisional.	Predicted CDS Pa_1_17280 n=1 Tax=Podospora anserina S mat+ RepID=B2ATX6_PODAN	GO:0009056 catabolic process	GO:0003824 catalytic activity,GO:0005488 binding	No hits found	Yes	No	Yes
Cc_4857	248.553	286.968	gi|340975508|gb|EGS22623.1| hypothetical protein CTHT_0010950 [Chaetomium thermophilum var. thermophilum DSM 1495]	fgr:FG09547.1 hypothetical protein; K03952 NADH dehydrogenase (ubiquinone) 1 alpha subcomplex 8 [EC:1.6.5.3 1.6.99.3]	gnl|CDD|148383 pfam06747, CHCH, CHCH domain. we have identified a conserved motif in the LOC118487 protein that we have called the CHCH motif. Alignment of this protein with related members showed the presence of three subgroups of proteins, which are called the S (Small), N (N-terminal extended) and C (C-terminal extended) subgroups. All three sub-groups of proteins have in common that they cont…	NADH:ubiquinone oxidoreductase 20.8kD subunit n=1 Tax=Metarhizium anisopliae ARSEF 23 RepID=E9F829_METAR	GO:0006810 transport,GO:0006091 generation of precursor metabolites and energy	GO:0003824 catalytic activity	GO:0005739 mitochondrion,GO:0005623 cell	Yes	No	Yes
Cc_119	245.712	286.79	ref|XP_003005239.1| NADH-ubiquinone oxidoreductase 12 kDa subunit [Verticillium albo-atrum VaMs.102]_x0001_gb|EEY18736.1| NADH-ubiquinone oxidoreductase 12 kDa subunit [Verticillium albo-atrum VaMs.102]	fgr:FG00998.1 hypothetical protein	No hits found	NADH-ubiquinone oxidoreductase 12 kDa subunit n=1 Tax=Verticillium albo-atrum VaMs.102 RepID=C9SIG3_VERA1	GO:0008152 metabolic process	GO:0003824 catalytic activity	GO:0005623 cell,GO:0005739 mitochondrion	Yes	No	Yes
Cc_5399	134.483	108.111	gi|322706291|gb|EFY97872.1| putative tricarboxylate transporter mitochondrial carrier protein [Metarhizium anisopliae ARSEF 23]	mgr:MGG_03479 MG03479.4; hypothetical protein	gnl|CDD|189424 pfam00153, Mito_carr, Mitochondrial carrier protein.	Putative tricarboxylate transporter mitochondrial carrier protein n=1 Tax=Metarhizium anisopliae ARSEF 23 RepID=E9F306_METAR	GO:0006810 transport	GO:0005488 binding	GO:0005739 mitochondrion,GO:0005623 cell	Yes	No	Yes
Cc_2149	65.4307	66.0967	ref|XP_003344974.1| hypothetical protein SMAC_06751 [Sordaria macrospora k-hell]_x0001_emb|CBI58749.1| unnamed protein product [Sordaria macrospora]	pan:PODANSg6632 hypothetical protein; K00898 pyruvate dehydrogenase kinase [EC:2.7.11.2]	gnl|CDD|192586 pfam10436, BCDHK_Adom3, Mitochondrial branched-chain alpha-ketoacid dehydrogenase kinase. Catabolism and synthesis of leucine, isoleucine and valine are finely balanced, allowing the body to make the most of dietary input but removing excesses to prevent toxic build-up of their corresponding keto-acids. This is the butyryl-CoA dehydrogenase, subunit A domain 3, a largely alpha-heli…	Whole genome shotgun sequence assembly, scaffold_90 n=1 Tax=Sordaria macrospora k-hell RepID=D1ZRR5_SORMK	GO:0007165 signal transduction,GO:0006464 protein modification process	GO:0004672 protein kinase activity,GO:0004871 signal transducer activity,GO:0000166 nucleotide binding	No hits found	Yes	No	Yes
Cc_4213	339.968	392.351	gi|302899417|ref|XP_003048046.1| predicted protein [Nectria haematococca mpVI 77-13-4]_x0001_gi|256728978|gb|EEU42333.1| predicted protein [Nectria haematococca mpVI 77-13-4]	fgr:FG10737.1 KAD_NEUCR Probable adenylate kinase (ATP-AMP transphosphorylase); K00939 adenylate kinase [EC:2.7.4.3]	gnl|CDD|178957 PRK00279, adk, adenylate kinase; Reviewed.	Predicted protein n=1 Tax=Nectria haematococca mpVI 77-13-4 RepID=C7Z1B0_NECH7	GO:0007275 multicellular organismal development,GO:0006139 nucleobase, nucleoside, nucleotide and nucleic acid metabolic process,GO:0009058 biosynthetic process	GO:0016301 kinase activity,GO:0000166 nucleotide binding	GO:0005739 mitochondrion,GO:0005829 cytosol	Yes	No	Yes
Cc_5829	201.216	85.2863	gi|336465944|gb|EGO54109.1| hypothetical protein NEUTE1DRAFT_148534 [Neurospora tetrasperma FGSC 2508]	ncr:NCU10732 similar to mitochondrial dicarboxylate carrier protein	gnl|CDD|189424 pfam00153, Mito_carr, Mitochondrial carrier protein.	Putative mitochondrial 2-oxoglutarate/malate carrier protein n=1 Tax=Neurospora crassa OR74A RepID=M2OM_NEUCR	GO:0006810 transport	GO:0005488 binding	GO:0005739 mitochondrion,GO:0005623 cell	Yes	No	Yes
Cc_536	103.867	150.957	ref|XP_001911098.1| hypothetical protein [Podospora anserina S mat+]_x0001_emb|CAP72923.1| unnamed protein product [Podospora anserina S mat+]	pan:PODANSg8140 hypothetical protein; K07897 Ras-related protein Rab-7A	gnl|CDD|133265 cd01862, Rab7, Rab7 subfamily. Rab7 is a small Rab GTPase that regulates vesicular traffic from early to late endosomal stages of the endocytic pathway. The yeast Ypt7 and mammalian Rab7 are both involved in transport to the vacuole/lysosome, whereas Ypt7 is also required for homotypic vacuole fusion. Mammalian Rab7 is an essential participant in the autophagic pathway for sequestr…	Predicted CDS Pa_2_3480 n=1 Tax=Podospora anserina S mat+ RepID=B2B548_PODAN	GO:0015031 protein transport,GO:0007165 signal transduction	GO:0000166 nucleotide binding	GO:0005886 plasma membrane	Yes	No	Yes
Cc_7095	103.776	92.3747	gi|85101402|ref|XP_961141.1| hypothetical protein NCU04181 [Neurospora crassa OR74A]_x0001_gi|13324618|gb|AAK18812.1|AF321883_1 TOM7 [Neurospora crassa]_x0001_gi|28922681|gb|EAA31905.1| predicted protein [Neurospora crassa OR74A]	ncr:NCU04181 hypothetical protein	gnl|CDD|191929 pfam08038, Tom7, TOM7 family. This family consists of TOM7 family of mitochondrial import receptors. TOM7 forms part of the translocase of the outer mitochondrial membrane (TOM) complex and it appears to function as a modulator of the dynamics of the mitochondrial protein transport machinery by promoting the dissociation of subunits of the outer membrane translocase.	Predicted protein n=2 Tax=Neurospora crassa RepID=Q1K7E6_NEUCR	GO:0006810 transport,GO:0015031 protein transport	GO:0005515 protein binding,GO:0005215 transporter activity,GO:0005488 binding	GO:0005623 cell,GO:0005739 mitochondrion	Yes	No	Yes
Cc_373	54.0572	56.7626	gb|EGS17157.1| 3-ketoacyl-CoA thiolase-like protein [Chaetomium thermophilum var. thermophilum DSM 1495]	pan:PODANSg323 hypothetical protein	gnl|CDD|177925 PLN02287, PLN02287, 3-ketoacyl-CoA thiolase.	Predicted protein n=1 Tax=Nectria haematococca mpVI 77-13-4 RepID=C7Z8H2_NECH7	GO:0008152 metabolic process	GO:0016740 transferase activity	No hits found	Yes	No	Yes
Cc_1572	611.016	461.928	gb|EFQ32971.1| hypothetical protein GLRG_08115 [Glomerella graminicola M1.001]	mgr:MGG_07201 MG07201.4; hypothetical protein	gnl|CDD|189424 pfam00153, Mito_carr, Mitochondrial carrier protein.	Mitochondrial FOW-1 like protein n=1 Tax=Metarhizium acridum CQMa 102 RepID=E9DRU9_METAQ	GO:0006810 transport	GO:0005488 binding	GO:0005623 cell	Yes	No	Yes
Cc_4355	259.887	920.118	gi|322695937|gb|EFY87737.1| mitochondrial hypoxia responsive domain containing protein [Metarhizium acridum CQMa 102]	fgr:FG00663.1 hypothetical protein	No hits found	Mitochondrial hypoxia responsive domain containing protein n=1 Tax=Metarhizium acridum CQMa 102 RepID=E9E8K8_METAQ	GO:0007275 multicellular organismal development	No hits found	GO:0005623 cell	Yes	No	Yes
Cc_381	1671.25	1256.12	gb|EFY89596.1| elongation factor 3 [Metarhizium acridum CQMa 102]	pan:PODANSg415 hypothetical protein; K03235 elongation factor EF-3	gnl|CDD|30834 COG0488, Uup, ATPase components of ABC transporters with duplicated ATPase domains [General function prediction only].	Elongation factor 3 n=1 Tax=Metarhizium acridum CQMa 102 RepID=E9E301_METAQ	GO:0006996 organelle organization,GO:0006139 nucleobase, nucleoside, nucleotide and nucleic acid metabolic process,GO:0009056 catabolic process,GO:0008150 biological_process,GO:0006412 translation	GO:0008135 translation factor activity, nucleic acid binding,GO:0003677 DNA binding,GO:0000166 nucleotide binding,GO:0016787 hydrolase activity	GO:0043226 organelle,GO:0005622 intracellular	Yes	No	Yes
Cc_4064	132.295	127.244	gi|302891803|ref|XP_003044783.1| predicted protein [Nectria haematococca mpVI 77-13-4]_x0001_gi|256725708|gb|EEU39070.1| predicted protein [Nectria haematococca mpVI 77-13-4]	fgr:FG02725.1 hypothetical protein	gnl|CDD|129270 TIGR00166, S6, ribosomal protein S6. The ribosomal protein S6 ortholog family, including yeast MRP17, shows more than two-fold length variation from 95 residues in Bacillus subtilis to 215 in Mycoplasma pneumoniae. This length variation comes primarily from poorly conserved C-terminal extensions that are particularly long in the Mycoplasmas. MRP17 protein is a component of the smal…	Predicted protein n=1 Tax=Nectria haematococca mpVI 77-13-4 RepID=C7Z9B7_NECH7	GO:0006412 translation	GO:0005198 structural molecule activity,GO:0016740 transferase activity,GO:0003723 RNA binding	GO:0005840 ribosome	Yes	No	Yes
Cc_7078	206.127	187.104	gi|302420361|ref|XP_003008011.1| NADH-ubiquinone oxidoreductase 9.5 kDa subunit [Verticillium albo-atrum VaMs.102]_x0001_gi|261353662|gb|EEY16090.1| NADH-ubiquinone oxidoreductase 9.5 kDa subunit [Verticillium albo-atrum VaMs.102]	mgr:MGG_02822 MG02822.4; hypothetical protein	No hits found	NADH-ubiquinone oxidoreductase 9.5 kDa subunit n=1 Tax=Verticillium albo-atrum VaMs.102 RepID=C9S9M7_VERA1	No hits found	No hits found	GO:0005623 cell,GO:0005739 mitochondrion	Yes	No	Yes
Cc_6276	406.785	390.347	gi|302900153|ref|XP_003048205.1| predicted protein [Nectria haematococca mpVI 77-13-4]_x0001_gi|256729137|gb|EEU42492.1| predicted protein [Nectria haematococca mpVI 77-13-4]	ncr:NCU02287 similar to acyl-CoA dehydrogenase	gnl|CDD|173849 cd01160, LCAD, Long chain acyl-CoA dehydrogenase. LCAD is an acyl-CoA dehydrogenases (ACAD), which is found in the mitochondria of eukaryotes and in some prokaryotes. It catalyzes the alpha, beta dehydrogenation of the corresponding trans-enoyl-CoA by FAD, which becomes reduced. The reduced form of LCAD is reoxidized in the oxidative half-reaction by electron-transferring flavoprot…	Predicted protein n=1 Tax=Nectria haematococca mpVI 77-13-4 RepID=C7Z124_NECH7	GO:0005975 carbohydrate metabolic process,GO:0008152 metabolic process	GO:0005488 binding,GO:0000166 nucleotide binding,GO:0030246 carbohydrate binding,GO:0003824 catalytic activity	No hits found	Yes	No	Yes
Cc_6318	13035.5	13512.9	gi|340519744|gb|EGR49982.1| translation elongation factor 1a [Trichoderma reesei QM6a]	ncr:NCU02003 elongation factor 1-alpha; K03231 elongation factor EF-1 alpha subunit [EC:3.6.5.3]	gnl|CDD|185474 PTZ00141, PTZ00141, elongation factor 1- alpha; Provisional.	Elongation factor 1-alpha n=1 Tax=Hypocrea jecorina RepID=EF1A_TRIRE	GO:0006412 translation,GO:0006139 nucleobase, nucleoside, nucleotide and nucleic acid metabolic process,GO:0009056 catabolic process	GO:0008135 translation factor activity, nucleic acid binding,GO:0016787 hydrolase activity,GO:0000166 nucleotide binding	GO:0005737 cytoplasm	Yes	No	Yes
Cc_1435	1303.86	1159.83	gb|EFY84721.1| hypothetical protein MAC_09240 [Metarhizium acridum CQMa 102]	fgr:FG10303.1 hypothetical protein	gnl|CDD|149572 pfam08570, DUF1761, Protein of unknown function (DUF1761). Family of conserved fungal proteins with unknown function.	Predicted protein n=1 Tax=Nectria haematococca mpVI 77-13-4 RepID=C7YS60_NECH7	GO:0007275 multicellular organismal development	No hits found	No hits found	Yes	No	Yes
Cc_4972	106.452	113.18	gi|170940204|emb|CAP65431.1| unnamed protein product [Podospora anserina S mat+]	mgr:MGG_10492 MG10492.4; hypothetical protein; K03454 mitochondrial carrier protein, MC family	gnl|CDD|189424 pfam00153, Mito_carr, Mitochondrial carrier protein.	Predicted CDS Pa_6_9340 n=1 Tax=Podospora anserina S mat+ RepID=B2AN97_PODAN	GO:0006810 transport	GO:0005488 binding	GO:0005739 mitochondrion,GO:0005623 cell	Yes	No	Yes
Cc_1244	507.444	638.485	gb|EGR46407.1| alpha subunit of GDP-forming succinate-CoA ligase [Trichoderma reesei QM6a]	mgr:MGG_05480 MG05480.4; similar to succinyl-CoA synthetase; K01899 succinyl-CoA synthetase alpha subunit [EC:6.2.1.4 6.2.1.5]	gnl|CDD|185505 PTZ00187, PTZ00187, succinyl-CoA synthetase alpha subunit; Provisional.	Succinyl-CoA ligase alpha-chain n=1 Tax=Metarhizium acridum CQMa 102 RepID=E9DWH9_METAQ	GO:0006091 generation of precursor metabolites and energy,GO:0009056 catabolic process	GO:0003824 catalytic activity,GO:0000166 nucleotide binding,GO:0016740 transferase activity	GO:0005739 mitochondrion	Yes	No	Yes
Cc_781	451.635	523.914	gb|EFQ30131.1| Ras family protein [Glomerella graminicola M1.001]	mgr:MGG_06962 MG06962.4; secretion related GTPase; K07874 Ras-related protein Rab-1A	gnl|CDD|133272 cd01869, Rab1_Ypt1, Rab1/Ypt1 subfamily. Rab1 is found in every eukaryote and is a key regulatory component for the transport of vesicles from the ER to the Golgi apparatus. Studies on mutations of Ypt1, the yeast homolog of Rab1, showed that this protein is necessary for the budding of vesicles of the ER as well as for their transport to, and fusion with, the Golgi apparatus. GTPa…	Ras family protein n=1 Tax=Glomerella graminicola M1.001 RepID=E3QGZ3_COLGM	GO:0006810 transport,GO:0007165 signal transduction,GO:0015031 protein transport	GO:0000166 nucleotide binding	GO:0005794 Golgi apparatus,GO:0005886 plasma membrane,GO:0005783 endoplasmic reticulum	Yes	No	Yes
Cc_2653	141.657	160.5	ref|XP_003054520.1| predicted protein [Nectria haematococca mpVI 77-13-4]_x0001_gb|EEU48807.1| predicted protein [Nectria haematococca mpVI 77-13-4]	ncr:NCU00895 Rab5-like protein ypt5; K07976 Rab family, other	gnl|CDD|133263 cd01860, Rab5_related, Rab5-related subfamily. This subfamily includes Rab5 and Rab22 of mammals, Ypt51/Ypt52/Ypt53 of yeast, and RabF of plants. The members of this subfamily are involved in endocytosis and endocytic-sorting pathways. In mammals, Rab5 GTPases localize to early endosomes and regulate fusion of clathrin-coated vesicles to early endosomes and fusion between early end…	Rab GTPase n=2 Tax=Sordariomycetidae RepID=F0XU32_GROCL	GO:0015031 protein transport,GO:0007165 signal transduction	GO:0000166 nucleotide binding	No hits found	Yes	No	Yes
Cc_5127	1367.37	1473.22	gi|302405877|ref|XP_003000775.1| fructose-bisphosphate aldolase [Verticillium albo-atrum VaMs.102]_x0001_gi|261360732|gb|EEY23160.1| fructose-bisphosphate aldolase [Verticillium albo-atrum VaMs.102]	mgr:MGG_00223 MG00223.4; hypothetical protein; K01624 fructose-bisphosphate aldolase, class II [EC:4.1.2.13]	gnl|CDD|130583 TIGR01520, FruBisAldo_II_A, fructose-bisphosphate aldolase, class II, yeast/E. coli subtype. Members of this family are class II examples of the glycolytic enzyme fructose-bisphosphate aldolase (FBA). This model represents one of two deeply split, architecturally distinct clades of the family that includes class II fructose-bisphosphate aldolases, tagatose-bisphosphate aldolases, a…	Fructose-bisphosphate aldolase n=1 Tax=Verticillium albo-atrum VaMs.102 RepID=C9SWJ5_VERA1	GO:0005975 carbohydrate metabolic process,GO:0006091 generation of precursor metabolites and energy,GO:0009056 catabolic process	GO:0003824 catalytic activity,GO:0005488 binding	No hits found	Yes	No	Yes
Cc_2973	4969.15	5016.53	gi|302924262|ref|XP_003053849.1| predicted protein [Nectria haematococca mpVI 77-13-4]_x0001_gi|256734790|gb|EEU48136.1| predicted protein [Nectria haematococca mpVI 77-13-4]	bfu:BC1G_01740 peptidyl-prolyl cis-trans isomerase ; K01802 peptidylprolyl isomerase [EC:5.2.1.8]	gnl|CDD|29397 cd01926, cyclophilin_ABH_like, cyclophilin_ABH_like: Cyclophilin A, B and H-like cyclophilin-type peptidylprolyl cis- trans isomerase (PPIase) domain. This family represents the archetypal cystolic cyclophilin similar to human cyclophilins A, B and H. PPIase is an enzyme which accelerates protein folding by catalyzing the cis-trans isomerization of the peptide bonds preceding prolin…	Peptidyl-prolyl cis-trans isomerase n=1 Tax=Nectria haematococca mpVI 77-13-4 RepID=C7YIQ2_NECH7	GO:0019538 protein metabolic process	GO:0005488 binding,GO:0003824 catalytic activity	GO:0005739 mitochondrion	Yes	No	Yes
Cc_3560	227.724	234.191	gi|310791337|gb|EFQ26866.1| NADH-ubiquinone oxidoreductase 21 kDa subunit [Glomerella graminicola M1.001]	pan:PODANSg3551 hypothetical protein	gnl|CDD|193327 pfam12853, NADH_u_ox_C, C-terminal of NADH-ubiquinone oxidoreductase 21 kDa subunit. This family is the C-terminal domain of NADH-ubiquinone oxidoreductase 21 kDa subunits from fungi.	NADH-ubiquinone oxidoreductase 21 kDa subunit n=1 Tax=Glomerella graminicola M1.001 RepID=E3Q7M8_COLGM	GO:0008152 metabolic process	GO:0003824 catalytic activity	GO:0005739 mitochondrion,GO:0005623 cell	Yes	No	Yes
Cc_5755	172.202	197.771	gi|310800551|gb|EFQ35444.1| hypothetical protein GLRG_10588 [Glomerella graminicola M1.001]	ani:AN1299.2 hypothetical protein	gnl|CDD|173456 PTZ00169, PTZ00169, ADP/ATP transporter on adenylate translocase; Provisional.	Mitochondrial 2-oxodicarboxylate carrier 2 n=1 Tax=Metarhizium anisopliae ARSEF 23 RepID=E9EPL5_METAR	GO:0006810 transport	GO:0005488 binding,GO:0005215 transporter activity	GO:0005739 mitochondrion,GO:0005623 cell	Yes	No	Yes
Cc_1389	576.558	620.736	ref|XP_001912093.1| hypothetical protein [Podospora anserina S mat+]_x0001_emb|CAP73922.1| unnamed protein product [Podospora anserina S mat+]	pan:PODANSg9139 hypothetical protein; K00418 ubiquinol-cytochrome c reductase subunit 8 [EC:1.10.2.2]	gnl|CDD|190482 pfam02939, UcrQ, UcrQ family. The ubiquinol-cytochrome C reductase complex (cytochrome bc1 complex) is a respiratory multienzyme complex. This family represents the 9.5 kDa subunit of the complex.	Predicted CDS Pa_2_12750 n=1 Tax=Podospora anserina S mat+ RepID=B2B7Z3_PODAN	No hits found	No hits found	GO:0005623 cell,GO:0005739 mitochondrion	Yes	No	Yes
Cc_6079	2518.68	2802.08	gi|171689934|ref|XP_001909906.1| hypothetical protein [Podospora anserina S mat+]_x0001_gi|170944929|emb|CAP71040.1| unnamed protein product [Podospora anserina S mat+]	pan:PODANSg6943 hypothetical protein; K03283 heat shock 70kDa protein 1/8	gnl|CDD|185395 PTZ00009, PTZ00009, heat shock 70 kDa protein; Provisional.	Heat shock 70 kDa protein n=12 Tax=Eukaryota RepID=HSP70_NEUCR	GO:0006950 response to stress	GO:0000166 nucleotide binding	No hits found	Yes	No	Yes
Cc_1294	192.803	248.124	gb|EFQ30332.1| AMP-binding enzyme [Glomerella graminicola M1.001]	ncr:NCU03929 similar to Fum16p	gnl|CDD|31225 COG1022, FAA1, Long-chain acyl-CoA synthetases (AMP-forming) [Lipid metabolism].	AMP-binding enzyme n=1 Tax=Glomerella graminicola M1.001 RepID=E3QHH0_COLGM	GO:0008152 metabolic process	GO:0003824 catalytic activity	No hits found	Yes	No	Yes
Cc_5315	48.582	38.6505	gi|46108696|ref|XP_381406.1| hypothetical protein FG01230.1 [Gibberella zeae PH-1]	fgr:FG01230.1 hypothetical protein	gnl|CDD|189424 pfam00153, Mito_carr, Mitochondrial carrier protein.	Predicted protein n=1 Tax=Nectria haematococca mpVI 77-13-4 RepID=C7YKA1_NECH7	GO:0007275 multicellular organismal development,GO:0006810 transport	GO:0003824 catalytic activity,GO:0005488 binding	GO:0005623 cell	Yes	No	Yes
Cc_293	368.677	547.358	gb|EFQ29796.1| cytochrome c oxidase subunit Va [Glomerella graminicola M1.001]	ssl:SS1G_01396 hypothetical protein ; K02264 cytochrome c oxidase subunit Va [EC:1.9.3.1]	gnl|CDD|58649 cd00923, Cyt_c_Oxidase_Va, Cytochrome c oxidase subunit Va. Cytochrome c oxidase (CcO), the terminal oxidase in the respiratory chains of eukaryotes and most bacteria, is a multi-chain transmembrane protein located in the inner membrane of mitochondria and the cell membrane of prokaryotes. It catalyzes the reduction of O2 and simultaneously pumps protons across the membrane. The num…	Cytochrome c oxidase subunit Va n=1 Tax=Glomerella graminicola M1.001 RepID=E3QFW1_COLGM	No hits found	GO:0003824 catalytic activity,GO:0005215 transporter activity	No hits found	Yes	No	Yes
Cc_2502	3973	3514.92	ref|XP_002835588.1| hypothetical protein [Tuber melanosporum Mel28]_x0001_emb|CAZ79745.1| unnamed protein product [Tuber melanosporum]	tml:GSTUM_00004308001 hypothetical protein	gnl|CDD|185469 PTZ00134, PTZ00134, 40S ribosomal protein S18; Provisional.	Predicted CDS Pa_7_6810 n=1 Tax=Podospora anserina S mat+ RepID=B2AWD7_PODAN	GO:0007275 multicellular organismal development,GO:0006412 translation	GO:0005198 structural molecule activity,GO:0003723 RNA binding	GO:0005840 ribosome	Yes	No	Yes
Cc_5629	694.707	529.932	gi|302416775|ref|XP_003006219.1| yop-1 [Verticillium albo-atrum VaMs.102]_x0001_gi|261355635|gb|EEY18063.1| yop-1 [Verticillium albo-atrum VaMs.102]	ncr:NCU06702 protein yop-1	gnl|CDD|190535 pfam03134, TB2_DP1_HVA22, TB2/DP1, HVA22 family. This family includes members from a wide variety of eukaryotes. It includes the TB2/DP1 (deleted in polyposis) protein, which in humans is deleted in severe forms of familial adenomatous polyposis, an autosomal dominant oncological inherited disease. The family also includes the plant protein of known similarity to TB2/DP1, the HVA22…	Yop-1 n=1 Tax=Verticillium albo-atrum VaMs.102 RepID=C9SG49_VERA1	No hits found	No hits found	GO:0005623 cell	Yes	No	Yes
Cc_4077	157.328	125.941	gi|310801208|gb|EFQ36101.1| ribosomal protein L15 [Glomerella graminicola M1.001]	fgr:FG02716.1 hypothetical protein	gnl|CDD|180155 PRK05592, rplO, 50S ribosomal protein L15; Reviewed.	Ribosomal protein L15 n=1 Tax=Glomerella graminicola M1.001 RepID=E3QZ13_COLGM	No hits found	No hits found	GO:0005840 ribosome	Yes	No	Yes
Cc_4334	458.278	350.05	gi|310789977|gb|EFQ25510.1| flavocytochrome c [Glomerella graminicola M1.001]	mgr:MGG_03619 MG03619.4; hypothetical protein	gnl|CDD|140327 PTZ00306, PTZ00306, NADH-dependent fumarate reductase; Provisional.	Flavocytochrome c n=1 Tax=Glomerella graminicola M1.001 RepID=E3Q3A8_COLGM	GO:0008152 metabolic process	GO:0005488 binding,GO:0003824 catalytic activity,GO:0009055 electron carrier activity	No hits found	Yes	No	Yes
Cc_2274	1011.74	1034.05	gb|AAX07664.1| cytochrome c-like protein [Magnaporthe grisea]	afm:AFUA_2G13110 cytochrome c; K08738 cytochrome c	gnl|CDD|185414 PTZ00048, PTZ00048, cytochrome c; Provisional.	Cytochrome c-like protein n=1 Tax=Magnaporthe grisea RepID=Q5EMY9_MAGGR	GO:0006810 transport,GO:0006091 generation of precursor metabolites and energy	GO:0009055 electron carrier activity,GO:0005488 binding	GO:0005623 cell,GO:0005739 mitochondrion	Yes	No	Yes
Cc_2554	119.075	138.585	gb|EFZ02287.1| mitochondrial carrier protein YHM1/SHM1, putative [Metarhizium anisopliae ARSEF 23]	mgr:MGG_03224 MG03224.4; hypothetical protein	gnl|CDD|189424 pfam00153, Mito_carr, Mitochondrial carrier protein.	Mitochondrial carrier protein YHM1/SHM1, putative n=1 Tax=Metarhizium anisopliae ARSEF 23 RepID=E9EPY1_METAR	GO:0006810 transport	GO:0005488 binding	GO:0005623 cell	Yes	No	Yes
Cc_3126	388.643	331.046	gi|310794611|gb|EFQ30072.1| acetolactate synthase [Glomerella graminicola M1.001]	fgr:FG06282.1 hypothetical protein; K01653 acetolactate synthase I/III small subunit [EC:2.2.1.6]	gnl|CDD|129225 TIGR00119, acolac_sm, acetolactate synthase, small subunit. Acetolactate synthase is a heterodimeric thiamine pyrophosphate enzyme with large and small subunits. One of the three isozymes in E. coli K12 contains a frameshift in the large subunit gene and is not expressed. acetohydroxyacid synthase is a synonym.	Acetolactate synthase n=1 Tax=Glomerella graminicola M1.001 RepID=E3QGT4_COLGM	GO:0009058 biosynthetic process,GO:0006519 cellular amino acid and derivative metabolic process	GO:0005488 binding,GO:0016740 transferase activity	No hits found	Yes	No	Yes
Cc_1698	316	378.202	gb|EFX06599.1| Ras GTPase [Grosmannia clavigera kw1407]	ssl:SS1G_02097 similar to ras	gnl|CDD|133271 cd01868, Rab11_like, Rab11-like. Rab11a, Rab11b, and Rab25 are closely related, evolutionary conserved Rab proteins that are differentially expressed. Rab11a is ubiquitously synthesized, Rab11b is enriched in brain and heart and Rab25 is only found in epithelia. Rab11/25 proteins seem to regulate recycling pathways from endosomes to the plasma membrane and to the trans-Golgi networ…	Ras GTPase n=1 Tax=Grosmannia clavigera kw1407 RepID=F0X6J1_GROCL	GO:0015031 protein transport,GO:0007165 signal transduction	GO:0000166 nucleotide binding	No hits found	Yes	No	Yes
Cc_6199	113.184	129.998	gi|154275020|ref|XP_001538361.1| conserved hypothetical protein [Ajellomyces capsulatus NAm1]_x0001_gi|150414801|gb|EDN10163.1| conserved hypothetical protein [Ajellomyces capsulatus NAm1]	mgr:MGG_06075 MG06075.4; hypothetical protein	No hits found	Mitochondrial membrane fission protein (Fis1), putative n=1 Tax=Metarhizium anisopliae ARSEF 23 RepID=E9EMQ3_METAR	No hits found	GO:0005488 binding	GO:0005623 cell,GO:0005739 mitochondrion	Yes	No	Yes
Cc_1514	98.6235	89.6024	gb|EGS19373.1| putative mitochondrial carrier protein [Chaetomium thermophilum var. thermophilum DSM 1495]	ssl:SS1G_07954 hypothetical protein ; K03454 mitochondrial carrier protein, MC family	gnl|CDD|185494 PTZ00168, PTZ00168, mitochondrial carrier protein; Provisional.	Mitochondrial RNA-splicing protein MRS3 n=1 Tax=Verticillium albo-atrum VaMs.102 RepID=C9SXR1_VERA1	GO:0006810 transport	GO:0005488 binding	GO:0005739 mitochondrion,GO:0005623 cell	Yes	No	Yes
Cc_1814	264.946	190.624	ref|XP_003046768.1| predicted protein [Nectria haematococca mpVI 77-13-4]_x0001_gb|EEU41055.1| predicted protein [Nectria haematococca mpVI 77-13-4]	pan:PODANSg2994 hypothetical protein; K00826 branched-chain amino acid aminotransferase [EC:2.6.1.42]	gnl|CDD|183996 PRK13357, PRK13357, branched-chain amino acid aminotransferase; Provisional.	Branched-chain-amino-acid aminotransferase n=1 Tax=Nectria haematococca mpVI 77-13-4 RepID=C7Z586_NECH7	GO:0007275 multicellular organismal development,GO:0006519 cellular amino acid and derivative metabolic process	GO:0016740 transferase activity	No hits found	Yes	No	Yes
Cc_4572	120.67	116.351	gi|310793606|gb|EFQ29067.1| enoyl-CoA hydratase/isomerase [Glomerella graminicola M1.001]	pan:PODANSg7991 hypothetical protein; K12663 delta(3,5)-Delta(2,4)-dienoyl-CoA isomerase [EC:5.3.3.-]	gnl|CDD|180422 PRK06142, PRK06142, enoyl-CoA hydratase; Provisional.	Enoyl-CoA hydratase/isomerase n=1 Tax=Glomerella graminicola M1.001 RepID=E3QDX9_COLGM	No hits found	GO:0003824 catalytic activity	No hits found	Yes	No	Yes
Cc_2853	2094.29	1817.02	gi|302891971|ref|XP_003044867.1| predicted protein [Nectria haematococca mpVI 77-13-4]_x0001_gi|256725792|gb|EEU39154.1| predicted protein [Nectria haematococca mpVI 77-13-4]	pan:PODANSg5559 hypothetical protein; K02955 small subunit ribosomal protein S14e	gnl|CDD|185465 PTZ00129, PTZ00129, 40S ribosomal protein S14; Provisional.	MG05238.4; 40S ribosomal protein S14; K02955 small subunit ribosomal protein S14e	GO:0006412 translation	GO:0005198 structural molecule activity,GO:0003723 RNA binding	GO:0005840 ribosome,GO:0009536 plastid	Yes	No	Yes
Cc_3037	180.385	176.193	gi|302916715|ref|XP_003052168.1| predicted protein [Nectria haematococca mpVI 77-13-4]_x0001_gi|256733107|gb|EEU46455.1| predicted protein [Nectria haematococca mpVI 77-13-4]	fgr:FG06850.1 hypothetical protein; K01873 valyl-tRNA synthetase [EC:6.1.1.9]	gnl|CDD|185605 PTZ00419, PTZ00419, valyl-tRNA synthetase-like protein; Provisional.	Predicted protein n=1 Tax=Nectria haematococca mpVI 77-13-4 RepID=C7YQE7_NECH7	GO:0006139 nucleobase, nucleoside, nucleotide and nucleic acid metabolic process,GO:0006412 translation,GO:0006519 cellular amino acid and derivative metabolic process	GO:0000166 nucleotide binding,GO:0003824 catalytic activity	GO:0005737 cytoplasm	Yes	No	Yes
Cc_2196	135.545	124.084	ref|XP_003054404.1| predicted protein [Nectria haematococca mpVI 77-13-4]_x0001_gb|EEU48691.1| predicted protein [Nectria haematococca mpVI 77-13-4]	ncr:NCU06768 60S ribosomal protein L16, mitochondrial precursor	gnl|CDD|189471 pfam00252, Ribosomal_L16, Ribosomal protein L16p/L10e.	Predicted protein n=1 Tax=Nectria haematococca mpVI 77-13-4 RepID=C7YHS2_NECH7	GO:0006412 translation	GO:0005198 structural molecule activity,GO:0003723 RNA binding	GO:0005840 ribosome	Yes	Yes	No
Cc_76	62.486	60.1601	ref|XP_003004970.1| conserved hypothetical protein [Verticillium albo-atrum VaMs.102]_x0001_gb|EEY18467.1| conserved hypothetical protein [Verticillium albo-atrum VaMs.102]	ncr:NCU00952 hypothetical protein	gnl|CDD|192665 pfam10780, MRP_L53, 39S ribosomal protein L53/MRP-L53. MRP-L53 is also known as Mrp144. It is part of the 39S ribosome.	Ribosomal protein L44 n=1 Tax=Metarhizium anisopliae ARSEF 23 RepID=E9EW14_METAR	No hits found	No hits found	GO:0005737 cytoplasm,GO:0005622 intracellular,GO:0043226 organelle	Yes	Yes	No
Cc_3712	21.295	16.9696	gi|302406861|ref|XP_003001266.1| ATP-dependent RNA helicase SUV3 [Verticillium albo-atrum VaMs.102]_x0001_gi|261359773|gb|EEY22201.1| ATP-dependent RNA helicase SUV3 [Verticillium albo-atrum VaMs.102]	ncr:NCU06371 hypothetical protein	gnl|CDD|193060 pfam12513, SUV3_C, Mitochondrial degradasome RNA helicase subunit C terminal. This domain family is found in bacteria and eukaryotes, and is approximately 50 amino acids in length. The family is found in association with pfam00271. The yeast mitochondrial degradosome (mtEXO) is an NTP-dependent exoribonuclease involved in mitochondrial RNA metabolism. mtEXO is made up of two subuni…	ATP-dependent RNA helicase SUV3 n=1 Tax=Verticillium albo-atrum VaMs.102 RepID=C9STP0_VERA1	No hits found	No hits found	No hits found	Yes	Yes	No
Cc_2013	10.0201	8.04793	ref|XP_958193.1| hypothetical protein NCU07742 [Neurospora crassa OR74A]_x0001_gb|EAA28957.1| hypothetical protein NCU07742 [Neurospora crassa OR74A]	mgr:MGG_05450 MG05450.4; hypothetical protein	gnl|CDD|178328 PLN02727, PLN02727, NAD kinase.	NADH kinase POS5 n=1 Tax=Verticillium albo-atrum VaMs.102 RepID=C9SXK5_VERA1	No hits found	No hits found	No hits found	Yes	Yes	No
Cc_1673	40.4902	30.716	gb|EFQ32939.1| ATP-dependent Clp protease [Glomerella graminicola M1.001]	fgr:FG04314.1 hypothetical protein; K03544 ATP-dependent Clp protease ATP-binding subunit ClpX	gnl|CDD|180029 PRK05342, clpX, ATP-dependent protease ATP-binding subunit ClpX; Provisional.	ATP-dependent Clp protease n=1 Tax=Glomerella graminicola M1.001 RepID=E3QQ01_COLGM	GO:0007275 multicellular organismal development	GO:0016787 hydrolase activity,GO:0000166 nucleotide binding	No hits found	Yes	Yes	No
Cc_701	113.265	106.561	ref|XP_003048778.1| predicted protein [Nectria haematococca mpVI 77-13-4]_x0001_gb|EEU43065.1| predicted protein [Nectria haematococca mpVI 77-13-4]	fgr:FG05489.1 hypothetical protein	gnl|CDD|118315 pfam09784, L31, Mitochondrial ribosomal protein L31. This is a family of mitochondrial ribosomal proteins. L31 is essential for mitochondrial function in yeast.	Predicted protein n=1 Tax=Nectria haematococca mpVI 77-13-4 RepID=C7YYV5_NECH7	No hits found	No hits found	GO:0005840 ribosome	Yes	Yes	No
Cc_5658	34.1113	29.3835	gi|340517148|gb|EGR47393.1| hypothetical protein TRIREDRAFT_79229 [Trichoderma reesei QM6a]	fgr:FG02664.1 hypothetical protein	gnl|CDD|180078 PRK05433, PRK05433, GTP-binding protein LepA; Provisional.	GTP-binding protein LepA (Fragment) n=1 Tax=Glomerella graminicola M1.001 RepID=E3QBT5_COLGM	GO:0006412 translation,GO:0006139 nucleobase, nucleoside, nucleotide and nucleic acid metabolic process,GO:0009056 catabolic process	GO:0016787 hydrolase activity,GO:0000166 nucleotide binding	GO:0005739 mitochondrion	Yes	Yes	No
Cc_4422	41.0507	38.5752	gi|310790083|gb|EFQ25616.1| isoleucyl-tRNA synthetase [Glomerella graminicola M1.001]	fgr:FG00690.1 hypothetical protein; K01870 isoleucyl-tRNA synthetase [EC:6.1.1.5]	gnl|CDD|180231 PRK05743, ileS, isoleucyl-tRNA synthetase; Reviewed.	Isoleucyl-tRNA synthetase n=1 Tax=Glomerella graminicola M1.001 RepID=E3Q3L4_COLGM	GO:0006412 translation,GO:0006139 nucleobase, nucleoside, nucleotide and nucleic acid metabolic process,GO:0006519 cellular amino acid and derivative metabolic process	GO:0003824 catalytic activity,GO:0000166 nucleotide binding	No hits found	Yes	Yes	No
Cc_2732	93.6187	56.8437	gb|EGS17020.1| adenylate kinase 2-like protein [Chaetomium thermophilum var. thermophilum DSM 1495]	mgr:MGG_03683 MG03683.4; hypothetical protein; K00939 adenylate kinase [EC:2.7.4.3]	gnl|CDD|162313 TIGR01351, adk, adenylate kinases. Adenylate kinase (EC 2.7.4.3) converts ATP + AMP to ADP + ADP, that is, uses ATP as a phosphate donor for AMP. Most members of this family are known or believed to be adenylate kinase. However, some members accept other nucleotide triphosphates as donors, may be unable to use ATP, and may fail to complement adenylate kinase mutants. An example of …	Adenylate kinase n=1 Tax=Glomerella graminicola M1.001 RepID=E3Q444_COLGM	GO:0006139 nucleobase, nucleoside, nucleotide and nucleic acid metabolic process	GO:0016301 kinase activity	No hits found	Yes	Yes	No
Cc_4583	39.4445	42.9175	gi|39943286|ref|XP_361180.1| hypothetical protein MGG_03723 [Magnaporthe oryzae 70-15]_x0001_gi|145009679|gb|EDJ94335.1| hypothetical protein MGG_03723 [Magnaporthe oryzae 70-15]	mgr:MGG_03723 MG03723.4; hypothetical protein	gnl|CDD|149560 pfam08547, CIA30, Complex I intermediate-associated protein 30 (CIA30). This protein is associated with mitochondrial Complex I intermediate-associated protein 30 (CIA30) in human and mouse. The family is also present in Schizosaccharomyces pombe which does not contain the NADH dehydrogenase component of complex I, or many of the other essential subunits. This means it is possible …	Complex I intermediate-associated protein 30 n=1 Tax=Glomerella graminicola M1.001 RepID=E3QF57_COLGM	GO:0016043 cellular component organization,GO:0006091 generation of precursor metabolites and energy,GO:0019538 protein metabolic process	GO:0005515 protein binding	GO:0043234 protein complex,GO:0005739 mitochondrion	Yes	Yes	No
Cc_56	7.17038	6.71956	ref|XP_001911853.1| hypothetical protein [Podospora anserina S mat+]_x0001_emb|CAP73681.1| unnamed protein product [Podospora anserina S mat+]	pan:PODANSg8898 hypothetical protein; K03650 tRNA modification GTPase	gnl|CDD|179996 PRK05291, trmE, tRNA modification GTPase TrmE; Reviewed.	Predicted CDS Pa_2_10420 n=1 Tax=Podospora anserina S mat+ RepID=B2B7A3_PODAN	GO:0006139 nucleobase, nucleoside, nucleotide and nucleic acid metabolic process	No hits found	No hits found	Yes	Yes	No
Cc_1528	1288.84	1619.86	emb|CAO81988.1| histone H2A-EYFP fusion protein [Reporter vector pYH2A]	afm:AFUA_3G05360 histone H2A; K11251 histone H2A	gnl|CDD|185399 PTZ00017, PTZ00017, histone H2A; Provisional.	Histone H2A n=1 Tax=Paracoccidioides brasiliensis Pb03 RepID=C0SD33_PARBP	GO:0006996 organelle organization,GO:0006950 response to stress,GO:0006259 DNA metabolic process	GO:0003677 DNA binding	GO:0005694 chromosome,GO:0005634 nucleus	Yes	Yes	No
Cc_5109	104.095	135.75	gi|310794528|gb|EFQ29989.1| protein phosphatase 2C [Glomerella graminicola M1.001]	mgr:MGG_03154 MG03154.4; hypothetical protein	gnl|CDD|128627 smart00332, PP2Cc, Serine/threonine phosphatases, family 2C, catalytic domain. The protein architecture and deduced catalytic mechanism of PP2C phosphatases are similar to the PP1, PP2A, PP2B family of protein Ser/Thr phosphatases, with which PP2C shares no sequence similarity.	Protein phosphatase 2C n=1 Tax=Glomerella graminicola M1.001 RepID=E3QGK1_COLGM	GO:0040007 growth,GO:0044403 symbiosis, encompassing mutualism through parasitism	No hits found	No hits found	Yes	Yes	No
Cc_2324	115.765	96.9817	gb|EFQ31120.1| ribosomal protein S19 [Glomerella graminicola M1.001]	pan:PODANSg3893 hypothetical protein	gnl|CDD|178985 PRK00357, rpsS, 30S ribosomal protein S19; Reviewed.	Ribosomal protein S19 n=1 Tax=Glomerella graminicola M1.001 RepID=E3QJT2_COLGM	GO:0006412 translation	GO:0005198 structural molecule activity,GO:0003723 RNA binding	GO:0005840 ribosome	Yes	Yes	No
Cc_6885	105.797	95.6701	gi|171695860|ref|XP_001912854.1| hypothetical protein [Podospora anserina S mat+]_x0001_gi|170948172|emb|CAP60336.1| unnamed protein product [Podospora anserina S mat+]	pan:PODANSg09903 hypothetical protein	gnl|CDD|144123 pfam00410, Ribosomal_S8, Ribosomal protein S8.	Predicted CDS Pa_1_6360 n=1 Tax=Podospora anserina S mat+ RepID=B2AB74_PODAN	No hits found	No hits found	GO:0005622 intracellular	Yes	Yes	No
Cc_2645	91.2859	114.912	ref|XP_003001648.1| ser/Thr protein phosphatase family protein [Verticillium albo-atrum VaMs.102]_x0001_gb|EEY21797.1| ser/Thr protein phosphatase family protein [Verticillium albo-atrum VaMs.102]	fgr:FG09238.1 hypothetical protein	gnl|CDD|192554 pfam10360, DUF2433, Protein of unknown function (DUF2433). This is a conserved 120 residue region of a family of proteins found in fungi. The function is not known.	Ser/Thr protein phosphatase family protein n=1 Tax=Verticillium albo-atrum VaMs.102 RepID=C9SSN2_VERA1	No hits found	No hits found	No hits found	Yes	Yes	No
Cc_4749	461.935	439.986	gi|322703511|gb|EFY95119.1| putative malate dehydrogenase (NADP+) [Metarhizium anisopliae ARSEF 23]	pan:PODANSg8969 hypothetical protein; K00029 malate dehydrogenase (oxaloacetate-decarboxylating)(NADP+) [EC:1.1.1.40]	gnl|CDD|184116 PRK13529, PRK13529, malate dehydrogenase; Provisional.	Malic enzyme n=1 Tax=Metarhizium anisopliae ARSEF 23 RepID=E9FAZ7_METAR	GO:0008152 metabolic process,GO:0007275 multicellular organismal development	GO:0003824 catalytic activity,GO:0000166 nucleotide binding	No hits found	Yes	Yes	No
Cc_7	115.638	112.482	gb|EGR53113.1| mitochondrial ribosomal protein YmL8 [Trichoderma reesei QM6a]	fgr:FG10077.1 hypothetical protein	gnl|CDD|180154 PRK05591, rplQ, 50S ribosomal protein L17; Validated.	Putative ribosomal protein YmL8 n=1 Tax=Metarhizium acridum CQMa 102 RepID=E9E1R6_METAQ	No hits found	No hits found	GO:0005622 intracellular	Yes	Yes	No
Cc_4820	167.547	162.333	gi|310797792|gb|EFQ32685.1| ribosomal protein S14p/S29e [Glomerella graminicola M1.001]	fgr:FG00168.1 hypothetical protein	gnl|CDD|181574 PRK08881, rpsN, 30S ribosomal protein S14; Reviewed.	Ribosomal protein S14p/S29e n=1 Tax=Glomerella graminicola M1.001 RepID=E3QP97_COLGM	GO:0006412 translation	GO:0005198 structural molecule activity	GO:0005840 ribosome	Yes	Yes	No
Cc_6475	112.266	104.564	gi|310796629|gb|EFQ32090.1| 54S ribosomal protein L3 [Glomerella graminicola M1.001]	fgr:FG01970.1 hypothetical protein	gnl|CDD|30916 COG0571, Rnc, dsRNA-specific ribonuclease [Transcription].	54S ribosomal protein L3 n=1 Tax=Glomerella graminicola M1.001 RepID=E3QMK2_COLGM	No hits found	No hits found	No hits found	Yes	Yes	No
Cc_4881	79.2877	79.895	gi|320586072|gb|EFW98751.1| pumilio-family RNA-binding repeat protein [Grosmannia clavigera kw1407]	fgr:FG05202.1 hypothetical protein	gnl|CDD|116877 pfam08293, MRP-S33, Mitochondrial ribosomal subunit S27. This family of proteins corresponds to mitochondrial ribosomal subunit S27 in prokaryotes and to subunit S33 in humans. It is a small 106 residue protein.The evolutionary history of the mitoribosomal proteome that is encoded by a diverse subset of eukaryotic genomes, reveals an ancestral ribosome of alpha-proteobacterial desc…	Pumilio-family RNA-binding repeat protein n=1 Tax=Grosmannia clavigera kw1407 RepID=F0XTH7_GROCL	No hits found	No hits found	GO:0043226 organelle,GO:0005622 intracellular	Yes	Yes	No
Cc_4196	87.9398	88.0654	gi|171676978|ref|XP_001903441.1| hypothetical protein [Podospora anserina S mat+]_x0001_gi|51701291|sp|Q9C206|AOX_PODAN RecName: Full=Alternative oxidase, mitochondrial; Flags: Precursor_x0001_gi|14280024|gb|AAK58849.1|AF321004_1 alternate oxidase precursor [Podospora anserina]_x0001_gi|12584590|emb|CAC27396.1| alternative oxidase [Podospora anserina]_x0001_gi|170936556|emb|CAP61216.1| unnamed pr…	pan:PODANSg456 hypothetical protein	gnl|CDD|190109 pfam01786, AOX, Alternative oxidase. The alternative oxidase is used as a second terminal oxidase in the mitochondria, electrons are transfered directly from reduced ubiquinol to oxygen forming water. This is not coupled to ATP synthesis and is not inhibited by cyanide, this pathway is a single step process. In rice the transcript levels of the alternative oxidase are increased by …	Alternative oxidase, mitochondrial n=2 Tax=Podospora anserina S mat+ RepID=AOX_PODAN	GO:0008150 biological_process,GO:0007275 multicellular organismal development,GO:0006810 transport,GO:0006091 generation of precursor metabolites and energy	GO:0005488 binding,GO:0003824 catalytic activity	GO:0005739 mitochondrion,GO:0005623 cell	Yes	Yes	No
Cc_2679	36.8024	36.2414	gb|EGO52123.1| tetrahydrofolylpolyglutamate synthase [Neurospora tetrasperma FGSC 2508]	fgr:FG00684.1 hypothetical protein	gnl|CDD|178469 PLN02881, PLN02881, tetrahydrofolylpolyglutamate synthase.	Folylpolyglutamate synthase n=1 Tax=Neurospora crassa OR74A RepID=FOLE_NEUCR	GO:0009058 biosynthetic process,GO:0008152 metabolic process	GO:0003824 catalytic activity,GO:0000166 nucleotide binding	No hits found	Yes	Yes	No
Cc_6342	18.908	22.6257	gi|310793520|gb|EFQ28981.1| ABC1 family protein [Glomerella graminicola M1.001]	fgr:FG09938.1 hypothetical protein; K08869 aarF domain-containing kinase	gnl|CDD|31005 COG0661, AarF, Predicted unusual protein kinase [General function prediction only].	ABC1 family protein n=1 Tax=Glomerella graminicola M1.001 RepID=E3QDP3_COLGM	No hits found	No hits found	No hits found	Yes	Yes	No
Cc_5173	108.507	104.03	gi|310793581|gb|EFQ29042.1| carbon-nitrogen hydrolase [Glomerella graminicola M1.001]	ssl:SS1G_10281 hypothetical protein	gnl|CDD|143596 cd07572, nit, Nit1, Nit 2, and related proteins, and the Nit1-like domain of NitFhit (class 10 nitrilases). This subgroup includes mammalian Nit1 and Nit2, the Nit1-like domain of the invertebrate NitFhit, and various uncharacterized bacterial and archaeal Nit-like proteins. Nit1 and Nit2 are candidate tumor suppressor proteins. In NitFhit, the Nit1-like domain is encoded as a fusi…	Carbon-nitrogen hydrolase n=1 Tax=Glomerella graminicola M1.001 RepID=E3QDV4_COLGM	GO:0008152 metabolic process	GO:0016787 hydrolase activity	No hits found	Yes	Yes	No
Cc_1331	143.607	127.106	ref|XP_387056.1| hypothetical protein FG06880.1 [Gibberella zeae PH-1]	fgr:FG06880.1 hypothetical protein; K01892 histidyl-tRNA synthetase [EC:6.1.1.21]	gnl|CDD|178555 PLN02972, PLN02972, Histidyl-tRNA synthetase.	Predicted protein n=1 Tax=Nectria haematococca mpVI 77-13-4 RepID=C7YQH4_NECH7	GO:0006139 nucleobase, nucleoside, nucleotide and nucleic acid metabolic process,GO:0006412 translation,GO:0006519 cellular amino acid and derivative metabolic process	GO:0000166 nucleotide binding,GO:0003824 catalytic activity	GO:0005737 cytoplasm	Yes	Yes	No
Cc_1744	96.4752	100.462	gb|EGR52232.1| hypothetical protein TRIREDRAFT_102593 [Trichoderma reesei QM6a]	fgr:FG06755.1 hypothetical protein	gnl|CDD|72898 cd04661, MRP_L46, Mitochondrial ribosomal protein L46 (MRP L46) is a component of the large subunit (39S) of the mammalian mitochondrial ribosome and a member of the Nudix hydrolase superfamily. MRPs are thought to be involved in the maintenance of the mitochondrial DNA. In general, members of the Nudix superfamily require a divalent cation, such as Mg2+ or Mn2+, for activity and co…	50S ribosomal subunit L30 n=1 Tax=Metarhizium acridum CQMa 102 RepID=E9E1I7_METAQ	No hits found	No hits found	No hits found	Yes	Yes	No
Cc_1231	51.3954	50.8334	gb|EFQ33158.1| 5-formyltetrahydrofolate cyclo-ligase [Glomerella graminicola M1.001]	mgr:MGG_11208 MG01451.4; hypothetical protein; K01934 5-formyltetrahydrofolate cyclo-ligase [EC:6.3.3.2]	gnl|CDD|178408 PLN02812, PLN02812, 5-formyltetrahydrofolate cyclo-ligase.	5-formyltetrahydrofolate cyclo-ligase n=1 Tax=Glomerella graminicola M1.001 RepID=E3QQM0_COLGM	No hits found	No hits found	No hits found	Yes	Yes	No
Cc_957	35.2087	42.2036	ref|XP_003046784.1| hypothetical protein NECHADRAFT_32780 [Nectria haematococca mpVI 77-13-4]_x0001_gb|EEU41071.1| hypothetical protein NECHADRAFT_32780 [Nectria haematococca mpVI 77-13-4]	pan:PODANSg3118 hypothetical protein; K00606 3-methyl-2-oxobutanoate hydroxymethyltransferase [EC:2.1.2.11]	gnl|CDD|145600 pfam02548, Pantoate_transf, Ketopantoate hydroxymethyltransferase. Ketopantoate hydroxymethyltransferase (EC:2.1.2.11) is the first enzyme in the pantothenate biosynthesis pathway.	Predicted CDS Pa_4_7450 n=1 Tax=Podospora anserina S mat+ RepID=B2ARH8_PODAN	GO:0009058 biosynthetic process,GO:0006519 cellular amino acid and derivative metabolic process,GO:0008152 metabolic process	GO:0016740 transferase activity	GO:0005737 cytoplasm	Yes	Yes	No
Cc_6275	59.0528	52.5154	gi|310799250|gb|EFQ34143.1| polyprenyl synthetase [Glomerella graminicola M1.001]	pan:PODANSg1807 hypothetical protein; K05355 hexaprenyl-diphosphate synthase [EC:2.5.1.82 2.5.1.83]	gnl|CDD|131796 TIGR02749, prenyl_cyano, solanesyl diphosphate synthase. Members of this family all are from cyanobacteria or plastid-containing eukaryotes. A member from Arabidopsis (where both plastoquinone and ubiquinone contain the C(45) prenyl moiety) was characterized by heterologous expression as a solanesyl diphosphate synthase.	Polyprenyl synthetase n=1 Tax=Glomerella graminicola M1.001 RepID=E3QTF5_COLGM	GO:0009058 biosynthetic process,GO:0006629 lipid metabolic process	No hits found	No hits found	Yes	Yes	No
Cc_4384	33.9964	27.0398	gi|46106885|ref|XP_380616.1| hypothetical protein FG00440.1 [Gibberella zeae PH-1]	fgr:FG00440.1 hypothetical protein; K11390 citrate lyase subunit beta-like protein [EC:4.1.-.-]	gnl|CDD|32456 COG2301, CitE, Citrate lyase beta subunit [Carbohydrate transport and metabolism].	Predicted protein n=1 Tax=Nectria haematococca mpVI 77-13-4 RepID=C7YHF3_NECH7	GO:0008152 metabolic process	GO:0005488 binding,GO:0003824 catalytic activity	GO:0005737 cytoplasm,GO:0043234 protein complex	Yes	Yes	No
Cc_2727	40.3877	44.8426	ref|XP_003349796.1| hypothetical protein SMAC_00684 [Sordaria macrospora k-hell]_x0001_emb|CBI53643.1| unnamed protein product [Sordaria macrospora]	ncr:NCU09864 2-oxoisovalerate dehydrogenase alpha subunit, mitochondrial precursor; K00166 2-oxoisovalerate dehydrogenase E1 component, alpha subunit [EC:1.2.4.4]	gnl|CDD|188296 TIGR03181, PDH_E1_alph_x, pyruvate dehydrogenase E1 component, alpha subunit. Members of this protein family are the alpha subunit of the E1 component of pyruvate dehydrogenase (PDH). This model represents one branch of a larger family that E1-alpha proteins from 2-oxoisovalerate dehydrogenase, acetoin dehydrogenase, another PDH clade, etc.	Whole genome shotgun sequence assembly, scaffold_17 n=1 Tax=Sordaria macrospora k-hell RepID=D1ZBP3_SORMK	GO:0008152 metabolic process	GO:0003824 catalytic activity	No hits found	Yes	Yes	No
Cc_103	53.9049	46.1187	gb|EGR51680.1| predicted protein [Trichoderma reesei QM6a]	fgr:FG09732.1 hypothetical protein	gnl|CDD|182852 PRK10938, PRK10938, putative molybdenum transport ATP-binding protein ModF; Provisional.	Predicted protein n=1 Tax=Nectria haematococca mpVI 77-13-4 RepID=C7Z7G0_NECH7	No hits found	GO:0003824 catalytic activity	No hits found	Yes	Yes	No
Cc_4105	27.5096	31.3681	gi|302926107|ref|XP_003054228.1| hypothetical protein NECHADRAFT_74734 [Nectria haematococca mpVI 77-13-4]_x0001_gi|256735169|gb|EEU48515.1| hypothetical protein NECHADRAFT_74734 [Nectria haematococca mpVI 77-13-4]	ncr:NCU02705 hypothetical protein	gnl|CDD|147387 pfam05176, ATP-synt_10, ATP10 protein. ATP 10 is essential for the assembly of a functional mitochondrial ATPase complex.	Mitochondrial ATPase complex subunit ATP10 n=1 Tax=Metarhizium acridum CQMa 102 RepID=E9EB33_METAQ	No hits found	No hits found	No hits found	Yes	Yes	No
Cc_1966	18.3748	23.7249	gb|EFQ35858.1| ABC1 family protein [Glomerella graminicola M1.001]	pan:PODANSg0993 hypothetical protein; K08869 aarF domain-containing kinase	gnl|CDD|31005 COG0661, AarF, Predicted unusual protein kinase [General function prediction only].	ABC1 family protein n=1 Tax=Glomerella graminicola M1.001 RepID=E3QYC0_COLGM	No hits found	No hits found	No hits found	Yes	Yes	No
Cc_5278	20.5353	19.582	gi|322709296|gb|EFZ00872.1| DNA polymerase gamma [Metarhizium anisopliae ARSEF 23]	mgr:MGG_08913 MG08913.4; hypothetical protein; K02332 DNA polymerase gamma 1 [EC:2.7.7.7]	gnl|CDD|176478 cd08641, DNA_pol_gammaA, Pol gammaA is a family A polymerase that is responsible for DNA replication and repair in mitochondria. DNA polymerase gamma (Pol gamma), 5'-3' polymerase domain (Pol gammaA). Pol gammaA is a family A polymerase that is responsible for DNA replication and repair in mitochondria. Family A polymerase functions primarily to fill DNA gaps that arise during DNA …	DNA polymerase gamma n=1 Tax=Metarhizium anisopliae ARSEF 23 RepID=E9ETW9_METAR	GO:0009058 biosynthetic process,GO:0006259 DNA metabolic process	GO:0016740 transferase activity,GO:0003677 DNA binding	GO:0043234 protein complex,GO:0005739 mitochondrion	Yes	Yes	No
Cc_6471	154.392	175.325	gi|310793247|gb|EFQ28708.1| ribosomal protein L2 [Glomerella graminicola M1.001]	ncr:NCU02757 60S ribosomal protein L2, mitochondrial precursor	gnl|CDD|181807 PRK09374, rplB, 50S ribosomal protein L2; Validated.	Ribosomal protein L2 n=1 Tax=Glomerella graminicola M1.001 RepID=E3QDK3_COLGM	GO:0006412 translation	GO:0005198 structural molecule activity,GO:0003723 RNA binding,GO:0016740 transferase activity	GO:0005840 ribosome	Yes	Yes	No
Cc_1466	297.835	303.277	ref|XP_003054593.1| predicted protein [Nectria haematococca mpVI 77-13-4]_x0001_gb|EEU48880.1| predicted protein [Nectria haematococca mpVI 77-13-4]	fgr:FG00278.1 hypothetical protein; K01012 biotin synthetase [EC:2.8.1.6]	gnl|CDD|178013 PLN02389, PLN02389, biotin synthase.	Predicted protein n=1 Tax=Nectria haematococca mpVI 77-13-4 RepID=C7YIX1_NECH7	GO:0009058 biosynthetic process	GO:0016740 transferase activity,GO:0005488 binding	No hits found	Yes	Yes	No
Cc_5358	31.9842	31.645	gi|39942652|ref|XP_360863.1| hypothetical protein MGG_03406 [Magnaporthe oryzae 70-15]_x0001_gi|145023179|gb|EDK06706.1| hypothetical protein MGG_03406 [Magnaporthe oryzae 70-15]	mgr:MGG_03406 MG03406.4; hypothetical protein; K05663 mitochondrial ABC transporter ATM	gnl|CDD|34862 COG5265, ATM1, ABC-type transport system involved in Fe-S cluster assembly, permease and ATPase components [Posttranslational modification, protein turnover, chaperones].	Transporter ATM1 n=1 Tax=Metarhizium acridum CQMa 102 RepID=E9DUX0_METAQ	GO:0006810 transport,GO:0006139 nucleobase, nucleoside, nucleotide and nucleic acid metabolic process,GO:0009056 catabolic process,GO:0006811 ion transport	GO:0016787 hydrolase activity,GO:0005215 transporter activity,GO:0000166 nucleotide binding	GO:0005623 cell,GO:0005739 mitochondrion	Yes	Yes	No
Cc_6992	51.0961	41.2906	gi|302914491|ref|XP_003051147.1| predicted protein [Nectria haematococca mpVI 77-13-4]_x0001_gi|256732085|gb|EEU45434.1| predicted protein [Nectria haematococca mpVI 77-13-4]	ncr:NCU03957 similar to CAT5 protein; K06134 ubiquinone biosynthesis monooxygenase Coq7 [EC:1.14.13.-]	gnl|CDD|190573 pfam03232, COQ7, Ubiquinone biosynthesis protein COQ7. Members of this family contain two repeats of about 90 amino acids, that contains two conserved motifs. One of these DXEXXH may be part of an enzyme active site.	Predicted protein n=1 Tax=Nectria haematococca mpVI 77-13-4 RepID=C7YRD0_NECH7	GO:0009058 biosynthetic process,GO:0019538 protein metabolic process,GO:0008152 metabolic process	GO:0005488 binding,GO:0003824 catalytic activity	No hits found	Yes	Yes	No
Cc_2739	80.38	68.278	ref|XP_003352395.1| hypothetical protein SMAC_01230 [Sordaria macrospora k-hell]_x0001_emb|CBI51150.1| unnamed protein product [Sordaria macrospora]	ncr:NCU00536 similar to homoserine O-acetyltransferase; K00641 homoserine O-acetyltransferase [EC:2.3.1.31]	gnl|CDD|178916 PRK00175, metX, homoserine O-acetyltransferase; Provisional.	Whole genome shotgun sequence assembly, scaffold_4 n=1 Tax=Sordaria macrospora k-hell RepID=D1Z4F9_SORMK	GO:0009058 biosynthetic process,GO:0006519 cellular amino acid and derivative metabolic process	GO:0016740 transferase activity	GO:0005737 cytoplasm,GO:0005623 cell	Yes	Yes	No
Cc_4529	68.2473	67.131	gi|145614776|ref|XP_001414030.1| hypothetical protein MGG_11419 [Magnaporthe oryzae 70-15]_x0001_gi|145021662|gb|EDK05791.1| hypothetical protein MGG_11419 [Magnaporthe oryzae 70-15]	mgr:MGG_11419 hypothetical protein	gnl|CDD|130057 TIGR00984, 3a0801s03tim44, mitochondrial import inner membrane, translocase subunit. The mitochondrial protein translocase (MPT) family, which brings nuclearly encoded preproteins into mitochondria, is very complex with 19 currently identified protein constituents.These proteins include several chaperone proteins, four proteins of the outer membrane translocase (Tom) import recepto…	Mitochondrial inner membrane translocase subunit TIM44, putative n=1 Tax=Metarhizium acridum CQMa 102 RepID=E9EEL6_METAQ	GO:0015031 protein transport	GO:0005515 protein binding,GO:0005215 transporter activity	GO:0043234 protein complex,GO:0005739 mitochondrion	Yes	Yes	No
Cc_1754	63.0785	60.7827	ref|XP_003343662.1| hypothetical protein SMAC_08833 [Sordaria macrospora k-hell]_x0001_emb|CBI59913.1| unnamed protein product [Sordaria macrospora]	ncr:NCU00395 similar to mRNA processing protein	No hits found	Whole genome shotgun sequence assembly, scaffold_146 n=1 Tax=Sordaria macrospora k-hell RepID=D1ZVH0_SORMK	No hits found	GO:0005488 binding	GO:0005622 intracellular	Yes	Yes	No
Cc_6376	54.6107	61.6897	gi|46128663|ref|XP_388885.1| hypothetical protein FG08709.1 [Gibberella zeae PH-1]	fgr:FG08709.1 hypothetical protein; K08869 aarF domain-containing kinase	gnl|CDD|31005 COG0661, AarF, Predicted unusual protein kinase [General function prediction only].	Predicted protein n=1 Tax=Nectria haematococca mpVI 77-13-4 RepID=C7YMF4_NECH7	No hits found	No hits found	No hits found	Yes	Yes	No
Cc_5469	185.377	194.216	gi|322696406|gb|EFY88199.1| cytochrome c subunit, putative [Metarhizium acridum CQMa 102]	fgr:FG01655.1 hypothetical protein	gnl|CDD|190481 pfam02935, COX7C, Cytochrome c oxidase subunit VIIc. Cytochrome c oxidase, a 13 sub-unit complex, EC:1.9.3.1 is the terminal oxidase in the mitochondrial electron transport chain. This family is composed of cytochrome c oxidase subunit VIIc. The yeast member of this family is called COX VIII.	Cytochrome c subunit, putative n=1 Tax=Metarhizium acridum CQMa 102 RepID=E9E7F7_METAQ	GO:0044403 symbiosis, encompassing mutualism through parasitism	No hits found	No hits found	Yes	Yes	No
Cc_6211	218.606	213.244	gi|310796728|gb|EFQ32189.1| aminotransferase class I and II [Glomerella graminicola M1.001]	fgr:FG05169.1 hypothetical protein	gnl|CDD|30785 COG0436, COG0436, Aspartate/tyrosine/aromatic aminotransferase [Amino acid transport and metabolism].	Aminotransferase class I and II n=1 Tax=Glomerella graminicola M1.001 RepID=E3QMV1_COLGM	GO:0009058 biosynthetic process	GO:0005488 binding,GO:0016740 transferase activity	No hits found	Yes	Yes	No
Cc_2059	2524.2	2385.38	gb|EGR52745.1| hypothetical protein TRIREDRAFT_73765 [Trichoderma reesei QM6a]	mgr:MGG_03193 MG03193.4; large subunit ribosomal protein L3; K02925 large subunit ribosomal protein L3e	gnl|CDD|185447 PTZ00103, PTZ00103, 60S ribosomal protein L3; Provisional.	Large subunit ribosomal protein L3 n=1 Tax=Magnaporthe oryzae 70-15 RepID=A4R7P5_MAGO7	GO:0006412 translation	GO:0005198 structural molecule activity	GO:0005840 ribosome	Yes	Yes	No
Cc_4696	104.014	83.3415	gi|46135857|ref|XP_389620.1| hypothetical protein FG09444.1 [Gibberella zeae PH-1]	fgr:FG09444.1 hypothetical protein; K03644 lipoic acid synthetase [EC:2.8.1.8]	gnl|CDD|178048 PLN02428, PLN02428, lipoic acid synthase.	Lipoyl synthase, mitochondrial n=1 Tax=Nectria haematococca mpVI 77-13-4 RepID=LIPA_NECH7	GO:0009058 biosynthetic process	GO:0005488 binding,GO:0016740 transferase activity	GO:0005739 mitochondrion	Yes	Yes	No
Cc_2088	36.7633	33.1601	ref|XP_001554506.1| hypothetical protein BC1G_07094 [Botryotinia fuckeliana B05.10]_x0001_gb|EDN26619.1| hypothetical protein BC1G_07094 [Botryotinia fuckeliana B05.10]	bfu:BC1G_07094 hypothetical protein ; K01889 phenylalanyl-tRNA synthetase alpha chain [EC:6.1.1.20]	gnl|CDD|129561 TIGR00469, pheS_mito, phenylalanyl-tRNA synthetase, mitochondrial. Unlike all other known phenylalanyl-tRNA synthetases, the mitochondrial form demonstrated from yeast is monomeric. It is similar to but longer than the alpha subunit (PheS) of the alpha 2 beta 2 form found in Bacteria, Archaea, and eukaryotes, and shares the characteristic motifs of class II aminoacyl-tRNA ligases. …	Phenylalanyl-tRNA synthetase n=1 Tax=Glomerella graminicola M1.001 RepID=E3QGH3_COLGM	GO:0006139 nucleobase, nucleoside, nucleotide and nucleic acid metabolic process,GO:0006412 translation,GO:0006519 cellular amino acid and derivative metabolic process	GO:0000166 nucleotide binding,GO:0003824 catalytic activity,GO:0005488 binding,GO:0003723 RNA binding	GO:0005737 cytoplasm	Yes	Yes	No
Cc_1275	86.067	80.4806	ref|XP_003005750.1| conserved hypothetical protein [Verticillium albo-atrum VaMs.102]_x0001_gb|EEY17594.1| conserved hypothetical protein [Verticillium albo-atrum VaMs.102]	pan:PODANSg5814 hypothetical protein	gnl|CDD|145672 pfam02636, DUF185, Uncharacterized ACR, COG1565. This family contains several uncharacterised proteins. A member from Brucella melitensis has been described as an ATP synthase beta subunit transcription termination factor rho protein.	Predicted CDS Pa_1_11160 n=1 Tax=Podospora anserina S mat+ RepID=B2AYH8_PODAN	No hits found	No hits found	No hits found	Yes	Yes	No
Cc_6847	23.9156	14.8531	gi|336463924|gb|EGO52164.1| succinate semialdehyde dehydrogenase [Neurospora tetrasperma FGSC 2508]	ncr:NCU00936 succinate semialdehyde dehydrogenase	gnl|CDD|143421 cd07103, ALDH_F5_SSADH_GabD, Mitochondrial succinate-semialdehyde dehydrogenase and ALDH family members 5A1 and 5F1-like. Succinate-semialdehyde dehydrogenase, mitochondrial (SSADH, GabD, EC=1.2.1.24) catalyzes the NAD+-dependent oxidation of succinate semialdehyde (SSA) to succinate. This group includes the human aldehyde dehydrogenase family 5 member A1 (ALDH5A1) which is a mitoc…	Succinate semialdehyde dehydrogenase n=1 Tax=Neurospora crassa OR74A RepID=Q7SFB1_NEUCR	GO:0008152 metabolic process	GO:0003824 catalytic activity	No hits found	Yes	Yes	No
Cc_553	47.0971	37.5716	gb|EFQ27890.1| leucyl-tRNA synthetase [Glomerella graminicola M1.001]	ncr:NCU03814 leucyl-tRNA synthetase; K01869 leucyl-tRNA synthetase [EC:6.1.1.4]	gnl|CDD|178996 PRK00390, leuS, leucyl-tRNA synthetase; Validated.	Leucyl-tRNA synthetase n=1 Tax=Glomerella graminicola M1.001 RepID=E3QAK2_COLGM	GO:0006412 translation,GO:0006139 nucleobase, nucleoside, nucleotide and nucleic acid metabolic process,GO:0006519 cellular amino acid and derivative metabolic process	GO:0003824 catalytic activity,GO:0000166 nucleotide binding	GO:0005739 mitochondrion	Yes	Yes	No
Cc_6952	23.4998	22.3535	gi|171685027|ref|XP_001907455.1| hypothetical protein [Podospora anserina S mat+]_x0001_gi|170942474|emb|CAP68126.1| unnamed protein product [Podospora anserina S mat+]	pan:PODANSg4488 hypothetical protein	gnl|CDD|178402 PLN02805, PLN02805, D-lactate dehydrogenase [cytochrome].	Predicted CDS Pa_1_19910 n=1 Tax=Podospora anserina S mat+ RepID=B2AUQ3_PODAN	GO:0007165 signal transduction,GO:0008152 metabolic process	GO:0000166 nucleotide binding,GO:0004871 signal transducer activity,GO:0003824 catalytic activity	GO:0005623 cell	Yes	Yes	No
Cc_2434	149.486	123.935	gb|EFY93368.1| 5-aminolevulinate synthase precursor [Metarhizium acridum CQMa 102]	pan:PODANSg4834 hypothetical protein; K00643 5-aminolevulinate synthase [EC:2.3.1.37]	gnl|CDD|181634 PRK09064, PRK09064, 5-aminolevulinate synthase; Validated.	5-aminolevulinate synthase n=1 Tax=Metarhizium acridum CQMa 102 RepID=E9DSK8_METAQ	GO:0009058 biosynthetic process	GO:0016740 transferase activity,GO:0005488 binding	GO:0005739 mitochondrion	Yes	Yes	No
Cc_3917	143.521	133.624	gi|302421106|ref|XP_003008383.1| 40S ribosomal protein S9 [Verticillium albo-atrum VaMs.102]_x0001_gi|261351529|gb|EEY13957.1| 40S ribosomal protein S9 [Verticillium albo-atrum VaMs.102]	ncr:NCU03827 hypothetical protein	gnl|CDD|189523 pfam00380, Ribosomal_S9, Ribosomal protein S9/S16. This family includes small ribosomal subunit S9 from prokaryotes and S16 from eukaryotes.	40S ribosomal protein S9 n=1 Tax=Verticillium albo-atrum VaMs.102 RepID=C9S8J6_VERA1	GO:0006412 translation	GO:0005198 structural molecule activity	GO:0005840 ribosome	Yes	Yes	No
Cc_5731	28.5963	28.2901	gi|322695283|gb|EFY87094.1| glutamyl-tRNA amidotransferase, A subunit [Metarhizium acridum CQMa 102]	fgr:FG06410.1 hypothetical protein; K02433 aspartyl-tRNA(Asn)/glutamyl-tRNA (Gln) amidotransferase subunit A [EC:6.3.5.6 6.3.5.7]	gnl|CDD|178793 PRK00012, gatA, aspartyl/glutamyl-tRNA amidotransferase subunit A; Reviewed.	Glutamyl-tRNA amidotransferase, A subunit n=1 Tax=Metarhizium acridum CQMa 102 RepID=E9EAI5_METAQ	No hits found	GO:0003824 catalytic activity	No hits found	Yes	Yes	No
Cc_6305	95.0033	84.3144	gi|39951889|ref|XP_363661.1| hypothetical protein MGG_01587 [Magnaporthe oryzae 70-15]_x0001_gi|145020568|gb|EDK04697.1| hypothetical protein MGG_01587 [Magnaporthe oryzae 70-15]	mgr:MGG_01587 MG01587.4; hypothetical protein	No hits found	60S ribosomal protein n=1 Tax=Grosmannia clavigera kw1407 RepID=F0XKK8_GROCL	No hits found	No hits found	No hits found	Yes	Yes	No
Cc_3048	47.0142	50.2447	gi|310798388|gb|EFQ33281.1| hypothetical protein GLRG_08425 [Glomerella graminicola M1.001]	pan:PODANSg5498 hypothetical protein	gnl|CDD|31753 COG1565, COG1565, Uncharacterized conserved protein [Function unknown].	Predicted CDS Pa_7_10940 n=1 Tax=Podospora anserina S mat+ RepID=B2AXL2_PODAN	No hits found	No hits found	No hits found	Yes	Yes	No
Cc_1997	33.4869	30.1072	gb|EGR52330.1| predicted protein [Trichoderma reesei QM6a]	pan:PODANSg6952 hypothetical protein	gnl|CDD|29062 cd00143, PP2Cc, Serine/threonine phosphatases, family 2C, catalytic domain; The protein architecture and deduced catalytic mechanism of PP2C phosphatases are similar to the PP1, PP2A, PP2B family of protein Ser/Thr phosphatases, with which PP2C shares no sequence similarity..	Protein phosphatase 2C n=1 Tax=Glomerella graminicola M1.001 RepID=E3QRA8_COLGM	No hits found	GO:0004721 phosphoprotein phosphatase activity	No hits found	Yes	Yes	No
Cc_6840	52.0933	49.4005	gi|310795172|gb|EFQ30633.1| hypothetical protein GLRG_05777 [Glomerella graminicola M1.001]	fgr:FG02477.1 hypothetical protein; K03885 NADH dehydrogenase [EC:1.6.99.3]	gnl|CDD|185553 PTZ00318, PTZ00318, NADH dehydrogenase-like protein; Provisional.	Predicted protein n=1 Tax=Nectria haematococca mpVI 77-13-4 RepID=C7Z8N6_NECH7	GO:0008152 metabolic process	GO:0000166 nucleotide binding,GO:0003824 catalytic activity,GO:0005509 calcium ion binding	No hits found	Yes	Yes	No
Cc_7126	101.889	106.247	gi|310792383|gb|EFQ27910.1| ribosomal L5P family protein [Glomerella graminicola M1.001]	ncr:NCU04171 hypothetical protein	gnl|CDD|30443 COG0094, RplE, Ribosomal protein L5 [Translation, ribosomal structure and biogenesis].	Ribosomal L5P family protein n=1 Tax=Glomerella graminicola M1.001 RepID=E3QAM2_COLGM	No hits found	No hits found	No hits found	Yes	Yes	No
Cc_3127	29.0017	30.0734	gi|46130898|ref|XP_389180.1| hypothetical protein FG09004.1 [Gibberella zeae PH-1]	fgr:FG09004.1 hypothetical protein; K00995 CDP-diacylglycerol--glycerol-3-phosphate 3-phosphatidyltransferase [EC:2.7.8.5]	gnl|CDD|31691 COG1502, Cls, Phosphatidylserine/phosphatidylglycerophosphate/cardioli pin synthases and related enzymes [Lipid metabolism].	Predicted protein n=1 Tax=Nectria haematococca mpVI 77-13-4 RepID=C7Z3X4_NECH7	GO:0009058 biosynthetic process,GO:0006629 lipid metabolic process	GO:0016740 transferase activity	No hits found	Yes	Yes	No
Cc_4571	216.092	225.507	gi|340517650|gb|EGR47893.1| beta subunit of fatty acid synthase [Trichoderma reesei QM6a]	fgr:FG05322.1 hypothetical protein; K00668 fatty acid synthase subunit beta, fungi type [EC:2.3.1.86]	gnl|CDD|34586 COG4981, COG4981, Enoyl reductase domain of yeast-type FAS1 [Lipid metabolism].	Fatty acid synthase beta subunit dehydratase n=1 Tax=Metarhizium acridum CQMa 102 RepID=E9EA67_METAQ	GO:0009058 biosynthetic process,GO:0006629 lipid metabolic process,GO:0008152 metabolic process	GO:0003824 catalytic activity,GO:0016740 transferase activity	GO:0005737 cytoplasm,GO:0043234 protein complex	Yes	Yes	No
Cc_3957	181.628	206.837	gi|310793436|gb|EFQ28897.1| Cys/Met metabolism PLP-dependent enzyme [Glomerella graminicola M1.001]	pcs:Pc21g05430 Pc21g05430 ; K01758 cystathionine gamma-lyase [EC:4.4.1.1]	gnl|CDD|144590 pfam01053, Cys_Met_Meta_PP, Cys/Met metabolism PLP-dependent enzyme. This family includes enzymes involved in cysteine and methionine metabolism. The following are members: Cystathionine gamma-lyase, Cystathionine gamma-synthase, Cystathionine beta-lyase, Methionine gamma-lyase, OAH/OAS sulfhydrylase, O-succinylhomoserine sulfhydrylase All of these members participate is slightly d…	Cys/Met metabolism PLP-dependent enzyme n=1 Tax=Glomerella graminicola M1.001 RepID=E3QDC5_COLGM	GO:0006519 cellular amino acid and derivative metabolic process	GO:0005488 binding,GO:0003824 catalytic activity	No hits found	Yes	Yes	No
Cc_3355	50.6728	61.3263	gi|169597611|ref|XP_001792229.1| hypothetical protein SNOG_01593 [Phaeosphaeria nodorum SN15]_x0001_gi|160707555|gb|EAT91242.2| hypothetical protein SNOG_01593 [Phaeosphaeria nodorum SN15]	pno:SNOG_01593 hypothetical protein	gnl|CDD|144749 pfam01268, FTHFS, Formate--tetrahydrofolate ligase.	Formate-tetrahydrofolate ligase n=1 Tax=Glomerella graminicola M1.001 RepID=E3QBJ6_COLGM	GO:0007275 multicellular organismal development,GO:0009058 biosynthetic process,GO:0008152 metabolic process	GO:0003824 catalytic activity,GO:0016787 hydrolase activity,GO:0000166 nucleotide binding	No hits found	Yes	Yes	No
Cc_6585	32.4901	95.2673	gi|322708019|gb|EFY99596.1| succinyl-CoA:3-ketoacid-coenzyme A transferase subunit A [Metarhizium anisopliae ARSEF 23]	pan:PODANSg1663 hypothetical protein; K01027 3-oxoacid CoA-transferase [EC:2.8.3.5]	gnl|CDD|188219 TIGR02428, pcaJ_scoB_fam, 3-oxoacid CoA-transferase, B subunit. Various members of this family are characterized as the B subunits of succinyl-CoA:3-ketoacid-CoA transferase (EC 2.8.3.5), beta-ketoadipate:succinyl-CoA transferase (EC 2.8.3.6), acetyl-CoA:acetoacetate CoA transferase (EC 2.8.3.8), and butyrate-acetoacetate CoA-transferase (EC 2.8.3.9). This represents a very distinc…	Succinyl-CoA:3-ketoacid-coenzyme A transferase subunit A n=1 Tax=Metarhizium anisopliae ARSEF 23 RepID=E9EWX6_METAR	GO:0008152 metabolic process	GO:0016740 transferase activity	No hits found	Yes	Yes	Yes
Cc_6154	53.4773	46.0939	gi|302915667|ref|XP_003051644.1| predicted protein [Nectria haematococca mpVI 77-13-4]_x0001_gi|256732583|gb|EEU45931.1| predicted protein [Nectria haematococca mpVI 77-13-4]	fgr:FG06084.1 hypothetical protein; K05607 methylglutaconyl-CoA hydratase [EC:4.2.1.18]	gnl|CDD|181069 PRK07657, PRK07657, enoyl-CoA hydratase; Provisional.	Predicted protein n=1 Tax=Nectria haematococca mpVI 77-13-4 RepID=C7YPY8_NECH7	GO:0008152 metabolic process,GO:0007275 multicellular organismal development	GO:0003824 catalytic activity	No hits found	Yes	Yes	Yes
Cc_1222	187.058	151.906	ref|XP_001223344.1| conserved hypothetical protein [Chaetomium globosum CBS 148.51]_x0001_gb|EAQ87511.1| conserved hypothetical protein [Chaetomium globosum CBS 148.51]	ncr:NCU06543 acyl-CoA dehydrogenase, mitochondrial precursor; K00257 [EC:1.3.99.-]	gnl|CDD|173847 cd01158, SCAD_SBCAD, Short chain acyl-CoA dehydrogenases and eukaryotic short/branched chain acyl-CoA dehydrogenases. Short chain acyl-CoA dehydrogenase (SCAD). SCAD is a mitochondrial beta-oxidation enzyme. It catalyzes the alpha,beta dehydrogenation of the corresponding trans-enoyl-CoA by FAD, which becomes reduced. The reduced form of SCAD is reoxidized in the oxidative half-rea…	Acyl-CoA dehydrogenase domain-containing protein n=1 Tax=Glomerella graminicola M1.001 RepID=E3QV42_COLGM	GO:0008152 metabolic process	GO:0000166 nucleotide binding,GO:0003824 catalytic activity	No hits found	Yes	Yes	Yes
Cc_1103	199.215	221.767	gb|EGR45520.1| predicted protein [Trichoderma reesei QM6a]	ncr:NCU01169 NADH:ubiquinone oxidoreductase 24kD subunit; K03943 NADH dehydrogenase (ubiquinone) flavoprotein 2 [EC:1.6.5.3 1.6.99.3]	gnl|CDD|144740 pfam01257, Complex1_24kDa, Respiratory-chain NADH dehydrogenase 24 Kd subunit.	NADH-ubiquinone dehydrogenase n=1 Tax=Grosmannia clavigera kw1407 RepID=F0XCX1_GROCL	GO:0006810 transport,GO:0006091 generation of precursor metabolites and energy	GO:0005488 binding,GO:0000166 nucleotide binding,GO:0003824 catalytic activity	GO:0005739 mitochondrion,GO:0005623 cell	Yes	Yes	Yes
Cc_4670	7.09533	7.49731	gi|322701047|gb|EFY92798.1| MutS2 protein [Metarhizium acridum CQMa 102]	fgr:FG06828.1 hypothetical protein	gnl|CDD|30598 COG0249, MutS, Mismatch repair ATPase (MutS family) [DNA replication, recombination, and repair].	MutS2 protein n=1 Tax=Metarhizium acridum CQMa 102 RepID=E9DTT8_METAQ	GO:0007275 multicellular organismal development	No hits found	No hits found	Yes	Yes	Yes
Cc_2768	728.915	721.064	gi|302422654|ref|XP_003009157.1| 3-isopropylmalate dehydrogenase [Verticillium albo-atrum VaMs.102]_x0001_gi|261352303|gb|EEY14731.1| 3-isopropylmalate dehydrogenase [Verticillium albo-atrum VaMs.102]	fgr:FG09580.1 similar to AF439265_1 isocitrate dehydrogenase; K00030 isocitrate dehydrogenase (NAD+) [EC:1.1.1.41]	gnl|CDD|161744 TIGR00175, mito_nad_idh, isocitrate dehydrogenase, NAD-dependent, mitochondrial type. Several NAD- or NADP-dependent dehydrogenases, including 3-isopropylmalate dehydrogenase, tartrate dehydrogenase, and the multimeric forms of isocitrate dehydrogenase, share a nucleotide binding domain unrelated to that of lactate dehydrogenase and its homologs. These enzymes dehydrogenate their s…	3-isopropylmalate dehydrogenase n=1 Tax=Verticillium albo-atrum VaMs.102 RepID=C9S7H0_VERA1	GO:0006091 generation of precursor metabolites and energy,GO:0009056 catabolic process	GO:0000166 nucleotide binding,GO:0005488 binding,GO:0003824 catalytic activity	GO:0005739 mitochondrion	Yes	Yes	Yes
Cc_4203	123.971	133.504	gi|340960392|gb|EGS21573.1| acetyl-CoA acetyltransferase-like protein [Chaetomium thermophilum var. thermophilum DSM 1495]	mgr:MGG_01755 MG01755.4; hypothetical protein; K00626 acetyl-CoA C-acetyltransferase [EC:2.3.1.9]	gnl|CDD|178250 PLN02644, PLN02644, acetyl-CoA C-acetyltransferase.	Predicted CDS Pa_6_1590 n=1 Tax=Podospora anserina S mat+ RepID=B2B2Z5_PODAN	GO:0008152 metabolic process	GO:0016740 transferase activity	No hits found	Yes	Yes	Yes
Cc_3207	80.7885	48.5254	gi|340517489|gb|EGR47733.1| predicted protein [Trichoderma reesei QM6a]	fgr:FG01151.1 hypothetical protein; K00605 aminomethyltransferase [EC:2.1.2.10]	gnl|CDD|177953 PLN02319, PLN02319, aminomethyltransferase.	Aminomethyltransferase n=1 Tax=Metarhizium anisopliae ARSEF 23 RepID=E9EVF9_METAR	GO:0008152 metabolic process	GO:0016740 transferase activity	No hits found	Yes	Yes	Yes
Cc_5001	968.161	1229.68	gi|310790995|gb|EFQ26528.1| ATP synthase F1 [Glomerella graminicola M1.001]	mgr:MGG_09916 MG09916.4; ATP synthase subunit gamma precursor; K02136 F-type H+-transporting ATPase subunit gamma [EC:3.6.3.14]	gnl|CDD|162225 TIGR01146, ATPsyn_F1gamma, ATP synthase, F1 gamma subunit. This model describes the ATP synthase gamma subunit in bacteria and its equivalents in organelles, namely, mitochondria and chloroplast. F1/F0-ATP synthase is a multisubunit, membrane associated enzyme found in bacteria and organelles of higher eukaryotes, namely, mitochondria and chloroplast. This enzyme is principally inv…	ATP synthase gamma chain n=1 Tax=Glomerella graminicola M1.001 RepID=E3Q5N7_COLGM	GO:0006091 generation of precursor metabolites and energy,GO:0006139 nucleobase, nucleoside, nucleotide and nucleic acid metabolic process,GO:0006811 ion transport,GO:0009058 biosynthetic process	GO:0005215 transporter activity,GO:0016787 hydrolase activity	GO:0005622 intracellular,GO:0043234 protein complex	Yes	Yes	Yes
Cc_2488	251.582	228.895	gb|EFX00453.1| NADH-ubiquinone oxidoreductase [Grosmannia clavigera kw1407]	mgr:MGG_05668 MG05668.4; hypothetical protein; K03939 NADH dehydrogenase (ubiquinone) Fe-S protein 6 [EC:1.6.5.3 1.6.99.3]	gnl|CDD|150882 pfam10276, zf-CHCC, Zinc-finger domain. This is a short zinc-finger domain conserved from fungi to humans. It is Cx8Hx14Cx2C.	NADH-ubiquinone oxidoreductase n=1 Tax=Grosmannia clavigera kw1407 RepID=F0XPM2_GROCL	No hits found	No hits found	No hits found	Yes	Yes	Yes
Cc_1596	263.533	314.122	ref|XP_391061.1| SUCB_NEUCR Probable succinyl-CoA ligase [GDP-forming] beta-chain, mitochondrial precursor (Succinyl-CoA synthetase, beta chain) (SCS-beta) [Gibberella zeae PH-1]	fgr:FG10885.1 SUCB_NEUCR Probable succinyl-CoA ligase [GDP-forming] beta-chain, mitochondrial precursor (Succinyl-CoA synthetase, beta chain) (SCS-beta); K01900 succinyl-CoA synthetase beta subunit [EC:6.2.1.4 6.2.1.5]	gnl|CDD|179088 PRK00696, sucC, succinyl-CoA synthetase subunit beta; Provisional.	SUCB_NEUCR Probable succinyl-CoA ligase [GDP-forming] beta-chain, mitochondrial precursor (Succinyl-CoA synthetase, beta chain) (SCS-beta) n=1 Tax=Gibberella zeae PH-1 RepID=UPI000023CE3E	GO:0006091 generation of precursor metabolites and energy,GO:0009056 catabolic process	GO:0003824 catalytic activity,GO:0000166 nucleotide binding	GO:0005739 mitochondrion	Yes	Yes	Yes
Cc_1159	277.915	247.843	gb|EGR46399.1| dehydratase family [Trichoderma reesei QM6a]	ncr:NCU04579 dihydroxy-acid dehydratase; K01687 dihydroxy-acid dehydratase [EC:4.2.1.9]	gnl|CDD|179163 PRK00911, PRK00911, dihydroxy-acid dehydratase; Provisional.	Dihydroxy-acid dehydratase n=1 Tax=Glomerella graminicola M1.001 RepID=E3Q4K2_COLGM	GO:0009058 biosynthetic process,GO:0006519 cellular amino acid and derivative metabolic process	GO:0003824 catalytic activity	No hits found	Yes	Yes	Yes
Cc_1644	677.393	740.32	ref|XP_003053689.1| hypothetical protein NECHADRAFT_102383 [Nectria haematococca mpVI 77-13-4]_x0001_gb|EEU47976.1| hypothetical protein NECHADRAFT_102383 [Nectria haematococca mpVI 77-13-4]	pan:PODANSg6650 hypothetical protein; K02137 F-type H+-transporting ATPase oligomycin sensitivity conferral protein [EC:3.6.3.14]	gnl|CDD|189453 pfam00213, OSCP, ATP synthase delta (OSCP) subunit. The ATP D subunit from E. coli is the same as the OSCP subunit which is this family. The ATP D subunit from metazoa are found in family pfam00401.	Predicted CDS Pa_3_8090 n=1 Tax=Podospora anserina S mat+ RepID=B2B122_PODAN	GO:0006091 generation of precursor metabolites and energy,GO:0006139 nucleobase, nucleoside, nucleotide and nucleic acid metabolic process,GO:0006811 ion transport,GO:0009058 biosynthetic process	GO:0005215 transporter activity,GO:0016787 hydrolase activity	GO:0005622 intracellular,GO:0043234 protein complex,GO:0005739 mitochondrion,GO:0005886 plasma membrane	Yes	Yes	Yes
Cc_3233	215.336	155.645	gi|116195834|ref|XP_001223729.1| conserved hypothetical protein [Chaetomium globosum CBS 148.51]_x0001_gi|88180428|gb|EAQ87896.1| conserved hypothetical protein [Chaetomium globosum CBS 148.51]	pan:PODANSg7378 hypothetical protein; K03521 electron transfer flavoprotein beta subunit	gnl|CDD|32269 COG2086, FixA, Electron transfer flavoprotein, beta subunit [Energy production and conversion].	Electron transfer flavoprotein beta-subunit n=1 Tax=Metarhizium anisopliae ARSEF 23 RepID=E9ENF4_METAR	No hits found	GO:0009055 electron carrier activity	No hits found	Yes	Yes	Yes
Cc_3059	101.123	101.419	gi|116204753|ref|XP_001228187.1| conserved hypothetical protein [Chaetomium globosum CBS 148.51]_x0001_gi|88176388|gb|EAQ83856.1| conserved hypothetical protein [Chaetomium globosum CBS 148.51]	pan:PODANSg7089 hypothetical protein; K00164 2-oxoglutarate dehydrogenase E1 component [EC:1.2.4.2]	gnl|CDD|181824 PRK09404, sucA, 2-oxoglutarate dehydrogenase E1 component; Reviewed.	2-oxoglutarate dehydrogenase E1 component n=1 Tax=Metarhizium anisopliae ARSEF 23 RepID=E9EZ61_METAR	GO:0005975 carbohydrate metabolic process,GO:0006091 generation of precursor metabolites and energy,GO:0009056 catabolic process,GO:0008152 metabolic process	GO:0003824 catalytic activity,GO:0005488 binding	No hits found	Yes	Yes	Yes
Cc_2975	318.349	360.076	gi|169771059|ref|XP_001819999.1| NADH-cytochrome b5 reductase 2 [Aspergillus oryzae RIB40]_x0001_gi|238486432|ref|XP_002374454.1| NADH-cytochrome b5 reductase, putative [Aspergillus flavus NRRL3357]_x0001_gi|121803823|sp|Q2UKB8|MCR1_ASPOR RecName: Full=NADH-cytochrome b5 reductase 2; AltName: Full=Mitochondrial cytochrome b reductase_x0001_gi|83767858|dbj|BAE57997.1| unnamed protein product [Aspe…	afv:AFLA_029440 NADH-cytochrome b5 reductase, putative	gnl|CDD|99780 cd06183, cyt_b5_reduct_like, Cytochrome b5 reductase catalyzes the reduction of 2 molecules of cytochrome b5 using NADH as an electron donor. Like ferredoxin reductases, these proteins have an N-terminal FAD binding subdomain and a C-terminal NADH binding subdomain, separated by a cleft, which accepts FAD. The NADH-binding moiety interacts with part of the FAD and resembles a Rossma…	NADH-cytochrome b5 reductase 2 n=2 Tax=Aspergillus RepID=MCR1_ASPOR	GO:0008152 metabolic process	GO:0003824 catalytic activity	GO:0005623 cell,GO:0005739 mitochondrion	Yes	Yes	Yes
Cc_6753	298.708	304.554	gi|340518819|gb|EGR49059.1| predicted protein [Trichoderma reesei QM6a]	afm:AFUA_6G12790 NADH-ubiquinone oxidoreductase 39 kDa subunit (EC:1.6.5.3); K03953 NADH dehydrogenase (ubiquinone) 1 alpha subcomplex 9 [EC:1.6.5.3 1.6.99.3]	gnl|CDD|187579 cd05271, NDUFA9_like_SDR_a, NADH dehydrogenase (ubiquinone) 1 alpha subcomplex, subunit 9, 39 kDa, (NDUFA9) -like, atypical (a) SDRs. This subgroup of extended SDR-like proteins are atypical SDRs. They have a glycine-rich NAD(P)-binding motif similar to the typical SDRs, GXXGXXG, and have the YXXXK active site motif (though not the other residues of the SDR tetrad). Members identif…	NADH-ubiquinone oxidoreductase 40 kDa subunit-like protein n=1 Tax=Metarhizium anisopliae ARSEF 23 RepID=E9EWR1_METAR	GO:0006810 transport,GO:0006091 generation of precursor metabolites and energy	GO:0003824 catalytic activity,GO:0005488 binding	GO:0005623 cell,GO:0005739 mitochondrion	Yes	Yes	Yes
Cc_6742	111.411	142.21	gi|322708062|gb|EFY99639.1| ribosomal protein subunit S4 [Metarhizium anisopliae ARSEF 23]	fgr:FG06309.1 hypothetical protein	gnl|CDD|73087 cd04587, CBS_pair_CAP-ED_DUF294_PBI_assoc, This cd contains two tandem repeats of the cystathionine beta-synthase (CBS pair) domains associated with either the CAP_ED (cAMP receptor protein effector domain) family of transcription factors and the DUF294 domain or the PB1 (Phox and Bem1p) domain. Members of CAP_ED, include CAP which binds cAMP, FNR (fumarate and nitrate reductase) wh…	Ribosomal protein subunit S4 n=1 Tax=Metarhizium anisopliae ARSEF 23 RepID=E9EX19_METAR	GO:0008152 metabolic process	GO:0003824 catalytic activity	No hits found	Yes	Yes	Yes
Cc_4659	88.3261	71.9152	gi|322705620|gb|EFY97204.1| carbamoyl-phosphate synthase arginine-specific large chain [Metarhizium anisopliae ARSEF 23]	ncr:NCU02677 carbamoyl-phosphate synthase arginine-specific large chain; K01955 carbamoyl-phosphate synthase large subunit [EC:6.3.5.5]	gnl|CDD|162321 TIGR01369, CPSaseII_lrg, carbamoyl-phosphate synthase, large subunit. Carbamoyl-phosphate synthase (CPSase) catalyzes the first committed step in pyrimidine, arginine, and urea biosynthesis. In general, it is a glutamine-dependent enzyme, EC 6.3.5.5, termed CPSase II in eukaryotes. An exception is the mammalian mitochondrial urea-cycle form, CPSase I, in which the glutamine amidotr…	Carbamoyl-phosphate synthase arginine-specific large chain n=1 Tax=Metarhizium anisopliae ARSEF 23 RepID=E9F4M2_METAR	GO:0008152 metabolic process	GO:0000166 nucleotide binding,GO:0003824 catalytic activity	No hits found	Yes	Yes	Yes
Cc_3057	70.3099	96.1494	gi|340905283|gb|EGS17651.1| cysteine synthase-like protein [Chaetomium thermophilum var. thermophilum DSM 1495]	afm:AFUA_5G02180 cysteine synthase (o-acetylserine (thiol)-lyase) (csase) (EC:2.5.1.47); K01738 cysteine synthase A [EC:2.5.1.47]	gnl|CDD|182672 PRK10717, PRK10717, cysteine synthase A; Provisional.	Cysteine synthase n=2 Tax=Aspergillus fumigatus RepID=Q4WE91_ASPFU	GO:0009058 biosynthetic process,GO:0006519 cellular amino acid and derivative metabolic process	GO:0005488 binding,GO:0003824 catalytic activity,GO:0016740 transferase activity	No hits found	Yes	Yes	Yes
Cc_4082	503.441	561.719	gi|302409017|ref|XP_003002343.1| cytochrome c oxidase polypeptide IV [Verticillium albo-atrum VaMs.102]_x0001_gi|261359264|gb|EEY21692.1| cytochrome c oxidase polypeptide IV [Verticillium albo-atrum VaMs.102]	ncr:NCU05689 cytochrome c oxidase polypeptide IV, mitochondrial precursor; K02265 cytochrome c oxidase subunit Vb [EC:1.9.3.1]	gnl|CDD|110232 pfam01215, COX5B, Cytochrome c oxidase subunit Vb.	Cytochrome c oxidase polypeptide IV n=1 Tax=Verticillium albo-atrum VaMs.102 RepID=C9SSC7_VERA1	GO:0007275 multicellular organismal development	GO:0003824 catalytic activity,GO:0005215 transporter activity	GO:0005739 mitochondrion	Yes	Yes	Yes
Cc_2669	93.3155	83.4153	gb|EGR47250.1| predicted protein [Trichoderma reesei QM6a]	ssl:SS1G_06893 hypothetical protein ; K00311 electron-transferring-flavoprotein dehydrogenase [EC:1.5.5.1]	gnl|CDD|30989 COG0644, FixC, Dehydrogenases (flavoproteins) [Energy production and conversion].	Electron transfer flavoprotein n=1 Tax=Epichloe festucae RepID=B2CJ77_9HYPO	GO:0008152 metabolic process	GO:0003824 catalytic activity	No hits found	Yes	Yes	Yes
Cc_1409	214.275	193.267	gb|EFX05709.1| iron sulfur cluster assembly protein mitochondrial precursor [Grosmannia clavigera kw1407]	ani:AN4655.2 hypothetical protein; K04488 nitrogen fixation protein NifU and related proteins	gnl|CDD|183087 PRK11325, PRK11325, scaffold protein; Provisional.	Iron sulfur cluster assembly protein mitochondrial n=1 Tax=Grosmannia clavigera kw1407 RepID=F0XA97_GROCL	GO:0009058 biosynthetic process,GO:0008152 metabolic process	GO:0005488 binding,GO:0005515 protein binding,GO:0005198 structural molecule activity	GO:0005739 mitochondrion,GO:0005634 nucleus,GO:0005829 cytosol	Yes	Yes	Yes
Cc_5743	99.7793	76.8422	gi|310799157|gb|EFQ34050.1| serine hydroxymethyltransferase [Glomerella graminicola M1.001]	pan:PODANSg674 hypothetical protein; K00600 glycine hydroxymethyltransferase [EC:2.1.2.1]	gnl|CDD|178765 PLN03226, PLN03226, serine hydroxymethyltransferase; Provisional.	Serine hydroxymethyltransferase n=1 Tax=Glomerella graminicola M1.001 RepID=E3QT62_COLGM	GO:0006519 cellular amino acid and derivative metabolic process,GO:0008152 metabolic process	GO:0005488 binding,GO:0016740 transferase activity	GO:0005739 mitochondrion	Yes	Yes	Yes
Cc_3158	86.3979	95.0557	gi|322705251|gb|EFY96838.1| putative ornithine carbamoyl transferase [Metarhizium anisopliae ARSEF 23]	fgr:FG06281.1 hypothetical protein; K00611 ornithine carbamoyltransferase [EC:2.1.3.3]	gnl|CDD|179122 PRK00779, PRK00779, ornithine carbamoyltransferase; Provisional.	Putative ornithine carbamoyl transferase n=1 Tax=Metarhizium anisopliae ARSEF 23 RepID=E9F5V2_METAR	GO:0006519 cellular amino acid and derivative metabolic process,GO:0009058 biosynthetic process,GO:0007275 multicellular organismal development	GO:0016740 transferase activity,GO:0005488 binding	GO:0005739 mitochondrion,GO:0005737 cytoplasm,GO:0043234 protein complex	Yes	Yes	Yes
Cc_5030	91.2458	48.8732	gi|310797731|gb|EFQ32624.1| glycine dehydrogenase [Glomerella graminicola M1.001]	ncr:NCU02475 glycine dehydrogenase; K00281 glycine dehydrogenase [EC:1.4.4.2]	gnl|CDD|180041 PRK05367, PRK05367, glycine dehydrogenase; Provisional.	Glycine dehydrogenase n=1 Tax=Glomerella graminicola M1.001 RepID=E3QP36_COLGM	GO:0006519 cellular amino acid and derivative metabolic process	GO:0003824 catalytic activity	No hits found	Yes	Yes	Yes
Cc_1634	98.6587	97.132	gb|EFQ29910.1| ATP-dependent metallopeptidase HflB [Glomerella graminicola M1.001]	fgr:FG01475.1 hypothetical protein	gnl|CDD|162266 TIGR01241, FtsH_fam, ATP-dependent metalloprotease FtsH. HflB(FtsH) is a pleiotropic protein required for correct cell division in bacteria. It has ATP-dependent zinc metalloprotease activity. It was formerly designated cell division protein FtsH.	ATP-dependent metallopeptidase HflB n=1 Tax=Glomerella graminicola M1.001 RepID=E3QGC2_COLGM	GO:0019538 protein metabolic process	GO:0008233 peptidase activity,GO:0000166 nucleotide binding	No hits found	Yes	Yes	Yes
Cc_1320	28.5827	29.2366	ref|XP_003053026.1| hypothetical protein NECHADRAFT_35351 [Nectria haematococca mpVI 77-13-4]_x0001_gb|EEU47313.1| hypothetical protein NECHADRAFT_35351 [Nectria haematococca mpVI 77-13-4]	fgr:FG08453.1 hypothetical protein	gnl|CDD|188189 TIGR01983, UbiG, ubiquinone biosynthesis O-methyltransferase. This model represents an O-methyltransferase believed to act at two points in the ubiquinone biosynthetic pathway in bacteria (UbiG) and fungi (COQ3). A separate methylase (MenG/UbiE) catalyzes the single C-methylation step. The most commonly used names for genes in this family do not indicate whether this gene is an O-m…	Hexaprenyldihydroxybenzoate methyltransferase n=1 Tax=Metarhizium acridum CQMa 102 RepID=E9E0Q6_METAQ	GO:0009058 biosynthetic process,GO:0008152 metabolic process	GO:0016740 transferase activity	No hits found	Yes	Yes	Yes
Cc_7154	101.196	256.411	gi|171677171|ref|XP_001903537.1| hypothetical protein [Podospora anserina S mat+]_x0001_gi|170936653|emb|CAP61312.1| unnamed protein product [Podospora anserina S mat+]	pan:PODANSg552 hypothetical protein	gnl|CDD|163273 TIGR03458, YgfH_subfam, succinate CoA transferases. This family of CoA transferases includes enzymes catalyzing at least two related but distinct activities. The E. coli YgfH protein has been characterized as a propionyl-CoA:succinate CoA transferase where it appears to be involved in a pathway for the decarboxylation of succinate to propionate. The Clostridium kluyveri CAT1 protei…	Predicted CDS Pa_3_10910 n=1 Tax=Podospora anserina S mat+ RepID=B2ACZ7_PODAN	GO:0008152 metabolic process	GO:0016787 hydrolase activity	GO:0005737 cytoplasm	Yes	Yes	Yes
Cc_3280	404.995	379.231	gi|322706647|gb|EFY98227.1| endoglucanase, putative [Metarhizium anisopliae ARSEF 23]	fgr:FG06207.1 hypothetical protein; K04078 chaperonin GroES	gnl|CDD|73192 cd00320, cpn10, Chaperonin 10 Kd subunit (cpn10 or GroES); Cpn10 cooperates with chaperonin 60 (cpn60 or GroEL), an ATPase, to assist the folding and assembly of proteins and is found in eubacterial cytosol, as well as in the matrix of mitochondria and chloroplasts. It forms heptameric rings with a dome-like structure, forming a lid to the large cavity of the tetradecameric cpn60 cy…	Endoglucanase, putative n=1 Tax=Metarhizium anisopliae ARSEF 23 RepID=E9F2D8_METAR	GO:0019538 protein metabolic process,GO:0006950 response to stress	GO:0000166 nucleotide binding	GO:0005737 cytoplasm	Yes	Yes	Yes
Cc_978	2988.98	2597.26	gb|EFX01359.1| 60S ribosomal protein l17 [Grosmannia clavigera kw1407]	pan:PODANSg9073 hypothetical protein; K02880 large subunit ribosomal protein L17e	gnl|CDD|185501 PTZ00178, PTZ00178, 60S ribosomal protein L17; Provisional.	60S ribosomal protein l17 n=1 Tax=Grosmannia clavigera kw1407 RepID=F0XM07_GROCL	GO:0006412 translation	GO:0005198 structural molecule activity	GO:0005840 ribosome	Yes	Yes	Yes
Cc_297	285.286	243.66	ref|XP_003001165.1| superoxide dismutase [Verticillium albo-atrum VaMs.102]_x0001_gb|EEY22851.1| superoxide dismutase [Verticillium albo-atrum VaMs.102]	pan:PODANSg1172 hypothetical protein; K04564 superoxide dismutase, Fe-Mn family [EC:1.15.1.1]	gnl|CDD|30950 COG0605, SodA, Superoxide dismutase [Inorganic ion transport and metabolism].	Superoxide dismutase n=1 Tax=Verticillium albo-atrum VaMs.102 RepID=C9SVN6_VERA1	GO:0008152 metabolic process	GO:0005488 binding,GO:0003824 catalytic activity	No hits found	Yes	Yes	Yes
Cc_1663	1459.26	1472.57	ref|XP_003006896.1| citrate synthase [Verticillium albo-atrum VaMs.102]_x0001_gb|EEY16926.1| citrate synthase [Verticillium albo-atrum VaMs.102]	ncr:NCU01692 citrate synthase, mitochondrial precursor; K01647 citrate synthase [EC:2.3.3.1]	gnl|CDD|99858 cd06105, ScCit1-2_like, Saccharomyces cerevisiae (Sc) citrate synthases Cit1-2_like. Citrate synthases (CS) catalyzes the condensation of acetyl coenzyme A (AcCoA) with oxaloacetate (OAA) to form citrate and coenzyme A (CoA), the first step in the citric acid cycle (TCA or Krebs cycle). Some CS proteins function as 2-methylcitrate synthase (2MCS). 2MCS catalyzes the condensation of …	Citrate synthase n=1 Tax=Verticillium albo-atrum VaMs.102 RepID=C9SCW1_VERA1	GO:0005975 carbohydrate metabolic process,GO:0006091 generation of precursor metabolites and energy,GO:0009056 catabolic process	GO:0016740 transferase activity	GO:0005739 mitochondrion	Yes	Yes	Yes
Cc_4665	497.388	627.26	gi|39951927|ref|XP_363680.1| conserved hypothetical protein [Magnaporthe oryzae 70-15]_x0001_gi|145020546|gb|EDK04675.1| conserved hypothetical protein [Magnaporthe oryzae 70-15]	mgr:MGG_01606 MG01606.4; hypothetical protein; K00140 methylmalonate-semialdehyde dehydrogenase [EC:1.2.1.27]	gnl|CDD|143404 cd07085, ALDH_F6_MMSDH, Methylmalonate semialdehyde dehydrogenase and ALDH family members 6A1 and 6B2. Methylmalonate semialdehyde dehydrogenase (MMSDH, EC=1.2.1.27) [acylating] from Bacillus subtilis is involved in valine metabolism and catalyses the NAD+- and CoA-dependent oxidation of methylmalonate semialdehyde into propionyl-CoA. Mitochondrial human MMSDH ALDH6A1 and Arabidops…	Methylmalonate-semialdehyde dehydrogenase n=1 Tax=Glomerella graminicola M1.001 RepID=E3Q644_COLGM	GO:0006519 cellular amino acid and derivative metabolic process,GO:0008152 metabolic process	GO:0003824 catalytic activity	No hits found	Yes	Yes	Yes
Cc_4492	178.723	146.152	gi|340522146|gb|EGR52379.1| acetolactate synthase [Trichoderma reesei QM6a]	ncr:NCU07982 acetolactate synthase, mitochondrial precursor; K01652 acetolactate synthase I/II/III large subunit [EC:2.2.1.6]	gnl|CDD|161717 TIGR00118, acolac_lg, acetolactate synthase, large subunit, biosynthetic type. Two groups of proteins form acetolactate from two molecules of pyruvate. The type of acetolactate synthase described in this model also catalyzes the formation of acetohydroxybutyrate from pyruvate and 2-oxobutyrate, an early step in the branched chain amino acid biosynthesis; it is therefore also termed…	Acetolactate synthase n=1 Tax=Neurospora crassa OR74A RepID=Q7RVY3_NEUCR	GO:0007275 multicellular organismal development,GO:0009058 biosynthetic process,GO:0006519 cellular amino acid and derivative metabolic process	GO:0000166 nucleotide binding,GO:0005488 binding,GO:0016740 transferase activity	No hits found	Yes	Yes	Yes
Cc_3152	114.169	91.7281	gi|340520681|gb|EGR50917.1| predicted protein [Trichoderma reesei QM6a]	mgr:MGG_12868 MG06272.4; hypothetical protein; K01692 enoyl-CoA hydratase [EC:4.2.1.17]	gnl|CDD|180295 PRK05862, PRK05862, enoyl-CoA hydratase; Provisional.	Enoyl-CoA hydratase n=1 Tax=Metarhizium anisopliae ARSEF 23 RepID=E9F111_METAR	GO:0008152 metabolic process	GO:0003824 catalytic activity	No hits found	Yes	Yes	Yes
Cc_2869	50.4012	74.1249	gi|302882305|ref|XP_003040063.1| predicted protein [Nectria haematococca mpVI 77-13-4]_x0001_gi|256720930|gb|EEU34350.1| predicted protein [Nectria haematococca mpVI 77-13-4]	fgr:FG05316.1 hypothetical protein; K01772 ferrochelatase [EC:4.99.1.1]	gnl|CDD|189707 pfam00762, Ferrochelatase, Ferrochelatase.	Ferrochelatase n=1 Tax=Nectria haematococca mpVI 77-13-4 RepID=C7ZPH8_NECH7	GO:0009058 biosynthetic process	GO:0003824 catalytic activity	GO:0005737 cytoplasm	Yes	Yes	Yes
Cc_7064	537.494	527.701	gi|302895299|ref|XP_003046530.1| predicted protein [Nectria haematococca mpVI 77-13-4]_x0001_gi|256727457|gb|EEU40817.1| predicted protein [Nectria haematococca mpVI 77-13-4]	mgr:MGG_04191 MG04191.4; similar to heat shock protein 70Kda; K04043 molecular chaperone DnaK	gnl|CDD|178963 PRK00290, dnaK, molecular chaperone DnaK; Provisional.	Heat shock 70 kDa protein n=5 Tax=Hypocreomycetidae RepID=E9F1N7_METAR	GO:0019538 protein metabolic process,GO:0007275 multicellular organismal development,GO:0006950 response to stress,GO:0006259 DNA metabolic process,GO:0008152 metabolic process	GO:0003677 DNA binding,GO:0004518 nuclease activity,GO:0000166 nucleotide binding,GO:0005515 protein binding,GO:0003824 catalytic activity	No hits found	Yes	Yes	Yes
Cc_4442	51.0547	31.3439	gi|39943626|ref|XP_361350.1| hypothetical protein MGG_03824 [Magnaporthe oryzae 70-15]_x0001_gi|145014511|gb|EDJ99079.1| hypothetical protein MGG_03824 [Magnaporthe oryzae 70-15]	mgr:MGG_03824 MG03824.4; hypothetical protein; K11173 hydroxyacid-oxoacid transhydrogenase [EC:1.1.99.24]	gnl|CDD|173949 cd08190, HOT, Hydroxyacid-oxoacid transhydrogenase (HOT) involved in gamma-hydroxybutyrate metabolism. Hydroxyacid-oxoacid transhydrogenase (HOT), also known as D-2-hydroxyglutarate transhydrogenase. It catalyzes the conversion of gamma-hydroxybutyrate (GHB) to succinic semialdehyde (SSA), coupled to the stoichiometric conversion of alpha-ketoglutarate to D-2-hydroxyglutarate in ga…	Fe-containing alcohol dehydrogenase, putative n=1 Tax=Metarhizium anisopliae ARSEF 23 RepID=E9ENY5_METAR	GO:0008152 metabolic process	GO:0005488 binding,GO:0003824 catalytic activity	No hits found	Yes	Yes	Yes
Cc_4321	395.462	469.193	gi|46105501|ref|XP_380552.1| NUCM_NEUCR NADH-ubiquinone oxidoreductase 49 kDa subunit, mitochondrial precursor (Complex I-49KD) (CI-49KD) [Gibberella zeae PH-1]	fgr:FG00376.1 NUCM_NEUCR NADH-ubiquinone oxidoreductase 49 kDa subunit, mitochondrial precursor (Complex I-49KD) (CI-49KD); K03935 NADH dehydrogenase (ubiquinone) Fe-S protein 2 [EC:1.6.5.3 1.6.99.3]	gnl|CDD|180385 PRK06075, PRK06075, NADH dehydrogenase subunit D; Validated.	NUCM_NEUCR NADH-ubiquinone oxidoreductase 49 kDa subunit, mitochondrial precursor (Complex I-49KD) (CI-49KD) n=1 Tax=Gibberella zeae PH-1 RepID=UPI000023C9C4	GO:0006810 transport,GO:0006091 generation of precursor metabolites and energy	GO:0005488 binding,GO:0000166 nucleotide binding,GO:0003824 catalytic activity	GO:0005739 mitochondrion,GO:0005623 cell	Yes	Yes	Yes
Cc_1782	499.217	558.339	ref|XP_001228192.1| cytochrome c oxidase polypeptide V, mitochondrial precursor [Chaetomium globosum CBS 148.51]_x0001_gb|EAQ83861.1| cytochrome c oxidase polypeptide V, mitochondrial precursor [Chaetomium globosum CBS 148.51]	mgr:MGG_03188 MG03188.4; hypothetical protein; K02263 cytochrome c oxidase subunit IV [EC:1.9.3.1]	gnl|CDD|111785 pfam02936, COX4, Cytochrome c oxidase subunit IV. Cytochrome c oxidase, a 13 sub-unit complex, EC:1.9.3.1 is the terminal oxidase in the mitochondrial electron transport chain. This family is composed of cytochrome c oxidase subunit IV. The Dictyostelium member of this family is called COX VI. The uncharacterized yeast protein YGL226W appears to be the yeast COX IV subunit.	Cytochrome c oxidase polypeptide V, mitochondrial n=1 Tax=Chaetomium globosum CBS 148.51 RepID=Q2GP39_CHAGB	No hits found	GO:0003824 catalytic activity,GO:0005215 transporter activity	GO:0005623 cell,GO:0005739 mitochondrion	Yes	Yes	Yes
Cc_3623	224.024	166.373	gi|310800143|gb|EFQ35036.1| isocitrate dehydrogenase [Glomerella graminicola M1.001]	mgr:MGG_07268 MG07268.4; hypothetical protein; K00031 isocitrate dehydrogenase [EC:1.1.1.42]	gnl|CDD|185615 PTZ00435, PTZ00435, isocitrate dehydrogenase; Provisional.	Isocitrate dehydrogenase [NADP] n=1 Tax=Glomerella graminicola M1.001 RepID=E3QVZ8_COLGM	GO:0006091 generation of precursor metabolites and energy,GO:0009056 catabolic process,GO:0008152 metabolic process,GO:0005975 carbohydrate metabolic process	GO:0000166 nucleotide binding,GO:0003824 catalytic activity,GO:0005488 binding	GO:0005739 mitochondrion	Yes	Yes	Yes
Cc_1884	21.9943	18.3227	ref|XP_003345934.1| hypothetical protein SMAC_06335 [Sordaria macrospora k-hell]_x0001_emb|CBI57848.1| unnamed protein product [Sordaria macrospora]	ncr:NCU03913 2-oxoisovalerate dehydrogenase beta subunit, mitochondrial precursor; K00167 2-oxoisovalerate dehydrogenase E1 component, beta subunit [EC:1.2.4.4]	gnl|CDD|185502 PTZ00182, PTZ00182, 3-methyl-2-oxobutanate dehydrogenase; Provisional.	Whole genome shotgun sequence assembly, scaffold_68 n=1 Tax=Sordaria macrospora k-hell RepID=D1ZP64_SORMK	GO:0008152 metabolic process	GO:0003824 catalytic activity	No hits found	Yes	Yes	Yes
Cc_961	216.934	218.028	gb|EFQ33508.1| ribosomal protein L6 [Glomerella graminicola M1.001]	fgr:FG09531.1 hypothetical protein	gnl|CDD|188362 TIGR03654, L6_bact, ribosomal protein L6, bacterial type.	Ribosomal protein L6 n=1 Tax=Glomerella graminicola M1.001 RepID=E3QRM0_COLGM	No hits found	No hits found	GO:0005622 intracellular	Yes	Yes	Yes
Cc_4877	134.623	172.629	gi|310800099|gb|EFQ34992.1| N-acetyl-gamma-glutamyl-phosphate reductase [Glomerella graminicola M1.001]	ncr:NCU00567 arg-6 protein, mitochondrial precursor; K12659 N-acetyl-gamma-glutamyl-phosphate reductase / acetylglutamate kinase [EC:1.2.1.38 2.7.2.8]	gnl|CDD|58618 cd04252, AAK_NAGK-fArgBP, AAK_NAGK-fArgBP: N-Acetyl-L-glutamate kinase (NAGK) of the fungal arginine-biosynthetic pathway (fArgBP). The nuclear-encoded, mitochondrial polyprotein precursor with an N-terminal NAGK (ArgB) domain (this CD), a central DUF619 domain, and a C-terminal reductase domain (ArgC, N-Acetylglutamate Phosphate Reductase, NAGPR). The precursor is cleaved in the mi…	N-acetyl-gamma-glutamyl-phosphate reductase n=1 Tax=Glomerella graminicola M1.001 RepID=E3QVV4_COLGM	GO:0009058 biosynthetic process,GO:0006519 cellular amino acid and derivative metabolic process	GO:0003824 catalytic activity,GO:0016301 kinase activity,GO:0000166 nucleotide binding	GO:0005737 cytoplasm	Yes	Yes	Yes
Cc_4400	243.598	232.122	gi|340513910|gb|EGR44185.1| aldehyde dehydrogenase [Trichoderma reesei QM6a]	ssl:SS1G_01099 hypothetical protein ; K00294 1-pyrroline-5-carboxylate dehydrogenase [EC:1.5.1.12]	gnl|CDD|143441 cd07123, ALDH_F4-17_P5CDH, Delta(1)-pyrroline-5-carboxylate dehydrogenase, ALDH families 4 and 17. Delta(1)-pyrroline-5-carboxylate dehydrogenase (EC=1.5.1.12 ), families 4 and 17: a proline catabolic enzyme of the aldehyde dehydrogenase (ALDH) protein superfamily. Delta(1)-pyrroline-5-carboxylate dehydrogenase (P5CDH), also known as ALDH4A1 in humans, is a mitochondrial homodimer …	Delta 1-pyrroline-5-carboxylate dehydrogenase n=1 Tax=Metarhizium acridum CQMa 102 RepID=E9E608_METAQ	GO:0009058 biosynthetic process,GO:0006519 cellular amino acid and derivative metabolic process,GO:0008152 metabolic process	GO:0003824 catalytic activity	GO:0005739 mitochondrion	Yes	Yes	Yes
Cc_3052	95.0129	93.9091	gi|340905251|gb|EGS17619.1| hypothetical protein CTHT_0069590 [Chaetomium thermophilum var. thermophilum DSM 1495]	pan:PODANSg8469 hypothetical protein; K01705 homoaconitate hydratase [EC:4.2.1.36]	gnl|CDD|129245 TIGR00139, h_aconitase, homoaconitase. Homoaconitase is known only as a fungal enzyme from two species, where it is part of an unusual lysine biosynthesis pathway. Because this HMM is based on just two sequences from a narrow taxonomic range, it may not recognize distant orthologs, should any exist. Homoaconitase, aconitase, and 3-isopropylmalate dehydratase have similar overall st…	Predicted CDS Pa_2_6510 n=1 Tax=Podospora anserina S mat+ RepID=B2B627_PODAN	GO:0009058 biosynthetic process,GO:0006519 cellular amino acid and derivative metabolic process,GO:0007275 multicellular organismal development,GO:0008152 metabolic process	GO:0005488 binding,GO:0003824 catalytic activity	GO:0005739 mitochondrion	Yes	Yes	Yes
Cc_2966	532.274	678.462	gi|340519975|gb|EGR50212.1| succinate dehydrogenase [Trichoderma reesei QM6a]	pan:PODANSg5625 hypothetical protein; K00234 succinate dehydrogenase (ubiquinone) flavoprotein subunit [EC:1.3.5.1]	gnl|CDD|185473 PTZ00139, PTZ00139, Succinate dehydrogenase [ubiquinone] flavoprotein subunit; Provisional.	Predicted CDS Pa_1_9290 n=1 Tax=Podospora anserina S mat+ RepID=B2AXY9_PODAN	GO:0006091 generation of precursor metabolites and energy,GO:0009056 catabolic process,GO:0007154 cell communication	GO:0008289 lipid binding,GO:0000166 nucleotide binding,GO:0009055 electron carrier activity,GO:0003824 catalytic activity	No hits found	Yes	Yes	Yes
Cc_6484	222.44	162.384	gi|310793661|gb|EFQ29122.1| cysteine desulfurase IscS [Glomerella graminicola M1.001]	ncr:NCU04636 cysteine desulfurase, mitochondrial precursor; K04487 cysteine desulfurase [EC:2.8.1.7]	gnl|CDD|184450 PRK14012, PRK14012, cysteine desulfurase; Provisional.	Cysteine desulfurase IscS n=1 Tax=Glomerella graminicola M1.001 RepID=E3QE34_COLGM	GO:0006519 cellular amino acid and derivative metabolic process	GO:0005488 binding,GO:0016740 transferase activity	No hits found	Yes	Yes	Yes
Cc_6164	507.105	440.714	gi|310798916|gb|EFQ33809.1| pyruvate dehydrogenase complex dihydrolipoamide acetyltransferase [Glomerella graminicola M1.001]	pan:PODANSg6031 hypothetical protein; K00627 pyruvate dehydrogenase E2 component (dihydrolipoamide acetyltransferase) [EC:2.3.1.12]	gnl|CDD|162311 TIGR01349, PDHac_trf_mito, pyruvate dehydrogenase complex dihydrolipoamide acetyltransferase, long form. This model represents one of several closely related clades of the dihydrolipoamide acetyltransferase subunit of the pyruvate dehydrogenase complex. It includes sequences from mitochondria and from alpha and beta branches of the proteobacteria, as well as from some other bacteri…	Pyruvate dehydrogenase complex dihydrolipoamide acetyltransferase n=1 Tax=Glomerella graminicola M1.001 RepID=E3QSI2_COLGM	GO:0008152 metabolic process	GO:0016740 transferase activity	GO:0005737 cytoplasm,GO:0043234 protein complex,GO:0005739 mitochondrion	Yes	Yes	Yes
Cc_3548	23.2935	35.5976	gi|310792644|gb|EFQ28171.1| hypothetical protein GLRG_03315 [Glomerella graminicola M1.001]	fgr:FG07481.1 hypothetical protein	gnl|CDD|182637 PRK10673, PRK10673, acyl-CoA esterase; Provisional.	Abhydrolase domain-containing protein n=1 Tax=Verticillium albo-atrum VaMs.102 RepID=C9S818_VERA1	GO:0008152 metabolic process	GO:0016787 hydrolase activity	No hits found	Yes	Yes	Yes
Cc_2792	58.6643	44.748	gi|296413500|ref|XP_002836450.1| hypothetical protein [Tuber melanosporum Mel28]_x0001_gi|295630271|emb|CAZ80641.1| unnamed protein product [Tuber melanosporum]	tml:GSTUM_00002746001 hypothetical protein	gnl|CDD|191260 pfam05347, Complex1_LYR, Complex 1 protein (LYR family). Proteins in this family have been identified as a component of the higher eukaryotic NADH complex. In Saccharomyces cerevisiae, the Isd11 protein has been shown to play a role in Fe/S cluster biogenesis in mitochondria. We have named this family LYR after a highly conserved tripeptide motif close to the N-terminus of these pr…	LYR family protein n=1 Tax=Arthroderma otae CBS 113480 RepID=C5FZI3_ARTOC	No hits found	No hits found	No hits found	Yes	Yes	Yes
Cc_4739	72.0847	47.9836	gi|340959890|gb|EGS21071.1| 3-hydroxybutyryl-CoA dehydrogenase-like protein [Chaetomium thermophilum var. thermophilum DSM 1495]	ncr:NCU09553 similar to 3-hydroxybutyryl-CoA dehydrogenase; K00074 3-hydroxybutyryl-CoA dehydrogenase [EC:1.1.1.157]	gnl|CDD|180269 PRK05808, PRK05808, 3-hydroxybutyryl-CoA dehydrogenase; Validated.	Whole genome shotgun sequence assembly, scaffold_19 n=1 Tax=Sordaria macrospora k-hell RepID=D1ZDC9_SORMK	GO:0006629 lipid metabolic process,GO:0008152 metabolic process	GO:0005488 binding,GO:0003824 catalytic activity	No hits found	Yes	Yes	Yes
Cc_4122	101.224	72.3347	gi|310790949|gb|EFQ26482.1| ATPase [Glomerella graminicola M1.001]	fgr:FG01015.1 hypothetical protein; K03695 ATP-dependent Clp protease ATP-binding subunit ClpB	gnl|CDD|163223 TIGR03346, chaperone_ClpB, ATP-dependent chaperone ClpB. Members of this protein family are the bacterial ATP-dependent chaperone ClpB. This protein belongs to the AAA family, ATPases associated with various cellular activities (pfam00004). This molecular chaperone does not act as a protease, but rather serves to disaggregate misfolded and aggregated proteins.	ATPase n=1 Tax=Glomerella graminicola M1.001 RepID=E3Q6N4_COLGM	GO:0006950 response to stress	GO:0016787 hydrolase activity,GO:0000166 nucleotide binding	No hits found	Yes	Yes	Yes
Cc_1599	236.769	302.064	ref|XP_001907395.1| hypothetical protein [Podospora anserina S mat+]_x0001_emb|CAP68066.1| unnamed protein product [Podospora anserina S mat+]	pan:PODANSg4428 hypothetical protein	gnl|CDD|179045 PRK00485, fumC, fumarate hydratase; Reviewed.	Predicted CDS Pa_1_19320 n=1 Tax=Podospora anserina S mat+ RepID=B2AUJ3_PODAN	GO:0008152 metabolic process,GO:0006091 generation of precursor metabolites and energy,GO:0009056 catabolic process	GO:0003824 catalytic activity	GO:0005737 cytoplasm,GO:0043234 protein complex	Yes	Yes	Yes
Cc_5025	60.943	64.531	gi|340517157|gb|EGR47402.1| Isovaleryl-CoA dehydrogenase [Trichoderma reesei QM6a]	fgr:FG08510.1 hypothetical protein; K00253 isovaleryl-CoA dehydrogenase [EC:1.3.99.10]	gnl|CDD|173845 cd01156, IVD, Isovaleryl-CoA dehydrogenase. Isovaleryl-CoA dehydrogenase (IVD) is an is an acyl-CoA dehydrogenase, which catalyzes the third step in leucine catabolism, the conversion of isovaleryl-CoA (3-methylbutyryl-CoA) into 3-methylcrotonyl-CoA. IVD is a homotetramer and has the greatest affinity for small branched chain substrates.	Isovaleryl-CoA dehydrogenase n=1 Tax=Verticillium albo-atrum VaMs.102 RepID=C9SAU7_VERA1	GO:0008152 metabolic process	GO:0003824 catalytic activity,GO:0000166 nucleotide binding	No hits found	Yes	Yes	Yes
Cc_4713	104.349	78.8283	gi|170940277|emb|CAP65504.1| unnamed protein product [Podospora anserina S mat+]	mgr:MGG_02617 MG02617.4; hypothetical protein; K01647 citrate synthase [EC:2.3.3.1]	gnl|CDD|99859 cd06106, ScCit3_like, Saccharomyces cerevisiae (Sc) 2-methylcitrate synthase Cit3-like. 2-methylcitrate synthase (2MCS) catalyzes the condensation of propionyl-coenzyme A (PrCoA) and oxaloacetate (OAA) to form 2-methylcitrate and CoA. Citrate synthase (CS) catalyzes the condensation of acetyl coenzyme A (AcCoA) with OAA to form citrate and CoA, the first step in the citric acid cycl…	Citrate synthase n=1 Tax=Podospora anserina S mat+ RepID=B2ANA5_PODAN	GO:0006091 generation of precursor metabolites and energy,GO:0009056 catabolic process,GO:0005975 carbohydrate metabolic process	GO:0016740 transferase activity	No hits found	Yes	Yes	Yes
Cc_1490	412.738	512.984	ref|XP_001270562.1| dihydrolipoamide succinyltransferase, putative [Aspergillus clavatus NRRL 1]_x0001_gb|EAW09136.1| dihydrolipoamide succinyltransferase, putative [Aspergillus clavatus NRRL 1]	act:ACLA_033390 dihydrolipoamide succinyltransferase, putative; K00658 2-oxoglutarate dehydrogenase E2 component (dihydrolipoamide succinyltransferase) [EC:2.3.1.61]	gnl|CDD|185477 PTZ00144, PTZ00144, dihydrolipoamide succinyltransferase; Provisional.	Dihydrolipoamide succinyltransferase, putative n=1 Tax=Aspergillus clavatus NRRL 1 RepID=A1CJ12_ASPCL	GO:0008152 metabolic process	GO:0016740 transferase activity	No hits found	Yes	Yes	Yes
Cc_953	71.9052	51.2694	gb|EFZ01081.1| ATP-dependent permease MDL2 [Metarhizium anisopliae ARSEF 23]	mgr:MGG_06878 MG06878.4; hypothetical protein	gnl|CDD|162132 TIGR00958, 3a01208, Conjugate Transporter-2 (CT2) Family protein.	ATP-dependent permease MDL2 n=1 Tax=Metarhizium anisopliae ARSEF 23 RepID=E9EUH8_METAR	GO:0006810 transport,GO:0007275 multicellular organismal development,GO:0006139 nucleobase, nucleoside, nucleotide and nucleic acid metabolic process,GO:0009056 catabolic process	GO:0016787 hydrolase activity,GO:0005215 transporter activity,GO:0000166 nucleotide binding	GO:0005623 cell	Yes	Yes	Yes
Cc_5563	496.841	1295.7	gi|39977183|ref|XP_369979.1| hypothetical protein MGG_06494 [Magnaporthe oryzae 70-15]_x0001_gi|145016079|gb|EDK00569.1| hypothetical protein MGG_06494 [Magnaporthe oryzae 70-15]	mgr:MGG_06494 MG06494.4; hypothetical protein	gnl|CDD|187610 cd05352, MDH-like_SDR_c, mannitol dehydrogenase (MDH)-like, classical (c) SDRs. NADP-mannitol dehydrogenase catalyzes the conversion of fructose to mannitol, an acyclic 6-carbon sugar. MDH is a tetrameric member of the SDR family. This subgroup also includes various other tetrameric SDRs, including Pichia stipitis D-arabinitol dehydrogenase (aka polyol dehydrogenase), Candida albic…	Short chain dehydrogenase n=1 Tax=Glomerella graminicola M1.001 RepID=E3QHC9_COLGM	GO:0008152 metabolic process	GO:0005488 binding,GO:0003824 catalytic activity	No hits found	Yes	Yes	Yes
Cc_2373	610.049	484.013	ref|XP_003048797.1| predicted protein [Nectria haematococca mpVI 77-13-4]_x0001_gb|EEU43084.1| predicted protein [Nectria haematococca mpVI 77-13-4]	mgr:MGG_06371 MG06371.4; hypothetical protein; K00161 pyruvate dehydrogenase E1 component subunit alpha [EC:1.2.4.1]	gnl|CDD|177910 PLN02269, PLN02269, Pyruvate dehydrogenase E1 component subunit alpha.	Predicted protein n=1 Tax=Nectria haematococca mpVI 77-13-4 RepID=C7YYZ0_NECH7	GO:0005975 carbohydrate metabolic process,GO:0006091 generation of precursor metabolites and energy,GO:0009056 catabolic process,GO:0008152 metabolic process	GO:0003824 catalytic activity	GO:0043226 organelle,GO:0005622 intracellular	Yes	Yes	Yes
Cc_5990	151.198	148.986	gi|315056937|ref|XP_003177843.1| monothiol glutaredoxin-5 [Arthroderma gypseum CBS 118893]_x0001_gi|311339689|gb|EFQ98891.1| monothiol glutaredoxin-5 [Arthroderma gypseum CBS 118893]	nfi:NFIA_110200 glutaredoxin, putative; K07390 monothiol glutaredoxin	gnl|CDD|188046 TIGR00365, TIGR00365, monothiol glutaredoxin, Grx4 family. The gene for the member of this glutaredoxin family in E. coli, originally designated ydhD, is now designated grxD. Its protein, Grx4, is a monothiol glutaredoxin similar to Grx5 of yeast, which is involved in iron-sulfur cluster formation.	Glutaredoxin n=1 Tax=Arthroderma gypseum CBS 118893 RepID=E5QYM8_ARTGP	GO:0019725 cellular homeostasis,GO:0050789 regulation of biological process,GO:0009058 biosynthetic process	GO:0016740 transferase activity,GO:0009055 electron carrier activity,GO:0003824 catalytic activity	GO:0005623 cell	Yes	Yes	Yes
Cc_1700	472.865	426.447	gb|EFY97176.1| Isocitrate dehydrogenase [NAD] subunit 1 [Metarhizium anisopliae ARSEF 23]	fgr:FG05733.1 IDH1_AJECA Isocitrate dehydrogenase [NAD] subunit 1, mitochondrial precursor (Isocitric dehydrogenase) (NAD+-specific ICDH); K00030 isocitrate dehydrogenase (NAD+) [EC:1.1.1.41]	gnl|CDD|161744 TIGR00175, mito_nad_idh, isocitrate dehydrogenase, NAD-dependent, mitochondrial type. Several NAD- or NADP-dependent dehydrogenases, including 3-isopropylmalate dehydrogenase, tartrate dehydrogenase, and the multimeric forms of isocitrate dehydrogenase, share a nucleotide binding domain unrelated to that of lactate dehydrogenase and its homologs. These enzymes dehydrogenate their s…	Isocitrate dehydrogenase [NAD] subunit 1 n=1 Tax=Metarhizium anisopliae ARSEF 23 RepID=E9F5C3_METAR	GO:0006091 generation of precursor metabolites and energy,GO:0009056 catabolic process	GO:0000166 nucleotide binding,GO:0005488 binding,GO:0003824 catalytic activity	GO:0005739 mitochondrion	Yes	Yes	Yes
Cc_3356	327.92	356.185	gi|322695918|gb|EFY87718.1| mitochondrial processing peptidase beta subunit [Metarhizium acridum CQMa 102]	fgr:FG00863.1 hypothetical protein; K01412 mitochondrial processing peptidase [EC:3.4.24.64]	gnl|CDD|30957 COG0612, PqqL, Predicted Zn-dependent peptidases [General function prediction only].	Mitochondrial processing peptidase beta subunit n=1 Tax=Metarhizium acridum CQMa 102 RepID=E9E8P6_METAQ	GO:0007275 multicellular organismal development,GO:0006810 transport,GO:0019538 protein metabolic process,GO:0009056 catabolic process,GO:0006091 generation of precursor metabolites and energy	GO:0008233 peptidase activity,GO:0005488 binding	GO:0005623 cell,GO:0005739 mitochondrion	Yes	Yes	Yes
Cc_6396	112.324	121.631	gi|336263403|ref|XP_003346481.1| hypothetical protein SMAC_04653 [Sordaria macrospora k-hell]_x0001_gi|289616004|emb|CBI57103.1| unnamed protein product [Sordaria macrospora]	ncr:NCU06532 similar to dihydroorotate reductase PyrE; K00226 dihydroorotate oxidase [EC:1.3.3.1]	gnl|CDD|73400 cd04738, DHOD_2_like, Dihydroorotate dehydrogenase (DHOD) class 2. DHOD catalyzes the oxidation of (S)-dihydroorotate to orotate. This is the fourth step and the only redox reaction in the de novo biosynthesis of UMP, the precursor of all pyrimidine nucleotides. DHOD requires FMN as co-factor. DHOD divides into class 1 and class 2 based on their amino acid sequences, their cellular …	Whole genome shotgun sequence assembly, scaffold_58 n=1 Tax=Sordaria macrospora k-hell RepID=D1ZM19_SORMK	GO:0006139 nucleobase, nucleoside, nucleotide and nucleic acid metabolic process,GO:0009058 biosynthetic process	GO:0003824 catalytic activity	No hits found	Yes	Yes	Yes
Cc_2360	34.0017	30.1715	ref|XP_001904994.1| hypothetical protein [Podospora anserina S mat+]_x0001_emb|CAP64901.1| unnamed protein product [Podospora anserina S mat+]	pan:PODANSg2016 hypothetical protein; K07152	gnl|CDD|145666 pfam02630, SCO1-SenC, SCO1/SenC. This family is involved in biogenesis of respiratory and photosynthetic systems. SCO1 is required for a post-translational step in the accumulation of subunits COXI and COXII of cytochrome c oxidase. SenC is required for optimal cytochrome c oxidase activity and maximal induction of genes encoding the light-harvesting and reaction centre complexes o…	Predicted CDS Pa_1_12920 n=1 Tax=Podospora anserina S mat+ RepID=B2ALV3_PODAN	GO:0006811 ion transport,GO:0016043 cellular component organization,GO:0019725 cellular homeostasis	GO:0005488 binding	GO:0005739 mitochondrion	Yes	Yes	Yes
Cc_4151	54.4057	53.4705	gi|302414536|ref|XP_003005100.1| ubiquinone biosynthesis monooxygenase COQ6 [Verticillium albo-atrum VaMs.102]_x0001_gi|261356169|gb|EEY18597.1| ubiquinone biosynthesis monooxygenase COQ6 [Verticillium albo-atrum VaMs.102]	fgr:FG00375.1 hypothetical protein; K06126 ubiquinone biosynthesis monooxygenase Coq6 [EC:1.14.13.-]	gnl|CDD|162643 TIGR01989, COQ6, Ubiquinone biosynthesis mono0xygenase COQ6. This model represents the monooxygenase responsible for the 4-hydroxylateion of the phenol ring in the aerobic biosynthesis of ubiquinone.	Ubiquinone biosynthesis monooxygenase COQ6 n=1 Tax=Verticillium albo-atrum VaMs.102 RepID=C9SI24_VERA1	GO:0009058 biosynthetic process,GO:0008152 metabolic process	GO:0000166 nucleotide binding,GO:0003824 catalytic activity	No hits found	Yes	Yes	Yes
Cc_3944	88.2052	98.1693	gi|310792619|gb|EFQ28146.1| dynamin family protein [Glomerella graminicola M1.001]	fgr:FG07453.1 hypothetical protein	gnl|CDD|128368 smart00053, DYNc, Dynamin, GTPase. Large GTPases that mediate vesicle trafficking. Dynamin participates in the endocytic uptake of receptors, associated ligands, and plasma membrane following an exocytic event.	Dynamin family protein n=1 Tax=Glomerella graminicola M1.001 RepID=E3QBA8_COLGM	GO:0009058 biosynthetic process,GO:0006139 nucleobase, nucleoside, nucleotide and nucleic acid metabolic process,GO:0009056 catabolic process	GO:0000166 nucleotide binding,GO:0016787 hydrolase activity	No hits found	Yes	Yes	Yes
Cc_1468	45.8022	38.648	ref|XP_390015.1| hypothetical protein FG09839.1 [Gibberella zeae PH-1]	fgr:FG09839.1 hypothetical protein	gnl|CDD|188215 TIGR02396, diverge_rpsU, rpsU-divergently transcribed protein. This uncharacterized protein is found in a number of Alphaproteobacteria and, with N-terminal regions long enough to be transit peptides, in eukaryotes. This phylogeny suggests mitochondrial derivation. In several Alphaproteobacteria, the gene for this protein is encoded divergently from rpsU, the gene for ribosomal pro…	Predicted protein n=1 Tax=Nectria haematococca mpVI 77-13-4 RepID=C7YP34_NECH7	No hits found	No hits found	No hits found	Yes	Yes	Yes
Cc_1525	620.782	712.761	ref|XP_002999973.1| dihydrolipoyl dehydrogenase [Verticillium albo-atrum VaMs.102]_x0001_gb|EEY23583.1| dihydrolipoyl dehydrogenase [Verticillium albo-atrum VaMs.102]	mgr:MGG_13528 MG03571.4; hypothetical protein; K00382 dihydrolipoamide dehydrogenase [EC:1.8.1.4]	gnl|CDD|180529 PRK06327, PRK06327, dihydrolipoamide dehydrogenase; Validated.	Dihydrolipoyl dehydrogenase n=1 Tax=Verticillium albo-atrum VaMs.102 RepID=C9SXR8_VERA1	GO:0007275 multicellular organismal development,GO:0019725 cellular homeostasis,GO:0050789 regulation of biological process,GO:0006810 transport,GO:0008152 metabolic process	GO:0000166 nucleotide binding,GO:0003824 catalytic activity,GO:0005215 transporter activity	GO:0005737 cytoplasm,GO:0005623 cell	Yes	Yes	Yes
Cc_6364	178.642	180.99	gi|302422306|ref|XP_003008983.1| mitochondrial precursor proteins import receptor [Verticillium albo-atrum VaMs.102]_x0001_gi|261352129|gb|EEY14557.1| mitochondrial precursor proteins import receptor [Verticillium albo-atrum VaMs.102]	mgr:MGG_00979 MG00979.4; hypothetical protein	gnl|CDD|162147 TIGR00990, 3a0801s09, mitochondrial precursor proteins import receptor (72 kDa mitochondrial outermembrane protein) (mitochondrial import receptor for the ADP/ATP carrier) (translocase of outermembrane tom70).	Mitochondrial proteins import receptor n=1 Tax=Verticillium albo-atrum VaMs.102 RepID=C9S6U6_VERA1	GO:0015031 protein transport	GO:0004872 receptor activity,GO:0005515 protein binding,GO:0005215 transporter activity,GO:0005488 binding	GO:0005739 mitochondrion	Yes	Yes	Yes
Cc_1905	94.844	97.696	gb|EFQ25608.1| glycolate oxidase [Glomerella graminicola M1.001]	fgr:FG00706.1 hypothetical protein	gnl|CDD|178402 PLN02805, PLN02805, D-lactate dehydrogenase [cytochrome].	Glycolate oxidase n=1 Tax=Glomerella graminicola M1.001 RepID=E3Q3K6_COLGM	GO:0008152 metabolic process	GO:0000166 nucleotide binding,GO:0003824 catalytic activity	No hits found	Yes	Yes	Yes
Cc_1296	433.725	499.427	gb|EFY92622.1| ubiquinol-cytochrome c reductase iron-sulfur subunit [Metarhizium acridum CQMa 102]	fgr:FG05251.1 hypothetical protein; K00411 ubiquinol-cytochrome c reductase iron-sulfur subunit [EC:1.10.2.2]	gnl|CDD|58540 cd03470, Rieske_cytochrome_bc1, Iron-sulfur protein (ISP) component of the bc(1) complex family, Rieske domain; The Rieske domain is a [2Fe-2S] cluster binding domain involved in electron transfer. The bc(1) complex is a multisubunit enzyme found in many different organisms including uni- and multi-cellular eukaryotes, plants (in their mitochondria) and bacteria. The cytochrome bc(1…	Ubiquinol-cytochrome c reductase iron-sulfur subunit n=1 Tax=Metarhizium acridum CQMa 102 RepID=E9DUG0_METAQ	GO:0007275 multicellular organismal development,GO:0006810 transport,GO:0006091 generation of precursor metabolites and energy	GO:0005488 binding,GO:0003824 catalytic activity,GO:0005215 transporter activity	GO:0005739 mitochondrion,GO:0005623 cell	Yes	Yes	Yes
Cc_2347	148.23	112.233	gb|EGR47834.1| aconitate hydratase [Trichoderma reesei QM6a]	fgr:FG10198.1 hypothetical protein; K01681 aconitate hydratase 1 [EC:4.2.1.3]	gnl|CDD|162306 TIGR01340, aconitase_mito, aconitate hydratase, mitochondrial. This model represents mitochondrial forms of the TCA cycle enzyme aconitate hydratase, also known as aconitase and citrate hydro-lyase.	Aconitate hydratase n=1 Tax=Metarhizium acridum CQMa 102 RepID=E9DRH2_METAQ	GO:0006091 generation of precursor metabolites and energy,GO:0009056 catabolic process	GO:0003824 catalytic activity,GO:0005488 binding	No hits found	Yes	Yes	Yes
Cc_4873	474.678	460.83	gi|320586014|gb|EFW98693.1| heat shock protein mitochondrial precursor [Grosmannia clavigera kw1407]	mgr:MGG_03165 MG03165.4; heat shock protein 60, mitochondrial precursor; K04077 chaperonin GroEL	gnl|CDD|178794 PRK00013, groEL, chaperonin GroEL; Reviewed.	Heat shock protein mitochondrial n=1 Tax=Grosmannia clavigera kw1407 RepID=F0XTG8_GROCL	GO:0019538 protein metabolic process,GO:0006950 response to stress	GO:0000166 nucleotide binding,GO:0005515 protein binding	GO:0005737 cytoplasm	Yes	Yes	Yes
Cc_2676	366.707	413.425	ref|XP_003046826.1| predicted protein [Nectria haematococca mpVI 77-13-4]_x0001_gb|EEU41113.1| predicted protein [Nectria haematococca mpVI 77-13-4]	fgr:FG09234.1 hypothetical protein; K03936 NADH dehydrogenase (ubiquinone) Fe-S protein 3 [EC:1.6.5.3 1.6.99.3]	gnl|CDD|180384 PRK06074, PRK06074, NADH dehydrogenase subunit C; Provisional.	Predicted protein n=1 Tax=Nectria haematococca mpVI 77-13-4 RepID=C7Z5J5_NECH7	GO:0006810 transport,GO:0006091 generation of precursor metabolites and energy	GO:0003824 catalytic activity	GO:0005739 mitochondrion,GO:0005623 cell	Yes	Yes	Yes
Cc_5296	133.947	140.17	gi|302916589|ref|XP_003052105.1| predicted protein [Nectria haematococca mpVI 77-13-4]_x0001_gi|256733044|gb|EEU46392.1| predicted protein [Nectria haematococca mpVI 77-13-4]	fgr:FG07044.1 hypothetical protein; K11968 ariadne-1	gnl|CDD|48562 cd03013, PRX5_like, Peroxiredoxin (PRX) family, PRX5-like subfamily; members are similar to the human protein, PRX5, a homodimeric TRX peroxidase, widely expressed in tissues and found cellularly in mitochondria, peroxisomes and the cytosol. The cellular location of PRX5 suggests that it may have an important antioxidant role in organelles that are major sources of reactive oxygen s…	IBR domain-containing protein n=1 Tax=Glomerella graminicola M1.001 RepID=E3QLG1_COLGM	GO:0007275 multicellular organismal development	GO:0005488 binding	No hits found	Yes	Yes	Yes
Cc_39	400.447	393.266	gb|EFZ00379.1| cytochrome c1 [Metarhizium anisopliae ARSEF 23]	ncr:NCU09816 cytochrome c1, mitochondrial precursor; K00413 ubiquinol-cytochrome c reductase cytochrome c1 subunit [EC:1.10.2.2]	gnl|CDD|190231 pfam02167, Cytochrom_C1, Cytochrome C1 family.	Cytochrome c1 n=1 Tax=Metarhizium anisopliae ARSEF 23 RepID=E9EVV7_METAR	GO:0006810 transport,GO:0006091 generation of precursor metabolites and energy	GO:0003824 catalytic activity,GO:0009055 electron carrier activity,GO:0005488 binding	GO:0005739 mitochondrion,GO:0005623 cell	Yes	Yes	Yes
Cc_2561	86.5437	90.3135	ref|XP_003002771.1| thiosulfate sulfurtransferase [Verticillium albo-atrum VaMs.102]_x0001_gb|EEY21232.1| thiosulfate sulfurtransferase [Verticillium albo-atrum VaMs.102]	pan:PODANSg2401 hypothetical protein; K01011 thiosulfate/3-mercaptopyruvate sulfurtransferase [EC:2.8.1.1 2.8.1.2]	gnl|CDD|32722 COG2897, SseA, Rhodanese-related sulfurtransferase [Inorganic ion transport and metabolism].	Thiosulfate sulfurtransferase n=1 Tax=Verticillium albo-atrum VaMs.102 RepID=C9SQV7_VERA1	No hits found	GO:0016740 transferase activity	No hits found	Yes	Yes	Yes
Cc_6882	236.127	177.539	gi|46109020|ref|XP_381568.1| hypothetical protein FG01392.1 [Gibberella zeae PH-1]	fgr:FG01392.1 hypothetical protein	gnl|CDD|30821 COG0473, LeuB, Isocitrate/isopropylmalate dehydrogenase [Amino acid transport and metabolism].	Whole genome shotgun sequence assembly, scaffold_7 n=1 Tax=Sordaria macrospora k-hell RepID=D1Z7V4_SORMK	GO:0008152 metabolic process	GO:0003824 catalytic activity,GO:0000166 nucleotide binding,GO:0005488 binding	No hits found	Yes	Yes	Yes
Cc_883	100.632	93.9711	gb|EGO61361.1| hypothetical protein NEUTE1DRAFT_58625 [Neurospora tetrasperma FGSC 2508]	pan:PODANSg8183 hypothetical protein; K01358 ATP-dependent Clp protease, protease subunit [EC:3.4.21.92]	gnl|CDD|178955 PRK00277, clpP, ATP-dependent Clp protease proteolytic subunit; Reviewed.	ATP-dependent Clp protease proteolytic subunit n=1 Tax=Podospora anserina S mat+ RepID=B2B591_PODAN	GO:0019538 protein metabolic process,GO:0009056 catabolic process	GO:0008233 peptidase activity,GO:0000166 nucleotide binding	No hits found	Yes	Yes	Yes
Cc_6539	72.5	67.9633	gi|320593536|gb|EFX05945.1| stomatin family protein [Grosmannia clavigera kw1407]	ang:An08g01590 hypothetical protein	gnl|CDD|48215 cd03403, Band_7_stomatin_like, Band_7_stomatin_like: A subgroup of the band 7 domain of flotillin (reggie) like proteins similar to stomatin and podicin (two lipid raft-associated integral membrane proteins). Individual proteins of this band 7 domain family may cluster to form membrane microdomains which may in turn recruit multiprotein complexes. Stomatin is widely expressed and, h…	Stomatin family protein n=1 Tax=Grosmannia clavigera kw1407 RepID=F0X9T2_GROCL	GO:0007275 multicellular organismal development	No hits found	GO:0005623 cell	Yes	Yes	Yes
Cc_3554	583.052	544.145	gi|156040730|ref|XP_001587351.1| hypothetical protein SS1G_11343 [Sclerotinia sclerotiorum 1980]_x0001_gi|154695727|gb|EDN95465.1| hypothetical protein SS1G_11343 [Sclerotinia sclerotiorum 1980 UF-70]	ssl:SS1G_11343 hypothetical protein ; K00162 pyruvate dehydrogenase E1 component subunit beta [EC:1.2.4.1]	gnl|CDD|183363 PRK11892, PRK11892, pyruvate dehydrogenase subunit beta; Provisional.	Pyruvate dehydrogenase E1 component beta subunit n=1 Tax=Botryotinia fuckeliana B05.10 RepID=A6S8P7_BOTFB	GO:0008152 metabolic process,GO:0007275 multicellular organismal development	GO:0003824 catalytic activity	GO:0043234 protein complex,GO:0005739 mitochondrion	Yes	Yes	Yes
Cc_2543	565.989	687.302	ref|XP_657881.1| hypothetical protein AN0277.2 [Aspergillus nidulans FGSC A4]_x0001_gb|EAA66150.1| hypothetical protein AN0277.2 [Aspergillus nidulans FGSC A4]	ani:AN0277.2 hypothetical protein; K02134 F-type H+-transporting ATPase subunit delta [EC:3.6.3.14]	gnl|CDD|190442 pfam02823, ATP-synt_DE_N, ATP synthase, Delta/Epsilon chain, beta-sandwich domain. Part of the ATP synthase CF(1). These subunits are part of the head unit of the ATP synthase. The subunit is called epsilon in bacteria and delta in mitochondria. In bacteria the delta (D) subunit is equivalent to the mitochondrial Oligomycin sensitive subunit, OSCP (pfam00213).	ATP synthase delta chain, mitochondrial, putative n=2 Tax=Aspergillus fumigatus RepID=Q4WKB0_ASPFU	GO:0006091 generation of precursor metabolites and energy,GO:0006139 nucleobase, nucleoside, nucleotide and nucleic acid metabolic process,GO:0006811 ion transport,GO:0009058 biosynthetic process	GO:0005215 transporter activity,GO:0000166 nucleotide binding,GO:0016787 hydrolase activity	GO:0005622 intracellular,GO:0043234 protein complex,GO:0005739 mitochondrion	Yes	Yes	Yes
Cc_6233	69.491	104.942	gi|302900122|ref|XP_003048198.1| predicted protein [Nectria haematococca mpVI 77-13-4]_x0001_gi|256729130|gb|EEU42485.1| predicted protein [Nectria haematococca mpVI 77-13-4]	ncr:NCU02291 glutaryl-CoA dehydrogenase, mitochondrial precursor; K00252 glutaryl-CoA dehydrogenase [EC:1.3.99.7]	gnl|CDD|173840 cd01151, GCD, Glutaryl-CoA dehydrogenase. Glutaryl-CoA dehydrogenase (GCD). GCD is an acyl-CoA dehydrogenase, which catalyzes the oxidative decarboxylation of glutaryl-CoA to crotonyl-CoA and carbon dioxide in the catabolism of lysine, hydroxylysine, and tryptophan. It uses electron transfer flavoprotein (ETF) as an electron acceptor. GCD is a homotetramer. GCD deficiency leads to …	Predicted protein n=1 Tax=Nectria haematococca mpVI 77-13-4 RepID=C7Z112_NECH7	GO:0008152 metabolic process	GO:0000166 nucleotide binding,GO:0003824 catalytic activity	No hits found	Yes	Yes	Yes
Cc_3436	254.881	256.875	gi|310792182|gb|EFQ27709.1| carbamoyl-phosphate synthase [Glomerella graminicola M1.001]	pan:PODANSg7379 hypothetical protein; K01956 carbamoyl-phosphate synthase small subunit [EC:6.3.5.5]	gnl|CDD|188134 TIGR01368, CPSaseIIsmall, carbamoyl-phosphate synthase, small subunit. This model represents the whole of the small chain of the glutamine-dependent form (EC 6.3.5.5) of carbamoyl phosphate synthase, CPSase II. The C-terminal domain has glutamine amidotransferase activity. Note that the sequence from the mammalian urea cycle form has lost the active site Cys, resulting in an ammoni…	Carbamoyl-phosphate synthase n=1 Tax=Glomerella graminicola M1.001 RepID=E3QA21_COLGM	GO:0009058 biosynthetic process,GO:0006519 cellular amino acid and derivative metabolic process	GO:0000166 nucleotide binding,GO:0003824 catalytic activity	GO:0005739 mitochondrion	Yes	Yes	Yes
Cc_4770	108.165	101.648	gi|310792457|gb|EFQ27984.1| ATP-dependent metallopeptidase HflB [Glomerella graminicola M1.001]	ncr:NCU01479 similar to matrix AAA protease MAP-1	gnl|CDD|162266 TIGR01241, FtsH_fam, ATP-dependent metalloprotease FtsH. HflB(FtsH) is a pleiotropic protein required for correct cell division in bacteria. It has ATP-dependent zinc metalloprotease activity. It was formerly designated cell division protein FtsH.	ATP-dependent metallopeptidase HflB n=1 Tax=Glomerella graminicola M1.001 RepID=E3QAU6_COLGM	GO:0019538 protein metabolic process,GO:0009056 catabolic process	GO:0008233 peptidase activity,GO:0000166 nucleotide binding,GO:0016787 hydrolase activity,GO:0005488 binding	GO:0005623 cell	Yes	Yes	Yes
Cc_4194	3132.87	3925.38	gi|39972915|ref|XP_367848.1| mitochondrial F1 ATPase subunit alpha [Magnaporthe oryzae 70-15]_x0001_gi|145012523|gb|EDJ97177.1| mitochondrial F1 ATPase subunit alpha [Magnaporthe oryzae 70-15]	mgr:MGG_07752 MG07752.4; mitochondrial F1 ATPase subunit alpha; K02132 F-type H+-transporting ATPase subunit alpha [EC:3.6.3.14]	gnl|CDD|181753 PRK09281, PRK09281, F0F1 ATP synthase subunit alpha; Validated.	ATP synthase subunit alpha n=1 Tax=Magnaporthe oryzae 70-15 RepID=A4QYR4_MAGO7	GO:0006091 generation of precursor metabolites and energy,GO:0006139 nucleobase, nucleoside, nucleotide and nucleic acid metabolic process,GO:0006811 ion transport,GO:0009058 biosynthetic process,GO:0007275 multicellular organismal development	GO:0005215 transporter activity,GO:0000166 nucleotide binding,GO:0016787 hydrolase activity	GO:0005622 intracellular,GO:0043234 protein complex,GO:0005739 mitochondrion	Yes	Yes	Yes
Cc_6941	843.428	1044.99	gi|336465372|gb|EGO53612.1| hypothetical protein NEUTE1DRAFT_126880 [Neurospora tetrasperma FGSC 2508]	ncr:NCU00636 ATP synthase D chain, mitochondrial; K02138 F-type H+-transporting ATPase subunit d [EC:3.6.3.14]	gnl|CDD|114591 pfam05873, Mt_ATP-synt_D, ATP synthase D chain, mitochondrial (ATP5H). This family consists of several ATP synthase D chain, mitochondrial (ATP5H) proteins. Subunit d has no extensive hydrophobic sequences, and is not apparently related to any subunit described in the simpler ATP synthases in bacteria and chloroplasts.	ATP synthase subunit D n=1 Tax=Glomerella graminicola M1.001 RepID=E3QFF6_COLGM	GO:0006091 generation of precursor metabolites and energy,GO:0006139 nucleobase, nucleoside, nucleotide and nucleic acid metabolic process,GO:0006811 ion transport,GO:0009058 biosynthetic process	GO:0005215 transporter activity,GO:0016787 hydrolase activity	GO:0043234 protein complex,GO:0005739 mitochondrion	Yes	Yes	Yes
Cc_4152	1788.95	1127.38	gi|322698276|gb|EFY90047.1| putative acetohydroxy-acid isomeroreductase [Metarhizium acridum CQMa 102]	zma:100191801 hypothetical protein LOC100191801; K00053 ketol-acid reductoisomerase [EC:1.1.1.86]	gnl|CDD|129557 TIGR00465, ilvC, ketol-acid reductoisomerase. This is the second enzyme in the parallel isoleucine-valine biosynthetic pathway.	Putative acetohydroxy-acid isomeroreductase n=1 Tax=Metarhizium acridum CQMa 102 RepID=E9E1V0_METAQ	GO:0007275 multicellular organismal development,GO:0009058 biosynthetic process,GO:0006519 cellular amino acid and derivative metabolic process,GO:0008152 metabolic process	GO:0003824 catalytic activity,GO:0005488 binding	GO:0005739 mitochondrion	Yes	Yes	Yes
Cc_5023	376.166	409.108	gi|302895873|ref|XP_003046817.1| predicted protein [Nectria haematococca mpVI 77-13-4]_x0001_gi|256727744|gb|EEU41104.1| predicted protein [Nectria haematococca mpVI 77-13-4]	fgr:FG09250.1 NUBM_NEUCR NADH-ubiquinone oxidoreductase 51 kDa subunit, mitochondrial precursor (Complex I-51KD) (CI-51KD); K03942 NADH dehydrogenase (ubiquinone) flavoprotein 1 [EC:1.6.5.3 1.6.99.3]	gnl|CDD|184170 PRK13596, PRK13596, NADH dehydrogenase I subunit F; Provisional.	NUBM_NEUCR NADH-ubiquinone oxidoreductase 51 kDa subunit, mitochondrial precursor (Complex I-51KD) (CI-51KD) n=1 Tax=Gibberella zeae PH-1 RepID=UPI000023CD7D	GO:0006810 transport,GO:0006091 generation of precursor metabolites and energy	GO:0005488 binding,GO:0000166 nucleotide binding,GO:0003824 catalytic activity	GO:0005739 mitochondrion,GO:0005623 cell	Yes	Yes	Yes
Cc_4210	315.069	457.857	gi|336258803|ref|XP_003344209.1| hypothetical protein SMAC_08142 [Sordaria macrospora k-hell]_x0001_gi|289613676|emb|CBI59424.1| unnamed protein product [Sordaria macrospora]	bfu:BC1G_15301 glutamate oxaloacetate transaminase 2 ; K00813 aspartate aminotransferase [EC:2.6.1.1]	gnl|CDD|178019 PLN02397, PLN02397, aspartate transaminase.	Aspartate aminotransferase n=1 Tax=Sordaria macrospora k-hell RepID=D1ZU13_SORMK	GO:0006519 cellular amino acid and derivative metabolic process,GO:0007275 multicellular organismal development,GO:0009058 biosynthetic process	GO:0005488 binding,GO:0016740 transferase activity	No hits found	Yes	Yes	Yes
Cc_433	60.8929	70.0239	ref|XP_963445.2| glycerol-3-phosphate dehydrogenase, mitochondrial precursor [Neurospora crassa OR74A]_x0001_emb|CAD01115.1| related to glycerol-3-phosphate dehydrogenase precursor [Neurospora crassa]_x0001_gb|EAA34209.2| glycerol-3-phosphate dehydrogenase, mitochondrial precursor [Neurospora crassa OR74A]	ncr:NCU05454 glycerol-3-phosphate dehydrogenase, mitochondrial precursor; K00111 glycerol-3-phosphate dehydrogenase [EC:1.1.5.3]	gnl|CDD|178083 PLN02464, PLN02464, glycerol-3-phosphate dehydrogenase.	Glycerol-3-phosphate dehydrogenase, mitochondrial n=2 Tax=Neurospora crassa RepID=F5HHQ6_NEUCR	GO:0005975 carbohydrate metabolic process,GO:0008152 metabolic process	GO:0003824 catalytic activity	GO:0005737 cytoplasm,GO:0043234 protein complex	Yes	Yes	Yes
Cc_2950	60.8589	58.5284	gi|310792115|gb|EFQ27642.1| ATP-dependent protease La [Glomerella graminicola M1.001]	pan:PODANSg6237 hypothetical protein	gnl|CDD|162028 TIGR00763, lon, ATP-dependent protease La. This protein is induced by heat shock and other stresses in E. coli, B. subtilis, and other species. The yeast member, designated PIM1, is located in the mitochondrial matrix, required for mitochondrial function, and also induced by heat shock.	ATP-dependent protease La n=1 Tax=Glomerella graminicola M1.001 RepID=E3Q9V4_COLGM	GO:0006950 response to stress,GO:0016043 cellular component organization,GO:0007005 mitochondrion organization,GO:0019538 protein metabolic process,GO:0009056 catabolic process	GO:0003723 RNA binding,GO:0008233 peptidase activity,GO:0000166 nucleotide binding,GO:0003677 DNA binding	GO:0005739 mitochondrion	Yes	Yes	Yes
Cc_6832	580.347	650.811	gi|302891635|ref|XP_003044699.1| hypothetical protein NECHADRAFT_61885 [Nectria haematococca mpVI 77-13-4]_x0001_gi|256725624|gb|EEU38986.1| hypothetical protein NECHADRAFT_61885 [Nectria haematococca mpVI 77-13-4]	ssl:SS1G_13869 hypothetical protein	gnl|CDD|192668 pfam10791, F1F0-ATPsyn_F, Mitochondrial F1-F0 ATP synthase subunit F of fungi. The membrane bound F1-FO-type H+ ATP synthase of mitochondria catalyses the terminal step in oxidative respiration converting the generation of the electrochemical gradient into ATP for cellular biosynthesis. The general structure and the core subunits of the enzyme are highly conserved in both prokaryot…	Mitochondrial f1f0 ATP synthase subunit f n=1 Tax=Grosmannia clavigera kw1407 RepID=F0XER6_GROCL	GO:0006091 generation of precursor metabolites and energy,GO:0006139 nucleobase, nucleoside, nucleotide and nucleic acid metabolic process,GO:0006811 ion transport,GO:0009058 biosynthetic process	GO:0005215 transporter activity	GO:0043234 protein complex,GO:0005739 mitochondrion	Yes	Yes	Yes
Cc_5054	89.6479	99.4044	gi|322705525|gb|EFY97110.1| methylcrotonoyl-CoA carboxylase beta chain [Metarhizium anisopliae ARSEF 23]	fgr:FG08509.1 hypothetical protein; K01969 3-methylcrotonyl-CoA carboxylase beta subunit [EC:6.4.1.4]	gnl|CDD|178415 PLN02820, PLN02820, 3-methylcrotonyl-CoA carboxylase, beta chain.	Methylcrotonoyl-CoA carboxylase beta chain n=1 Tax=Metarhizium anisopliae ARSEF 23 RepID=E9F557_METAR	No hits found	GO:0003824 catalytic activity	No hits found	Yes	Yes	Yes
Cc_2720	62.9106	78.6039	gb|EFQ30270.1| ubiquinone/menaquinone biosynthesis methyltransferase [Glomerella graminicola M1.001]	ncr:NCU09862 ubiquinone biosynthesis methyltransferase coq5; K06127 ubiquinone biosynthesis methyltransferase [EC:2.1.1.-]	gnl|CDD|178932 PRK00216, ubiE, ubiquinone/menaquinone biosynthesis methyltransferase; Reviewed.	Ubiquinone/menaquinone biosynthesis methyltransferase n=1 Tax=Glomerella graminicola M1.001 RepID=E3QHA8_COLGM	No hits found	GO:0016740 transferase activity	No hits found	Yes	Yes	Yes
Cc_1281	1029.19	1092.23	gb|EGS21364.1| malate dehydrogenase-like protein [Chaetomium thermophilum var. thermophilum DSM 1495]	mgr:MGG_09367 MG09367.4; similar to malate dehydrogenase; K00026 malate dehydrogenase [EC:1.1.1.37]	gnl|CDD|133422 cd01337, MDH_glyoxysomal_mitochondrial, Glyoxysomal and mitochondrial malate dehydrogenases. MDH is one of the key enzymes in the citric acid cycle, facilitating both the conversion of malate to oxaloacetate and replenishing levels of oxalacetate by reductive carboxylation of pyruvate. Members of this subfamily are localized to the glycosome and mitochondria. MDHs are part of the N…	Malate dehydrogenase n=1 Tax=Glomerella graminicola M1.001 RepID=E3QSB1_COLGM	GO:0008152 metabolic process,GO:0005975 carbohydrate metabolic process,GO:0006091 generation of precursor metabolites and energy,GO:0009056 catabolic process	GO:0005488 binding,GO:0003824 catalytic activity	No hits found	Yes	Yes	Yes
Cc_4200	21.4561	27.709	gi|322708715|gb|EFZ00292.1| dihydrolipoamide branched chain transacylase E2 [Metarhizium anisopliae ARSEF 23]	ncr:NCU02704 similar to alpha keto acid dehydrogenase complex; K09699 2-oxoisovalerate dehydrogenase E2 component (dihydrolipoyl transacylase) [EC:2.3.1.168]	gnl|CDD|178143 PLN02528, PLN02528, 2-oxoisovalerate dehydrogenase E2 component.	Dihydrolipoamide branched chain transacylase E2 n=1 Tax=Metarhizium anisopliae ARSEF 23 RepID=E9EVM0_METAR	GO:0008152 metabolic process	GO:0016740 transferase activity	No hits found	Yes	Yes	Yes
Cc_6944	400.881	323.338	gi|336267242|ref|XP_003348387.1| hypothetical protein SMAC_02884 [Sordaria macrospora k-hell]_x0001_gi|289617937|emb|CBI55514.1| unnamed protein product [Sordaria macrospora]	ncr:NCU03155 hypothetical protein	gnl|CDD|112467 pfam03650, UPF0041, Uncharacterised protein family (UPF0041).	Whole genome shotgun sequence assembly, scaffold_31 n=1 Tax=Sordaria macrospora k-hell RepID=D1ZH14_SORMK	No hits found	No hits found	GO:0005739 mitochondrion	Yes	Yes	Yes
Cc_3411	289.513	298.216	gi|310793903|gb|EFQ29364.1| peroxidase [Glomerella graminicola M1.001]	ncr:NCU03297 cytochrome c peroxidase, mitochondrial precursor; K00428 cytochrome c peroxidase [EC:1.11.1.5]	gnl|CDD|173825 cd00691, ascorbate_peroxidase, Ascorbate peroxidases and cytochrome C peroxidases. Ascorbate peroxidases are a subgroup of heme-dependent peroxidases of the plant superfamily that share a heme prosthetic group and catalyze a multistep oxidative reaction involving hydrogen peroxide as the electron acceptor. Along with related catalase-peroxidases, ascorbate peroxidases belong to cla…	Peroxidase n=1 Tax=Glomerella graminicola M1.001 RepID=E3QEQ8_COLGM	GO:0006950 response to stress,GO:0007275 multicellular organismal development,GO:0008152 metabolic process	GO:0003824 catalytic activity,GO:0016209 antioxidant activity,GO:0005488 binding	GO:0005739 mitochondrion	Yes	Yes	Yes
Cc_3069	235.475	143.51	gi|322707237|gb|EFY98816.1| D-lactate dehydrogenase 2 [Metarhizium anisopliae ARSEF 23]	ncr:NCU06441 D-lactate dehydrogenase 2, mitochondrial precursor	gnl|CDD|30625 COG0277, GlcD, FAD/FMN-containing dehydrogenases [Energy production and conversion].	D-lactate dehydrogenase 2 n=1 Tax=Metarhizium anisopliae ARSEF 23 RepID=E9F106_METAR	GO:0006350 transcription,GO:0008152 metabolic process	GO:0000166 nucleotide binding,GO:0003824 catalytic activity	No hits found	Yes	Yes	Yes
Cc_1670	68.5532	71.3982	gb|EFY99631.1| mitochondrial protein Fmp26, putative [Metarhizium anisopliae ARSEF 23]	fgr:FG06335.1 hypothetical protein	gnl|CDD|190185 pfam01987, DUF124, Protein of unknown function DUF124. This prokaryotic protein family has no known function.	Mitochondrial protein Fmp26, putative n=1 Tax=Metarhizium anisopliae ARSEF 23 RepID=E9EX11_METAR	No hits found	No hits found	No hits found	Yes	Yes	Yes
Cc_179	72.9219	87.5943	ref|XP_386078.1| hypothetical protein FG05902.1 [Gibberella zeae PH-1]_x0001_sp|Q4IA56|CYM1_GIBZE RecName: Full=Mitochondrial presequence protease; Flags: Precursor	fgr:FG05902.1 hypothetical protein	gnl|CDD|31229 COG1026, COG1026, Predicted Zn-dependent peptidases, insulinase-like [General function prediction only].	Mitochondrial presequence protease n=1 Tax=Gibberella zeae PH-1 RepID=CYM1_GIBZE	GO:0019538 protein metabolic process,GO:0009056 catabolic process	GO:0008233 peptidase activity,GO:0005488 binding	GO:0005739 mitochondrion	Yes	Yes	Yes
Cc_3658	94.3416	133.602	gi|336267474|ref|XP_003348503.1| hypothetical protein SMAC_02997 [Sordaria macrospora k-hell]_x0001_gi|289618053|emb|CBI55630.1| unnamed protein product [Sordaria macrospora]	ncr:NCU03283 similar to fumarylacetoacetate hydrolase family protein	gnl|CDD|30528 COG0179, MhpD, 2-keto-4-pentenoate hydratase/2-oxohepta-3-ene-1,7-dioic acid hydratase (catechol pathway) [Secondary metabolites biosynthesis, transport, and catabolism].	Whole genome shotgun sequence assembly, scaffold_31 n=1 Tax=Sordaria macrospora k-hell RepID=D1ZHD0_SORMK	GO:0008152 metabolic process	GO:0016787 hydrolase activity	No hits found	Yes	Yes	Yes
Cc_4837	268.057	285.448	gi|310794558|gb|EFQ30019.1| NADH dehydrogenase [Glomerella graminicola M1.001]	fgr:FG05198.1 NUAM_NEUCR NADH-ubiquinone oxidoreductase 78 kDa subunit, mitochondrial precursor (Complex I-78KD) (CI-78KD); K03934 NADH dehydrogenase (ubiquinone) Fe-S protein 1 [EC:1.6.5.3 1.6.99.3]	gnl|CDD|181665 PRK09130, PRK09130, NADH dehydrogenase subunit G; Validated.	NADH-ubiquinone oxidoreductase 75 kDa subunit n=1 Tax=Glomerella graminicola M1.001 RepID=E3QGN1_COLGM	GO:0006810 transport,GO:0006091 generation of precursor metabolites and energy	GO:0005488 binding,GO:0009055 electron carrier activity,GO:0003824 catalytic activity	GO:0005739 mitochondrion,GO:0005623 cell	Yes	Yes	Yes
Cc_2608	141.301	132.131	gb|EGR53059.1| 6-phosphofructokinase-like protein [Trichoderma reesei QM6a]	fgr:FG09456.1 hypothetical protein; K00850 6-phosphofructokinase [EC:2.7.1.11]	gnl|CDD|188225 TIGR02478, 6PF1K_euk, 6-phosphofructokinase, eukaryotic type. Members of this family are eukaryotic (with one exception) ATP-dependent 6-phosphofructokinases (EC 2.7.1.11) in which two tandem copies of the phosphofructokinase are found. Members are found, often including several isozymes, in animals and fungi and in the bacterium Propionibacterium acnes KPA171202 (a human skin comm…	6-phosphofructokinase n=1 Tax=Metarhizium anisopliae ARSEF 23 RepID=E9F9X6_METAR	GO:0008152 metabolic process,GO:0005975 carbohydrate metabolic process,GO:0006091 generation of precursor metabolites and energy,GO:0009056 catabolic process	GO:0016301 kinase activity	GO:0005829 cytosol,GO:0043234 protein complex	Yes	Yes	Yes
Cc_7070	80.3941	74.1038	gi|322700005|gb|EFY91762.1| ribosomal protein S16 [Metarhizium acridum CQMa 102]	fgr:FG09438.1 hypothetical protein	gnl|CDD|129114 TIGR00002, S16, ribosomal protein S16. This model describes ribosomal S16 of bacteria and organelles.	Ribosomal protein S16 n=1 Tax=Metarhizium acridum CQMa 102 RepID=E9DWP9_METAQ	GO:0006412 translation	GO:0005198 structural molecule activity	GO:0005840 ribosome	Yes	Yes	Yes
Cc_6473	228.845	217.76	gi|310792026|gb|EFQ27553.1| electron transfer flavoprotein domain-containing protein [Glomerella graminicola M1.001]	ncr:NCU08004 electron transfer flavoprotein alpha-subunit, mitochondrial precursor; K03522 electron transfer flavoprotein alpha subunit	gnl|CDD|177660 PLN00022, PLN00022, electron transfer flavoprotein subunit alpha; Provisional.	Electron transfer flavoprotein domain-containing protein n=1 Tax=Glomerella graminicola M1.001 RepID=E3Q9L5_COLGM	GO:0007275 multicellular organismal development	GO:0000166 nucleotide binding,GO:0009055 electron carrier activity	No hits found	Yes	Yes	Yes
Cc_4714	84.5696	70.9483	gi|310797646|gb|EFQ32539.1| carbamoyl-phosphate synthase subunit L [Glomerella graminicola M1.001]	pan:PODANSg4006 hypothetical protein; K01968 3-methylcrotonyl-CoA carboxylase alpha subunit [EC:6.4.1.4]	gnl|CDD|34383 COG4770, COG4770, Acetyl/propionyl-CoA carboxylase, alpha subunit [Lipid metabolism].	Carbamoyl-phosphate synthase subunit L n=1 Tax=Glomerella graminicola M1.001 RepID=E3QNV1_COLGM	No hits found	GO:0005488 binding,GO:0003824 catalytic activity	No hits found	Yes	Yes	Yes
Cc_4813	135.914	147.609	gi|310797712|gb|EFQ32605.1| hypothetical protein GLRG_07619 [Glomerella graminicola M1.001]	fgr:FG09429.1 hypothetical protein	gnl|CDD|191913 pfam07978, NIPSNAP, NIPSNAP. Members of this family include many hypothetical proteins. It also includes members of the NIPSNAP family which have putative roles in vesicular transport. This domain is often found in duplicate.	Predicted protein n=1 Tax=Nectria haematococca mpVI 77-13-4 RepID=C7Z500_NECH7	No hits found	No hits found	No hits found	Yes	Yes	Yes
Cc_4163	220.657	258.831	gi|340923970|gb|EGS18873.1| succinate dehydrogenase-like protein [Chaetomium thermophilum var. thermophilum DSM 1495]	ncr:NCU00959 succinate dehydrogenase iron-sulfur protein, mitochondrial precursor; K00235 succinate dehydrogenase (ubiquinone) iron-sulfur protein [EC:1.3.5.1]	gnl|CDD|177740 PLN00129, PLN00129, succinate dehydrogenase [ubiquinone] iron-sulfur subunit.	Succinate dehydrogenase iron-sulfur subunit n=1 Tax=Verticillium albo-atrum VaMs.102 RepID=C9SIL3_VERA1	GO:0006091 generation of precursor metabolites and energy,GO:0009056 catabolic process	GO:0003824 catalytic activity,GO:0009055 electron carrier activity,GO:0005488 binding	No hits found	Yes	Yes	Yes
Cc_3934	311.171	300.029	gi|322703518|gb|EFY95126.1| elongation factor Tu [Metarhizium anisopliae ARSEF 23]	fgr:FG07182.1 hypothetical protein; K02358 elongation factor EF-Tu [EC:3.6.5.3]	gnl|CDD|178823 PRK00049, PRK00049, elongation factor Tu; Reviewed.	Elongation factor Tu n=1 Tax=Metarhizium anisopliae ARSEF 23 RepID=E9FB04_METAR	GO:0006412 translation,GO:0006139 nucleobase, nucleoside, nucleotide and nucleic acid metabolic process,GO:0009056 catabolic process	GO:0008135 translation factor activity, nucleic acid binding,GO:0016787 hydrolase activity,GO:0000166 nucleotide binding	GO:0005622 intracellular	Yes	Yes	Yes
Cc_4347	48.5185	49.5009	gi|225682489|gb|EEH20773.1| endoplasmic reticulum vesicle protein [Paracoccidioides brasiliensis Pb03]	cpw:CPC735_015360 hypothetical protein	gnl|CDD|146523 pfam03937, Sdh5, Flavinator of succinate dehydrogenase. This family of uncharacterised proteins. Based on personal observation it was previously annotated in Pfam as being a divergent TPR repeat but structural evidence has indicated this is not true.This family is now found to be a highly conserved mitochondrial protein, Sdh5. Both yeast and human Sdh5 interact with the catalytic s…	Endoplasmic reticulum vesicle protein n=1 Tax=Paracoccidioides brasiliensis Pb03 RepID=C0S6G4_PARBP	GO:0006464 protein modification process,GO:0006091 generation of precursor metabolites and energy	No hits found	GO:0005739 mitochondrion	Yes	Yes	Yes
Cc_331	184.077	181.95	gb|EFY85210.1| hypothetical protein MAC_08775 [Metarhizium acridum CQMa 102]	bfu:BC1G_14191 hypothetical protein	gnl|CDD|192676 pfam10937, DUF2638, Protein of unknown function (DUF2638). This family of proteins has no known function.	Predicted protein (Fragment) n=1 Tax=Nectria haematococca mpVI 77-13-4 RepID=C7Z183_NECH7	No hits found	No hits found	No hits found	No	Yes	Yes
Cc_3097	206.962	196.837	gi|310794419|gb|EFQ29880.1| NADH ubiquinone oxidoreductase subunit NDUFA12 [Glomerella graminicola M1.001]	fgr:FG09005.1 hypothetical protein	gnl|CDD|147317 pfam05071, NDUFA12, NADH ubiquinone oxidoreductase subunit NDUFA12. This family contains the 17.2 kD subunit of complex I (NDUFA12) and its homologues. The family also contains a second related eukaryotic protein of unknown function.	NADH ubiquinone oxidoreductase subunit NDUFA12 n=1 Tax=Glomerella graminicola M1.001 RepID=E3QG45_COLGM	No hits found	No hits found	No hits found	No	Yes	Yes
Cc_4285	779.782	792.773	gi|171687257|ref|XP_001908569.1| hypothetical protein [Podospora anserina S mat+]_x0001_gi|170943590|emb|CAP69242.1| unnamed protein product [Podospora anserina S mat+]	pan:PODANSg5604 hypothetical protein	gnl|CDD|151237 pfam10775, ATP_sub_h, ATP synthase complex subunit h. Subunit h is a component of the yeast mitochondrial F1-F0 ATP synthase. It is essential for the correct assembly and functioning of this enzyme. Subunit h occupies a central place in the peripheral stalk between the F1 sector and the membrane.	Predicted CDS Pa_1_9080 n=1 Tax=Podospora anserina S mat+ RepID=B2AXW8_PODAN	No hits found	No hits found	No hits found	No	Yes	Yes
Cc_1372	99.2965	107.022	ref|XP_001903378.1| hypothetical protein [Podospora anserina S mat+]_x0001_emb|CAP61153.1| unnamed protein product [Podospora anserina S mat+]	pan:PODANSg393 hypothetical protein	No hits found	Predicted CDS Pa_3_1140 n=1 Tax=Podospora anserina S mat+ RepID=B2ACI8_PODAN	No hits found	No hits found	GO:0005623 cell	No	Yes	Yes
Cc_6827	46.8672	40.7147	gi|46107930|ref|XP_381024.1| hypothetical protein FG00848.1 [Gibberella zeae PH-1]	fgr:FG00848.1 hypothetical protein	gnl|CDD|190097 pfam01765, RRF, Ribosome recycling factor. The ribosome recycling factor (RRF / ribosome release factor) dissociates the ribosome from the mRNA after termination of translation, and is essential bacterial growth. Thus ribosomes are "recycled" and ready for another round of protein synthesis.	WD domain-containing protein n=1 Tax=Glomerella graminicola M1.001 RepID=E3Q3H6_COLGM	No hits found	No hits found	No hits found	No	Yes	Yes
Cc_5696	223.963	214.299	gi|46125759|ref|XP_387433.1| hypothetical protein FG07257.1 [Gibberella zeae PH-1]	fgr:FG07257.1 hypothetical protein	gnl|CDD|100102 cd00387, Ribosomal_L7_L12, Ribosomal protein L7/L12. Ribosomal protein L7/L12 refers to the large ribosomal subunit proteins L7 and L12, which are identical except that L7 is acetylated at the N terminus. It is a component of the L7/L12 stalk, which is located at the surface of the ribosome. The stalk base consists of a portion of the 23S rRNA and ribosomal proteins L11 and L10. An…	54S ribosomal protein L12 n=1 Tax=Metarhizium anisopliae ARSEF 23 RepID=E9F119_METAR	GO:0006412 translation	GO:0005198 structural molecule activity	GO:0005840 ribosome	No	Yes	Yes
Cc_4164	49.9688	50.3312	gi|340924132|gb|EGS19035.1| threonine aldolase-like protein [Chaetomium thermophilum var. thermophilum DSM 1495]	fgr:FG05623.1 hypothetical protein; K01620 threonine aldolase [EC:4.1.2.5]	gnl|CDD|99748 cd06502, TA_like, Low-specificity threonine aldolase (TA). This family belongs to pyridoxal phosphate (PLP)-dependent aspartate aminotransferase superfamily (fold I). TA catalyzes the conversion of L-threonine or L-allo-threonine to glycine and acetaldehyde in a secondary glycine biosynthetic pathway..	L-allo-threonine aldolase n=1 Tax=Metarhizium anisopliae ARSEF 23 RepID=E9ETK6_METAR	No hits found	GO:0003824 catalytic activity	No hits found	No	Yes	Yes
Cc_3400	79.3588	84.7168	gi|322697646|gb|EFY89424.1| thioesterase family protein [Metarhizium acridum CQMa 102]	ang:An08g03040 hypothetical protein	gnl|CDD|48038 cd03443, PaaI_thioesterase, PaaI_thioesterase is a tetrameric acyl-CoA thioesterase with a hot dog fold and one of several proteins responsible for phenylacetic acid (PA) degradation in bacteria. Although orthologs of PaaI exist in archaea and eukaryotes, their function has not been determined. Sequence similarity between PaaI, E. coli medium chain acyl-CoA thioesterase II, and huma…	Thioesterase family protein n=1 Tax=Metarhizium acridum CQMa 102 RepID=E9E412_METAQ	No hits found	No hits found	No hits found	No	Yes	Yes
Cc_6747	34.6249	16.1285	gi|46121813|ref|XP_385460.1| hypothetical protein FG05284.1 [Gibberella zeae PH-1]	fgr:FG05284.1 hypothetical protein	gnl|CDD|130753 TIGR01692, HIBADH, 3-hydroxyisobutyrate dehydrogenase. 3-hydroxyisobutyrate dehydrogenase is an enzyme that catalyzes the NAD+-dependent oxidation of 3-hydroxyisobutyrate to methylmalonate semialdehyde of the valine catabolism pathway. In Pseudomonas aeruginosa, 3-hydroxyisobutyrate dehydrogenase (mmsB) is co-induced with methylmalonate-semialdehyde dehydrogenase (mmsA) when grown …	Whole genome shotgun sequence assembly, scaffold_58 n=1 Tax=Sordaria macrospora k-hell RepID=D1ZM46_SORMK	GO:0008152 metabolic process	GO:0005488 binding,GO:0003824 catalytic activity	No hits found	No	Yes	Yes
Cc_5191	134.014	142.968	gi|46128287|ref|XP_388697.1| hypothetical protein FG08521.1 [Gibberella zeae PH-1]	fgr:FG08521.1 hypothetical protein; K07512 mitochondrial trans-2-enoyl-CoA reductase [EC:1.3.1.38]	gnl|CDD|176250 cd08290, ETR, 2-enoyl thioester reductase (ETR). 2-enoyl thioester reductase (ETR) catalyzes the NADPH-dependent conversion of trans-2-enoyl acyl carrier protein/coenzyme A (ACP/CoA) to acyl-(ACP/CoA) in fatty acid synthesis. 2-enoyl thioester reductase activity has been linked in Candida tropicalis as essential in maintaining mitiochondrial respiratory function. This ETR family is…	Zinc-binding dehydrogenase n=1 Tax=Glomerella graminicola M1.001 RepID=E3Q7E6_COLGM	GO:0008152 metabolic process	GO:0003824 catalytic activity,GO:0005488 binding	No hits found	No	Yes	Yes
Cc_5512	195.653	214.137	gi|322707222|gb|EFY98801.1| ssDNA binding protein [Metarhizium anisopliae ARSEF 23]	fgr:FG07269.1 hypothetical protein	gnl|CDD|72968 cd04496, SSB_OBF, SSB_OBF: A subfamily of OB folds similar to the OB fold of ssDNA-binding protein (SSB). SSBs bind with high affinity to ssDNA. They bind to and protect ssDNA intermediates during DNA metabolic pathways. All bacterial and eukaryotic SSBs studied to date oligomerize to bring together four OB folds in their active state. The majority (e.g. Escherichia coli SSB) have a…	SsDNA binding protein n=1 Tax=Metarhizium anisopliae ARSEF 23 RepID=E9F0Z1_METAR	No hits found	No hits found	No hits found	No	Yes	Yes
Cc_2414	68.5597	60.2091	gb|EGR52741.1| predicted protein [Trichoderma reesei QM6a]	afm:AFUA_4G09810 hypothetical protein	gnl|CDD|187579 cd05271, NDUFA9_like_SDR_a, NADH dehydrogenase (ubiquinone) 1 alpha subcomplex, subunit 9, 39 kDa, (NDUFA9) -like, atypical (a) SDRs. This subgroup of extended SDR-like proteins are atypical SDRs. They have a glycine-rich NAD(P)-binding motif similar to the typical SDRs, GXXGXXG, and have the YXXXK active site motif (though not the other residues of the SDR tetrad). Members identif…	NAD dependent epimerase/dehydratase n=1 Tax=Glomerella graminicola M1.001 RepID=E3Q8D4_COLGM	GO:0007275 multicellular organismal development	No hits found	No hits found	No	Yes	Yes
Cc_2682	240.638	296.426	ref|XP_003054519.1| predicted protein [Nectria haematococca mpVI 77-13-4]_x0001_sp|C7YIH6|FCJ1_NECH7 RecName: Full=Formation of crista junctions protein 1; Flags: Precursor_x0001_gb|EEU48806.1| predicted protein [Nectria haematococca mpVI 77-13-4]	fgr:FG00686.1 hypothetical protein	gnl|CDD|192351 pfam09731, Mitofilin, Mitochondrial inner membrane protein. Mitofilin controls mitochondrial cristae morphology. Mitofilin is enriched in the narrow space between the inner boundary and the outer membranes, where it forms a homotypic interaction and assembles into a large multimeric protein complex. The first 78 amino acids contain a typical amino-terminal-cleavable mitochondrial p…	Formation of crista junctions protein 1 n=1 Tax=Nectria haematococca mpVI 77-13-4 RepID=FCJ1_NECH7	No hits found	No hits found	No hits found	No	Yes	Yes
Cc_4202	150.79	149.176	gi|340522369|gb|EGR52602.1| predicted protein [Trichoderma reesei QM6a]	ssl:SS1G_04914 hypothetical protein	gnl|CDD|30970 COG0625, Gst, Glutathione S-transferase [Posttranslational modification, protein turnover, chaperones].	Glutathione S-transferase n=1 Tax=Glomerella graminicola M1.001 RepID=E3QE80_COLGM	No hits found	No hits found	No hits found	No	Yes	Yes
Cc_1526	199.953	192.196	gb|ACI68759.1| NADH dehydrogenase 1 beta subcomplex subunit 9 [Salmo salar]	pan:PODANSg9219 hypothetical protein; K03965 NADH dehydrogenase (ubiquinone) 1 beta subcomplex 9 [EC:1.6.5.3 1.6.99.3]	gnl|CDD|191260 pfam05347, Complex1_LYR, Complex 1 protein (LYR family). Proteins in this family have been identified as a component of the higher eukaryotic NADH complex. In Saccharomyces cerevisiae, the Isd11 protein has been shown to play a role in Fe/S cluster biogenesis in mitochondria. We have named this family LYR after a highly conserved tripeptide motif close to the N-terminus of these pr…	NADH dehydrogenase 1 beta subcomplex subunit 9 n=1 Tax=Salmo salar RepID=B5XD39_SALSA	No hits found	No hits found	No hits found	No	Yes	Yes
Cc_2911	33.2145	29.1776	gi|46111323|ref|XP_382719.1| hypothetical protein FG02543.1 [Gibberella zeae PH-1]	fgr:FG02543.1 hypothetical protein	gnl|CDD|161681 TIGR00049, TIGR00049, Iron-sulfur cluster assembly accessory protein. Proteins in this subfamily appear to be associated with the process of FeS-cluster assembly. The HesB proteins are associated with the nif gene cluster and the Rhizobium gene IscN has been shown to be required for nitrogen fixation. Nitrogenase includes multiple FeS clusters and many genes for their assembly. The…	Iron-sulfur cluster assembly accessory protein Isa2, putative n=1 Tax=Metarhizium anisopliae ARSEF 23 RepID=E9EQC8_METAR	No hits found	No hits found	No hits found	No	Yes	Yes
Cc_6457	69.2728	71.9321	gi|310795249|gb|EFQ30710.1| hypothetical protein GLRG_05854 [Glomerella graminicola M1.001]	fgr:FG05639.1 hypothetical protein	gnl|CDD|192802 pfam11709, Mit_ribos_Mrp51, Mitochondrial ribosomal protein subunit. This family is the mitochondrial ribosomal small-subunit protein Mrp51. Its function is not entirely clear, but deletion of the MRP51 gene completely blocked mitochondrial gene expression.	Whole genome shotgun sequence assembly, scaffold_35 n=1 Tax=Sordaria macrospora k-hell RepID=D1ZI95_SORMK	No hits found	No hits found	No hits found	No	Yes	Yes
Cc_2660	142.479	72.4045	ref|XP_965317.1| hypothetical protein NCU03217 [Neurospora crassa OR74A]_x0001_gb|EAA36081.1| hypothetical protein NCU03217 [Neurospora crassa OR74A]	ncr:NCU03217 similar to Mrs7p	gnl|CDD|116380 pfam07766, LETM1, LETM1-like protein. Members of this family are inner mitochondrial membrane proteins which play a role in potassium and hydrogen ion exchange. Deletion of LETM1 is thought to be involved in the development of Wolf-Hirschhorn syndrome in humans.	Predicted protein n=1 Tax=Nectria haematococca mpVI 77-13-4 RepID=C7ZNW2_NECH7	No hits found	No hits found	No hits found	No	Yes	Yes
Cc_5295	186.654	155.945	gi|310796235|gb|EFQ31696.1| hypothetical protein GLRG_06671 [Glomerella graminicola M1.001]	ncr:NCU06086 hypothetical protein	gnl|CDD|145466 pfam02330, MAM33, Mitochondrial glycoprotein. This mitochondrial matrix protein family contains members of the MAM33 family which bind to the globular 'heads' of C1Q. It is thought to be involved in mitochondrial oxidative phosphorylation and in nucleus-mitochondrion interactions.	Suaprga1 n=1 Tax=Verticillium albo-atrum VaMs.102 RepID=C9SDN5_VERA1	No hits found	No hits found	No hits found	No	Yes	Yes
Cc_2706	130.291	121.071	ref|XP_388593.1| hypothetical protein FG08417.1 [Gibberella zeae PH-1]	fgr:FG08417.1 hypothetical protein	gnl|CDD|189435 pfam00177, Ribosomal_S7, Ribosomal protein S7p/S5e. This family contains ribosomal protein S7 from prokaryotes and S5 from eukaryotes.	Predicted protein (Fragment) n=1 Tax=Hordeum vulgare subsp. vulgare RepID=F2DW20_HORVD	No hits found	No hits found	GO:0005622 intracellular	No	Yes	Yes
Cc_2065	300.208	387.399	ref|XP_003049810.1| predicted protein [Nectria haematococca mpVI 77-13-4]_x0001_gb|EEU44097.1| predicted protein [Nectria haematococca mpVI 77-13-4]	fgr:FG01604.1 hypothetical protein	gnl|CDD|189008 cd09601, M1_APN_2, Peptidase M1 Aminopeptidase N family incudes tricorn interacting factor F3, Endoplasmic reticulum aminopeptidase 1 (ERAP1), Aminopeptidase Q (APQ). This M1 peptidase family includes eukaryotic and bacterial members: aminopeptidase N (APN), aminopeptidase Q (APQ, laeverin), endoplasmic reticulum aminopeptidase 1 (ERAP1) as well as tricorn interacting factor F3. Am…	Predicted protein n=1 Tax=Nectria haematococca mpVI 77-13-4 RepID=C7YW20_NECH7	GO:0019538 protein metabolic process,GO:0009056 catabolic process	GO:0005488 binding,GO:0008233 peptidase activity	No hits found	No	Yes	Yes
Cc_3136	244.521	243.013	gi|310794331|gb|EFQ29792.1| glycine cleavage H-protein [Glomerella graminicola M1.001]	fgr:FG08976.1 hypothetical protein; K02437 glycine cleavage system H protein	gnl|CDD|179245 PRK01202, PRK01202, glycine cleavage system protein H; Provisional.	Glycine cleavage H-protein n=1 Tax=Glomerella graminicola M1.001 RepID=E3QFV7_COLGM	No hits found	No hits found	No hits found	No	Yes	Yes
Cc_1404	70.0771	75.8558	ref|XP_003008644.1| conserved hypothetical protein [Verticillium albo-atrum VaMs.102]_x0001_gb|EEY14218.1| conserved hypothetical protein [Verticillium albo-atrum VaMs.102]	ncr:NCU04644 hypothetical protein	gnl|CDD|191640 pfam06916, DUF1279, Protein of unknown function (DUF1279). This family represents the C-terminus (approx. 120 residues) of a number of eukaryotic proteins of unknown function.	Peptide alpha-N-acetyltransferase n=1 Tax=Metarhizium acridum CQMa 102 RepID=E9E1Q8_METAQ	No hits found	No hits found	No hits found	No	Yes	Yes
Cc_199	345.234	363.93	gb|EFY85320.1| NADH-ubiquinone oxidoreductase 29.9 kDa subunit [Metarhizium acridum CQMa 102]	fgr:FG01941.1 hypothetical protein; K03949 NADH dehydrogenase (ubiquinone) 1 alpha subcomplex 5 [EC:1.6.5.3 1.6.99.3]	gnl|CDD|191068 pfam04716, ETC_C1_NDUFA5, ETC complex I subunit conserved region. Family of eukaryotic NADH-ubiquinone oxidoreductase subunits (EC:1.6.5.3) (EC:1.6.99.3) from complex I of the electron transport chain initially identified in Neurospora crassa as a 29.9 kDa protein. The conserved region is found at the N-terminus of the member proteins.	NADH-ubiquinone oxidoreductase 29.9 kDa subunit n=1 Tax=Metarhizium acridum CQMa 102 RepID=E9EFH2_METAQ	GO:0007275 multicellular organismal development,GO:0006091 generation of precursor metabolites and energy	GO:0003824 catalytic activity	GO:0005623 cell,GO:0005739 mitochondrion	No	Yes	Yes
Cc_5120	801.482	461.796	gi|322710290|gb|EFZ01865.1| hypothetical protein MAA_03094 [Metarhizium anisopliae ARSEF 23]	No hits found	No hits found	Unassigned protein	No hits found	No hits found	No hits found	No	Yes	Yes
Cc_5635	93.5297	92.9293	gi|336473111|gb|EGO61271.1| hypothetical protein NEUTE1DRAFT_120283 [Neurospora tetrasperma FGSC 2508]	ncr:NCU03653 hypothetical protein	gnl|CDD|192323 pfam09597, IGR, IGR protein motif. This domain is found in fungal proteins and contains a conserved IGR motif. Its function is unknown.	IGR protein domain-containing protein n=1 Tax=Glomerella graminicola M1.001 RepID=E3QB42_COLGM	No hits found	No hits found	No hits found	No	Yes	Yes
Cc_1931	123.431	104.836	ref|XP_360671.1| hypothetical protein MGG_03214 [Magnaporthe oryzae 70-15]_x0001_gb|EDK00284.1| hypothetical protein MGG_03214 [Magnaporthe oryzae 70-15]	mgr:MGG_03214 MG03214.4; hypothetical protein; K03687 molecular chaperone GrpE	gnl|CDD|189807 pfam01025, GrpE, GrpE.	GrpE protein homolog n=1 Tax=Magnaporthe oryzae 70-15 RepID=A4R7L4_MAGO7	GO:0019538 protein metabolic process,GO:0007005 mitochondrion organization,GO:0015031 protein transport	GO:0030234 enzyme regulator activity,GO:0000166 nucleotide binding,GO:0005515 protein binding	GO:0005739 mitochondrion	No	Yes	Yes
Cc_6659	107.703	105.595	gi|310801445|gb|EFQ36338.1| hypothetical protein GLRG_11483 [Glomerella graminicola M1.001]	pan:PODANSg09880 hypothetical protein	gnl|CDD|192070 pfam08566, Pam17, Mitochondrial import protein Pam17. The presequence translocase-associated motor (PAM) drives the completion of preprotein translocation into the mitochondrial matrix. The Pam17 subunit is required for formation of a stable complex between cochaperones Pam16 and Pam18 and promotes the association of Pam16-Pam18 with the presequence translocase. Mitochondria lackin…	Predicted CDS Pa_1_6140 (Fragment) n=1 Tax=Podospora anserina S mat+ RepID=B2AB51_PODAN	GO:0006810 transport	No hits found	GO:0005623 cell,GO:0005739 mitochondrion	No	Yes	Yes
Cc_4960	638.625	657.127	gi|171689534|ref|XP_001909707.1| hypothetical protein [Podospora anserina S mat+]_x0001_gi|170944729|emb|CAP70840.1| unnamed protein product [Podospora anserina S mat+]	pan:PODANSg6743 hypothetical protein	gnl|CDD|191550 pfam06522, B12D, NADH-ubiquinone reductase complex 1 MLRQ subunit. The MLRQ subunit of mitochondrial NADH-ubiquinone reductase complex I is nuclear and is found in plants, insects, fungi and higher metazoans. It appears to act within the membrane and, in mammals, is highly expressed in muscle and neural tissue, indicative of a role in ATP generation.	Predicted CDS Pa_3_8980 n=1 Tax=Podospora anserina S mat+ RepID=B2B1C3_PODAN	No hits found	No hits found	No hits found	No	Yes	Yes
Cc_2850	38.1135	46.7877	gi|310793593|gb|EFQ29054.1| pentatricopeptide repeat domain-containing protein [Glomerella graminicola M1.001]	pan:PODANSg7973 hypothetical protein	No hits found	Pentatricopeptide repeat domain-containing protein n=1 Tax=Glomerella graminicola M1.001 RepID=E3QDW6_COLGM	No hits found	No hits found	No hits found	No	Yes	Yes
Cc_6311	667.943	885.406	gi|116181650|ref|XP_001220674.1| predicted protein [Chaetomium globosum CBS 148.51]_x0001_gi|88185750|gb|EAQ93218.1| predicted protein [Chaetomium globosum CBS 148.51]	pan:PODANSg10061 hypothetical protein	gnl|CDD|191030 pfam04568, IATP, Mitochondrial ATPase inhibitor, IATP. ATP synthase inhibitor prevents the enzyme from switching to ATP hydrolysis during collapse of the electrochemical gradient, for example during oxygen deprivation ATP synthase inhibitor forms a one to one complex with the F1 ATPase, possibly by binding at the alpha-beta interface. It is thought to inhibit ATP synthesis by preve…	Predicted protein n=1 Tax=Chaetomium globosum CBS 148.51 RepID=Q2HEA1_CHAGB	No hits found	No hits found	No hits found	No	Yes	Yes
Cc_5138	314.774	332.311	gi|341057679|gb|EGS24110.1| NADH dehydrogenase (ubiquinone)-like protein [Chaetomium thermophilum var. thermophilum DSM 1495]	pan:PODANSg1843 hypothetical protein; K03964 NADH dehydrogenase (ubiquinone) 1 beta subcomplex 8 [EC:1.6.5.3 1.6.99.3]	No hits found	Predicted CDS Pa_5_9940 (Fragment) n=1 Tax=Podospora anserina S mat+ RepID=B2AL90_PODAN	No hits found	GO:0003824 catalytic activity	No hits found	No	Yes	Yes
Cc_5306	30.3422	40.2532	gi|302922095|ref|XP_003053395.1| hypothetical protein NECHADRAFT_74487 [Nectria haematococca mpVI 77-13-4]_x0001_gi|256734336|gb|EEU47682.1| hypothetical protein NECHADRAFT_74487 [Nectria haematococca mpVI 77-13-4]	fgr:FG01281.1 hypothetical protein; K00231 protoporphyrinogen oxidase [EC:1.3.3.4]	gnl|CDD|31425 COG1232, HemY, Protoporphyrinogen oxidase [Coenzyme metabolism].	Protoporphyrinogen oxidase n=1 Tax=Glomerella graminicola M1.001 RepID=E3Q5P5_COLGM	No hits found	No hits found	No hits found	No	Yes	Yes
Cc_3313	60.5031	50.3685	gi|46105318|ref|XP_380463.1| hypothetical protein FG00287.1 [Gibberella zeae PH-1]	fgr:FG00287.1 hypothetical protein	gnl|CDD|30666 COG0318, CaiC, Acyl-CoA synthetases (AMP-forming)/AMP-acid ligases II [Lipid metabolism / Secondary metabolites biosynthesis, transport, and catabolism].	Predicted protein n=1 Tax=Nectria haematococca mpVI 77-13-4 RepID=C7YIW2_NECH7	GO:0008152 metabolic process	GO:0003824 catalytic activity	No hits found	No	Yes	Yes
Cc_5875	77.5121	72.1797	gi|336273916|ref|XP_003351712.1| hypothetical protein SMAC_00254 [Sordaria macrospora k-hell]_x0001_gi|289621286|emb|CBI52069.1| unnamed protein product [Sordaria macrospora]	ncr:NCU00977 hypothetical protein	gnl|CDD|30610 COG0261, RplU, Ribosomal protein L21 [Translation, ribosomal structure and biogenesis].	Whole genome shotgun sequence assembly, scaffold_7 n=1 Tax=Sordaria macrospora k-hell RepID=D1Z769_SORMK	No hits found	No hits found	No hits found	No	Yes	Yes
Cc_1975	32.8219	33.9983	ref|XP_003050555.1| hypothetical protein NECHADRAFT_84992 [Nectria haematococca mpVI 77-13-4]_x0001_gb|EEU44842.1| hypothetical protein NECHADRAFT_84992 [Nectria haematococca mpVI 77-13-4]	fgr:FG05966.1 hypothetical protein	No hits found	Whole genome shotgun sequence assembly, scaffold_20 n=1 Tax=Sordaria macrospora k-hell RepID=D1ZDP1_SORMK	No hits found	No hits found	No hits found	No	Yes	Yes
Cc_4426	176.486	195.933	No hits found	No hits found	gnl|CDD|191338 pfam05680, ATP-synt_E, ATP synthase E chain. This family consists of several ATP synthase E chain sequences which are components of the CF(0) subunit.	Unassigned protein	No hits found	No hits found	No hits found	No	Yes	Yes
Cc_3503	69.5688	87.8717	gi|310789750|gb|EFQ25283.1| hypothetical protein GLRG_00427 [Glomerella graminicola M1.001]	fgr:FG04130.1 hypothetical protein; K03885 NADH dehydrogenase [EC:1.6.99.3]	gnl|CDD|185553 PTZ00318, PTZ00318, NADH dehydrogenase-like protein; Provisional.	Predicted CDS Pa_7_5390 n=1 Tax=Podospora anserina S mat+ RepID=B2AVZ3_PODAN	GO:0008152 metabolic process	GO:0000166 nucleotide binding,GO:0003824 catalytic activity	No hits found	No	Yes	Yes
Cc_7026	270.229	314.893	gi|322705801|gb|EFY97384.1| Alpha-1,2 glucosyltransferase alg-10 [Metarhizium anisopliae ARSEF 23]	pan:PODANSg3598 hypothetical protein	gnl|CDD|118327 pfam09796, QCR10, Ubiquinol-cytochrome-c reductase complex subunit (QCR10). The QCR10 family of proteins are a component of the ubiquinol-cytochrome c reductase complex (also known as complex III or cytochrome b-c1 complex). This complex is located on the inner mitochondrial membrane and it couples electron transfer from ubiquinol to cytochrome. This subunit (QCR10) is required for…	Alpha-1,2 glucosyltransferase alg-10 n=1 Tax=Metarhizium anisopliae ARSEF 23 RepID=E9F427_METAR	No hits found	No hits found	No hits found	No	Yes	Yes
Cc_6054	41.4315	40.2733	gi|302412627|ref|XP_003004146.1| RNA12 [Verticillium albo-atrum VaMs.102]_x0001_gi|261356722|gb|EEY19150.1| RNA12 [Verticillium albo-atrum VaMs.102]	fgr:FG00836.1 hypothetical protein	gnl|CDD|151020 pfam10443, RNA12, RNA12 protein. This family includes RNA12 from S. cerevisiae. That protein contains an RRM domain. This region is C-terminal to that and includes a P-loop motif suggesting this region binds to NTP. The RNA12 proteins is involved in pre-rRNA maturation.	RNA12 n=1 Tax=Verticillium albo-atrum VaMs.102 RepID=C9SKD2_VERA1	No hits found	GO:0003676 nucleic acid binding	GO:0005623 cell	No	Yes	Yes
Cc_6607	43.9012	37.945	gi|340518921|gb|EGR49161.1| predicted protein [Trichoderma reesei QM6a]	fgr:FG10780.1 hypothetical protein	gnl|CDD|31909 COG1723, COG1723, Uncharacterized conserved protein [Function unknown].	Predicted protein n=1 Tax=Nectria haematococca mpVI 77-13-4 RepID=C7Z133_NECH7	No hits found	No hits found	No hits found	No	Yes	Yes
Cc_1258	83.8527	61.4372	ref|XP_001910799.1| hypothetical protein [Podospora anserina S mat+]_x0001_emb|CAP72623.1| unnamed protein product [Podospora anserina S mat+]	pan:PODANSg7840 hypothetical protein	No hits found	Predicted CDS Pa_2_550 n=1 Tax=Podospora anserina S mat+ RepID=B2B499_PODAN	No hits found	No hits found	No hits found	No	Yes	Yes
Cc_5532	283.048	342.192	gi|39941990|ref|XP_360532.1| hypothetical protein MGG_10844 [Magnaporthe oryzae 70-15]_x0001_gi|59803096|gb|AAX07707.1| NADH-ubiquinone oxidoreductase-like protein [Magnaporthe grisea]_x0001_gi|145021655|gb|EDK05784.1| hypothetical protein MGG_10844 [Magnaporthe oryzae 70-15]	mgr:MGG_10844 MG10844.4; hypothetical protein	No hits found	NADH-ubiquinone oxidoreductase-like protein n=2 Tax=Magnaporthe RepID=Q5EMU6_MAGGR	No hits found	No hits found	No hits found	No	Yes	Yes
Cc_6709	68.0126	60.8534	gi|46127917|ref|XP_388512.1| hypothetical protein FG08336.1 [Gibberella zeae PH-1]	fgr:FG08336.1 hypothetical protein	No hits found	Whole genome shotgun sequence assembly, scaffold_2 n=1 Tax=Sordaria macrospora k-hell RepID=D1Z3F7_SORMK	No hits found	No hits found	No hits found	No	Yes	Yes
Cc_3264	3684.13	4359.42	gi|336467552|gb|EGO55716.1| H+-transporting two-sector ATPase lipid-binding protein precursor [Neurospora tetrasperma FGSC 2508]	ncr:NCU02250 ATP synthase protein 9, mitochondrial precursor; K02128 F-type H+-transporting ATPase subunit c [EC:3.6.3.14]	gnl|CDD|164765 MTH00222, ATP9, ATP synthase F0 subunit 9; Provisional.	Whole genome shotgun sequence assembly, scaffold_9 n=1 Tax=Sordaria macrospora k-hell RepID=D1Z8Z1_SORMK	GO:0006091 generation of precursor metabolites and energy,GO:0006139 nucleobase, nucleoside, nucleotide and nucleic acid metabolic process,GO:0006811 ion transport,GO:0009058 biosynthetic process	GO:0005215 transporter activity	GO:0005739 mitochondrion,GO:0005622 intracellular,GO:0043234 protein complex	No	Yes	Yes
Cc_4975	63.6806	65.3157	gi|302419179|ref|XP_003007420.1| 50S ribosomal protein Mrp49 [Verticillium albo-atrum VaMs.102]_x0001_gi|261353071|gb|EEY15499.1| 50S ribosomal protein Mrp49 [Verticillium albo-atrum VaMs.102]	pan:PODANSg6526 hypothetical protein	gnl|CDD|191176 pfam05047, L51_S25_CI-B8, Mitochondrial ribosomal protein L51 / S25 / CI-B8 domain. The proteins in this family are located in the mitochondrion. The family includes ribosomal protein L51, and S25. This family also includes mitochondrial NADH-ubiquinone oxidoreductase B8 subunit (CI-B8) EC:1.6.5.3. It is not known whether all members of this family form part of the NADH-ubiquinone …	50S ribosomal protein Mrp49 n=1 Tax=Verticillium albo-atrum VaMs.102 RepID=C9SAS5_VERA1	No hits found	No hits found	No hits found	No	Yes	Yes
Cc_4642	55.8994	99.4844	gi|302923093|ref|XP_003053603.1| hypothetical protein NECHADRAFT_32036 [Nectria haematococca mpVI 77-13-4]_x0001_gi|256734544|gb|EEU47890.1| hypothetical protein NECHADRAFT_32036 [Nectria haematococca mpVI 77-13-4]	fgr:FG00486.1 hypothetical protein	gnl|CDD|190914 pfam04227, Indigoidine_A, Indigoidine synthase A like protein. Indigoidine is a blue pigment synthesised by Erwinia chrysanthemi implicated in pathogenicity and protection from oxidative stress. IdgA is involved in indigoidine biosynthesis, but its specific function is unknown.	Indigoidine synthase A like protein n=1 Tax=Glomerella graminicola M1.001 RepID=E3Q5W8_COLGM	No hits found	No hits found	No hits found	No	Yes	Yes
Cc_2947	128.056	134.42	gi|310792098|gb|EFQ27625.1| hypothetical protein GLRG_02769 [Glomerella graminicola M1.001]	pan:PODANSg6242 hypothetical protein	gnl|CDD|148544 pfam06984, MRP-L47, Mitochondrial 39-S ribosomal protein L47 (MRP-L47). This family represents the N-terminal region (approximately 8 residues) of the eukaryotic mitochondrial 39-S ribosomal protein L47 (MRP-L47). Mitochondrial ribosomal proteins (MRPs) are the counterparts of the cytoplasmic ribosomal proteins, in that they fulfil similar functions in protein biosynthesis. However…	50S ribosomal protein L4 n=1 Tax=Metarhizium anisopliae ARSEF 23 RepID=E9F1P9_METAR	No hits found	No hits found	GO:0005737 cytoplasm,GO:0043226 organelle,GO:0005622 intracellular	No	Yes	Yes
Cc_4832	172.061	139.712	gi|310799748|gb|EFQ34641.1| hypothetical protein GLRG_09785 [Glomerella graminicola M1.001]	ure:UREG_02181 mitochondrial genome maintenance protein mgm101	gnl|CDD|115097 pfam06420, Mgm101p, Mitochondrial genome maintenance MGM101. The mgm101 gene was identified as essential for maintenance of the mitochondrial genome in Saccharomyces cerevisiae. Based on its DNA-binding activity, and experimental work with a temperature-sensitive mgm101 mutant, it has been proposed that the mgm101 gene product performs an essential function in the repair of oxidati…	Mitochondrial genome maintenance protein mgm101 n=1 Tax=Uncinocarpus reesii 1704 RepID=C4JEM1_UNCRE	GO:0007005 mitochondrion organization	No hits found	GO:0005739 mitochondrion,GO:0000229 cytoplasmic chromosome	No	Yes	Yes
Cc_2620	296.718	365.669	ref|XP_380820.1| hypothetical protein FG00644.1 [Gibberella zeae PH-1]	fgr:FG00644.1 hypothetical protein; K00415 ubiquinol-cytochrome c reductase core subunit 2 [EC:1.10.2.2]	gnl|CDD|189663 pfam00675, Peptidase_M16, Insulinase (Peptidase family M16).	Predicted protein n=1 Tax=Nectria haematococca mpVI 77-13-4 RepID=C7YHZ5_NECH7	GO:0006810 transport,GO:0019538 protein metabolic process,GO:0009056 catabolic process,GO:0006091 generation of precursor metabolites and energy	GO:0008233 peptidase activity,GO:0005488 binding	GO:0005739 mitochondrion,GO:0005623 cell	No	Yes	Yes
Cc_2986	151.861	153.593	gi|302923726|ref|XP_003053737.1| hypothetical protein NECHADRAFT_75183 [Nectria haematococca mpVI 77-13-4]_x0001_gi|256734678|gb|EEU48024.1| hypothetical protein NECHADRAFT_75183 [Nectria haematococca mpVI 77-13-4]	fgr:FG00939.1 hypothetical protein; K09531 DnaJ homolog subfamily C member 11	gnl|CDD|192860 pfam11875, DUF3395, Domain of unknown function (DUF3395). This domain is functionally uncharacterised. This domain is found in eukaryotes. This presumed domain is typically between 147 to 176 amino acids in length. This domain is found associated with pfam00226.	DnaJ domain-containing protein n=1 Tax=Glomerella graminicola M1.001 RepID=E3Q420_COLGM	No hits found	No hits found	No hits found	No	Yes	Yes
Cc_1306	52.9627	50.5247	gb|EFY98368.1| translation elongation factor G2, putative [Metarhizium anisopliae ARSEF 23]	fgr:FG05083.1 hypothetical protein; K02355 elongation factor EF-G [EC:3.6.5.3]	gnl|CDD|30828 COG0480, FusA, Translation elongation factors (GTPases) [Translation, ribosomal structure and biogenesis].	Translation elongation factor G2, putative n=1 Tax=Metarhizium anisopliae ARSEF 23 RepID=E9F1J6_METAR	No hits found	No hits found	No hits found	No	Yes	Yes
Cc_5082	248.459	135.379	gi|310793642|gb|EFQ29103.1| hypothetical protein GLRG_04247 [Glomerella graminicola M1.001]	mgr:MGG_07212 MG07212.4; hypothetical protein	No hits found	Unassigned protein	No hits found	No hits found	No hits found	No	Yes	Yes
Cc_7076	193.093	194.7	gi|46128305|ref|XP_388706.1| hypothetical protein FG08530.1 [Gibberella zeae PH-1]	fgr:FG08530.1 hypothetical protein	No hits found	Predicted protein n=1 Tax=Nectria haematococca mpVI 77-13-4 RepID=C7YML6_NECH7	No hits found	No hits found	No hits found	No	Yes	Yes
Cc_3320	50.2543	38.9751	gi|302915457|ref|XP_003051539.1| hypothetical protein NECHADRAFT_37767 [Nectria haematococca mpVI 77-13-4]_x0001_gi|256732478|gb|EEU45826.1| hypothetical protein NECHADRAFT_37767 [Nectria haematococca mpVI 77-13-4]	fgr:FG06298.1 hypothetical protein	gnl|CDD|34783 COG5184, ATS1, Alpha-tubulin suppressor and related RCC1 domain-containing proteins [Cell division and chromosome partitioning / Cytoskeleton].	Whole genome shotgun sequence assembly, scaffold_9 n=1 Tax=Sordaria macrospora k-hell RepID=D1Z905_SORMK	No hits found	No hits found	No hits found	No	Yes	Yes
Cc_211	231.246	264.262	ref|XP_369843.1| hypothetical protein MGG_06358 [Magnaporthe oryzae 70-15]_x0001_gb|EDK00728.1| hypothetical protein MGG_06358 [Magnaporthe oryzae 70-15]	mgr:MGG_06358 MG06358.4; hypothetical protein	gnl|CDD|128413 smart00102, ADF, Actin depolymerisation factor/cofilin -like domains. Severs actin filaments and binds to actin monomers.	Actin binding protein n=1 Tax=Metarhizium acridum CQMa 102 RepID=E9EBA4_METAQ	No hits found	No hits found	No hits found	No	Yes	Yes
Cc_6928	163.05	129.743	gi|302920860|ref|XP_003053163.1| hypothetical protein NECHADRAFT_99677 [Nectria haematococca mpVI 77-13-4]_x0001_gi|256734103|gb|EEU47450.1| hypothetical protein NECHADRAFT_99677 [Nectria haematococca mpVI 77-13-4]	fgr:FG08564.1 hypothetical protein	gnl|CDD|116565 pfam07955, DUF1687, Protein of unknown function (DUF1687). This is a putative redox protein which is predicted to have a thioredoxin fold containing a single active cysteine.	Fatty acid desaturase n=1 Tax=Metarhizium acridum CQMa 102 RepID=E9E4P3_METAQ	GO:0008152 metabolic process	GO:0003824 catalytic activity	No hits found	No	Yes	Yes
Cc_1314	71.0721	64.771	gb|EFQ25485.1| tRNA synthetase class I [Glomerella graminicola M1.001]	fgr:FG00744.1 hypothetical protein; K01866 tyrosyl-tRNA synthetase [EC:6.1.1.1]	gnl|CDD|180311 PRK05912, PRK05912, tyrosyl-tRNA synthetase; Validated.	tRNA synthetase class I n=1 Tax=Glomerella graminicola M1.001 RepID=E3Q4H3_COLGM	GO:0006412 translation,GO:0006139 nucleobase, nucleoside, nucleotide and nucleic acid metabolic process	GO:0005488 binding,GO:0003824 catalytic activity	GO:0005737 cytoplasm	No	Yes	Yes
Cc_5940	90.0496	97.7295	gi|116182982|ref|XP_001221340.1| hypothetical protein CHGG_02119 [Chaetomium globosum CBS 148.51]_x0001_gi|88186416|gb|EAQ93884.1| hypothetical protein CHGG_02119 [Chaetomium globosum CBS 148.51]	pan:PODANSg09242 hypothetical protein	gnl|CDD|190507 pfam03031, NIF, NLI interacting factor-like phosphatase. This family contains a number of NLI interacting factor isoforms and also an N-terminal regions of RNA polymerase II CTC phosphatase and FCP1 serine phosphatase. This region has been identified as the minimal phosphatase domain.	Predicted protein n=1 Tax=Nectria haematococca mpVI 77-13-4 RepID=C7ZP05_NECH7	GO:0006810 transport	No hits found	GO:0005623 cell	No	Yes	Yes
Cc_152	38.4695	38.8865	gb|EFQ26449.1| hypothetical protein GLRG_01593 [Glomerella graminicola M1.001]	fgr:FG00995.1 hypothetical protein	No hits found	Predicted protein n=1 Tax=Nectria haematococca mpVI 77-13-4 RepID=C7YGW1_NECH7	No hits found	No hits found	No hits found	No	Yes	Yes
Cc_3435	103.022	100.147	gi|302423074|ref|XP_003009367.1| ATP-dependent RNA helicase mss116 [Verticillium albo-atrum VaMs.102]_x0001_gi|261352513|gb|EEY14941.1| ATP-dependent RNA helicase mss116 [Verticillium albo-atrum VaMs.102]	ncr:NCU07670 hypothetical protein	gnl|CDD|30859 COG0513, SrmB, Superfamily II DNA and RNA helicases [DNA replication, recombination, and repair / Transcription / Translation, ribosomal structure and biogenesis].	ATP-dependent RNA helicase mss116 n=1 Tax=Verticillium albo-atrum VaMs.102 RepID=C9S8P9_VERA1	GO:0007275 multicellular organismal development	GO:0005488 binding,GO:0016787 hydrolase activity	No hits found	No	Yes	Yes
Cc_1998	68.7063	51.0991	ref|XP_001905833.1| hypothetical protein [Podospora anserina S mat+]_x0001_emb|CAP66499.1| unnamed protein product [Podospora anserina S mat+]	pan:PODANSg2861 hypothetical protein	gnl|CDD|112471 pfam03656, Pam16, Pam16. The Pam16 protein is the fifth essential subunit of the pre-sequence translocase-associated protein import motor (PAM). In Saccharomyces cerevisiae, Pam16 is required for preprotein translocation into the matrix, but not for protein insertion into the inner membrane. Pam16 has a degenerate J domain. J-domain proteins play important regulatory roles as co-ch…	Predicted CDS Pa_4_3370 n=1 Tax=Podospora anserina S mat+ RepID=B2AQS1_PODAN	GO:0006810 transport,GO:0015031 protein transport	GO:0005515 protein binding	GO:0005739 mitochondrion	No	Yes	Yes
Cc_4417	264.785	302.905	gi|225677742|gb|EEH16026.1| conserved hypothetical protein [Paracoccidioides brasiliensis Pb03]	ani:AN0943.2 hypothetical protein	gnl|CDD|191069 pfam04718, ATP-synt_G, Mitochondrial ATP synthase g subunit. The Fo sector of the ATP synthase is a membrane bound complex which mediates proton transport. It is composed of nine different polypeptide subunits (a, b, c, d, e, f, g F6, A6L). The function of subunit g is currently unknown. The conserved region covers all but the very N-terminus of the member sequences. No prokaryotic…	Mitochondrial F1F0-ATP synthase g subunit, putative (AFU_orthologue; AFUA_1G16280) n=2 Tax=Emericella nidulans RepID=C8VUH9_EMENI	No hits found	No hits found	No hits found	No	Yes	Yes
Cc_145	168.215	159.166	ref|XP_003050469.1| hypothetical protein NECHADRAFT_49136 [Nectria haematococca mpVI 77-13-4]_x0001_gb|EEU44756.1| hypothetical protein NECHADRAFT_49136 [Nectria haematococca mpVI 77-13-4]	fgr:FG07019.1 hypothetical protein; K05605 3-hydroxyisobutyryl-CoA hydrolase [EC:3.1.2.4]	gnl|CDD|180165 PRK05617, PRK05617, 3-hydroxyisobutyryl-CoA hydrolase; Provisional.	3-hydroxyisobutyryl-CoA hydrolase, putative n=1 Tax=Metarhizium acridum CQMa 102 RepID=E9E7X1_METAQ	No hits found	GO:0003824 catalytic activity	No hits found	No	Yes	Yes
Cc_1813	184.568	179.451	ref|XP_387404.1| hypothetical protein FG07228.1 [Gibberella zeae PH-1]	fgr:FG07228.1 hypothetical protein	gnl|CDD|162311 TIGR01349, PDHac_trf_mito, pyruvate dehydrogenase complex dihydrolipoamide acetyltransferase, long form. This model represents one of several closely related clades of the dihydrolipoamide acetyltransferase subunit of the pyruvate dehydrogenase complex. It includes sequences from mitochondria and from alpha and beta branches of the proteobacteria, as well as from some other bacteri…	Predicted CDS Pa_7_9520 n=1 Tax=Podospora anserina S mat+ RepID=B2AX70_PODAN	No hits found	No hits found	No hits found	No	Yes	Yes
Cc_6842	277.42	259.661	gi|310795175|gb|EFQ30636.1| hypothetical protein GLRG_05780 [Glomerella graminicola M1.001]	fgr:FG02474.1 hypothetical protein; K03937 NADH dehydrogenase (ubiquinone) Fe-S protein 4 [EC:1.6.5.3 1.6.99.3]	gnl|CDD|113566 pfam04800, ETC_C1_NDUFA4, ETC complex I subunit conserved region. Family of pankaryotic NADH-ubiquinone oxidoreductase subunits (EC:1.6.5.3) (EC:1.6.99.3) from complex I of the electron transport chain initially identified in Neurospora crassa as a 21 kDa protein.	Predicted protein n=1 Tax=Nectria haematococca mpVI 77-13-4 RepID=C7Z8N9_NECH7	GO:0006091 generation of precursor metabolites and energy	GO:0003824 catalytic activity	GO:0005739 mitochondrion	No	Yes	Yes
Cc_7186	81.1374	83.5441	gi|302410091|ref|XP_003002879.1| RNase III domain-containing protein [Verticillium albo-atrum VaMs.102]_x0001_gi|261357903|gb|EEY20331.1| RNase III domain-containing protein [Verticillium albo-atrum VaMs.102]	ncr:NCU09826 hypothetical protein	No hits found	RNase III domain-containing protein n=1 Tax=Verticillium albo-atrum VaMs.102 RepID=C9SNG6_VERA1	No hits found	No hits found	No hits found	No	Yes	Yes
Cc_183	24.9467	21.8238	gb|EFQ27926.1| hypothetical protein GLRG_03070 [Glomerella graminicola M1.001]	ncr:NCU01304 hypothetical protein	gnl|CDD|117207 pfam08634, Pet127, Mitochondrial protein Pet127. Pet127 has been implicated in mitochondrial RNA stability and/or processing and is localised to the mitochondrial membrane.	Whole genome shotgun sequence assembly, scaffold_33 n=1 Tax=Sordaria macrospora k-hell RepID=D1ZHS7_SORMK	No hits found	No hits found	No hits found	No	Yes	Yes
Cc_4644	158.13	213.104	gi|322701069|gb|EFY92820.1| uridylate kinase [Metarhizium acridum CQMa 102]	fgr:FG07124.1 hypothetical protein; K13800 UMP-CMP kinase [EC:2.7.4.- 2.7.4.14]	gnl|CDD|130426 TIGR01359, UMP_CMP_kin_fam, UMP-CMP kinase family. This subfamily of the adenylate kinase superfamily contains examples of UMP-CMP kinase, as well as others proteins with unknown specificity, some currently designated adenylate kinase. All known members are eukaryotic.	Uridylate kinase n=1 Tax=Metarhizium acridum CQMa 102 RepID=E9DTW0_METAQ	GO:0006139 nucleobase, nucleoside, nucleotide and nucleic acid metabolic process,GO:0009058 biosynthetic process	GO:0016301 kinase activity,GO:0000166 nucleotide binding	GO:0005737 cytoplasm	No	Yes	Yes
Cc_2761	70.8207	66.1995	gi|322695256|gb|EFY87067.1| isocitrate lyase [Metarhizium acridum CQMa 102]	fgr:FG00176.1 hypothetical protein; K01637 isocitrate lyase [EC:4.1.3.1]	gnl|CDD|178480 PLN02892, PLN02892, isocitrate lyase.	Isocitrate lyase n=1 Tax=Metarhizium acridum CQMa 102 RepID=E9EAF8_METAQ	GO:0008152 metabolic process	GO:0003824 catalytic activity	No hits found	No	Yes	Yes
Cc_6171	248.879	108.257	No hits found	No hits found	No hits found	NO HITS FOUND	No hits found	No hits found	No hits found	No	Yes	Yes
Cc_7003	940.313	1247.38	gi|302914926|ref|XP_003051274.1| predicted protein [Nectria haematococca mpVI 77-13-4]_x0001_gi|256732212|gb|EEU45561.1| predicted protein [Nectria haematococca mpVI 77-13-4]	mgr:MGG_09549 MG09549.4; hypothetical protein	No hits found	Predicted protein n=1 Tax=Nectria haematococca mpVI 77-13-4 RepID=C7YS15_NECH7	GO:0007275 multicellular organismal development	No hits found	No hits found	No	Yes	Yes
Cc_6488	26.9204	13.0336	gi|171677167|ref|XP_001903535.1| hypothetical protein [Podospora anserina S mat+]_x0001_gi|170936651|emb|CAP61310.1| unnamed protein product [Podospora anserina S mat+]	pan:PODANSg550 hypothetical protein	gnl|CDD|29257 cd00200, WD40, WD40 domain, found in a number of eukaryotic proteins that cover a wide variety of functions including adaptor/regulatory modules in signal transduction, pre-mRNA processing and cytoskeleton assembly; typically contains a GH dipeptide 11-24 residues from its N-terminus and the WD dipeptide at its C-terminus and is 40 residues long, hence the name WD40; between GH and …	Predicted CDS Pa_3_10930 n=1 Tax=Podospora anserina S mat+ RepID=B2ACZ5_PODAN	No hits found	No hits found	No hits found	No	Yes	No
Cc_5255	34.3343	37.0886	gi|322699626|gb|EFY91386.1| mitochondrial DNA helicase (Pif1), putative [Metarhizium acridum CQMa 102]	fgr:FG05522.1 hypothetical protein	gnl|CDD|191413 pfam05970, PIF1, PIF1-like helicase. This family includes homologues of the PIF1 helicase, which inhibits telomerase activity and is cell cycle regulated. This family includes a large number of largely uncharacterised plant proteins. This family includes a P-loop motif that is involved in nucleotide binding.	Mitochondrial DNA helicase (Pif1), putative n=1 Tax=Metarhizium acridum CQMa 102 RepID=E9DY51_METAQ	No hits found	GO:0016787 hydrolase activity,GO:0005488 binding	No hits found	No	Yes	No
Cc_3629	213.346	249.653	gi|302911869|ref|XP_003050584.1| predicted protein [Nectria haematococca mpVI 77-13-4]_x0001_gi|256731521|gb|EEU44871.1| predicted protein [Nectria haematococca mpVI 77-13-4]	fgr:FG05957.1 hypothetical protein	gnl|CDD|179430 PRK02487, PRK02487, hypothetical protein; Provisional.	Predicted protein n=1 Tax=Nectria haematococca mpVI 77-13-4 RepID=C7YUV0_NECH7	No hits found	No hits found	No hits found	No	Yes	No
Cc_5580	21.2035	20.7897	gi|302414114|ref|XP_003004889.1| conserved hypothetical protein [Verticillium albo-atrum VaMs.102]_x0001_gi|261355958|gb|EEY18386.1| conserved hypothetical protein [Verticillium albo-atrum VaMs.102]	fgr:FG01050.1 hypothetical protein	No hits found	Unassigned protein	No hits found	No hits found	No hits found	No	Yes	No
Cc_1471	17.0786	20.0656	tpg|DAA33949.1| TPA_inf: bifunctional dethiobiotin synthetase/adenosylmethionine-8-amino-7-oxononanoate aminotransferase [Gibberella zeae PH-1]	fgr:FG09048.1 hypothetical protein; K00833 adenosylmethionine-8-amino-7-oxononanoate aminotransferase [EC:2.6.1.62]	gnl|CDD|178557 PLN02974, PLN02974, adenosylmethionine-8-amino-7-oxononanoate transaminase.	Bifunctional dethiobiotin synthetase/adenosylmethionine-8-amino-7-oxononanoate aminotransferase n=1 Tax=Gibberella zeae PH-1 RepID=E6PBQ3_GIBZE	No hits found	GO:0003824 catalytic activity	No hits found	No	Yes	No
Cc_6016	119.217	123.852	gi|154295419|ref|XP_001548145.1| hypothetical protein BC1G_13188 [Botryotinia fuckeliana B05.10]_x0001_gi|150844056|gb|EDN19249.1| hypothetical protein BC1G_13188 [Botryotinia fuckeliana B05.10]	bfu:BC1G_13188 hypothetical protein ; K00645 [acyl-carrier-protein] S-malonyltransferase [EC:2.3.1.39]	gnl|CDD|30679 COG0331, FabD, (acyl-carrier-protein) S-malonyltransferase [Lipid metabolism].	Malonyl-acyl carrier protein n=1 Tax=Grosmannia clavigera kw1407 RepID=F0XSI2_GROCL	GO:0006810 transport	GO:0003824 catalytic activity	No hits found	No	Yes	No
Cc_843	25.2779	24.7006	gb|EFX03203.1| pentatricopeptide repeat protein [Grosmannia clavigera kw1407]	ncr:NCU07871 hypothetical protein	No hits found	Pentatricopeptide repeat protein n=1 Tax=Grosmannia clavigera kw1407 RepID=F0XGC9_GROCL	No hits found	No hits found	No hits found	No	Yes	No
Cc_2814	10.492	14.9339	gi|310795251|gb|EFQ30712.1| histone deacetylase domain-containing protein [Glomerella graminicola M1.001]	pan:PODANSg3671 hypothetical protein; K11484 histone deacetylase HOS3 [EC:3.5.1.98]	gnl|CDD|189741 pfam00850, Hist_deacetyl, Histone deacetylase domain. Histones can be reversibly acetylated on several lysine residues. Regulation of transcription is caused in part by this mechanism. Histone deacetylases catalyse the removal of the acetyl group. Histone deacetylases are related to other proteins.	Histone deacetylase domain-containing protein n=1 Tax=Glomerella graminicola M1.001 RepID=E3QI97_COLGM	No hits found	No hits found	GO:0005623 cell	No	Yes	No
Cc_4223	110.313	128.867	gi|322701077|gb|EFY92828.1| hypothetical protein MAC_01066 [Metarhizium acridum CQMa 102]	mgr:MGG_07722 MG07722.4; hypothetical protein	No hits found	Predicted CDS Pa_1_8475 n=1 Tax=Podospora anserina S mat+ RepID=B2A956_PODAN	No hits found	No hits found	No hits found	No	Yes	No
Cc_4389	43.6824	42.4986	gi|336265537|ref|XP_003347539.1| hypothetical protein SMAC_04845 [Sordaria macrospora k-hell]_x0001_gi|289617080|emb|CBI56148.1| unnamed protein product [Sordaria macrospora]	ncr:NCU11053 similar to 26S proteasome non-ATPase regulatory subunit 9; K06693 26S proteasome non-ATPase regulatory subunit 9	gnl|CDD|29042 cd00136, PDZ, PDZ domain, also called DHR (Dlg homologous region) or GLGF (after a conserved sequence motif). Many PDZ domains bind C-terminal polypeptides, though binding to internal (non-C-terminal) polypeptides and even to lipids has been demonstrated. Heterodimerization through PDZ-PDZ domain interactions adds to the domain's versatility, and PDZ domain-mediated interactions may…	Whole genome shotgun sequence assembly, scaffold_40 n=1 Tax=Sordaria macrospora k-hell RepID=D1ZJB4_SORMK	No hits found	No hits found	No hits found	No	Yes	No
Cc_1001	37.5682	36.3011	ref|XP_003349779.1| hypothetical protein SMAC_00667 [Sordaria macrospora k-hell]_x0001_emb|CBI53626.1| unnamed protein product [Sordaria macrospora]	ncr:NCU04082 hypothetical protein	No hits found	Whole genome shotgun sequence assembly, scaffold_17 n=1 Tax=Sordaria macrospora k-hell RepID=D1ZBM6_SORMK	No hits found	No hits found	No hits found	No	Yes	No
Cc_5574	72.8937	68.6803	gi|340520962|gb|EGR51197.1| predicted protein [Trichoderma reesei QM6a]	ncr:NCU07298 similar to CAIB/BAIF family enzyme	gnl|CDD|31989 COG1804, CaiB, Predicted acyl-CoA transferases/carnitine dehydratase [Energy production and conversion].	Predicted CDS Pa_6_8940 n=1 Tax=Podospora anserina S mat+ RepID=B2AN44_PODAN	GO:0008152 metabolic process	GO:0016740 transferase activity	No hits found	No	Yes	No
Cc_5560	142.947	97.9696	gi|171677167|ref|XP_001903535.1| hypothetical protein [Podospora anserina S mat+]_x0001_gi|170936651|emb|CAP61310.1| unnamed protein product [Podospora anserina S mat+]	pan:PODANSg550 hypothetical protein	gnl|CDD|29257 cd00200, WD40, WD40 domain, found in a number of eukaryotic proteins that cover a wide variety of functions including adaptor/regulatory modules in signal transduction, pre-mRNA processing and cytoskeleton assembly; typically contains a GH dipeptide 11-24 residues from its N-terminus and the WD dipeptide at its C-terminus and is 40 residues long, hence the name WD40; between GH and …	Predicted CDS Pa_3_10930 n=1 Tax=Podospora anserina S mat+ RepID=B2ACZ5_PODAN	No hits found	No hits found	No hits found	No	Yes	No
Cc_3171	56.0104	42.6946	gi|171677167|ref|XP_001903535.1| hypothetical protein [Podospora anserina S mat+]_x0001_gi|170936651|emb|CAP61310.1| unnamed protein product [Podospora anserina S mat+]	pan:PODANSg550 hypothetical protein	gnl|CDD|29257 cd00200, WD40, WD40 domain, found in a number of eukaryotic proteins that cover a wide variety of functions including adaptor/regulatory modules in signal transduction, pre-mRNA processing and cytoskeleton assembly; typically contains a GH dipeptide 11-24 residues from its N-terminus and the WD dipeptide at its C-terminus and is 40 residues long, hence the name WD40; between GH and …	Predicted CDS Pa_3_10930 n=1 Tax=Podospora anserina S mat+ RepID=B2ACZ5_PODAN	No hits found	No hits found	No hits found	No	Yes	No
Cc_5099	4.24537	4.13987	gi|302423196|ref|XP_003009428.1| conserved hypothetical protein [Verticillium albo-atrum VaMs.102]_x0001_gi|261352574|gb|EEY15002.1| conserved hypothetical protein [Verticillium albo-atrum VaMs.102]	fgr:FG04949.1 hypothetical protein	No hits found	Predicted CDS Pa_6_8030 n=1 Tax=Podospora anserina S mat+ RepID=B2B434_PODAN	No hits found	No hits found	No hits found	No	Yes	No
Cc_1607	12.5166	10.4356	ref|XP_003352300.1| hypothetical protein SMAC_02734 [Sordaria macrospora k-hell]_x0001_emb|CBI51786.1| unnamed protein product [Sordaria macrospora]	afv:AFLA_063670 hypothetical protein	gnl|CDD|191662 pfam06985, HET, Heterokaryon incompatibility protein (HET). This family represents a conserved region approximately 150 residues long within various heterokaryon incompatibility proteins that seem to be restricted to ascomycete fungi. Genetic differences in specific het genes prevent a viable heterokaryotic fungal cell from being formed by the fusion of filaments from two different…	Whole genome shotgun sequence assembly, scaffold_6 n=1 Tax=Sordaria macrospora k-hell RepID=D1Z6D6_SORMK	No hits found	No hits found	No hits found	No	Yes	No
Cc_3021	14.6544	12.9086	gi|336262806|ref|XP_003346185.1| hypothetical protein SMAC_05722 [Sordaria macrospora k-hell]_x0001_gi|289615703|emb|CBI57444.1| unnamed protein product [Sordaria macrospora]	mgr:MGG_00177 MG00177.4; hypothetical protein	No hits found	Whole genome shotgun sequence assembly, scaffold_63 n=1 Tax=Sordaria macrospora k-hell RepID=D1ZN10_SORMK	No hits found	No hits found	No hits found	No	Yes	No
Cc_5697	12.2291	7.3296	gi|116179990|ref|XP_001219844.1| hypothetical protein CHGG_00623 [Chaetomium globosum CBS 148.51]_x0001_gi|88184920|gb|EAQ92388.1| hypothetical protein CHGG_00623 [Chaetomium globosum CBS 148.51]	pan:PODANSg7911 hypothetical protein	gnl|CDD|177580 PHA03307, PHA03307, transcriptional regulator ICP4; Provisional.	GTP-binding protein EsdC n=1 Tax=Verticillium albo-atrum VaMs.102 RepID=C9S5Q4_VERA1	No hits found	No hits found	No hits found	No	Yes	No
Cc_4185	0.182553	0	No hits found	No hits found	No hits found	NO HITS FOUND	No hits found	No hits found	No hits found	No	Yes	No
Cc_3632	7.484	5.06286	No hits found	No hits found	gnl|CDD|183675 PRK12678, PRK12678, transcription termination factor Rho; Provisional.	Unassigned protein	No hits found	No hits found	No hits found	No	Yes	No
Cc_1693	3.07512	3.14276	No hits found	No hits found	No hits found	NO HITS FOUND	No hits found	No hits found	No hits found	No	Yes	No
Cc_6270	56.5623	42.5657	gi|171677167|ref|XP_001903535.1| hypothetical protein [Podospora anserina S mat+]_x0001_gi|170936651|emb|CAP61310.1| unnamed protein product [Podospora anserina S mat+]	pan:PODANSg550 hypothetical protein	gnl|CDD|29257 cd00200, WD40, WD40 domain, found in a number of eukaryotic proteins that cover a wide variety of functions including adaptor/regulatory modules in signal transduction, pre-mRNA processing and cytoskeleton assembly; typically contains a GH dipeptide 11-24 residues from its N-terminus and the WD dipeptide at its C-terminus and is 40 residues long, hence the name WD40; between GH and …	Predicted CDS Pa_3_10930 n=1 Tax=Podospora anserina S mat+ RepID=B2ACZ5_PODAN	No hits found	GO:0005488 binding	No hits found	No	Yes	No
Cc_1626	9.27248	8.03475	gb|EGS20576.1| hypothetical protein CTHT_0024100 [Chaetomium thermophilum var. thermophilum DSM 1495]	pan:PODANSg4848 hypothetical protein	gnl|CDD|190240 pfam02194, PXA, PXA domain. This domain is associated with PX domains pfam00787.	Predicted CDS Pa_7_2080 n=1 Tax=Podospora anserina S mat+ RepID=B2AVR2_PODAN	No hits found	No hits found	No hits found	No	Yes	No
Cc_3348	71.9751	60.4761	gi|302416169|ref|XP_003005916.1| BolA domain-containing protein [Verticillium albo-atrum VaMs.102]_x0001_gi|261355332|gb|EEY17760.1| BolA domain-containing protein [Verticillium albo-atrum VaMs.102]	fgr:FG00288.1 hypothetical protein; K05527 BolA protein	gnl|CDD|145069 pfam01722, BolA, BolA-like protein. This family consist of the morphoprotein BolA from E. coli and its various homologues. In E. coli over expression of this protein causes round morphology and may be involved in switching the cell between elongation and septation systems during cell division. The expression of BolA is growth rate regulated and is induced during the transition into…	BolA domain-containing protein n=1 Tax=Verticillium albo-atrum VaMs.102 RepID=C9SEX4_VERA1	No hits found	No hits found	No hits found	No	Yes	No
Cc_5387	17.9998	16.695	gi|310796323|gb|EFQ31784.1| translation initiation factor IF-2 [Glomerella graminicola M1.001]	fgr:FG06348.1 hypothetical protein; K02519 translation initiation factor IF-2	gnl|CDD|180006 PRK05306, infB, translation initiation factor IF-2; Validated.	Translation initiation factor IF-2 n=1 Tax=Glomerella graminicola M1.001 RepID=E3QLP6_COLGM	GO:0006412 translation,GO:0006139 nucleobase, nucleoside, nucleotide and nucleic acid metabolic process,GO:0009056 catabolic process	GO:0008135 translation factor activity, nucleic acid binding,GO:0016787 hydrolase activity,GO:0000166 nucleotide binding	GO:0005622 intracellular	No	Yes	No
Cc_1574	13.3764	8.60311	ref|XP_003049892.1| hypothetical protein NECHADRAFT_29913 [Nectria haematococca mpVI 77-13-4]_x0001_gb|EEU44179.1| hypothetical protein NECHADRAFT_29913 [Nectria haematococca mpVI 77-13-4]	fgr:FG01458.1 hypothetical protein	No hits found	Unassigned protein	No hits found	No hits found	No hits found	No	Yes	No
Cc_3306	21.4196	17.5419	gi|310796851|gb|EFQ32312.1| ATG C terminal domain-containing protein [Glomerella graminicola M1.001]	pan:PODANSg9159 hypothetical protein	gnl|CDD|192254 pfam09333, ATG_C, ATG C terminal domain. ATG2 (also known as Apg2) is a peripheral membrane protein. It functions in both cytoplasm to vacuole targeting and autophagy.	ATG C terminal domain-containing protein n=1 Tax=Glomerella graminicola M1.001 RepID=E3QN74_COLGM	No hits found	No hits found	No hits found	No	Yes	No
Cc_2907	50.9677	57.8204	gi|340514126|gb|EGR44394.1| predicted protein [Trichoderma reesei QM6a]	mgr:MGG_05996 MG05996.4; hypothetical protein; K11841 ubiquitin carboxyl-terminal hydrolase 10 [EC:3.1.2.15]	gnl|CDD|189551 pfam00443, UCH, Ubiquitin carboxyl-terminal hydrolase.	Whole genome shotgun sequence assembly, scaffold_22 n=1 Tax=Sordaria macrospora k-hell RepID=D1ZEK6_SORMK	No hits found	No hits found	No hits found	No	Yes	No
Cc_4134	40.7599	38.9929	gi|46105462|ref|XP_380535.1| hypothetical protein FG00359.1 [Gibberella zeae PH-1]	fgr:FG00359.1 hypothetical protein; K03869 cullin 3	gnl|CDD|35206 COG5647, COG5647, Cullin, a subunit of E3 ubiquitin ligase [Posttranslational modification, protein turnover, chaperones].	Putative cullulin 3 n=1 Tax=Metarhizium anisopliae ARSEF 23 RepID=E9EWF5_METAR	No hits found	No hits found	No hits found	No	Yes	No
Cc_4555	47.6092	52.0665	gi|340520995|gb|EGR51230.1| predicted protein [Trichoderma reesei QM6a]	mgr:MGG_04440 MG04440.4; hypothetical protein	gnl|CDD|192863 pfam11885, DUF3405, Protein of unknown function (DUF3405). This family of proteins are functionally uncharacterised. This protein is found in bacteria and eukaryotes. Proteins in this family are typically between 636 to 810 amino acids in length.	Whole genome shotgun sequence assembly, scaffold_4 n=1 Tax=Sordaria macrospora k-hell RepID=D1Z5I7_SORMK	No hits found	No hits found	No hits found	No	Yes	No
Cc_4861	98.2229	106.125	gi|310794524|gb|EFQ29985.1| hypothetical protein GLRG_05129 [Glomerella graminicola M1.001]	fgr:FG00649.1 hypothetical protein; K02988 small subunit ribosomal protein S5	gnl|CDD|30447 COG0098, RpsE, Ribosomal protein S5 [Translation, ribosomal structure and biogenesis].	37S ribosomal protein S5 n=1 Tax=Metarhizium acridum CQMa 102 RepID=E9E6X1_METAQ	No hits found	No hits found	GO:0005622 intracellular	No	Yes	No
Cc_1195	2.57981	2.61451	ref|XP_003050917.1| hypothetical protein NECHADRAFT_69635 [Nectria haematococca mpVI 77-13-4]_x0001_gb|EEU45204.1| hypothetical protein NECHADRAFT_69635 [Nectria haematococca mpVI 77-13-4]	ani:AN8888.2 hypothetical protein	No hits found	Predicted protein n=1 Tax=Aspergillus oryzae RIB40 RepID=Q2TVZ8_ASPOR	No hits found	No hits found	No hits found	No	Yes	No
Cc_1835	15.6583	13.9025	gb|EFQ30232.1| transcription initiation factor IIE subunit beta [Glomerella graminicola M1.001]	fgr:FG08619.1 hypothetical protein; K03137 transcription initiation factor TFIIE beta subunit	gnl|CDD|34773 COG5174, TFA2, Transcription initiation factor IIE, beta subunit [Transcription].	Transcription initiation factor IIE subunit beta n=1 Tax=Glomerella graminicola M1.001 RepID=E3QH70_COLGM	GO:0007275 multicellular organismal development	No hits found	No hits found	No	Yes	No
Cc_1619	15.5694	12.865	gb|EFQ35211.1| arrestin domain-containing protein [Glomerella graminicola M1.001]	pan:PODANSg6597 hypothetical protein	gnl|CDD|190408 pfam02752, Arrestin_C, Arrestin (or S-antigen), C-terminal domain. Ig-like beta-sandwich fold. Scop reports duplication with N-terminal domain.	Arrestin domain-containing protein n=1 Tax=Glomerella graminicola M1.001 RepID=E3QWH3_COLGM	No hits found	No hits found	No hits found	No	Yes	No
Cc_3520	22.5697	34.9806	gi|46111207|ref|XP_382661.1| hypothetical protein FG02485.1 [Gibberella zeae PH-1]	fgr:FG02485.1 hypothetical protein	gnl|CDD|153375 cd07363, 45_DOPA_Dioxygenase, The Class III extradiol dioxygenase, 4,5-DOPA Dioxygenase, catalyzes the incorporation of both atoms of molecular oxygen into 4,5-dihydroxy-phenylalanine. This subfamily is composed of plant 4,5-DOPA Dioxygenase, the uncharacterized Escherichia coli protein Jw3007, and similar proteins. 4,5-DOPA Dioxygenase catalyzes the incorporation of both atoms of …	Aromatic ring-opening dioxygenase LigB subunit, putative n=1 Tax=Penicillium marneffei ATCC 18224 RepID=B6QJD0_PENMQ	GO:0008152 metabolic process	GO:0005488 binding,GO:0003824 catalytic activity	No hits found	No	Yes	No
Cc_3947	38.5758	41.3598	gi|310793578|gb|EFQ29039.1| RanBP1 domain-containing protein [Glomerella graminicola M1.001]	fgr:FG09994.1 hypothetical protein	gnl|CDD|176272 cd00835, RanBD, Ran-binding domain. Ran-binding domain; This domain of approximately 150 residues shares structural similarity to the PH domain, but lacks detectable sequence similarity. Ran is a Ras-like nuclear small GTPase, which regulates receptor-mediated transport between the nucleus and the cytoplasm. RanGTP hydrolysis is stimulated by RanGAP together with the Ran-binding do…	RanBP1 domain-containing protein n=1 Tax=Glomerella graminicola M1.001 RepID=E3QDV1_COLGM	No hits found	No hits found	No hits found	No	Yes	No
Cc_5334	6.13723	8.81463	No hits found	No hits found	No hits found	NO HITS FOUND	No hits found	No hits found	No hits found	No	Yes	No
Cc_694	31.4548	30.9626	gb|EFY90174.1| hypothetical protein MAC_03689 [Metarhizium acridum CQMa 102]	mgr:MGG_00207 MG00207.4; hypothetical protein	No hits found	Predicted protein n=1 Tax=Neurospora crassa OR74A RepID=Q7RZT6_NEUCR	No hits found	No hits found	No hits found	No	Yes	No
Cc_6787	7.55146	6.78475	gi|116196930|ref|XP_001224277.1| hypothetical protein CHGG_05063 [Chaetomium globosum CBS 148.51]_x0001_gi|88180976|gb|EAQ88444.1| hypothetical protein CHGG_05063 [Chaetomium globosum CBS 148.51]	No hits found	gnl|CDD|165506 PHA03247, PHA03247, large tegument protein UL36; Provisional.	Mutator-like element transposase, putative n=1 Tax=Metarhizium anisopliae ARSEF 23 RepID=E9EJ44_METAR	No hits found	GO:0005488 binding	No hits found	No	Yes	No
Cc_5943	82.5624	74.5176	gi|46123693|ref|XP_386400.1| hypothetical protein FG06224.1 [Gibberella zeae PH-1]	fgr:FG06224.1 hypothetical protein	gnl|CDD|144021 pfam00276, Ribosomal_L23, Ribosomal protein L23.	Ribosomal protein L23 n=1 Tax=Glomerella graminicola M1.001 RepID=E3QAA8_COLGM	No hits found	No hits found	No hits found	No	Yes	No
Cc_4441	44.7293	56.7054	gi|171695474|ref|XP_001912661.1| hypothetical protein [Podospora anserina S mat+]_x0001_gi|170947979|emb|CAP60143.1| unnamed protein product [Podospora anserina S mat+]	pan:PODANSg09710 hypothetical protein; K03363 cell division cycle 20, cofactor of APC complex	gnl|CDD|29257 cd00200, WD40, WD40 domain, found in a number of eukaryotic proteins that cover a wide variety of functions including adaptor/regulatory modules in signal transduction, pre-mRNA processing and cytoskeleton assembly; typically contains a GH dipeptide 11-24 residues from its N-terminus and the WD dipeptide at its C-terminus and is 40 residues long, hence the name WD40; between GH and …	Predicted CDS Pa_1_4590 n=1 Tax=Podospora anserina S mat+ RepID=B2AAN1_PODAN	GO:0008150 biological_process	No hits found	No hits found	No	Yes	No
Cc_6503	252.269	375.088	gi|302403863|ref|XP_002999770.1| mannose-1-phosphate guanyltransferase [Verticillium albo-atrum VaMs.102]_x0001_gi|261361526|gb|EEY23954.1| mannose-1-phosphate guanyltransferase [Verticillium albo-atrum VaMs.102]	ssl:SS1G_13453 GDP-mannose pyrophosphorylase	gnl|CDD|133050 cd06428, M1P_guanylylT_A_like_N, N-terminal domain of M1P_guanylyl_A_ like proteins are likely to be a isoform of GDP-mannose pyrophosphorylase. N-terminal domain of the M1P-guanylyltransferase A-isoform like proteins: The proteins of this family are likely to be a isoform of GDP-mannose pyrophosphorylase. Their sequences are highly conserved with mannose-1-phosphate guanyltransfer…	Mannose-1-phosphate guanyltransferase n=1 Tax=Verticillium albo-atrum VaMs.102 RepID=C9SYT9_VERA1	GO:0009058 biosynthetic process	GO:0016740 transferase activity	No hits found	No	Yes	No
Cc_3848	18.1944	14.1048	gi|322711765|gb|EFZ03338.1| Mutator-like element transposase, putative [Metarhizium anisopliae ARSEF 23]	ncr:NCU06975 hypothetical protein	No hits found	Mutator-like element transposase, putative n=1 Tax=Metarhizium anisopliae ARSEF 23 RepID=E9EJL4_METAR	No hits found	No hits found	No hits found	No	Yes	No
Cc_5525	25.8066	33.1541	gi|302406054|ref|XP_003000863.1| condensin subunit Cnd3 [Verticillium albo-atrum VaMs.102]_x0001_gi|261360121|gb|EEY22549.1| condensin subunit Cnd3 [Verticillium albo-atrum VaMs.102]	mgr:MGG_08841 MG08841.4; hypothetical protein; K06678 condensin complex subunit 3	gnl|CDD|34815 COG5218, YCG1, Chromosome condensation complex Condensin, subunit G [Chromatin structure and dynamics / Cell division and chromosome partitioning].	Condensin subunit Cnd3 n=1 Tax=Verticillium albo-atrum VaMs.102 RepID=C9SUT4_VERA1	GO:0006996 organelle organization,GO:0007049 cell cycle	GO:0005488 binding	GO:0005694 chromosome,GO:0043234 protein complex,GO:0005634 nucleus,GO:0005829 cytosol	No	Yes	No
Cc_2807	95.5877	82.2499	gi|322695228|gb|EFY87040.1| serine/threonine-protein kinase Sgk2 [Metarhizium acridum CQMa 102]	cim:CIMG_07606 hypothetical protein	gnl|CDD|173623 cd00180, PKc, Catalytic domain of Protein Kinases. Protein Kinases (PKs), catalytic (c) domain. PKs catalyze the transfer of the gamma-phosphoryl group from ATP to serine/threonine or tyrosine residues on protein substrates. The PK family is part of a larger superfamily that includes the catalytic domains of RIO kinases, aminoglycoside phosphotransferase, choline kinase, phosphoino…	Serine/threonine-protein kinase Sgk2 n=1 Tax=Metarhizium acridum CQMa 102 RepID=E9EAP0_METAQ	No hits found	GO:0016301 kinase activity	No hits found	No	Yes	No
Cc_6093	3.61593	4.8944	gi|310796165|gb|EFQ31626.1| hypothetical protein GLRG_06915 [Glomerella graminicola M1.001]	ang:An02g02310 hypothetical protein	No hits found	Predicted protein n=1 Tax=Sclerotinia sclerotiorum 1980 UF-70 RepID=A7EZH3_SCLS1	No hits found	No hits found	No hits found	No	Yes	No
Cc_2499	26.7336	23.8987	ref|XP_001229562.1| hypothetical protein CHGG_03046 [Chaetomium globosum CBS 148.51]_x0001_gb|EAQ91111.1| hypothetical protein CHGG_03046 [Chaetomium globosum CBS 148.51]	fgr:FG06904.1 hypothetical protein	gnl|CDD|190076 pfam01709, DUF28, Domain of unknown function DUF28. This domain is found in bacterial and yeast proteins it compromises the entire length or central region of most of the proteins in the family, all of which are hypothetical with no known function. The average length of this domain is approximately 230 amino acids long.	DUF28 domain-containing protein n=1 Tax=Verticillium albo-atrum VaMs.102 RepID=C9SP87_VERA1	No hits found	No hits found	No hits found	No	Yes	No
Cc_3075	58.0936	73.2706	gi|322699266|gb|EFY91029.1| AP-2 adaptor complex subunit alpha, putative [Metarhizium acridum CQMa 102]	ncr:NCU03440 similar to AP-2 adaptor complex subunit alpha; K11824 AP-2 complex subunit alpha	gnl|CDD|190050 pfam01602, Adaptin_N, Adaptin N terminal region. This family consists of the N terminal region of various alpha, beta and gamma subunits of the AP-1, AP-2 and AP-3 adaptor protein complexes. The adaptor protein (AP) complexes are involved in the formation of clathrin-coated pits and vesicles. The N-terminal region of the various adaptor proteins (APs) is constant by comparison to t…	AP-2 adaptor complex subunit alpha, putative n=1 Tax=Metarhizium acridum CQMa 102 RepID=E9DZ67_METAQ	GO:0006810 transport,GO:0015031 protein transport	GO:0005488 binding,GO:0005215 transporter activity	GO:0005737 cytoplasm,GO:0043234 protein complex	No	Yes	No
Cc_106	21.7878	13.5738	ref|XP_001903535.1| hypothetical protein [Podospora anserina S mat+]_x0001_emb|CAP61310.1| unnamed protein product [Podospora anserina S mat+]	pan:PODANSg550 hypothetical protein	gnl|CDD|29257 cd00200, WD40, WD40 domain, found in a number of eukaryotic proteins that cover a wide variety of functions including adaptor/regulatory modules in signal transduction, pre-mRNA processing and cytoskeleton assembly; typically contains a GH dipeptide 11-24 residues from its N-terminus and the WD dipeptide at its C-terminus and is 40 residues long, hence the name WD40; between GH and …	Predicted CDS Pa_3_10930 n=1 Tax=Podospora anserina S mat+ RepID=B2ACZ5_PODAN	No hits found	No hits found	No hits found	No	Yes	No
Cc_6538	22.8364	23.1655	gi|322698341|gb|EFY90112.1| mitochondrial ATPase (Afg1) [Metarhizium acridum CQMa 102]	fgr:FG09964.1 hypothetical protein	gnl|CDD|31674 COG1485, COG1485, Predicted ATPase [General function prediction only].	Mitochondrial ATPase (Afg1) n=1 Tax=Metarhizium acridum CQMa 102 RepID=E9E215_METAQ	No hits found	No hits found	No hits found	No	Yes	No
Cc_4219	5.56934	5.71054	gi|171695454|ref|XP_001912651.1| hypothetical protein [Podospora anserina S mat+]_x0001_gi|170947969|emb|CAP60133.1| unnamed protein product [Podospora anserina S mat+]	pan:PODANSg09700 hypothetical protein; K11498 centromeric protein E	gnl|CDD|30096 cd01374, KISc_CENP_E, Kinesin motor domain, CENP-E/KIP2-like subgroup, involved in chromosome movement and/or spindle elongation during mitosis. This catalytic (head) domain has ATPase activity and belongs to the larger group of P-loop NTPases. Kinesins are microtubule-dependent molecular motors that play important roles in intracellular transport and in cell division. In most kines…	Predicted CDS Pa_1_4490 n=1 Tax=Podospora anserina S mat+ RepID=B2AAM1_PODAN	No hits found	GO:0000166 nucleotide binding	No hits found	No	Yes	No
Cc_1470	14.8315	14.1134	gb|EFQ26793.1| aminotransferase class I and II [Glomerella graminicola M1.001]	pan:PODANSg530 hypothetical protein; K00652 8-amino-7-oxononanoate synthase [EC:2.3.1.47]	gnl|CDD|180327 PRK05958, PRK05958, 8-amino-7-oxononanoate synthase; Reviewed.	Aminotransferase class I and II n=1 Tax=Glomerella graminicola M1.001 RepID=E3Q7F5_COLGM	GO:0008152 metabolic process	GO:0005488 binding,GO:0016740 transferase activity	No hits found	No	Yes	No
Cc_6649	23.5012	27.3417	No hits found	No hits found	No hits found	NO HITS FOUND	No hits found	No hits found	No hits found	No	Yes	No
Cc_784	56.7647	64.0957	gb|EGR44594.1| predicted protein [Trichoderma reesei QM6a]	fgr:FG01620.1 hypothetical protein; K09518 DnaJ homolog subfamily B member 12	gnl|CDD|188212 TIGR02349, DnaJ_bact, chaperone protein DnaJ. This model represents bacterial forms of DnaJ, part of the DnaK-DnaJ-GrpE chaperone system. The three components typically are encoded by consecutive genes. DnaJ homologs occur in many genomes, typically not near DnaK and GrpE-like genes; most such genes are not included by this family. Eukaryotic (mitochondrial and chloroplast) forms a…	DnaJ domain-containing protein n=1 Tax=Glomerella graminicola M1.001 RepID=E3QVF8_COLGM	No hits found	No hits found	No hits found	No	Yes	No
Cc_7176	20.2385	16.7062	gi|164425832|ref|XP_958012.2| hypothetical protein NCU04986 [Neurospora crassa OR74A]_x0001_gi|157071082|gb|EAA28776.2| hypothetical protein NCU04986 [Neurospora crassa OR74A]	ncr:NCU04986 hypothetical protein	No hits found	Whole genome shotgun sequence assembly, scaffold_18 n=1 Tax=Sordaria macrospora k-hell RepID=D1ZD80_SORMK	No hits found	No hits found	No hits found	No	Yes	No
Cc_2844	22.6206	22.6486	gi|116196056|ref|XP_001223840.1| hypothetical protein CHGG_04626 [Chaetomium globosum CBS 148.51]_x0001_gi|121932601|sp|Q2H0S0|IML1_CHAGB RecName: Full=Vacuolar membrane-associated protein IML1_x0001_gi|88180539|gb|EAQ88007.1| hypothetical protein CHGG_04626 [Chaetomium globosum CBS 148.51]	ncr:NCU07710 hypothetical protein	gnl|CDD|152692 pfam12257, DUF3608, Protein of unknown function (DUF3608). This domain family is found in eukaryotes, and is approximately 280 amino acids in length. The family is found in association with pfam00610.	Vacuolar membrane-associated protein IML1 n=1 Tax=Chaetomium globosum CBS 148.51 RepID=IML1_CHAGB	No hits found	No hits found	No hits found	No	Yes	No
Cc_6003	49.9048	64.8689	No hits found	No hits found	No hits found	NO HITS FOUND	No hits found	No hits found	No hits found	No	Yes	No
Cc_4628	5.00938	1.77664	gi|340522449|gb|EGR52682.1| predicted protein [Trichoderma reesei QM6a]	fgr:FG00531.1 hypothetical protein	gnl|CDD|190382 pfam02668, TauD, Taurine catabolism dioxygenase TauD, TfdA family. This family consists of taurine catabolism dioxygenases of the TauD, TfdA family. TauD from E. coli is a alpha-ketoglutarate-dependent taurine dioxygenase. This enzyme catalyses the oxygenolytic release of sulfite from taurine. TfdA from Burkholderia sp. is a 2,4-dichlorophenoxyacetic acid/alpha-ketoglutarate dioxyg…	Whole genome shotgun sequence assembly, scaffold_31 n=1 Tax=Sordaria macrospora k-hell RepID=D1ZHA1_SORMK	No hits found	GO:0003824 catalytic activity	No hits found	No	Yes	No
[truncated: 454 more rows]

## Sheet: 2B
Gene ID	RPKM CER1	RPKM CER2	NR	KEGG	CDD	Autofact	Biological process	Molecular function	Cellular component
[truncated: 52 more rows]
