# Supplementary material for: Global analyses of Ceratocystis cacaofunesta mitochondria: from genome to proteome
Source: BMC Genomics. 2013 Feb 11;14:91. doi: 10.1186/1471-2164-14-91 (PMC3605234; doi:10.1186/1471-2164-14-91)
Supplement: Additional file 4 — Table of all LC-MS/MS.data. Sheet 4A: all proteins identified by LC-MS/MS. Sheet 4B: new annotation proposed to hypothetical proteins. Sheet 4C: possible cellular location of proteins not predicted. [file 1471-2164-14-91-S4.xlsx]

## Sheet: 4A
Gene identification				Sample1			Sample 2
Gene Name	Accession number	Annotation	Molecular mass (kDa)	# Spectral counts	#Unique peptides	Protein coverage	# Spectral counts	#Unique peptides	Protein coverage
Cc_1759		gb|EFW98777.1| alpha-glucan branching enzyme [Grosmannia clavigera kw1407]	138	315	27	0.23	381	30	0.29
Cc_4194		gi|39972915|ref|XP_367848.1| mitochondrial F1 ATPase subunit alpha [Magnaporthe oryzae 70-15]_x0001_gi|145012523|gb|EDJ97177.1| mitochondrial F1 ATPase subunit alpha [Magnaporthe oryzae 70-15]	59	282	30	0.46	330	35	0.59
Cc_5480		gi|340975933|gb|EGS23048.1| putative ADP/ATP carrier protein [Chaetomium thermophilum var. thermophilum DSM 1495]	34	263	19	0.52	379	19	0.58
Cc_4152		gi|322698276|gb|EFY90047.1| putative acetohydroxy-acid isomeroreductase [Metarhizium acridum CQMa 102]	44	201	20	0.52	218	18	0.5
Cc_6770		gi|116179570|ref|XP_001219634.1| hypothetical protein CHGG_00413 [Chaetomium globosum CBS 148.51]_x0001_gi|88184710|gb|EAQ92178.1| hypothetical protein CHGG_00413 [Chaetomium globosum CBS 148.51]	86	146	31	0.48	239	35	0.49
Cc_3059		gi|116204753|ref|XP_001228187.1| conserved hypothetical protein [Chaetomium globosum CBS 148.51]_x0001_gi|88176388|gb|EAQ83856.1| conserved hypothetical protein [Chaetomium globosum CBS 148.51]	117	97	33	0.46	183	41	0.49
Cc_7064		gi|302895299|ref|XP_003046530.1| predicted protein [Nectria haematococca mpVI 77-13-4]_x0001_gi|256727457|gb|EEU40817.1| predicted protein [Nectria haematococca mpVI 77-13-4]	73	92	26	0.41	131	27	0.4
Cc_2966		gi|340519975|gb|EGR50212.1| succinate dehydrogenase [Trichoderma reesei QM6a]	69	89	21	0.38	154	24	0.47
Cc_6310		gi|85100389|ref|XP_960950.1| outer mitochondrial membrane protein porin [Neurospora crassa OR74A]_x0001_gi|130684|sp|P07144|VDAC_NEUCR RecName: Full=Mitochondrial outer membrane protein porin_x0001_gi|3057|emb|CAA29264.1| unnamed protein product [Neurospora crassa]_x0001_gi|28922484|gb|EAA31714.1| outer mitochondrial membrane protein porin [Neurospora crassa OR74A]_x0001_gi|28950165|emb|CAD71033.…	30	89	18	0.77	125	18	0.71
Cc_2768		gi|302422654|ref|XP_003009157.1| 3-isopropylmalate dehydrogenase [Verticillium albo-atrum VaMs.102]_x0001_gi|261352303|gb|EEY14731.1| 3-isopropylmalate dehydrogenase [Verticillium albo-atrum VaMs.102]	41	78	14	0.42	56	13	0.39
Cc_1235		gb|EFQ33153.1| short chain dehydrogenase [Glomerella graminicola M1.001]	97	68	30	0.49	98	33	0.5
Cc_1281		gb|EGS21364.1| malate dehydrogenase-like protein [Chaetomium thermophilum var. thermophilum DSM 1495]	36	66	15	0.39	126	22	0.53
Cc_1644		ref|XP_003053689.1| hypothetical protein NECHADRAFT_102383 [Nectria haematococca mpVI 77-13-4]_x0001_gb|EEU47976.1| hypothetical protein NECHADRAFT_102383 [Nectria haematococca mpVI 77-13-4]	23	66	15	0.62	64	15	0.62
Cc_2378		ref|XP_001593621.1| hypothetical protein SS1G_05049 [Sclerotinia sclerotiorum 1980]_x0001_gb|EDO02572.1| hypothetical protein SS1G_05049 [Sclerotinia sclerotiorum 1980 UF-70]	52	66	15	0.26	38	11	0.26
Cc_1663		ref|XP_003006896.1| citrate synthase [Verticillium albo-atrum VaMs.102]_x0001_gb|EEY16926.1| citrate synthase [Verticillium albo-atrum VaMs.102]	52	65	19	0.41	106	19	0.46
Cc_6318		gi|340519744|gb|EGR49982.1| translation elongation factor 1a [Trichoderma reesei QM6a]	54	61	8	0.2	86	11	0.27
Cc_4873		gi|320586014|gb|EFW98693.1| heat shock protein mitochondrial precursor [Grosmannia clavigera kw1407]	61	58	23	0.41	101	28	0.52
Cc_2975		gi|169771059|ref|XP_001819999.1| NADH-cytochrome b5 reductase 2 [Aspergillus oryzae RIB40]_x0001_gi|238486432|ref|XP_002374454.1| NADH-cytochrome b5 reductase, putative [Aspergillus flavus NRRL3357]_x0001_gi|121803823|sp|Q2UKB8|MCR1_ASPOR RecName: Full=NADH-cytochrome b5 reductase 2; AltName: Full=Mitochondrial cytochrome b reductase_x0001_gi|83767858|dbj|BAE57997.1| unnamed protein product [Aspe…	36	57	16	0.56	56	15	0.53
Cc_3468		gi|302908197|ref|XP_003049814.1| hypothetical protein NECHADRAFT_102957 [Nectria haematococca mpVI 77-13-4]_x0001_gi|256730750|gb|EEU44101.1| hypothetical protein NECHADRAFT_102957 [Nectria haematococca mpVI 77-13-4]	32	57	12	0.37	104	11	0.43
Cc_4659		gi|322705620|gb|EFY97204.1| carbamoyl-phosphate synthase arginine-specific large chain [Metarhizium anisopliae ARSEF 23]	127	56	28	0.29	73	27	0.3
Cc_2614		ref|XP_003053713.1| predicted protein [Nectria haematococca mpVI 77-13-4]_x0001_gb|EEU48000.1| predicted protein [Nectria haematococca mpVI 77-13-4]	32	52	12	0.66	66	11	0.56
Cc_1525		ref|XP_002999973.1| dihydrolipoyl dehydrogenase [Verticillium albo-atrum VaMs.102]_x0001_gb|EEY23583.1| dihydrolipoyl dehydrogenase [Verticillium albo-atrum VaMs.102]	53	50	18	0.37	94	22	0.59
Cc_6164		gi|310798916|gb|EFQ33809.1| pyruvate dehydrogenase complex dihydrolipoamide acetyltransferase [Glomerella graminicola M1.001]	47	50	17	0.47	51	16	0.31
Cc_4210		gi|336258803|ref|XP_003344209.1| hypothetical protein SMAC_08142 [Sordaria macrospora k-hell]_x0001_gi|289613676|emb|CBI59424.1| unnamed protein product [Sordaria macrospora]	46	49	17	0.49	46	17	0.56
Cc_4334		gi|310789977|gb|EFQ25510.1| flavocytochrome c [Glomerella graminicola M1.001]	67	49	16	0.26	53	14	0.36
Cc_896		NO HITS FOUND	26	47	11	0.44	63	10	0.55
Cc_1596		ref|XP_391061.1| SUCB_NEUCR Probable succinyl-CoA ligase [GDP-forming] beta-chain, mitochondrial precursor (Succinyl-CoA synthetase, beta chain) (SCS-beta) [Gibberella zeae PH-1]	48	44	14	0.27	52	13	0.32
Cc_2618		gb|EFZ03708.1| HEX1-like protein [Metarhizium anisopliae ARSEF 23]	64	43	10	0.22	32	8	0.17
Cc_2373		ref|XP_003048797.1| predicted protein [Nectria haematococca mpVI 77-13-4]_x0001_gb|EEU43084.1| predicted protein [Nectria haematococca mpVI 77-13-4]	45	42	10	0.31	43	12	0.32
Cc_3623		gi|310800143|gb|EFQ35036.1| isocitrate dehydrogenase [Glomerella graminicola M1.001]	49	42	18	0.38	41	14	0.34
Cc_5001		gi|310790995|gb|EFQ26528.1| ATP synthase F1 [Glomerella graminicola M1.001]	33	42	8	0.35	74	11	0.5
Cc_6882		gi|46109020|ref|XP_381568.1| hypothetical protein FG01392.1 [Gibberella zeae PH-1]	38	41	13	0.46	45	14	0.5
Cc_3934		gi|322703518|gb|EFY95126.1| elongation factor Tu [Metarhizium anisopliae ARSEF 23]	48	40	12	0.24	23	9	0.26
Cc_6753		gi|340518819|gb|EGR49059.1| predicted protein [Trichoderma reesei QM6a]	43	38	12	0.3	30	11	0.41
Cc_1700		gb|EFY97176.1| Isocitrate dehydrogenase [NAD] subunit 1 [Metarhizium anisopliae ARSEF 23]	41	37	12	0.38	23	13	0.39
Cc_2543		ref|XP_657881.1| hypothetical protein AN0277.2 [Aspergillus nidulans FGSC A4]_x0001_gb|EAA66150.1| hypothetical protein AN0277.2 [Aspergillus nidulans FGSC A4]	18	36	6	0.52	12	4	0.34
Cc_5563		gi|39977183|ref|XP_369979.1| hypothetical protein MGG_06494 [Magnaporthe oryzae 70-15]_x0001_gi|145016079|gb|EDK00569.1| hypothetical protein MGG_06494 [Magnaporthe oryzae 70-15]	39	36	8	0.33	25	7	0.28
Cc_6941		gi|336465372|gb|EGO53612.1| hypothetical protein NEUTE1DRAFT_126880 [Neurospora tetrasperma FGSC 2508]	19	36	9	0.58	41	10	0.63
Cc_293		gb|EFQ29796.1| cytochrome c oxidase subunit Va [Glomerella graminicola M1.001]	17	35	7	0.55	8	3	0.33
Cc_4837		gi|310794558|gb|EFQ30019.1| NADH dehydrogenase [Glomerella graminicola M1.001]	81	35	14	0.3	58	16	0.28
Cc_5082		gi|310793642|gb|EFQ29103.1| hypothetical protein GLRG_04247 [Glomerella graminicola M1.001]	13	35	8	0.7	14	4	0.31
Cc_1814		ref|XP_003046768.1| predicted protein [Nectria haematococca mpVI 77-13-4]_x0001_gb|EEU41055.1| predicted protein [Nectria haematococca mpVI 77-13-4]	46	34	9	0.3	18	11	0.43
Cc_1435		gb|EFY84721.1| hypothetical protein MAC_09240 [Metarhizium acridum CQMa 102]	17	33	6	0.43	16	4	0.29
Cc_3356		gi|322695918|gb|EFY87718.1| mitochondrial processing peptidase beta subunit [Metarhizium acridum CQMa 102]	53	33	12	0.31	90	17	0.48
Cc_4400		gi|340513910|gb|EGR44185.1| aldehyde dehydrogenase [Trichoderma reesei QM6a]	62	33	18	0.4	71	24	0.47
Cc_4261		gi|85112239|ref|XP_964306.1| ATP synthase subunit 4, mitochondrial precursor [Neurospora crassa OR74A]_x0001_gi|52782732|sp|Q7SE71|ATPF_NEUCR RecName: Full=ATP synthase subunit 4, mitochondrial; Flags: Precursor_x0001_gi|28926083|gb|EAA35070.1| ATP synthase subunit 4, mitochondrial precursor [Neurospora crassa OR74A]_x0001_gi|336465237|gb|EGO53477.1| ATP synthase subunit 4, mitochondrial [Neurosp…	26	32	8	0.31	63	11	0.44
Cc_1244		gb|EGR46407.1| alpha subunit of GDP-forming succinate-CoA ligase [Trichoderma reesei QM6a]	30	31	8	0.38	31	9	0.45
Cc_4713		gi|170940277|emb|CAP65504.1| unnamed protein product [Podospora anserina S mat+]	53	31	11	0.34	37	14	0.42
Cc_5030		gi|310797731|gb|EFQ32624.1| glycine dehydrogenase [Glomerella graminicola M1.001]	115	29	18	0.26	35	21	0.29
Cc_4979		gi|171688722|ref|XP_001909301.1| hypothetical protein [Podospora anserina S mat+]_x0001_gi|170944323|emb|CAP70433.1| unnamed protein product [Podospora anserina S mat+]	36	28	7	0.22	22	4	0.18
Cc_1159		gb|EGR46399.1| dehydratase family [Trichoderma reesei QM6a]	64	26	13	0.4	32	14	0.37
Cc_1750		gb|EGR44412.1| predicted protein [Trichoderma reesei QM6a]	14	25	7	0.59	6	3	0.39
Cc_1490		ref|XP_001270562.1| dihydrolipoamide succinyltransferase, putative [Aspergillus clavatus NRRL 1]_x0001_gb|EAW09136.1| dihydrolipoamide succinyltransferase, putative [Aspergillus clavatus NRRL 1]	46	24	10	0.25	40	10	0.23
Cc_2973		gi|302924262|ref|XP_003053849.1| predicted protein [Nectria haematococca mpVI 77-13-4]_x0001_gi|256734790|gb|EEU48136.1| predicted protein [Nectria haematococca mpVI 77-13-4]	21	24	6	0.32	13	5	0.25
Cc_3554		gi|156040730|ref|XP_001587351.1| hypothetical protein SS1G_11343 [Sclerotinia sclerotiorum 1980]_x0001_gi|154695727|gb|EDN95465.1| hypothetical protein SS1G_11343 [Sclerotinia sclerotiorum 1980 UF-70]	40	24	9	0.44	47	13	0.49
Cc_4163		gi|340923970|gb|EGS18873.1| succinate dehydrogenase-like protein [Chaetomium thermophilum var. thermophilum DSM 1495]	31	24	8	0.21	29	9	0.33
Cc_6241		gi|340924087|gb|EGS18990.1| hypothetical protein CTHT_0056090 [Chaetomium thermophilum var. thermophilum DSM 1495]	19	24	8	0.48	15	5	0.29
Cc_1222		ref|XP_001223344.1| conserved hypothetical protein [Chaetomium globosum CBS 148.51]_x0001_gb|EAQ87511.1| conserved hypothetical protein [Chaetomium globosum CBS 148.51]	46	23	10	0.35	36	9	0.35
Cc_1345		gb|EFQ32350.1| SPFH domain/Band 7 family protein [Glomerella graminicola M1.001]	30	23	13	0.56	31	11	0.49
Cc_2620		ref|XP_380820.1| hypothetical protein FG00644.1 [Gibberella zeae PH-1]	19	23	4	0.23	45	4	0.33
Cc_297		ref|XP_003001165.1| superoxide dismutase [Verticillium albo-atrum VaMs.102]_x0001_gb|EEY22851.1| superoxide dismutase [Verticillium albo-atrum VaMs.102]	25	23	8	0.37	52	9	0.5
Cc_4877		gi|310800099|gb|EFQ34992.1| N-acetyl-gamma-glutamyl-phosphate reductase [Glomerella graminicola M1.001]	99	23	13	0.12	14	8	0.1
Cc_39		gb|EFZ00379.1| cytochrome c1 [Metarhizium anisopliae ARSEF 23]	35	22	7	0.31	48	9	0.38
Cc_6414		NO HITS FOUND	38	22	9	0.35	21	9	0.35
Cc_6539		gi|320593536|gb|EFX05945.1| stomatin family protein [Grosmannia clavigera kw1407]	42	22	10	0.29	22	8	0.32
Cc_3411		gi|310793903|gb|EFQ29364.1| peroxidase [Glomerella graminicola M1.001]	39	21	10	0.37	36	11	0.45
Cc_4213		gi|302899417|ref|XP_003048046.1| predicted protein [Nectria haematococca mpVI 77-13-4]_x0001_gi|256728978|gb|EEU42333.1| predicted protein [Nectria haematococca mpVI 77-13-4]	28	21	14	0.54	11	6	0.26
Cc_4417		gi|225677742|gb|EEH16026.1| conserved hypothetical protein [Paracoccidioides brasiliensis Pb03]	19	21	6	0.43	2	1	0.056
Cc_5191		gi|46128287|ref|XP_388697.1| hypothetical protein FG08521.1 [Gibberella zeae PH-1]	43	21	8	0.23	13	6	0.16
Cc_5296		gi|302916589|ref|XP_003052105.1| predicted protein [Nectria haematococca mpVI 77-13-4]_x0001_gi|256733044|gb|EEU46392.1| predicted protein [Nectria haematococca mpVI 77-13-4]	92	21	5	0.068	12	3	0.036
Cc_1296		gb|EFY92622.1| ubiquinol-cytochrome c reductase iron-sulfur subunit [Metarhizium acridum CQMa 102]	25	20	6	0.16	39	10	0.4
Cc_3052		gi|340905251|gb|EGS17619.1| hypothetical protein CTHT_0069590 [Chaetomium thermophilum var. thermophilum DSM 1495]	83	20	13	0.22	21	14	0.25
Cc_381		gb|EFY89596.1| elongation factor 3 [Metarhizium acridum CQMa 102]	116	20	10	0.14	25	8	0.12
Cc_4813		gi|310797712|gb|EFQ32605.1| hypothetical protein GLRG_07619 [Glomerella graminicola M1.001]	42	20	9	0.25	13	9	0.32
Cc_573		gb|EFY97014.1| mitochondrial import receptor subunit TOM40 [Metarhizium anisopliae ARSEF 23]	38	20	8	0.35	15	5	0.26
Cc_2380		ref|XP_366737.2| malate synthase A [Magnaporthe oryzae 70-15]_x0001_gb|EDK01736.1| malate synthase A [Magnaporthe oryzae 70-15]	61	19	10	0.19	25	13	0.27
cox2		ref|XP_003342406.1| cytochrome c oxidase subunit 2 [Sordaria macrospora k-hell] emb|CBI61325.1| putative cytochrome c oxidase subunit 2 [Sordaria macrospora]	29	18	2	0.08	4	2	0.16
Cc_2950		gi|310792115|gb|EFQ27642.1| ATP-dependent protease La [Glomerella graminicola M1.001]	125	18	9	0.14	20	10	0.09
Cc_3126		gi|310794611|gb|EFQ30072.1| acetolactate synthase [Glomerella graminicola M1.001]	35	18	5	0.26	46	14	0.59
Cc_1016		ref|XP_387712.1| hypothetical protein FG07536.1 [Gibberella zeae PH-1]	25	17	8	0.51	17	8	0.47
Cc_171		gb|EFY98591.1| mitochondrial protein, putative [Metarhizium anisopliae ARSEF 23]	28	17	7	0.4	21	10	0.5
Cc_4505		gi|322708547|gb|EFZ00124.1| HLH transcription factor (Hpa3), putative [Metarhizium anisopliae ARSEF 23]	99	17	10	0.1	11	8	0.092
Cc_5023		gi|302895873|ref|XP_003046817.1| predicted protein [Nectria haematococca mpVI 77-13-4]_x0001_gi|256727744|gb|EEU41104.1| predicted protein [Nectria haematococca mpVI 77-13-4]	54	17	7	0.18	25	10	0.3
Cc_3233		gi|116195834|ref|XP_001223729.1| conserved hypothetical protein [Chaetomium globosum CBS 148.51]_x0001_gi|88180428|gb|EAQ87896.1| conserved hypothetical protein [Chaetomium globosum CBS 148.51]	28	16	11	0.54	9	7	0.23
Cc_3280		gi|322706647|gb|EFY98227.1| endoglucanase, putative [Metarhizium anisopliae ARSEF 23]	12	16	5	0.51	8	4	0.42
Cc_4832		gi|310799748|gb|EFQ34641.1| hypothetical protein GLRG_09785 [Glomerella graminicola M1.001]	27	16	7	0.38	33	11	0.52
Cc_1736		gb|EFQ31162.1| SPFH domain/Band 7 family protein [Glomerella graminicola M1.001]	39	15	7	0.23	3	2	0.062
Cc_1813		ref|XP_387404.1| hypothetical protein FG07228.1 [Gibberella zeae PH-1]	44	15	7	0.28	19	8	0.36
Cc_2682		ref|XP_003054519.1| predicted protein [Nectria haematococca mpVI 77-13-4]_x0001_sp|C7YIH6|FCJ1_NECH7 RecName: Full=Formation of crista junctions protein 1; Flags: Precursor_x0001_gb|EEU48806.1| predicted protein [Nectria haematococca mpVI 77-13-4]	72	15	6	0.12	7	7	0.11
Cc_3971		gi|310792615|gb|EFQ28142.1| hypothetical protein GLRG_03286 [Glomerella graminicola M1.001]	75	15	11	0.26	14	7	0.15
Cc_5107		gi|322707366|gb|EFY98945.1| hypothetical protein MAA_06084 [Metarhizium anisopliae ARSEF 23]	7	15	5	0.96	2	1	0.13
Cc_5696		gi|46125759|ref|XP_387433.1| hypothetical protein FG07257.1 [Gibberella zeae PH-1]	19	15	3	0.39	5	2	0.33
Cc_7026		gi|322705801|gb|EFY97384.1| Alpha-1,2 glucosyltransferase alg-10 [Metarhizium anisopliae ARSEF 23]	9	15	4	0.4	9	3	0.32
Cc_1444		gb|EFQ34960.1| hexokinase [Glomerella graminicola M1.001]	58	14	9	0.27	16	10	0.2
Cc_1782		ref|XP_001228192.1| cytochrome c oxidase polypeptide V, mitochondrial precursor [Chaetomium globosum CBS 148.51]_x0001_gb|EAQ83861.1| cytochrome c oxidase polypeptide V, mitochondrial precursor [Chaetomium globosum CBS 148.51]	19	14	4	0.23	5	3	0.27
Cc_4082		gi|302409017|ref|XP_003002343.1| cytochrome c oxidase polypeptide IV [Verticillium albo-atrum VaMs.102]_x0001_gi|261359264|gb|EEY21692.1| cytochrome c oxidase polypeptide IV [Verticillium albo-atrum VaMs.102]	21	14	2	0.22	35	4	0.27
Cc_6165		gi|322708048|gb|EFY99625.1| NADH:ubiquinone oxidoreductase 21.3kD subunit 21.3b [Metarhizium anisopliae ARSEF 23]	22	14	7	0.36	16	8	0.59
Cc_6880		gi|302907688|ref|XP_003049702.1| predicted protein [Nectria haematococca mpVI 77-13-4]_x0001_gi|256730638|gb|EEU43989.1| predicted protein [Nectria haematococca mpVI 77-13-4]	58	14	5	0.15	11	4	0.073
Cc_119		ref|XP_003005239.1| NADH-ubiquinone oxidoreductase 12 kDa subunit [Verticillium albo-atrum VaMs.102]_x0001_gb|EEY18736.1| NADH-ubiquinone oxidoreductase 12 kDa subunit [Verticillium albo-atrum VaMs.102]	12	13	5	0.51	2	1	0.13
Cc_1191		gb|EFY99463.1| hypothetical protein MAA_05521 [Metarhizium anisopliae ARSEF 23]	19	13	5	0.27	13	4	0.2
Cc_2554		gb|EFZ02287.1| mitochondrial carrier protein YHM1/SHM1, putative [Metarhizium anisopliae ARSEF 23]	33	13	5	0.21	12	5	0.25
Cc_4665		gi|39951927|ref|XP_363680.1| conserved hypothetical protein [Magnaporthe oryzae 70-15]_x0001_gi|145020546|gb|EDK04675.1| conserved hypothetical protein [Magnaporthe oryzae 70-15]	62	13	6	0.15	27	13	0.29
Cc_145		ref|XP_003050469.1| hypothetical protein NECHADRAFT_49136 [Nectria haematococca mpVI 77-13-4]_x0001_gb|EEU44756.1| hypothetical protein NECHADRAFT_49136 [Nectria haematococca mpVI 77-13-4]	60	12	8	0.22	19	8	0.25
Cc_1670		gb|EFY99631.1| mitochondrial protein Fmp26, putative [Metarhizium anisopliae ARSEF 23]	41	12	6	0.24	8	5	0.18
Cc_2562		gb|ADH51542.1| perilipin MPL1-like protein [Metarhizium flavoviride var. minus]	21	12	5	0.31	21	10	0.62
Cc_2945		gi|320593211|gb|EFX05620.1| 2-nitropropane dioxygenase [Grosmannia clavigera kw1407]	38	12	3	0.11	6	3	0.11
Cc_4122		gi|310790949|gb|EFQ26482.1| ATPase [Glomerella graminicola M1.001]	88	12	8	0.13	15	9	0.16
Cc_4770		gi|310792457|gb|EFQ27984.1| ATP-dependent metallopeptidase HflB [Glomerella graminicola M1.001]	103	12	7	0.11	9	7	0.079
Cc_5025		gi|340517157|gb|EGR47402.1| Isovaleryl-CoA dehydrogenase [Trichoderma reesei QM6a]	46	12	4	0.17	10	4	0.16
Cc_6054		gi|302412627|ref|XP_003004146.1| RNA12 [Verticillium albo-atrum VaMs.102]_x0001_gi|261356722|gb|EEY19150.1| RNA12 [Verticillium albo-atrum VaMs.102]	97	12	8	0.13	14	9	0.16
Cc_1579		gb|EGS22841.1| 2-methylcitrate dehydratase-like protein [Chaetomium thermophilum var. thermophilum DSM 1495]	55	11	3	0.11	16	8	0.18
Cc_3136		gi|310794331|gb|EFQ29792.1| glycine cleavage H-protein [Glomerella graminicola M1.001]	19	11	4	0.3	1	1	0.052
Cc_3503		gi|310789750|gb|EFQ25283.1| hypothetical protein GLRG_00427 [Glomerella graminicola M1.001]	64	11	5	0.1	12	6	0.12
Cc_4739		gi|340959890|gb|EGS21071.1| 3-hydroxybutyryl-CoA dehydrogenase-like protein [Chaetomium thermophilum var. thermophilum DSM 1495]	33	11	6	0.26	4	2	0.099
Cc_5956		gi|322695362|gb|EFY87171.1| ThiJ/PfpI family protein [Metarhizium acridum CQMa 102]	32	11	3	0.18	5	2	0.15
Cc_6562		gi|46123991|ref|XP_386549.1| hypothetical protein FG06373.1 [Gibberella zeae PH-1]	234	11	9	0.068	3	3	0.017
Cc_1103		gb|EGR45520.1| predicted protein [Trichoderma reesei QM6a]	28	10	4	0.2	5	3	0.14
Cc_2027		ref|XP_003004452.1| alcohol dehydrogenase [Verticillium albo-atrum VaMs.102]_x0001_gb|EEY19456.1| alcohol dehydrogenase [Verticillium albo-atrum VaMs.102]	37	10	4	0.16	0	0	0
Cc_2274		gb|AAX07664.1| cytochrome c-like protein [Magnaporthe grisea]	12	10	4	0.41	3	3	0.27
Cc_2871		gi|340521828|gb|EGR52062.1| elongation factor 2 [Trichoderma reesei QM6a]	93	10	7	0.13	17	6	0.11
Cc_3152		gi|340520681|gb|EGR50917.1| predicted protein [Trichoderma reesei QM6a]	31	10	6	0.22	3	2	0.048
Cc_4492		gi|340522146|gb|EGR52379.1| acetolactate synthase [Trichoderma reesei QM6a]	75	10	8	0.19	15	9	0.2
Cc_4857		gi|340975508|gb|EGS22623.1| hypothetical protein CTHT_0010950 [Chaetomium thermophilum var. thermophilum DSM 1495]	20	10	3	0.36	7	2	0.23
Cc_5425		gi|39972201|ref|XP_367491.1| hypothetical protein MGG_07402 [Magnaporthe oryzae 70-15]_x0001_gi|145010148|gb|EDJ94804.1| hypothetical protein MGG_07402 [Magnaporthe oryzae 70-15]	18	10	3	0.27	2	2	0.22
Cc_5512		gi|322707222|gb|EFY98801.1| ssDNA binding protein [Metarhizium anisopliae ARSEF 23]	16	10	4	0.24	2	1	0.069
Cc_5743		gi|310799157|gb|EFQ34050.1| serine hydroxymethyltransferase [Glomerella graminicola M1.001]	58	10	6	0.16	11	5	0.11
Cc_6002		gi|340939388|gb|EGS20010.1| aldehyde dehydrogenase-like protein [Chaetomium thermophilum var. thermophilum DSM 1495]	61	10	5	0.18	2	2	0.079
Cc_6096		gi|310796212|gb|EFQ31673.1| V-type ATPase [Glomerella graminicola M1.001]	56	10	7	0.18	8	6	0.11
Cc_7063		gi|46128297|ref|XP_388702.1| hypothetical protein FG08526.1 [Gibberella zeae PH-1]	17	10	3	0.3
Cc_1261		ref|XP_367593.1| conserved hypothetical protein [Magnaporthe oryzae 70-15]_x0001_gb|AAX07675.1| NADH-ubiquinone oxidoreductase-like protein [Magnaporthe grisea]_x0001_gb|EDK01129.1| conserved hypothetical protein [Magnaporthe oryzae 70-15]_x0001_gb|ADD84639.1| NADH-ubiquinone oxidoreductase [Magnaporthe oryzae]	21	9	5	0.28	21	10	0.56
Cc_1748		ref|XP_956886.1| H+-transporting ATPase [Neurospora crassa OR74A]_x0001_sp|P07038|PMA1_NEUCR RecName: Full=Plasma membrane ATPase; AltName: Full=Proton pump_x0001_pdb|1MHS|A Chain A, Model Of Neurospora Crassa Proton Atpase_x0001_pdb|1MHS|B Chain B, Model Of Neurospora Crassa Proton Atpase_x0001_gb|AAA33561.1| plasma membrane ATPase [Neurospora crassa]_x0001_emb|CAB91270.1| H+-transporting ATPase…	99	9	5	0.049	9	6	0.08
Cc_1773		gb|EGS23193.1| long-chain fatty acid CoA ligase-like protein [Chaetomium thermophilum var. thermophilum DSM 1495]	78	9	5	0.076	11	6	0.17
Cc_179		ref|XP_386078.1| hypothetical protein FG05902.1 [Gibberella zeae PH-1]_x0001_sp|Q4IA56|CYM1_GIBZE RecName: Full=Mitochondrial presequence protease; Flags: Precursor	113	9	8	0.13	10	8	0.12
Cc_199		gb|EFY85320.1| NADH-ubiquinone oxidoreductase 29.9 kDa subunit [Metarhizium acridum CQMa 102]	27	9	6	0.33	16	9	0.48
Cc_2653		ref|XP_003054520.1| predicted protein [Nectria haematococca mpVI 77-13-4]_x0001_gb|EEU48807.1| predicted protein [Nectria haematococca mpVI 77-13-4]	24	9	6	0.4	6	3	0.21
Cc_2676		ref|XP_003046826.1| predicted protein [Nectria haematococca mpVI 77-13-4]_x0001_gb|EEU41113.1| predicted protein [Nectria haematococca mpVI 77-13-4]	34	9	6	0.32	14	6	0.31
Cc_3560		gi|310791337|gb|EFQ26866.1| NADH-ubiquinone oxidoreductase 21 kDa subunit [Glomerella graminicola M1.001]	21	9	3	0.25	4	3	0.25
Cc_3694		gi|302922159|ref|XP_003053408.1| predicted protein [Nectria haematococca mpVI 77-13-4]_x0001_gi|256734349|gb|EEU47695.1| predicted protein [Nectria haematococca mpVI 77-13-4]	58	9	5	0.19	4	3	0.079
Cc_4321		gi|46105501|ref|XP_380552.1| NUCM_NEUCR NADH-ubiquinone oxidoreductase 49 kDa subunit, mitochondrial precursor (Complex I-49KD) (CI-49KD) [Gibberella zeae PH-1]	54	9	4	0.16	16	6	0.15
Cc_5990		gi|315056937|ref|XP_003177843.1| monothiol glutaredoxin-5 [Arthroderma gypseum CBS 118893]_x0001_gi|311339689|gb|EFQ98891.1| monothiol glutaredoxin-5 [Arthroderma gypseum CBS 118893]	17	9	3	0.25	3	2	0.18
Cc_6364		gi|302422306|ref|XP_003008983.1| mitochondrial precursor proteins import receptor [Verticillium albo-atrum VaMs.102]_x0001_gi|261352129|gb|EEY14557.1| mitochondrial precursor proteins import receptor [Verticillium albo-atrum VaMs.102]	70	9	7	0.16	10	5	0.11
Cc_1931		ref|XP_360671.1| hypothetical protein MGG_03214 [Magnaporthe oryzae 70-15]_x0001_gb|EDK00284.1| hypothetical protein MGG_03214 [Magnaporthe oryzae 70-15]	27	8	6	0.3	7	3	0.13
Cc_2072		ref|XP_001228900.1| hypothetical protein CHGG_02384 [Chaetomium globosum CBS 148.51]_x0001_gb|EAQ90449.1| hypothetical protein CHGG_02384 [Chaetomium globosum CBS 148.51]	16	8	2	0.26	1	1	0.059
Cc_2660		ref|XP_965317.1| hypothetical protein NCU03217 [Neurospora crassa OR74A]_x0001_gb|EAA36081.1| hypothetical protein NCU03217 [Neurospora crassa OR74A]	61	8	5	0.11	10	5	0.13
Cc_2872		gi|46111325|ref|XP_382720.1| hypothetical protein FG02544.1 [Gibberella zeae PH-1]	98	8	5	0.07	2	1	0.013
Cc_3158		gi|322705251|gb|EFY96838.1| putative ornithine carbamoyl transferase [Metarhizium anisopliae ARSEF 23]	37	8	6	0.24	4	3	0.14
Cc_4426		NO HITS FOUND	10	8	2	0.34	3	1	0.34
Cc_4551		gi|322711383|gb|EFZ02956.1| NADH-ubiquinone oxidoreductase 20 kD subunit [Metarhizium anisopliae ARSEF 23]	26	8	3	0.22	2	1	0.059
Cc_4968		gi|39970607|ref|XP_366694.1| hypothetical protein MGG_02770 [Magnaporthe oryzae 70-15]_x0001_gi|149210077|ref|XP_001522413.1| hypothetical protein MGCH7_ch7g520 [Magnaporthe oryzae 70-15]_x0001_gi|86196475|gb|EAQ71113.1| hypothetical protein MGCH7_ch7g520 [Magnaporthe oryzae 70-15]_x0001_gi|145017418|gb|EDK01781.1| hypothetical protein MGG_02770 [Magnaporthe oryzae 70-15]	25	8	6	0.28	7	3	0.15
Cc_550		gb|EGO60872.1| H+-transporting ATPase, vacuolar, 67K chain [Neurospora tetrasperma FGSC 2508]	67	8	6	0.13	15	7	0.18
Cc_5973		gi|302422036|ref|XP_003008848.1| fatty acid-binding protein [Verticillium albo-atrum VaMs.102]_x0001_gi|261351994|gb|EEY14422.1| fatty acid-binding protein [Verticillium albo-atrum VaMs.102]	14	8	5	0.58	1	1	0.19
Cc_6648		gi|46121337|ref|XP_385223.1| hypothetical protein FG05047.1 [Gibberella zeae PH-1]	16	8	4	0.22	15	3	0.26
Cc_7096		gi|164426508|ref|XP_961133.2| actin [Neurospora crassa OR74A]_x0001_gi|302421294|ref|XP_003008477.1| actin [Verticillium albo-atrum VaMs.102]_x0001_gi|302909322|ref|XP_003050047.1| predicted protein [Nectria haematococca mpVI 77-13-4]_x0001_gi|14194449|sp|Q9UVW9|ACTG_CEPAC RecName: Full=Actin, gamma_x0001_gi|46397789|sp|P78711|ACT_NEUCR RecName: Full=Actin_x0001_gi|54035684|sp|Q6TCF2|ACT_GAEGA Re…	42	8	5	0.15	9	4	0.15
Cc_1389		ref|XP_001912093.1| hypothetical protein [Podospora anserina S mat+]_x0001_emb|CAP73922.1| unnamed protein product [Podospora anserina S mat+]	12	7	4	0.5	4	2	0.33
Cc_3658		gi|336267474|ref|XP_003348503.1| hypothetical protein SMAC_02997 [Sordaria macrospora k-hell]_x0001_gi|289618053|emb|CBI55630.1| unnamed protein product [Sordaria macrospora]	26	7	4	0.19	4	2	0.17
Cc_3688		NO HITS FOUND	48	7	4	0.14	5	3	0.11
Cc_4285		gi|171687257|ref|XP_001908569.1| hypothetical protein [Podospora anserina S mat+]_x0001_gi|170943590|emb|CAP69242.1| unnamed protein product [Podospora anserina S mat+]	13	7	2	0.2	3	2	0.12
Cc_433		ref|XP_963445.2| glycerol-3-phosphate dehydrogenase, mitochondrial precursor [Neurospora crassa OR74A]_x0001_emb|CAD01115.1| related to glycerol-3-phosphate dehydrogenase precursor [Neurospora crassa]_x0001_gb|EAA34209.2| glycerol-3-phosphate dehydrogenase, mitochondrial precursor [Neurospora crassa OR74A]	73	7	6	0.13	7	4	0.099
Cc_4972		gi|170940204|emb|CAP65431.1| unnamed protein product [Podospora anserina S mat+]	33	7	6	0.24	13	7	0.31
Cc_6079		gi|171689934|ref|XP_001909906.1| hypothetical protein [Podospora anserina S mat+]_x0001_gi|170944929|emb|CAP71040.1| unnamed protein product [Podospora anserina S mat+]	71	7	4	0.1	2	2	0.043
Cc_6276		gi|302900153|ref|XP_003048205.1| predicted protein [Nectria haematococca mpVI 77-13-4]_x0001_gi|256729137|gb|EEU42492.1| predicted protein [Nectria haematococca mpVI 77-13-4]	61	7	5	0.09	28	13	0.25
Cc_704		gb|EFQ24964.1| complex 1 protein [Glomerella graminicola M1.001]	15	7	5	0.52	4	2	0.19
Cc_2194		ref|XP_381371.1| hypothetical protein FG01195.1 [Gibberella zeae PH-1]	8	6	2	0.37	4	1	0.2
Cc_3042		NO HITS FOUND	44	6	1	0.045	4	1	0.045
Cc_3097		gi|310794419|gb|EFQ29880.1| NADH ubiquinone oxidoreductase subunit NDUFA12 [Glomerella graminicola M1.001]	17	6	2	0.14	1	1	0.077
Cc_3313		gi|46105318|ref|XP_380463.1| hypothetical protein FG00287.1 [Gibberella zeae PH-1]	68	6	4	0.12	5	4	0.07
Cc_4007		gi|302922144|ref|XP_003053405.1| predicted protein [Nectria haematococca mpVI 77-13-4]_x0001_gi|256734346|gb|EEU47692.1| predicted protein [Nectria haematococca mpVI 77-13-4]	31	6	2	0.076	4	2	0.076
Cc_4644		gi|322701069|gb|EFY92820.1| uridylate kinase [Metarhizium acridum CQMa 102]	35	6	3	0.12
Cc_5295		gi|310796235|gb|EFQ31696.1| hypothetical protein GLRG_06671 [Glomerella graminicola M1.001]	31	6	3	0.13	6	2	0.15
Cc_5407		gi|340932015|gb|EGS19548.1| oxidoreductase-like protein [Chaetomium thermophilum var. thermophilum DSM 1495]	26	6	3	0.14	8	3	0.096
Cc_5532		gi|39941990|ref|XP_360532.1| hypothetical protein MGG_10844 [Magnaporthe oryzae 70-15]_x0001_gi|59803096|gb|AAX07707.1| NADH-ubiquinone oxidoreductase-like protein [Magnaporthe grisea]_x0001_gi|145021655|gb|EDK05784.1| hypothetical protein MGG_10844 [Magnaporthe oryzae 70-15]	20	6	4	0.2
Cc_6190		gi|121624710|gb|ABM63511.1| CF-THEO protein [Ceratocystis cacaofunesta]	14	6	2	0.16	3	2	0.16
Cc_6473		gi|310792026|gb|EFQ27553.1| electron transfer flavoprotein domain-containing protein [Glomerella graminicola M1.001]	35	6	4	0.18	34	12	0.56
Cc_6842		gi|310795175|gb|EFQ30636.1| hypothetical protein GLRG_05780 [Glomerella graminicola M1.001]	23	6	4	0.28	17	7	0.54
Cc_6934		gi|149209841|ref|XP_001522295.1| hypothetical protein MGCH7_ch7g402 [Magnaporthe oryzae 70-15]_x0001_gi|86196357|gb|EAQ70995.1| hypothetical protein MGCH7_ch7g402 [Magnaporthe oryzae 70-15]	10	6	4	0.42	2	2	0.22
Cc_7154		gi|171677171|ref|XP_001903537.1| hypothetical protein [Podospora anserina S mat+]_x0001_gi|170936653|emb|CAP61312.1| unnamed protein product [Podospora anserina S mat+]	57	6	4	0.11	11	4	0.11
Cc_988		gb|EFQ26104.1| short chain dehydrogenase [Glomerella graminicola M1.001]	29	6	3	0.18	3	1	0.078
Cc_1250		gb|EFQ35485.1| hsp70-like protein [Glomerella graminicola M1.001]	73	5	5	0.12	9	5	0.12
Cc_1270		ref|XP_001911226.1| hypothetical protein [Podospora anserina S mat+]_x0001_emb|CAP73051.1| unnamed protein product [Podospora anserina S mat+]	8	5	1	0.12	2	1	0.12
Cc_1294		gb|EFQ30332.1| AMP-binding enzyme [Glomerella graminicola M1.001]	75	5	4	0.087	3	3	0.067
Cc_1599		ref|XP_001907395.1| hypothetical protein [Podospora anserina S mat+]_x0001_emb|CAP68066.1| unnamed protein product [Podospora anserina S mat+]	57	5	5	0.2	5	5	0.2
Cc_1746		gb|EGR52223.1| ribosomal protein S22, S8 family [Trichoderma reesei QM6a]	15	5	2	0.18	2	1	0.069
Cc_2347		gb|EGR47834.1| aconitate hydratase [Trichoderma reesei QM6a]	85	5	5	0.083	8	8	0.14
Cc_2475		ref|XP_003346398.1| hypothetical protein SMAC_05294 [Sordaria macrospora k-hell]_x0001_emb|CBI57271.1| unnamed protein product [Sordaria macrospora]	37	5	3	0.094	2	2	0.088
Cc_2669		gb|EGR47250.1| predicted protein [Trichoderma reesei QM6a]	73	5	3	0.049	4	4	0.083
Cc_3682		gi|85114385|ref|XP_964686.1| hypothetical protein NCU09251 [Neurospora crassa OR74A]_x0001_gi|28926477|gb|EAA35450.1| predicted protein [Neurospora crassa OR74A]_x0001_gi|38567002|emb|CAE76302.1| conserved hypothetical protein [Neurospora crassa]	14	5	1	0.15
Cc_3714		gi|310799879|gb|EFQ34772.1| mannitol dehydrogenase domain-containing protein [Glomerella graminicola M1.001]	44	5	4	0.085
Cc_3733		gi|310798587|gb|EFQ33480.1| peroxisomal biogenesis factor 11 [Glomerella graminicola M1.001]	27	5	4	0.15	8	5	0.18
Cc_4065		gi|46108406|ref|XP_381261.1| hypothetical protein FG01085.1 [Gibberella zeae PH-1]	14	5	3	0.33	2	1	0.13
Cc_4151		gi|302414536|ref|XP_003005100.1| ubiquinone biosynthesis monooxygenase COQ6 [Verticillium albo-atrum VaMs.102]_x0001_gi|261356169|gb|EEY18597.1| ubiquinone biosynthesis monooxygenase COQ6 [Verticillium albo-atrum VaMs.102]	55	5	3	0.078	4	3	0.1
Cc_4190		gi|340924218|gb|EGS19121.1| putative prohibitin protein [Chaetomium thermophilum var. thermophilum DSM 1495]	33	5	3	0.17	36	11	0.52
Cc_4203		gi|340960392|gb|EGS21573.1| acetyl-CoA acetyltransferase-like protein [Chaetomium thermophilum var. thermophilum DSM 1495]	44	5	5	0.23	10	3	0.15
Cc_5435		gi|340518067|gb|EGR48309.1| acyl carrier-like protein [Trichoderma reesei QM6a]	14	5	2	0.17	3	2	0.17
Cc_5626		gi|310792403|gb|EFQ27930.1| ArgJ family protein [Glomerella graminicola M1.001]	51	5	4	0.06	5	4	0.054
Cc_6400		gi|336267842|ref|XP_003348686.1| hypothetical protein SMAC_01709 [Sordaria macrospora k-hell]_x0001_gi|289618238|emb|CBI54962.1| unnamed protein product [Sordaria macrospora]	21	5	3	0.33	4	2	0.15
Cc_6659		gi|310801445|gb|EFQ36338.1| hypothetical protein GLRG_11483 [Glomerella graminicola M1.001]	28	5	4	0.17	4	2	0.088
Cc_7078		gi|302420361|ref|XP_003008011.1| NADH-ubiquinone oxidoreductase 9.5 kDa subunit [Verticillium albo-atrum VaMs.102]_x0001_gi|261353662|gb|EEY16090.1| NADH-ubiquinone oxidoreductase 9.5 kDa subunit [Verticillium albo-atrum VaMs.102]	9	5	3	0.41	2	2	0.28
Cc_961		gb|EFQ33508.1| ribosomal protein L6 [Glomerella graminicola M1.001]	27	5	3	0.16	2	2	0.081
Cc_1040		ref|XP_001220568.1| hypothetical protein CHGG_01347 [Chaetomium globosum CBS 148.51]_x0001_gb|EAQ93112.1| hypothetical protein CHGG_01347 [Chaetomium globosum CBS 148.51]	21	4	2	0.074	13	5	0.44
Cc_1409		gb|EFX05709.1| iron sulfur cluster assembly protein mitochondrial precursor [Grosmannia clavigera kw1407]	28	4	2	0.081	1	1	0.05
Cc_1854		gb|EGR51445.1| 3-ketoacyl-CoA thiolase [Trichoderma reesei QM6a]	43	4	2	0.064	0	0	0
Cc_2065		ref|XP_003049810.1| predicted protein [Nectria haematococca mpVI 77-13-4]_x0001_gb|EEU44097.1| predicted protein [Nectria haematococca mpVI 77-13-4]	111	4	3	0.027	8	3	0.037
Cc_2790		gi|302913542|ref|XP_003050947.1| predicted protein [Nectria haematococca mpVI 77-13-4]_x0001_gi|256731885|gb|EEU45234.1| predicted protein [Nectria haematococca mpVI 77-13-4]	9	4	1	0.19	1	1	0.19
Cc_2853		gi|302891971|ref|XP_003044867.1| predicted protein [Nectria haematococca mpVI 77-13-4]_x0001_gi|256725792|gb|EEU39154.1| predicted protein [Nectria haematococca mpVI 77-13-4]	16	4	2	0.26	0	0	0
Cc_3207		gi|340517489|gb|EGR47733.1| predicted protein [Trichoderma reesei QM6a]	45	4	4	0.14	10	7	0.25
Cc_3408		gi|46108544|ref|XP_381330.1| hypothetical protein FG01154.1 [Gibberella zeae PH-1]	22	4	1	0.062	2	2	0.14
Cc_3435		gi|302423074|ref|XP_003009367.1| ATP-dependent RNA helicase mss116 [Verticillium albo-atrum VaMs.102]_x0001_gi|261352513|gb|EEY14941.1| ATP-dependent RNA helicase mss116 [Verticillium albo-atrum VaMs.102]	74	4	3	0.082	6	3	0.07
Cc_3648		NO HITS FOUND	11	4	2	0.24
Cc_3798		gi|322707433|gb|EFY99011.1| ATP synthase regulation protein NCA2 [Metarhizium anisopliae ARSEF 23]	80	4	4	0.084	0	0	0
Cc_3838		gi|310791588|gb|EFQ27115.1| hypothetical protein GLRG_02286 [Glomerella graminicola M1.001]	8	4	2	0.3
Cc_4624		gi|46108264|ref|XP_381190.1| ARF_AJECA ADP-RIBOSYLATION FACTOR [Gibberella zeae PH-1]_x0001_gi|302926122|ref|XP_003054231.1| predicted protein [Nectria haematococca mpVI 77-13-4]_x0001_gi|256735172|gb|EEU48518.1| predicted protein [Nectria haematococca mpVI 77-13-4]	21	4	4	0.31	1	1	0.098
Cc_5757		gi|320591469|gb|EFX03908.1| vacuolar ATPase [Grosmannia clavigera kw1407]	13	4	2	0.32	1	1	0.17
Cc_6121		gi|46111245|ref|XP_382680.1| hypothetical protein FG02504.1 [Gibberella zeae PH-1]	36	4	2	0.15	10	5	0.19
Cc_6474		gi|302406743|ref|XP_003001207.1| 40S ribosomal protein S17 [Verticillium albo-atrum VaMs.102]_x0001_gi|261359714|gb|EEY22142.1| 40S ribosomal protein S17 [Verticillium albo-atrum VaMs.102]	17	4	2	0.22
Cc_6599		gi|302404505|ref|XP_003000090.1| NADH:ubiquinone oxidoreductase 14kD subunit [Verticillium albo-atrum VaMs.102]_x0001_gi|261361272|gb|EEY23700.1| NADH:ubiquinone oxidoreductase 14kD subunit [Verticillium albo-atrum VaMs.102]	14	4	3	0.3
Cc_6928		gi|302920860|ref|XP_003053163.1| hypothetical protein NECHADRAFT_99677 [Nectria haematococca mpVI 77-13-4]_x0001_gi|256734103|gb|EEU47450.1| hypothetical protein NECHADRAFT_99677 [Nectria haematococca mpVI 77-13-4]	14	4	2	0.17	4	2	0.17
Cc_7095		gi|85101402|ref|XP_961141.1| hypothetical protein NCU04181 [Neurospora crassa OR74A]_x0001_gi|13324618|gb|AAK18812.1|AF321883_1 TOM7 [Neurospora crassa]_x0001_gi|28922681|gb|EAA31905.1| predicted protein [Neurospora crassa OR74A]	6	4	1	0.17
Cc_7119		gi|302926718|ref|XP_003054350.1| predicted protein [Nectria haematococca mpVI 77-13-4]_x0001_gi|256735291|gb|EEU48637.1| predicted protein [Nectria haematococca mpVI 77-13-4]	42	4	2	0.1	1	1	0.078
Cc_758		gb|EGS20462.1| hypothetical protein CTHT_0022940 [Chaetomium thermophilum var. thermophilum DSM 1495]	9	4	2	0.24	3	2	0.24
Cc_781		gb|EFQ30131.1| Ras family protein [Glomerella graminicola M1.001]	22	4	2	0.11	9	4	0.23
COX1		gb|EFQ24846.1| cytochrome c oxidase subunit I COX1 [Glomerella graminicola M1.001]	59	3	2	0.045	12	1	0.026
Cc_1306		gb|EFY98368.1| translation elongation factor G2, putative [Metarhizium anisopliae ARSEF 23]	93	3	2	0.048	1	1	0.032
Cc_1794		ref|XP_388804.1| hypothetical protein FG08628.1 [Gibberella zeae PH-1]	24	3	2	0.14	7	4	0.28
Cc_183		gb|EFQ27926.1| hypothetical protein GLRG_03070 [Glomerella graminicola M1.001]	133	3	2	0.026
Cc_1836		ref|XP_382699.1| hypothetical protein FG02523.1 [Gibberella zeae PH-1]_x0001_sp|Q4IJT5|TCTP_GIBZE RecName: Full=Translationally-controlled tumor protein homolog; Short=TCTP	19	3	2	0.14	6	4	0.22
Cc_1998		ref|XP_001905833.1| hypothetical protein [Podospora anserina S mat+]_x0001_emb|CAP66499.1| unnamed protein product [Podospora anserina S mat+]	15	3	2	0.15
Cc_207		gb|EFQ35591.1| DJ-1/PfpI family protein [Glomerella graminicola M1.001]	24	3	3	0.17	1	1	0.074
Cc_2070		gb|EGR52248.1| predicted protein [Trichoderma reesei QM6a]	37	3	1	0.04	2	1	0.04
Cc_2182		ref|XP_003050557.1| predicted protein [Nectria haematococca mpVI 77-13-4]_x0001_gb|EEU44844.1| predicted protein [Nectria haematococca mpVI 77-13-4]	56	3	3	0.074	4	2	0.05
Cc_2319		ref|XP_003053693.1| predicted protein [Nectria haematococca mpVI 77-13-4]_x0001_gb|EEU47980.1| predicted protein [Nectria haematococca mpVI 77-13-4]	98	3	3	0.065	9	6	0.13
Cc_2502		ref|XP_002835588.1| hypothetical protein [Tuber melanosporum Mel28]_x0001_emb|CAZ79745.1| unnamed protein product [Tuber melanosporum]	18	3	2	0.15
Cc_2761		gi|322695256|gb|EFY87067.1| isocitrate lyase [Metarhizium acridum CQMa 102]	66	3	3	0.066	3	1	0.042
Cc_2860		gi|340923776|gb|EGS18679.1| 60S ribosomal protein L22-like protein [Chaetomium thermophilum var. thermophilum DSM 1495]	14	3	2	0.31
Cc_2986		gi|302923726|ref|XP_003053737.1| hypothetical protein NECHADRAFT_75183 [Nectria haematococca mpVI 77-13-4]_x0001_gi|256734678|gb|EEU48024.1| hypothetical protein NECHADRAFT_75183 [Nectria haematococca mpVI 77-13-4]	95	3	2	0.036	4	4	0.051
Cc_3057		gi|340905283|gb|EGS17651.1| cysteine synthase-like protein [Chaetomium thermophilum var. thermophilum DSM 1495]	40	3	2	0.1
Cc_3061		gi|310791608|gb|EFQ27135.1| hypothetical protein GLRG_02306 [Glomerella graminicola M1.001]	43	3	2	0.05	1	1	0.024
Cc_3069		gi|322707237|gb|EFY98816.1| D-lactate dehydrogenase 2 [Metarhizium anisopliae ARSEF 23]	60	3	2	0.074	4	2	0.054
Cc_316		gb|EFQ30747.1| MAS20 protein import receptor [Glomerella graminicola M1.001]	31	3	2	0.11	6	3	0.2
Cc_3231		gi|310789903|gb|EFQ25436.1| hsp70-like protein [Glomerella graminicola M1.001]	67	3	2	0.052	2	1	0.029
Cc_3299		gi|322696740|gb|EFY88528.1| 40S ribosomal protein S19 [Metarhizium acridum CQMa 102]	17	3	2	0.074
Cc_3656		gi|110592112|gb|ABG77525.1| putative enolase [Beauveria bassiana]	47	3	3	0.13	1	1	0.027
Cc_373		gb|EGS17157.1| 3-ketoacyl-CoA thiolase-like protein [Chaetomium thermophilum var. thermophilum DSM 1495]	44	3	3	0.097	1	1	0.039
Cc_3894		gi|145614048|ref|XP_363254.2| hypothetical protein MGG_01180 [Magnaporthe oryzae 70-15]_x0001_gi|145021029|gb|EDK05158.1| hypothetical protein MGG_01180 [Magnaporthe oryzae 70-15]	28	3	2	0.13	2	2	0.087
Cc_4070		gi|320590657|gb|EFX03100.1| mitochondrial import receptor subunit tom22 [Grosmannia clavigera kw1407]	17	3	1	0.11	2	1	0.11
Cc_4181		gi|302894453|ref|XP_003046107.1| predicted protein [Nectria haematococca mpVI 77-13-4]_x0001_gi|256727034|gb|EEU40394.1| predicted protein [Nectria haematococca mpVI 77-13-4]	33	3	2	0.086	19	4	0.12
Cc_4388		gi|310790804|gb|EFQ26337.1| hypothetical protein GLRG_01481 [Glomerella graminicola M1.001]	60	3	3	0.071	3	2	0.033
Cc_4510		gi|310795794|gb|EFQ31255.1| GTP-binding protein YchF [Glomerella graminicola M1.001]	44	3	2	0.1	1	1	0.018
Cc_4819		gi|340522611|gb|EGR52844.1| predicted protein [Trichoderma reesei QM6a]	10	3	2	0.24	0	0	0
Cc_5127		gi|302405877|ref|XP_003000775.1| fructose-bisphosphate aldolase [Verticillium albo-atrum VaMs.102]_x0001_gi|261360732|gb|EEY23160.1| fructose-bisphosphate aldolase [Verticillium albo-atrum VaMs.102]	39	3	1	0.022	4	2	0.064
Cc_5138		gi|341057679|gb|EGS24110.1| NADH dehydrogenase (ubiquinone)-like protein [Chaetomium thermophilum var. thermophilum DSM 1495]	20	3	2	0.16	2	1	0.093
Cc_5215		gi|302898860|ref|XP_003047931.1| predicted protein [Nectria haematococca mpVI 77-13-4]_x0001_gi|256728863|gb|EEU42218.1| predicted protein [Nectria haematococca mpVI 77-13-4]	18	3	2	0.12	0	0	0
Cc_536		ref|XP_001911098.1| hypothetical protein [Podospora anserina S mat+]_x0001_emb|CAP72923.1| unnamed protein product [Podospora anserina S mat+]	23	3	2	0.1	1	1	0.054
Cc_5635		gi|336473111|gb|EGO61271.1| hypothetical protein NEUTE1DRAFT_120283 [Neurospora tetrasperma FGSC 2508]	27	3	2	0.13	4	3	0.16
Cc_5940		gi|116182982|ref|XP_001221340.1| hypothetical protein CHGG_02119 [Chaetomium globosum CBS 148.51]_x0001_gi|88186416|gb|EAQ93884.1| hypothetical protein CHGG_02119 [Chaetomium globosum CBS 148.51]	55	3	2	0.073	4	1	0.028
Cc_6171		NO HITS FOUND	14	3	2	0.15	1	1	0.081
Cc_6418		gi|340960373|gb|EGS21554.1| carnitine O-acetyltransferase-like protein [Chaetomium thermophilum var. thermophilum DSM 1495]	69	3	2	0.042	1	1	0.02
Cc_6607		gi|340518921|gb|EGR49161.1| predicted protein [Trichoderma reesei QM6a]	46	3	2	0.062	2	2	0.077
Cc_6709		gi|46127917|ref|XP_388512.1| hypothetical protein FG08336.1 [Gibberella zeae PH-1]	23	3	2	0.11	4	3	0.18
Cc_6747		gi|46121813|ref|XP_385460.1| hypothetical protein FG05284.1 [Gibberella zeae PH-1]	38	3	3	0.13	3	3	0.097
Cc_6832		gi|302891635|ref|XP_003044699.1| hypothetical protein NECHADRAFT_61885 [Nectria haematococca mpVI 77-13-4]_x0001_gi|256725624|gb|EEU38986.1| hypothetical protein NECHADRAFT_61885 [Nectria haematococca mpVI 77-13-4]	11	3	3	0.27	2	2	0.2
Cc_7076		gi|46128305|ref|XP_388706.1| hypothetical protein FG08530.1 [Gibberella zeae PH-1]	19	3	3	0.2	7	3	0.14
Cc_1060		gb|EFY92241.1| alpha/beta hydrolase [Metarhizium acridum CQMa 102]	43	2	1	0.06	2	2	0.093
Cc_129		gb|EFQ35586.1| succinate dehydrogenase cytochrome b subunit [Glomerella graminicola M1.001]	21	2	1	0.074	6	2	0.13
Cc_1352		ref|XP_963520.1| hypothetical protein NCU06748 [Neurospora crassa OR74A]_x0001_emb|CAD70398.1| conserved hypothetical protein [Neurospora crassa]_x0001_gb|EAA34284.1| conserved hypothetical protein [Neurospora crassa OR74A]_x0001_gb|EGO56663.1| hypothetical protein NEUTE1DRAFT_130548 [Neurospora tetrasperma FGSC 2508]	27	2	2	0.19
Cc_1468		ref|XP_390015.1| hypothetical protein FG09839.1 [Gibberella zeae PH-1]	28	2	1	0.05	2	1	0.05
Cc_1698		gb|EFX06599.1| Ras GTPase [Grosmannia clavigera kw1407]	23	2	1	0.052	2	2	0.076
Cc_1766		ref|XP_003006527.1| 40S ribosomal protein S7 [Verticillium albo-atrum VaMs.102]_x0001_gb|EEY16557.1| 40S ribosomal protein S7 [Verticillium albo-atrum VaMs.102]	23	2	1	0.11	15	6	0.47
Cc_1905		gb|EFQ25608.1| glycolate oxidase [Glomerella graminicola M1.001]	69	2	1	0.019
Cc_1940		ref|XP_003001795.1| DlpA domain-containing protein [Verticillium albo-atrum VaMs.102]_x0001_gb|EEY21944.1| DlpA domain-containing protein [Verticillium albo-atrum VaMs.102]	24	2	2	0.14
Cc_2061		ref|XP_003009708.1| enoyl-CoA hydratase/isomerase family protein [Verticillium albo-atrum VaMs.102]_x0001_gb|EEY15282.1| enoyl-CoA hydratase/isomerase family protein [Verticillium albo-atrum VaMs.102]	30	2	2	0.18	2	1	0.052
Cc_211		ref|XP_369843.1| hypothetical protein MGG_06358 [Magnaporthe oryzae 70-15]_x0001_gb|EDK00728.1| hypothetical protein MGG_06358 [Magnaporthe oryzae 70-15]	82	2	1	0.026	1	1	0.012
Cc_2149		ref|XP_003344974.1| hypothetical protein SMAC_06751 [Sordaria macrospora k-hell]_x0001_emb|CBI58749.1| unnamed protein product [Sordaria macrospora]	60	2	1	0.023	1	1	0.021
Cc_2211		ref|XP_003050496.1| predicted protein [Nectria haematococca mpVI 77-13-4]_x0001_gb|EEU44783.1| predicted protein [Nectria haematococca mpVI 77-13-4]	56	2	1	0.027	2	1	0.027
Cc_2414		gb|EGR52741.1| predicted protein [Trichoderma reesei QM6a]	30	2	2	0.08
Cc_2488		gb|EFX00453.1| NADH-ubiquinone oxidoreductase [Grosmannia clavigera kw1407]	18	2	2	0.15
Cc_2561		ref|XP_003002771.1| thiosulfate sulfurtransferase [Verticillium albo-atrum VaMs.102]_x0001_gb|EEY21232.1| thiosulfate sulfurtransferase [Verticillium albo-atrum VaMs.102]	37	2	2	0.11	5	4	0.12
Cc_2748		ref|XP_001906901.1| hypothetical protein [Podospora anserina S mat+]_x0001_emb|CAP67572.1| unnamed protein product [Podospora anserina S mat+]	56	2	1	0.027	1	1	0.027
Cc_3290		gi|340520160|gb|EGR50397.1| hypothetical protein TRIREDRAFT_105479 [Trichoderma reesei QM6a]	20	2	1	0.067
Cc_3308		gi|310793297|gb|EFQ28758.1| V-ATPase subunit H [Glomerella graminicola M1.001]	53	2	1	0.031	3	2	0.056
Cc_3320		gi|302915457|ref|XP_003051539.1| hypothetical protein NECHADRAFT_37767 [Nectria haematococca mpVI 77-13-4]_x0001_gi|256732478|gb|EEU45826.1| hypothetical protein NECHADRAFT_37767 [Nectria haematococca mpVI 77-13-4]	62	2	1	0.033
Cc_3352		gi|310796158|gb|EFQ31619.1| ribosomal protein S7 [Glomerella graminicola M1.001]	24	2	2	0.11	6	4	0.22
Cc_3392		gi|46123653|ref|XP_386380.1| hypothetical protein FG06204.1 [Gibberella zeae PH-1]	16	2	1	0.093
Cc_3432		gi|310793749|gb|EFQ29210.1| V-ATPase subunit C [Glomerella graminicola M1.001]	44	2	1	0.033
Cc_3524		gi|322704006|gb|EFY95606.1| Eukaryotic translation initiation factor 3 subunit L [Metarhizium anisopliae ARSEF 23]	54	2	2	0.066
Cc_353		gb|EFQ33178.1| FKBP-type peptidyl-prolyl cis-trans isomerase [Glomerella graminicola M1.001]	13	2	1	0.14
Cc_37		gb|EFY94140.1| Vacuolar ATP synthase subunit F [Metarhizium anisopliae ARSEF 23]	14	2	1	0.098
Cc_3754		gi|320591961|gb|EFX04400.1| serine beta-lactamase-like superfamily protein [Grosmannia clavigera kw1407]	14	2	2	0.11
Cc_3918		gi|336472936|gb|EGO61096.1| hypothetical protein NEUTE1DRAFT_115978 [Neurospora tetrasperma FGSC 2508]	46	2	2	0.061	2	1	0.034
Cc_4000		gi|322693704|gb|EFY85555.1| protein disulfide-isomerase tigA precursor [Metarhizium acridum CQMa 102]	44	2	2	0.079	5	3	0.11
Cc_4200		gi|322708715|gb|EFZ00292.1| dihydrolipoamide branched chain transacylase E2 [Metarhizium anisopliae ARSEF 23]	50	2	2	0.12
Cc_4202		gi|340522369|gb|EGR52602.1| predicted protein [Trichoderma reesei QM6a]	33	2	1	0.041	2	2	0.076
Cc_422		gb|EFZ04036.1| pyruvate dehydrogenase kinase [Metarhizium anisopliae ARSEF 23]	8	2	1	0.11
Cc_4304		gi|340931788|gb|EGS19321.1| elongation factor 1-beta-like protein [Chaetomium thermophilum var. thermophilum DSM 1495]	25	2	2	0.097	0	0	0
Cc_4347		gi|225682489|gb|EEH20773.1| endoplasmic reticulum vesicle protein [Paracoccidioides brasiliensis Pb03]	24	2	1	0.099
Cc_4409		gi|339475998|gb|EGP91089.1| hypothetical protein MYCGRDRAFT_98343 [Mycosphaerella graminicola IPO323]	24	2	2	0.12	3	3	0.16
Cc_4605		gi|171683307|ref|XP_001906596.1| hypothetical protein [Podospora anserina S mat+]_x0001_gi|170941613|emb|CAP67267.1| unnamed protein product [Podospora anserina S mat+]	12	2	2	0.24	1	1	0.11
Cc_4630		gi|310790712|gb|EFQ26245.1| PCI domain-containing protein [Glomerella graminicola M1.001]	52	2	1	0.036
Cc_4642		gi|302923093|ref|XP_003053603.1| hypothetical protein NECHADRAFT_32036 [Nectria haematococca mpVI 77-13-4]_x0001_gi|256734544|gb|EEU47890.1| hypothetical protein NECHADRAFT_32036 [Nectria haematococca mpVI 77-13-4]	84	2	2	0.017
Cc_4915		gi|322701344|gb|EFY93094.1| putative transcription factor BTF3a [Metarhizium acridum CQMa 102]	16	2	1	0.15
Cc_492		ref|XP_662341.1| hypothetical protein AN4737.2 [Aspergillus nidulans FGSC A4]_x0001_gb|EAA60779.1| hypothetical protein AN4737.2 [Aspergillus nidulans FGSC A4]	13	2	1	0.077	2	1	0.077
Cc_5054		gi|322705525|gb|EFY97110.1| methylcrotonoyl-CoA carboxylase beta chain [Metarhizium anisopliae ARSEF 23]	62	2	1	0.023	7	5	0.1
Cc_5120		gi|322710290|gb|EFZ01865.1| hypothetical protein MAA_03094 [Metarhizium anisopliae ARSEF 23]	23	2	1	0.06	5	2	0.2
Cc_5186		gi|51701915|sp|O94178|SODC_COLGL RecName: Full=Superoxide dismutase [Cu-Zn]_x0001_gi|4377999|gb|AAD19338.1| Cu-Zn superoxide dismutase [Glomerella cingulata]	16	2	2	0.15	1	1	0.065
Cc_5195		gi|340516412|gb|EGR46661.1| predicted protein [Trichoderma reesei QM6a]	35	2	2	0.1
Cc_5213		NO HITS FOUND	17	2	2	0.15
Cc_5333		gi|322707036|gb|EFY98615.1| Glycoprotease family protein [Metarhizium anisopliae ARSEF 23]	145	2	1	0.0076
Cc_5755		gi|310800551|gb|EFQ35444.1| hypothetical protein GLRG_10588 [Glomerella graminicola M1.001]	31	2	2	0.15	10	6	0.31
Cc_6104		gi|310796211|gb|EFQ31672.1| hypothetical protein GLRG_06961 [Glomerella graminicola M1.001]	34	2	2	0.073	3	2	0.083
Cc_6132		gi|310793183|gb|EFQ28644.1| ribosomal L28e family protein [Glomerella graminicola M1.001]	15	2	2	0.13
Cc_6396		gi|336263403|ref|XP_003346481.1| hypothetical protein SMAC_04653 [Sordaria macrospora k-hell]_x0001_gi|289616004|emb|CBI57103.1| unnamed protein product [Sordaria macrospora]	49	2	1	0.022	2	1	0.028
Cc_6437		gi|240278333|gb|EER41840.1| eukaryotic translation initiation factor 5A-2 [Ajellomyces capsulatus H143]_x0001_gi|325096357|gb|EGC49667.1| eukaryotic translation initiation factor 5A-2 [Ajellomyces capsulatus H88]	18	2	1	0.074
Cc_6484		gi|310793661|gb|EFQ29122.1| cysteine desulfurase IscS [Glomerella graminicola M1.001]	56	2	2	0.074	2	2	0.06
Cc_6570		gi|302893889|ref|XP_003045825.1| hypothetical protein NECHADRAFT_66100 [Nectria haematococca mpVI 77-13-4]_x0001_gi|256726752|gb|EEU40112.1| hypothetical protein NECHADRAFT_66100 [Nectria haematococca mpVI 77-13-4]	47	2	1	0.025
Cc_6667		gi|46127871|ref|XP_388489.1| hypothetical protein FG08313.1 [Gibberella zeae PH-1]	54	2	1	0.051	2	1	0.051
Cc_6769		gi|302883690|ref|XP_003040744.1| hypothetical protein NECHADRAFT_92359 [Nectria haematococca mpVI 77-13-4]_x0001_gi|256721634|gb|EEU35031.1| hypothetical protein NECHADRAFT_92359 [Nectria haematococca mpVI 77-13-4]	122	2	2	0.031
Cc_6813		gi|310790052|gb|EFQ25585.1| immunogenic protein [Glomerella graminicola M1.001]	54	2	1	0.023
Cc_7057		gi|15808807|gb|AAL08510.1|AF413106_1 subtilase [Ophiostoma piliferum]	57	2	1	0.023
Cc_715		ref|XP_001908185.1| hypothetical protein [Podospora anserina S mat+]_x0001_emb|CAP68858.1| unnamed protein product [Podospora anserina S mat+]	18	2	1	0.07
Cc_7186		gi|302410091|ref|XP_003002879.1| RNase III domain-containing protein [Verticillium albo-atrum VaMs.102]_x0001_gi|261357903|gb|EEY20331.1| RNase III domain-containing protein [Verticillium albo-atrum VaMs.102]	28	2	1	0.039
Cc_93		gb|EGR52579.1| predicted protein [Trichoderma reesei QM6a]	13	2	2	0.25
Cc_952		gb|EFZ01060.1| NADH:ubiquinone oxidoreductase 11.5kD subunit [Metarhizium anisopliae ARSEF 23]	11	2	1	0.11	1	1	0.11
Cc_1015		gb|EFQ26133.1| hypothetical protein GLRG_01277 [Glomerella graminicola M1.001]	8	1	1	0.37
Cc_1092		gb|EFX03163.1| stf2-like protein [Grosmannia clavigera kw1407]	15	1	1	0.16	4	2	0.23
Cc_1258		ref|XP_001910799.1| hypothetical protein [Podospora anserina S mat+]_x0001_emb|CAP72623.1| unnamed protein product [Podospora anserina S mat+]	25	1	1	0.039	2	1	0.074
Cc_1305		gb|AAO60165.1| tetrahydroxynaphthalene reductase [Ceratocystis resinifera]	29	1	1	0.072	2	1	0.072
Cc_1313		gb|ABY87952.1| hypothetical protein [Stachybotrys elegans]	22	1	1	0.059
Cc_1372		ref|XP_001903378.1| hypothetical protein [Podospora anserina S mat+]_x0001_emb|CAP61153.1| unnamed protein product [Podospora anserina S mat+]	32	1	1	0.039
Cc_1497		emb|CAO81985.1| histone H2B-ECFP fusion protein [Reporter vector pCH2B]	15	1	1	0.11	0	0	0
Cc_152		gb|EFQ26449.1| hypothetical protein GLRG_01593 [Glomerella graminicola M1.001]	44	1	1	0.054
Cc_1526		gb|ACI68759.1| NADH dehydrogenase 1 beta subcomplex subunit 9 [Salmo salar]	11	1	1	0.15
Cc_156		gb|EFQ28321.1| Mov34/MPN/PAD-1 family protein [Glomerella graminicola M1.001]	41	1	1	0.035
Cc_1572		gb|EFQ32971.1| hypothetical protein GLRG_08115 [Glomerella graminicola M1.001]	34	1	1	0.028	10	6	0.29
Cc_1634		gb|EFQ29910.1| ATP-dependent metallopeptidase HflB [Glomerella graminicola M1.001]	81	1	1	0.024
Cc_1635		gb|ADT65204.1| manganese superoxide dismutase [Hypocrea jecorina]_x0001_gb|EGR46310.1| Mn superoxide dismutase [Trichoderma reesei QM6a]	24	1	1	0.05	6	5	0.33
Cc_165		gb|EFX02773.1| bar domain containing protein [Grosmannia clavigera kw1407]	36	1	1	0.075	1	1	0.075
Cc_1681		ref|XP_003045455.1| predicted protein [Nectria haematococca mpVI 77-13-4]_x0001_gb|EEU39742.1| predicted protein [Nectria haematococca mpVI 77-13-4]	35	1	1	0.088	5	5	0.19
Cc_1780		ref|XP_003345263.1| hypothetical protein SMAC_08273 [Sordaria macrospora k-hell]_x0001_emb|CBI58486.1| unnamed protein product [Sordaria macrospora]	41	1	1	0.072	4	3	0.12
Cc_1884		ref|XP_003345934.1| hypothetical protein SMAC_06335 [Sordaria macrospora k-hell]_x0001_emb|CBI57848.1| unnamed protein product [Sordaria macrospora]	44	1	1	0.054	1	1	0.054
Cc_1963		ref|XP_003048534.1| predicted protein [Nectria haematococca mpVI 77-13-4]_x0001_gb|EEU42821.1| predicted protein [Nectria haematococca mpVI 77-13-4]	22	1	1	0.077
Cc_1975		ref|XP_003050555.1| hypothetical protein NECHADRAFT_84992 [Nectria haematococca mpVI 77-13-4]_x0001_gb|EEU44842.1| hypothetical protein NECHADRAFT_84992 [Nectria haematococca mpVI 77-13-4]	66	1	1	0.043
Cc_1977		gb|EFQ30119.1| SNARE domain-containing protein [Glomerella graminicola M1.001]	30	1	1	0.041
Cc_2133		ref|XP_958811.1| mannose-1-phosphate guanyltransferase [Neurospora crassa OR74A]_x0001_sp|Q7RVR8|MPG1_NEUCR RecName: Full=Mannose-1-phosphate guanyltransferase; AltName: Full=GDP-mannose pyrophosphorylase; AltName: Full=GTP-mannose-1-phosphate guanylyltransferase_x0001_gb|EAA29575.1| mannose-1-phosphate guanyltransferase [Neurospora crassa OR74A]_x0001_gb|EGO54663.1| Mannose-1-phosphate guanyltra…	40	1	1	0.022	2	1	0.022
Cc_2496		gb|EFQ33334.1| ubiquitin carboxyl-terminal hydrolase [Glomerella graminicola M1.001]	274	1	1	0.0032	0	0	0
Cc_2548		ref|XP_003051905.1| predicted protein [Nectria haematococca mpVI 77-13-4]_x0001_gb|EEU46192.1| predicted protein [Nectria haematococca mpVI 77-13-4]	21	1	1	0.058	1	1	0.069
Cc_2608		gb|EGR53059.1| 6-phosphofructokinase-like protein [Trichoderma reesei QM6a]	93	1	1	0.014	6	3	0.062
Cc_2628		gb|EFQ33408.1| CFEM domain-containing protein [Glomerella graminicola M1.001]	25	1	1	0.033	2	1	0.033
Cc_2685		ref|XP_380884.1| hypothetical protein FG00708.1 [Gibberella zeae PH-1]	67	1	1	0.019	4	2	0.061
Cc_2706		ref|XP_388593.1| hypothetical protein FG08417.1 [Gibberella zeae PH-1]	41	1	1	0.07
Cc_2720		gb|EFQ30270.1| ubiquinone/menaquinone biosynthesis methyltransferase [Glomerella graminicola M1.001]	35	1	1	0.038	2	1	0.038
Cc_2728		ref|XP_380885.1| hypothetical protein FG00709.1 [Gibberella zeae PH-1]	24	1	1	0.057	2	1	0.057
Cc_2755		gb|EFQ32594.1| thioredoxin [Glomerella graminicola M1.001]	23	1	1	0.12
Cc_2792		gi|296413500|ref|XP_002836450.1| hypothetical protein [Tuber melanosporum Mel28]_x0001_gi|295630271|emb|CAZ80641.1| unnamed protein product [Tuber melanosporum]	12	1	1	0.1
Cc_2869		gi|302882305|ref|XP_003040063.1| predicted protein [Nectria haematococca mpVI 77-13-4]_x0001_gi|256720930|gb|EEU34350.1| predicted protein [Nectria haematococca mpVI 77-13-4]	47	1	1	0.029	3	3	0.074
Cc_2940		gi|302892775|ref|XP_003045269.1| predicted protein [Nectria haematococca mpVI 77-13-4]_x0001_gi|256726194|gb|EEU39556.1| predicted protein [Nectria haematococca mpVI 77-13-4]	30	1	1	0.054
Cc_3031		gi|320591988|gb|EFX04427.1| small nuclear ribonucleoprotein [Grosmannia clavigera kw1407]	9	1	1	0.15
Cc_3134		gi|322694804|gb|EFY86624.1| ATP-dependent bile acid permease [Metarhizium acridum CQMa 102]	184	1	1	0.0072
Cc_3142		gi|322695306|gb|EFY87116.1| NAD(P) transhydrogenase precursor [Metarhizium acridum CQMa 102]	109	1	1	0.01
Cc_3212		gi|336270328|ref|XP_003349923.1| hypothetical protein SMAC_00815 [Sordaria macrospora k-hell]_x0001_gi|289619487|emb|CBI53770.1| unnamed protein product [Sordaria macrospora]	68	1	1	0.015	0	0	0
Cc_3264		gi|336467552|gb|EGO55716.1| H+-transporting two-sector ATPase lipid-binding protein precursor [Neurospora tetrasperma FGSC 2508]	15	1	1	0.21
Cc_331		gb|EFY85210.1| hypothetical protein MAC_08775 [Metarhizium acridum CQMa 102]	13	1	1	0.11	1	1	0.11
Cc_3400		gi|322697646|gb|EFY89424.1| thioesterase family protein [Metarhizium acridum CQMa 102]	31	1	1	0.064
Cc_3436		gi|310792182|gb|EFQ27709.1| carbamoyl-phosphate synthase [Glomerella graminicola M1.001]	50	1	1	0.031
Cc_3495		gi|302413293|ref|XP_003004479.1| 40S ribosomal protein S25 [Verticillium albo-atrum VaMs.102]_x0001_gi|261357055|gb|EEY19483.1| 40S ribosomal protein S25 [Verticillium albo-atrum VaMs.102]	11	1	1	0.11	1	1	0.11
Cc_3631		gi|340924145|gb|EGS19048.1| putative copper transport protein [Chaetomium thermophilum var. thermophilum DSM 1495]	18	1	1	0.043
Cc_3765		gi|302405959|ref|XP_003000816.1| conserved hypothetical protein [Verticillium albo-atrum VaMs.102]_x0001_gi|261360773|gb|EEY23201.1| conserved hypothetical protein [Verticillium albo-atrum VaMs.102]	10	1	1	0.14	1	1	0.14
Cc_3809		gi|302895249|ref|XP_003046505.1| hypothetical protein NECHADRAFT_33425 [Nectria haematococca mpVI 77-13-4]_x0001_gi|256727432|gb|EEU40792.1| hypothetical protein NECHADRAFT_33425 [Nectria haematococca mpVI 77-13-4]	20	1	1	0.13
Cc_3872		gi|322701467|gb|EFY93216.1| ABC1 protein [Metarhizium acridum CQMa 102]	76	1	1	0.023
Cc_3941		gi|119194561|ref|XP_001247884.1| conserved hypothetical protein [Coccidioides immitis RS]	14	1	1	0.1
Cc_3944		gi|310792619|gb|EFQ28146.1| dynamin family protein [Glomerella graminicola M1.001]	105	1	1	0.0094	8	5	0.063
Cc_4026		gi|322701538|gb|EFY93287.1| hypothetical protein MAC_00525 [Metarhizium acridum CQMa 102]	13	1	1	0.088	1	1	0.088
Cc_4064		gi|302891803|ref|XP_003044783.1| predicted protein [Nectria haematococca mpVI 77-13-4]_x0001_gi|256725708|gb|EEU39070.1| predicted protein [Nectria haematococca mpVI 77-13-4]	13	1	1	0.14
Cc_4164		gi|340924132|gb|EGS19035.1| threonine aldolase-like protein [Chaetomium thermophilum var. thermophilum DSM 1495]	45	1	1	0.036
Cc_417		ref|XP_003045066.1| hypothetical protein NECHADRAFT_42877 [Nectria haematococca mpVI 77-13-4]_x0001_gb|EEU39353.1| hypothetical protein NECHADRAFT_42877 [Nectria haematococca mpVI 77-13-4]	24	1	1	0.041	1	1	0.06
Cc_4215		gi|310790955|gb|EFQ26488.1| vesicle transport V-SNARE protein [Glomerella graminicola M1.001]	26	1	1	0.031	0	0	0
Cc_4227		gi|171680197|ref|XP_001905044.1| hypothetical protein [Podospora anserina S mat+]_x0001_gi|170939725|emb|CAP64951.1| unnamed protein product [Podospora anserina S mat+]	20	1	1	0.055	2	1	0.083
Cc_4256		gi|310795844|gb|EFQ31305.1| hypothetical protein GLRG_06449 [Glomerella graminicola M1.001]	13	1	1	0.065	1	1	0.26
Cc_4280		gi|46111043|ref|XP_382579.1| hypothetical protein FG02403.1 [Gibberella zeae PH-1]	14	1	1	0.14
Cc_4355		gi|322695937|gb|EFY87737.1| mitochondrial hypoxia responsive domain containing protein [Metarhizium acridum CQMa 102]	25	1	1	0.096
Cc_4407		gi|154323486|ref|XP_001561057.1| hypothetical protein BC1G_00142 [Botryotinia fuckeliana B05.10]_x0001_gi|150842371|gb|EDN17564.1| hypothetical protein BC1G_00142 [Botryotinia fuckeliana B05.10]	22	1	1	0.068	2	2	0.14
Cc_4572		gi|310793606|gb|EFQ29067.1| enoyl-CoA hydratase/isomerase [Glomerella graminicola M1.001]	33	1	1	0.055	3	2	0.084
Cc_4670		gi|322701047|gb|EFY92798.1| MutS2 protein [Metarhizium acridum CQMa 102]	119	1	1	0.0093
Cc_4870		gi|310798472|gb|EFQ33365.1| hypothetical protein GLRG_08644 [Glomerella graminicola M1.001]	33	1	1	0.043	2	1	0.043
Cc_4913		gi|322698834|gb|EFY90601.1| putative restin [Metarhizium acridum CQMa 102]	106	1	1	0.012
Cc_4923		gi|302894251|ref|XP_003046006.1| predicted protein [Nectria haematococca mpVI 77-13-4]_x0001_gi|256726933|gb|EEU40293.1| predicted protein [Nectria haematococca mpVI 77-13-4]	101	1	1	0.0098
Cc_4960		gi|171689534|ref|XP_001909707.1| hypothetical protein [Podospora anserina S mat+]_x0001_gi|170944729|emb|CAP70840.1| unnamed protein product [Podospora anserina S mat+]	10	1	1	0.067	3	2	0.24
Cc_5306		gi|302922095|ref|XP_003053395.1| hypothetical protein NECHADRAFT_74487 [Nectria haematococca mpVI 77-13-4]_x0001_gi|256734336|gb|EEU47682.1| hypothetical protein NECHADRAFT_74487 [Nectria haematococca mpVI 77-13-4]	75	1	1	0.018
Cc_532		gb|EFY91535.1| peptidyl-prolyl cis-trans isomerase B precursor [Metarhizium acridum CQMa 102]	31	1	1	0.049
Cc_5369		gi|322708027|gb|EFY99604.1| VHS domain-containing protein [Metarhizium anisopliae ARSEF 23]	67	1	1	0.0096	0	0	0
Cc_5388		gi|340924237|gb|EGS19140.1| glucose-6-phosphate 1-dehydrogenase-like protein [Chaetomium thermophilum var. thermophilum DSM 1495]	58	1	1	0.038
Cc_5399		gi|322706291|gb|EFY97872.1| putative tricarboxylate transporter mitochondrial carrier protein [Metarhizium anisopliae ARSEF 23]	32	1	1	0.043	1	1	0.04
Cc_5901		gi|310789745|gb|EFQ25278.1| glutamate/Leucine/Phenylalanine/Valine dehydrogenase [Glomerella graminicola M1.001]	117	1	1	0.024	4	2	0.037
Cc_6199		gi|154275020|ref|XP_001538361.1| conserved hypothetical protein [Ajellomyces capsulatus NAm1]_x0001_gi|150414801|gb|EDN10163.1| conserved hypothetical protein [Ajellomyces capsulatus NAm1]	17	1	1	0.15	4	2	0.25
Cc_6233		gi|302900122|ref|XP_003048198.1| predicted protein [Nectria haematococca mpVI 77-13-4]_x0001_gi|256729130|gb|EEU42485.1| predicted protein [Nectria haematococca mpVI 77-13-4]	50	1	1	0.037
Cc_626		gb|EFQ32300.1| methyltransferase domain-containing protein [Glomerella graminicola M1.001]	32	1	1	0.053
Cc_6279		gi|336259885|ref|XP_003344741.1| hypothetical protein SMAC_06396 [Sordaria macrospora k-hell]_x0001_gi|289614226|emb|CBI58993.1| unnamed protein product [Sordaria macrospora]	93	1	1	0.028	2	2	0.039
Cc_6308		gi|32892148|gb|AAP89013.1| RAC1 [Colletotrichum trifolii]	22	1	1	0.04
Cc_6311		gi|116181650|ref|XP_001220674.1| predicted protein [Chaetomium globosum CBS 148.51]_x0001_gi|88185750|gb|EAQ93218.1| predicted protein [Chaetomium globosum CBS 148.51]	11	1	1	0.1
Cc_6407		gi|116182350|ref|XP_001221024.1| hypothetical protein CHGG_01803 [Chaetomium globosum CBS 148.51]_x0001_gi|88186100|gb|EAQ93568.1| hypothetical protein CHGG_01803 [Chaetomium globosum CBS 148.51]	20	1	1	0.065	4	2	0.13
Cc_6457		gi|310795249|gb|EFQ30710.1| hypothetical protein GLRG_05854 [Glomerella graminicola M1.001]	51	1	1	0.035	0	0	0
Cc_6582		gi|310797950|gb|EFQ32843.1| arginyl-tRNA synthetase [Glomerella graminicola M1.001]	72	1	1	0.02
Cc_6616		gi|302899226|ref|XP_003048007.1| predicted protein [Nectria haematococca mpVI 77-13-4]_x0001_gi|256728939|gb|EEU42294.1| predicted protein [Nectria haematococca mpVI 77-13-4]	43	1	1	0.04
Cc_6742		gi|322708062|gb|EFY99639.1| ribosomal protein subunit S4 [Metarhizium anisopliae ARSEF 23]	74	1	1	0.012	3	1	0.043
Cc_6778		gi|310795038|gb|EFQ30499.1| HIT domain-containing protein [Glomerella graminicola M1.001]	15	1	1	0.13
Cc_682		gb|EFQ24919.1| triosephosphate isomerase [Glomerella graminicola M1.001]	27	1	1	0.06	1	1	0.06
Cc_6827		gi|46107930|ref|XP_381024.1| hypothetical protein FG00848.1 [Gibberella zeae PH-1]	151	1	1	0.011	3	3	0.026
Cc_6944		gi|336267242|ref|XP_003348387.1| hypothetical protein SMAC_02884 [Sordaria macrospora k-hell]_x0001_gi|289617937|emb|CBI55514.1| unnamed protein product [Sordaria macrospora]	20	1	1	0.061	5	2	0.12
Cc_7003		gi|302914926|ref|XP_003051274.1| predicted protein [Nectria haematococca mpVI 77-13-4]_x0001_gi|256732212|gb|EEU45561.1| predicted protein [Nectria haematococca mpVI 77-13-4]	10	1	1	0.1
Cc_7005		gi|310793615|gb|EFQ29076.1| peptidase family M48 [Glomerella graminicola M1.001]	46	1	1	0.022	1	1	0.022
Cc_7070		gi|322700005|gb|EFY91762.1| ribosomal protein S16 [Metarhizium acridum CQMa 102]	14	1	1	0.086
Cc_74		NO HITS FOUND	9	1	1	0.086
Cc_876		gb|EFZ00070.1| glutaredoxin Grx1, putative [Metarhizium anisopliae ARSEF 23]	12	1	1	0.11
Cc_950		gb|EGC46220.1| conserved hypothetical protein [Ajellomyces capsulatus H88]	18	1	1	0.073	1	1	0.073
Cc_989		ref|XP_382073.1| hypothetical protein FG01897.1 [Gibberella zeae PH-1]	16	1	1	0.087
Nad2		gb|EFQ24853.1| NADH dehydrogenase subunit 2 [Glomerella graminicola M1.001]	63	1	1	0.02	5	2	0.05
cob		gb|EFQ24843.1| cytochrome b [Glomerella graminicola M1.001]	45	0	0	0	2	1	0.023
Cc_1514		gb|EGS19373.1| putative mitochondrial carrier protein [Chaetomium thermophilum var. thermophilum DSM 1495]	33	0	0	0	1	1	0.04
Cc_1732		gb|EGR49101.1| hypothetical protein TRIREDRAFT_77495 [Trichoderma reesei QM6a]	26	0	0	0	1	1	0.073
Cc_1920		gb|EFQ34675.1| hypothetical protein GLRG_09819 [Glomerella graminicola M1.001]	23	0	0	0	2	2	0.13
Cc_2592		gb|EFQ26819.1| peptidase C1-like family protein [Glomerella graminicola M1.001]	57	0	0	0	4	2	0.054
Cc_4733		gi|58257473|gb|AAW69358.1| formate dehydrogenase-like protein [Magnaporthe grisea]	100	0	0	0	2	1	0.014
Cc_5315		gi|46108696|ref|XP_381406.1| hypothetical protein FG01230.1 [Gibberella zeae PH-1]	41	0	0	0	2	1	0.034
Cc_5461		gi|322698613|gb|EFY90382.1| ATP-citrate synthase subunit 1 [Metarhizium acridum CQMa 102]	71	0	0	0	3	1	0.025
Cc_5629		gi|302416775|ref|XP_003006219.1| yop-1 [Verticillium albo-atrum VaMs.102]_x0001_gi|261355635|gb|EEY18063.1| yop-1 [Verticillium albo-atrum VaMs.102]	19	0	0	0	1	1	0.053
Cc_5723		gi|310793012|gb|EFQ28473.1| ABC transporter transmembrane region [Glomerella graminicola M1.001]	174	0	0	0	1	1	0.012
Cc_6154		gi|302915667|ref|XP_003051644.1| predicted protein [Nectria haematococca mpVI 77-13-4]_x0001_gi|256732583|gb|EEU45931.1| predicted protein [Nectria haematococca mpVI 77-13-4]	35	0	0	0	1	1	0.052
Cc_84		ref|XP_001912989.1| hypothetical protein [Podospora anserina S mat+]_x0001_emb|CAP60471.1| unnamed protein product [Podospora anserina S mat+]	62	0	0	0	2	1	0.016
Cc_883		gb|EGO61361.1| hypothetical protein NEUTE1DRAFT_58625 [Neurospora tetrasperma FGSC 2508]	29	0	0	0	1	1	0.036
ATP6		ref|YP_001249341.1| ATP synthase subunit 6 [Gibberella zeae] gb|ABC86603.1| ATP synthase subunit 6 [Gibberella zeae]	29				3	1	0.11
Intronic_ORF_at_intron_5_of_cox2		emb|CBX90005.1| hypothetical protein [Leptosphaeria maculans]	37				2	1	0.089
Cc_1028		gb|EFQ26099.1| nitroreductase [Glomerella graminicola M1.001]	23				3	1	0.063
Cc_1314		gb|EFQ25485.1| tRNA synthetase class I [Glomerella graminicola M1.001]	75				1	1	0.027
Cc_1320		ref|XP_003053026.1| hypothetical protein NECHADRAFT_35351 [Nectria haematococca mpVI 77-13-4]_x0001_gb|EEU47313.1| hypothetical protein NECHADRAFT_35351 [Nectria haematococca mpVI 77-13-4]	34				1	1	0.083
Cc_1338		ref|XP_001399037.1| 60S acidic ribosomal protein P1 [Aspergillus niger CBS 513.88]_x0001_emb|CAK97505.1| unnamed protein product [Aspergillus niger]	11				1	1	0.19
Cc_1404		ref|XP_003008644.1| conserved hypothetical protein [Verticillium albo-atrum VaMs.102]_x0001_gb|EEY14218.1| conserved hypothetical protein [Verticillium albo-atrum VaMs.102]	28				2	2	0.075
Cc_1586		ref|XP_368942.1| hypothetical protein MGG_00302 [Magnaporthe oryzae 70-15]_x0001_gb|EDK03097.1| hypothetical protein MGG_00302 [Magnaporthe oryzae 70-15]	118				1	1	0.01
Cc_1709		ref|XP_003007831.1| surfeit locus protein [Verticillium albo-atrum VaMs.102]_x0001_gb|EEY15910.1| surfeit locus protein [Verticillium albo-atrum VaMs.102]	29				2	1	0.043
Cc_2111		ref|XP_003049623.1| predicted protein [Nectria haematococca mpVI 77-13-4]_x0001_gb|EEU43910.1| predicted protein [Nectria haematococca mpVI 77-13-4]	48				2	1	0.058
Cc_2115		gb|EFQ26410.1| DEAD/DEAH box helicase [Glomerella graminicola M1.001]	44				2	1	0.033
Cc_2137		ref|XP_003004493.1| stress protein ORP150 [Verticillium albo-atrum VaMs.102]_x0001_gb|EEY19497.1| stress protein ORP150 [Verticillium albo-atrum VaMs.102]	107				2	2	0.024
Cc_2244		ref|XP_003004177.1| sphingosine-1-phosphate lyase [Verticillium albo-atrum VaMs.102]_x0001_gb|EEY19181.1| sphingosine-1-phosphate lyase [Verticillium albo-atrum VaMs.102]	62				1	1	0.028
Cc_2360		ref|XP_001904994.1| hypothetical protein [Podospora anserina S mat+]_x0001_emb|CAP64901.1| unnamed protein product [Podospora anserina S mat+]	31				1	1	0.057
Cc_2850		gi|310793593|gb|EFQ29054.1| pentatricopeptide repeat domain-containing protein [Glomerella graminicola M1.001]	96				1	1	0.019
Cc_2889		gi|302411029|ref|XP_003003348.1| conserved hypothetical protein [Verticillium albo-atrum VaMs.102]_x0001_gi|261358372|gb|EEY20800.1| conserved hypothetical protein [Verticillium albo-atrum VaMs.102]	34				1	1	0.045
Cc_2911		gi|46111323|ref|XP_382719.1| hypothetical protein FG02543.1 [Gibberella zeae PH-1]	26				1	1	0.051
Cc_2941		gi|322712481|gb|EFZ04054.1| HET-C2-like protein [Metarhizium anisopliae ARSEF 23]	22				1	1	0.089
Cc_2947		gi|310792098|gb|EFQ27625.1| hypothetical protein GLRG_02769 [Glomerella graminicola M1.001]	29				1	1	0.038
Cc_2978		gi|340520741|gb|EGR50977.1| predicted protein [Trichoderma reesei QM6a]	87				1	1	0.0077
Cc_3029		gi|310792313|gb|EFQ27840.1| PA domain-containing protein [Glomerella graminicola M1.001]	92				2	1	0.031
Cc_3037		gi|302916715|ref|XP_003052168.1| predicted protein [Nectria haematococca mpVI 77-13-4]_x0001_gi|256733107|gb|EEU46455.1| predicted protein [Nectria haematococca mpVI 77-13-4]	120				2	1	0.015
Cc_3548		gi|310792644|gb|EFQ28171.1| hypothetical protein GLRG_03315 [Glomerella graminicola M1.001]	35				4	2	0.089
Cc_3727		gi|310798356|gb|EFQ33249.1| hypothetical protein GLRG_08393 [Glomerella graminicola M1.001]	34				1	1	0.044
Cc_3974		gi|322692886|gb|EFY84770.1| mitochondrial hypoxia responsive domain-containing protein [Metarhizium acridum CQMa 102]	25				1	1	0.037
Cc_3991		gi|310793892|gb|EFQ29353.1| RhoGEF domain-containing protein [Glomerella graminicola M1.001]	138				1	1	0.0073
Cc_4077		gi|310801208|gb|EFQ36101.1| ribosomal protein L15 [Glomerella graminicola M1.001]	33				1	1	0.066
Cc_4430		gi|116206986|ref|XP_001229302.1| hypothetical protein CHGG_02786 [Chaetomium globosum CBS 148.51]_x0001_gi|88183383|gb|EAQ90851.1| hypothetical protein CHGG_02786 [Chaetomium globosum CBS 148.51]	31				1	1	0.055
Cc_4442		gi|39943626|ref|XP_361350.1| hypothetical protein MGG_03824 [Magnaporthe oryzae 70-15]_x0001_gi|145014511|gb|EDJ99079.1| hypothetical protein MGG_03824 [Magnaporthe oryzae 70-15]	54				2	1	0.03
Cc_4518		gi|340992688|gb|EGS23243.1| putative peroxisomal membrane protein [Chaetomium thermophilum var. thermophilum DSM 1495]	26				1	1	0.039
Cc_4632		gi|310798349|gb|EFQ33242.1| hypothetical protein GLRG_08386 [Glomerella graminicola M1.001]	41				2	1	0.037
Cc_4674		gi|320586869|gb|EFW99532.1| 60S acidic ribosomal protein p0 [Grosmannia clavigera kw1407]	33				4	2	0.14
Cc_4714		gi|310797646|gb|EFQ32539.1| carbamoyl-phosphate synthase subunit L [Glomerella graminicola M1.001]	80				5	3	0.052
Cc_4975		gi|302419179|ref|XP_003007420.1| 50S ribosomal protein Mrp49 [Verticillium albo-atrum VaMs.102]_x0001_gi|261353071|gb|EEY15499.1| 50S ribosomal protein Mrp49 [Verticillium albo-atrum VaMs.102]	23				2	1	0.085
Cc_5135		gi|310792208|gb|EFQ27735.1| DnaJ domain-containing protein [Glomerella graminicola M1.001]	102				1	1	0.0064
Cc_5235		gi|310800771|gb|EFQ35664.1| eIF3 subunit 6 N terminal domain-containing protein [Glomerella graminicola M1.001]	50				1	1	0.025
Cc_5636		gi|341038685|gb|EGS23677.1| hypothetical protein CTHT_0003740 [Chaetomium thermophilum var. thermophilum DSM 1495]	78				2	1	0.02
Cc_5644		gi|225559027|gb|EEH07310.1| G-protein comlpex beta subunit CpcB [Ajellomyces capsulatus G186AR]	32				2	1	0.038
Cc_5726		gi|46136699|ref|XP_390041.1| hypothetical protein FG09865.1 [Gibberella zeae PH-1]	36				1	1	0.049
Cc_5829		gi|336465944|gb|EGO54109.1| hypothetical protein NEUTE1DRAFT_148534 [Neurospora tetrasperma FGSC 2508]	35				1	1	0.028
Cc_5875		gi|336273916|ref|XP_003351712.1| hypothetical protein SMAC_00254 [Sordaria macrospora k-hell]_x0001_gi|289621286|emb|CBI52069.1| unnamed protein product [Sordaria macrospora]	22				1	1	0.062
Cc_5921		gi|302925727|ref|XP_003054152.1| hypothetical protein NECHADRAFT_74578 [Nectria haematococca mpVI 77-13-4]_x0001_gi|256735093|gb|EEU48439.1| hypothetical protein NECHADRAFT_74578 [Nectria haematococca mpVI 77-13-4]	50				1	1	0.023
Cc_5954		gi|46107866|ref|XP_380992.1| hypothetical protein FG00816.1 [Gibberella zeae PH-1]	36				1	1	0.033
Cc_6287		gi|310791791|gb|EFQ27318.1| FAD binding domain-containing protein [Glomerella graminicola M1.001]	64				1	1	0.024
Cc_6585		gi|322708019|gb|EFY99596.1| succinyl-CoA:3-ketoacid-coenzyme A transferase subunit A [Metarhizium anisopliae ARSEF 23]	56				2	2	0.037
Cc_7040		gi|310797818|gb|EFQ32711.1| hypothetical protein GLRG_07855 [Glomerella graminicola M1.001]	95				1	1	0.018
Cc_7059		gi|85074863|ref|XP_965799.1| hypothetical protein NCU00659 [Neurospora crassa OR74A]_x0001_gi|28927612|gb|EAA36563.1| conserved hypothetical protein [Neurospora crassa OR74A]	32				1	1	0.058
Cc_953		gb|EFZ01081.1| ATP-dependent permease MDL2 [Metarhizium anisopliae ARSEF 23]	90				2	1	0.012
Cc_978		gb|EFX01359.1| 60S ribosomal protein l17 [Grosmannia clavigera kw1407]	21				3	1	0.054

## Sheet: 4B
Gene ID	Autofact	New anotation
Cc_6171	NO HITS FOUND	Unconserved unknown function protein
Cc_2360	Predicted CDS Pa_1_12920 n=1 Tax=Podospora anserina S mat+ RepID=B2ALV3_PODAN	Conserved unknown function protein
Cc_2748	Predicted CDS Pa_1_14670 n=1 Tax=Podospora anserina S mat+ RepID=B2AT49_PODAN	Conserved unknown function protein
Cc_1579	Predicted CDS Pa_1_17280 n=1 Tax=Podospora anserina S mat+ RepID=B2ATX6_PODAN	Conserved unknown function protein
Cc_1599	Predicted CDS Pa_1_19320 n=1 Tax=Podospora anserina S mat+ RepID=B2AUJ3_PODAN	Conserved unknown function protein
Cc_6659	Predicted CDS Pa_1_6140 (Fragment) n=1 Tax=Podospora anserina S mat+ RepID=B2AB51_PODAN	Conserved unknown function protein
Cc_4285	Predicted CDS Pa_1_9080 n=1 Tax=Podospora anserina S mat+ RepID=B2AXW8_PODAN	Conserved unknown function protein
Cc_2966	Predicted CDS Pa_1_9290 n=1 Tax=Podospora anserina S mat+ RepID=B2AXY9_PODAN	Conserved unknown function protein
Cc_1389	Predicted CDS Pa_2_12750 n=1 Tax=Podospora anserina S mat+ RepID=B2B7Z3_PODAN	Conserved unknown function protein
Cc_536	Predicted CDS Pa_2_3480 n=1 Tax=Podospora anserina S mat+ RepID=B2B548_PODAN	Conserved unknown function protein
Cc_1258	Predicted CDS Pa_2_550 n=1 Tax=Podospora anserina S mat+ RepID=B2B499_PODAN	Conserved unknown function protein
Cc_3052	Predicted CDS Pa_2_6510 n=1 Tax=Podospora anserina S mat+ RepID=B2B627_PODAN	Conserved unknown function protein
Cc_7154	Predicted CDS Pa_3_10910 n=1 Tax=Podospora anserina S mat+ RepID=B2ACZ7_PODAN	Conserved unknown function protein
Cc_1372	Predicted CDS Pa_3_1140 n=1 Tax=Podospora anserina S mat+ RepID=B2ACI8_PODAN	Conserved unknown function protein
Cc_1644	Predicted CDS Pa_3_8090 n=1 Tax=Podospora anserina S mat+ RepID=B2B122_PODAN	Conserved unknown function protein
Cc_4960	Predicted CDS Pa_3_8980 n=1 Tax=Podospora anserina S mat+ RepID=B2B1C3_PODAN	Conserved unknown function protein
Cc_1998	Predicted CDS Pa_4_3370 n=1 Tax=Podospora anserina S mat+ RepID=B2AQS1_PODAN	Conserved unknown function protein
Cc_5138	Predicted CDS Pa_5_9940 (Fragment) n=1 Tax=Podospora anserina S mat+ RepID=B2AL90_PODAN	Conserved unknown function protein
Cc_4203	Predicted CDS Pa_6_1590 n=1 Tax=Podospora anserina S mat+ RepID=B2B2Z5_PODAN	Conserved unknown function protein
Cc_3468	Predicted CDS Pa_6_5140 n=1 Tax=Podospora anserina S mat+ RepID=B2B209_PODAN	Conserved unknown function protein
Cc_4972	Predicted CDS Pa_6_9340 n=1 Tax=Podospora anserina S mat+ RepID=B2AN97_PODAN	Conserved unknown function protein
Cc_3503	Predicted CDS Pa_7_5390 n=1 Tax=Podospora anserina S mat+ RepID=B2AVZ3_PODAN	Conserved unknown function protein
Cc_2502	Predicted CDS Pa_7_6810 n=1 Tax=Podospora anserina S mat+ RepID=B2AWD7_PODAN	Conserved unknown function protein
Cc_1813	Predicted CDS Pa_7_9520 n=1 Tax=Podospora anserina S mat+ RepID=B2AX70_PODAN	Conserved unknown function protein
Cc_2706	Predicted protein (Fragment) n=1 Tax=Hordeum vulgare subsp. vulgare RepID=F2DW20_HORVD	Conserved unknown function protein
Cc_331	Predicted protein (Fragment) n=1 Tax=Nectria haematococca mpVI 77-13-4 RepID=C7Z183_NECH7	Conserved unknown function protein
Cc_6311	Predicted protein n=1 Tax=Chaetomium globosum CBS 148.51 RepID=Q2HEA1_CHAGB	Conserved unknown function protein
Cc_3765	Predicted protein n=1 Tax=Magnaporthe oryzae 70-15 RepID=A4RMQ7_MAGO7	Conserved unknown function protein
Cc_4624	Predicted protein n=1 Tax=Nectria haematococca mpVI 77-13-4 RepID=C7YGU1_NECH7	Conserved unknown function protein
Cc_152	Predicted protein n=1 Tax=Nectria haematococca mpVI 77-13-4 RepID=C7YGW1_NECH7	Conserved unknown function protein
Cc_2620	Predicted protein n=1 Tax=Nectria haematococca mpVI 77-13-4 RepID=C7YHZ5_NECH7	Conserved unknown function protein
Cc_6104	Predicted protein n=1 Tax=Nectria haematococca mpVI 77-13-4 RepID=C7YI01_NECH7	Conserved unknown function protein
Cc_3313	Predicted protein n=1 Tax=Nectria haematococca mpVI 77-13-4 RepID=C7YIW2_NECH7	Conserved unknown function protein
Cc_3694	Predicted protein n=1 Tax=Nectria haematococca mpVI 77-13-4 RepID=C7YK79_NECH7	Conserved unknown function protein
Cc_5315	Predicted protein n=1 Tax=Nectria haematococca mpVI 77-13-4 RepID=C7YKA1_NECH7	Conserved unknown function protein
Cc_7076	Predicted protein n=1 Tax=Nectria haematococca mpVI 77-13-4 RepID=C7YML6_NECH7	Conserved unknown function protein
Cc_1468	Predicted protein n=1 Tax=Nectria haematococca mpVI 77-13-4 RepID=C7YP34_NECH7	Conserved unknown function protein
Cc_6154	Predicted protein n=1 Tax=Nectria haematococca mpVI 77-13-4 RepID=C7YPY8_NECH7	Conserved unknown function protein
Cc_3037	Predicted protein n=1 Tax=Nectria haematococca mpVI 77-13-4 RepID=C7YQE7_NECH7	Conserved unknown function protein
Cc_7003	Predicted protein n=1 Tax=Nectria haematococca mpVI 77-13-4 RepID=C7YS15_NECH7	Conserved unknown function protein
Cc_1435	Predicted protein n=1 Tax=Nectria haematococca mpVI 77-13-4 RepID=C7YS60_NECH7	Conserved unknown function protein
Cc_5726	Predicted protein n=1 Tax=Nectria haematococca mpVI 77-13-4 RepID=C7YT74_NECH7	Conserved unknown function protein
Cc_2065	Predicted protein n=1 Tax=Nectria haematococca mpVI 77-13-4 RepID=C7YW20_NECH7	Conserved unknown function protein
Cc_2111	Predicted protein n=1 Tax=Nectria haematococca mpVI 77-13-4 RepID=C7YW58_NECH7	Conserved unknown function protein
Cc_6880	Predicted protein n=1 Tax=Nectria haematococca mpVI 77-13-4 RepID=C7YWN5_NECH7	Conserved unknown function protein
Cc_2373	Predicted protein n=1 Tax=Nectria haematococca mpVI 77-13-4 RepID=C7YYZ0_NECH7	Conserved unknown function protein
Cc_1963	Predicted protein n=1 Tax=Nectria haematococca mpVI 77-13-4 RepID=C7YZL3_NECH7	Conserved unknown function protein
Cc_6233	Predicted protein n=1 Tax=Nectria haematococca mpVI 77-13-4 RepID=C7Z112_NECH7	Conserved unknown function protein
Cc_6276	Predicted protein n=1 Tax=Nectria haematococca mpVI 77-13-4 RepID=C7Z124_NECH7	Conserved unknown function protein
Cc_6616	Predicted protein n=1 Tax=Nectria haematococca mpVI 77-13-4 RepID=C7Z131_NECH7	Conserved unknown function protein
Cc_6607	Predicted protein n=1 Tax=Nectria haematococca mpVI 77-13-4 RepID=C7Z133_NECH7	Conserved unknown function protein
Cc_4213	Predicted protein n=1 Tax=Nectria haematococca mpVI 77-13-4 RepID=C7Z1B0_NECH7	Conserved unknown function protein
Cc_4813	Predicted protein n=1 Tax=Nectria haematococca mpVI 77-13-4 RepID=C7Z500_NECH7	Conserved unknown function protein
Cc_2676	Predicted protein n=1 Tax=Nectria haematococca mpVI 77-13-4 RepID=C7Z5J5_NECH7	Conserved unknown function protein
Cc_4923	Predicted protein n=1 Tax=Nectria haematococca mpVI 77-13-4 RepID=C7Z7F4_NECH7	Conserved unknown function protein
Cc_1681	Predicted protein n=1 Tax=Nectria haematococca mpVI 77-13-4 RepID=C7Z7S8_NECH7	Conserved unknown function protein
Cc_373	Predicted protein n=1 Tax=Nectria haematococca mpVI 77-13-4 RepID=C7Z8H2_NECH7	Conserved unknown function protein
Cc_6842	Predicted protein n=1 Tax=Nectria haematococca mpVI 77-13-4 RepID=C7Z8N9_NECH7	Conserved unknown function protein
Cc_4064	Predicted protein n=1 Tax=Nectria haematococca mpVI 77-13-4 RepID=C7Z9B7_NECH7	Conserved unknown function protein
Cc_1016	Predicted protein n=1 Tax=Nectria haematococca mpVI 77-13-4 RepID=C7ZD60_NECH7	Conserved unknown function protein
Cc_2660	Predicted protein n=1 Tax=Nectria haematococca mpVI 77-13-4 RepID=C7ZNW2_NECH7	Conserved unknown function protein
Cc_5940	Predicted protein n=1 Tax=Nectria haematococca mpVI 77-13-4 RepID=C7ZP05_NECH7	Conserved unknown function protein
Cc_6418	Predicted protein n=1 Tax=Nectria haematococca mpVI 77-13-4 RepID=C7ZPQ6_NECH7	Conserved unknown function protein
Cc_7095	Predicted protein n=2 Tax=Neurospora crassa RepID=Q1K7E6_NEUCR	Conserved unknown function protein
Cc_3682	Predicted protein n=2 Tax=Neurospora crassa RepID=Q7SF59_NEUCR	Conserved unknown function protein
Cc_5120	Unassigned protein	Conserved unknown function protein
Cc_4426	Unassigned protein	Conserved unknown function protein
Cc_5082	Unassigned protein	Conserved unknown function protein
Cc_4739	Whole genome shotgun sequence assembly, scaffold_19 n=1 Tax=Sordaria macrospora k-hell RepID=D1ZDC9_SORMK	Conserved unknown function protein
Cc_6709	Whole genome shotgun sequence assembly, scaffold_2 n=1 Tax=Sordaria macrospora k-hell RepID=D1Z3F7_SORMK	Conserved unknown function protein
Cc_1975	Whole genome shotgun sequence assembly, scaffold_20 n=1 Tax=Sordaria macrospora k-hell RepID=D1ZDP1_SORMK	Conserved unknown function protein
Cc_6944	Whole genome shotgun sequence assembly, scaffold_31 n=1 Tax=Sordaria macrospora k-hell RepID=D1ZH14_SORMK	Conserved unknown function protein
Cc_3658	Whole genome shotgun sequence assembly, scaffold_31 n=1 Tax=Sordaria macrospora k-hell RepID=D1ZHD0_SORMK	Conserved unknown function protein
Cc_183	Whole genome shotgun sequence assembly, scaffold_33 n=1 Tax=Sordaria macrospora k-hell RepID=D1ZHS7_SORMK	Conserved unknown function protein
Cc_6457	Whole genome shotgun sequence assembly, scaffold_35 n=1 Tax=Sordaria macrospora k-hell RepID=D1ZI95_SORMK	Conserved unknown function protein
Cc_6396	Whole genome shotgun sequence assembly, scaffold_58 n=1 Tax=Sordaria macrospora k-hell RepID=D1ZM19_SORMK	Conserved unknown function protein
Cc_6747	Whole genome shotgun sequence assembly, scaffold_58 n=1 Tax=Sordaria macrospora k-hell RepID=D1ZM46_SORMK	Conserved unknown function protein
Cc_2475	Whole genome shotgun sequence assembly, scaffold_59 n=1 Tax=Sordaria macrospora k-hell RepID=D1ZMI7_SORMK	Conserved unknown function protein
Cc_1884	Whole genome shotgun sequence assembly, scaffold_68 n=1 Tax=Sordaria macrospora k-hell RepID=D1ZP64_SORMK	Conserved unknown function protein
Cc_5875	Whole genome shotgun sequence assembly, scaffold_7 n=1 Tax=Sordaria macrospora k-hell RepID=D1Z769_SORMK	Conserved unknown function protein
Cc_6882	Whole genome shotgun sequence assembly, scaffold_7 n=1 Tax=Sordaria macrospora k-hell RepID=D1Z7V4_SORMK	Conserved unknown function protein
Cc_3264	Whole genome shotgun sequence assembly, scaffold_9 n=1 Tax=Sordaria macrospora k-hell RepID=D1Z8Z1_SORMK	Conserved unknown function protein
Cc_3320	Whole genome shotgun sequence assembly, scaffold_9 n=1 Tax=Sordaria macrospora k-hell RepID=D1Z905_SORMK	Conserved unknown function protein
Cc_2149	Whole genome shotgun sequence assembly, scaffold_90 n=1 Tax=Sordaria macrospora k-hell RepID=D1ZRR5_SORMK	Conserved unknown function protein

## Sheet: 4C
Gene ID	FPKM CER1	FPKM CER2	NR	Possible cellular location
Cc_1497	657.258	882.497	emb|CAO81985.1| histone H2B-ECFP fusion protein [Reporter vector pCH2B]	Double location
Cc_1305	16064.9	3704.47	gb|AAO60165.1| tetrahydroxynaphthalene reductase [Ceratocystis resinifera]	Mitochondria
Cc_1313	188.745	168.126	gb|ABY87952.1| hypothetical protein [Stachybotrys elegans]	-
Cc_2562	500.78	278.581	gb|ADH51542.1| perilipin MPL1-like protein [Metarhizium flavoviride var. minus]	lipid droplet
Cc_682	722.392	692.747	gb|EFQ24919.1| triosephosphate isomerase [Glomerella graminicola M1.001]	Cytosol
Cc_1028	381.995	1330.84	gb|EFQ26099.1| nitroreductase [Glomerella graminicola M1.001]	Mitochondria
Cc_988	131.54	98.094	gb|EFQ26104.1| short chain dehydrogenase [Glomerella graminicola M1.001]	Mitochondria
Cc_1015	498.207	556.92	gb|EFQ26133.1| hypothetical protein GLRG_01277 [Glomerella graminicola M1.001]	-
Cc_156	289.663	333.573	gb|EFQ28321.1| Mov34/MPN/PAD-1 family protein [Glomerella graminicola M1.001]	-
Cc_1977	51.5283	54.5934	gb|EFQ30119.1| SNARE domain-containing protein [Glomerella graminicola M1.001]	-
Cc_316	267.489	226.663	gb|EFQ30747.1| MAS20 protein import receptor [Glomerella graminicola M1.001]	Mitochondria
Cc_626	237.428	332.01	gb|EFQ32300.1| methyltransferase domain-containing protein [Glomerella graminicola M1.001]	Double location
Cc_2755	63.639	75.0357	gb|EFQ32594.1| thioredoxin [Glomerella graminicola M1.001]	Double location
Cc_1235	198.56	169.893	gb|EFQ33153.1| short chain dehydrogenase [Glomerella graminicola M1.001]	Mitochondria
Cc_353	638.516	481.955	gb|EFQ33178.1| FKBP-type peptidyl-prolyl cis-trans isomerase [Glomerella graminicola M1.001]	Cytosol
Cc_2496	38.031	42.7951	gb|EFQ33334.1| ubiquitin carboxyl-terminal hydrolase [Glomerella graminicola M1.001]	Mitochondria
Cc_2628	722.636	411.515	gb|EFQ33408.1| CFEM domain-containing protein [Glomerella graminicola M1.001]	Extracellular/menbrane
Cc_1920	868.034	636.143	gb|EFQ34675.1| hypothetical protein GLRG_09819 [Glomerella graminicola M1.001]	-
Cc_1444	169.973	208.724	gb|EFQ34960.1| hexokinase [Glomerella graminicola M1.001]	Mitochondria
Cc_129	235.57	284.139	gb|EFQ35586.1| succinate dehydrogenase cytochrome b subunit [Glomerella graminicola M1.001]	Mitochondria
Cc_207	448.849	741.888	gb|EFQ35591.1| DJ-1/PfpI family protein [Glomerella graminicola M1.001]	Mitochondria
Cc_165	295.505	322.763	gb|EFX02773.1| bar domain containing protein [Grosmannia clavigera kw1407]	-
Cc_1092	535.22	433.127	gb|EFX03163.1| stf2-like protein [Grosmannia clavigera kw1407]	Mitochondria
Cc_532	335.707	441.284	gb|EFY91535.1| peptidyl-prolyl cis-trans isomerase B precursor [Metarhizium acridum CQMa 102]	Reticulum
Cc_1060	115.414	107.583	gb|EFY92241.1| alpha/beta hydrolase [Metarhizium acridum CQMa 102]	-
Cc_37	148.637	155.529	gb|EFY94140.1| Vacuolar ATP synthase subunit F [Metarhizium anisopliae ARSEF 23]	Lysosome
Cc_171	182.626	226.565	gb|EFY98591.1| mitochondrial protein, putative [Metarhizium anisopliae ARSEF 23]	Mitochondria
Cc_1191	103.234	116.237	gb|EFY99463.1| hypothetical protein MAA_05521 [Metarhizium anisopliae ARSEF 23]	-
Cc_2618	1691.56	2349.01	gb|EFZ03708.1| HEX1-like protein [Metarhizium anisopliae ARSEF 23]	Vesicle
Cc_422	226.096	187.073	gb|EFZ04036.1| pyruvate dehydrogenase kinase [Metarhizium anisopliae ARSEF 23]	Mitochondria
Cc_550	245.715	353.39	gb|EGO60872.1| H+-transporting ATPase, vacuolar, 67K chain [Neurospora tetrasperma FGSC 2508]	Double location
Cc_1732	166.561	193.824	gb|EGR49101.1| hypothetical protein TRIREDRAFT_77495 [Trichoderma reesei QM6a]	-
Cc_1854	355.442	296.124	gb|EGR51445.1| 3-ketoacyl-CoA thiolase [Trichoderma reesei QM6a]	Double location
Cc_1746	1646.53	1471.04	gb|EGR52223.1| ribosomal protein S22, S8 family [Trichoderma reesei QM6a]	Mitochondria
Cc_2070	35.9706	30.0583	gb|EGR52248.1| predicted protein [Trichoderma reesei QM6a]	Double location
Cc_93	63.9138	69.8692	gb|EGR52579.1| predicted protein [Trichoderma reesei QM6a]	-
Cc_758	201.161	193.074	gb|EGS20462.1| hypothetical protein CTHT_0022940 [Chaetomium thermophilum var. thermophilum DSM 1495]	-
Cc_1773	181.256	219.053	gb|EGS23193.1| long-chain fatty acid CoA ligase-like protein [Chaetomium thermophilum var. thermophilum DSM 1495]	Double location
Cc_3656	2064.3	1587.82	gi|110592112|gb|ABG77525.1| putative enolase [Beauveria bassiana]	Cytosol
Cc_6407	2303.49	1427.34	gi|116182350|ref|XP_001221024.1| hypothetical protein CHGG_01803 [Chaetomium globosum CBS 148.51]_x0001_gi|88186100|gb|EAQ93568.1| hypothetical protein CHGG_01803 [Chaetomium globosum CBS 148.51]	-
Cc_4430	141.271	239.728	gi|116206986|ref|XP_001229302.1| hypothetical protein CHGG_02786 [Chaetomium globosum CBS 148.51]_x0001_gi|88183383|gb|EAQ90851.1| hypothetical protein CHGG_02786 [Chaetomium globosum CBS 148.51]	Double location
Cc_3941	1528.03	1236.21	gi|119194561|ref|XP_001247884.1| conserved hypothetical protein [Coccidioides immitis RS]	Mitochondria
Cc_6190	3424.73	1843.54	gi|121624710|gb|ABM63511.1| CF-THEO protein [Ceratocystis cacaofunesta]	Secreted
Cc_3894	96.4168	121.837	gi|145614048|ref|XP_363254.2| hypothetical protein MGG_01180 [Magnaporthe oryzae 70-15]_x0001_gi|145021029|gb|EDK05158.1| hypothetical protein MGG_01180 [Magnaporthe oryzae 70-15]	Mitochondria
Cc_4407	111.878	131.78	gi|154323486|ref|XP_001561057.1| hypothetical protein BC1G_00142 [Botryotinia fuckeliana B05.10]_x0001_gi|150842371|gb|EDN17564.1| hypothetical protein BC1G_00142 [Botryotinia fuckeliana B05.10]	-
Cc_7057	1295.77	1439.82	gi|15808807|gb|AAL08510.1|AF413106_1 subtilase [Ophiostoma piliferum]	-
Cc_4227	2171.94	1878.59	gi|171680197|ref|XP_001905044.1| hypothetical protein [Podospora anserina S mat+]_x0001_gi|170939725|emb|CAP64951.1| unnamed protein product [Podospora anserina S mat+]	Double location
Cc_4605	1097.79	778.179	gi|171683307|ref|XP_001906596.1| hypothetical protein [Podospora anserina S mat+]_x0001_gi|170941613|emb|CAP67267.1| unnamed protein product [Podospora anserina S mat+]	Mitochondria
Cc_5644	2737.51	2400.1	gi|225559027|gb|EEH07310.1| G-protein comlpex beta subunit CpcB [Ajellomyces capsulatus G186AR]	Membrane
Cc_6474	2629.34	2254.47	gi|302406743|ref|XP_003001207.1| 40S ribosomal protein S17 [Verticillium albo-atrum VaMs.102]_x0001_gi|261359714|gb|EEY22142.1| 40S ribosomal protein S17 [Verticillium albo-atrum VaMs.102]	Nucleo
Cc_2889	62.2899	52.0681	gi|302411029|ref|XP_003003348.1| conserved hypothetical protein [Verticillium albo-atrum VaMs.102]_x0001_gi|261358372|gb|EEY20800.1| conserved hypothetical protein [Verticillium albo-atrum VaMs.102]	-
Cc_3495	4354.98	3283.4	gi|302413293|ref|XP_003004479.1| 40S ribosomal protein S25 [Verticillium albo-atrum VaMs.102]_x0001_gi|261357055|gb|EEY19483.1| 40S ribosomal protein S25 [Verticillium albo-atrum VaMs.102]	Cytosol
Cc_5973	413.472	247.444	gi|302422036|ref|XP_003008848.1| fatty acid-binding protein [Verticillium albo-atrum VaMs.102]_x0001_gi|261351994|gb|EEY14422.1| fatty acid-binding protein [Verticillium albo-atrum VaMs.102]	Peroxissome
Cc_6769	193.698	189.237	gi|302883690|ref|XP_003040744.1| hypothetical protein NECHADRAFT_92359 [Nectria haematococca mpVI 77-13-4]_x0001_gi|256721634|gb|EEU35031.1| hypothetical protein NECHADRAFT_92359 [Nectria haematococca mpVI 77-13-4]	-
Cc_2940	1887.71	1721.85	gi|302892775|ref|XP_003045269.1| predicted protein [Nectria haematococca mpVI 77-13-4]_x0001_gi|256726194|gb|EEU39556.1| predicted protein [Nectria haematococca mpVI 77-13-4]	Double location
Cc_6570	211.698	200.35	gi|302893889|ref|XP_003045825.1| hypothetical protein NECHADRAFT_66100 [Nectria haematococca mpVI 77-13-4]_x0001_gi|256726752|gb|EEU40112.1| hypothetical protein NECHADRAFT_66100 [Nectria haematococca mpVI 77-13-4]	Double location
Cc_4181	470.75	272.528	gi|302894453|ref|XP_003046107.1| predicted protein [Nectria haematococca mpVI 77-13-4]_x0001_gi|256727034|gb|EEU40394.1| predicted protein [Nectria haematococca mpVI 77-13-4]	-
Cc_3809	48.2059	35.946	gi|302895249|ref|XP_003046505.1| hypothetical protein NECHADRAFT_33425 [Nectria haematococca mpVI 77-13-4]_x0001_gi|256727432|gb|EEU40792.1| hypothetical protein NECHADRAFT_33425 [Nectria haematococca mpVI 77-13-4]	Cytosol
Cc_2790	1383.21	1084.99	gi|302913542|ref|XP_003050947.1| predicted protein [Nectria haematococca mpVI 77-13-4]_x0001_gi|256731885|gb|EEU45234.1| predicted protein [Nectria haematococca mpVI 77-13-4]	Cytosol
Cc_4007	1120.23	1354.14	gi|302922144|ref|XP_003053405.1| predicted protein [Nectria haematococca mpVI 77-13-4]_x0001_gi|256734346|gb|EEU47692.1| predicted protein [Nectria haematococca mpVI 77-13-4]	Mitochondria
Cc_5921	60.0335	54.6708	gi|302925727|ref|XP_003054152.1| hypothetical protein NECHADRAFT_74578 [Nectria haematococca mpVI 77-13-4]_x0001_gi|256735093|gb|EEU48439.1| hypothetical protein NECHADRAFT_74578 [Nectria haematococca mpVI 77-13-4]	Mitochondria
Cc_5901	209.297	264.114	gi|310789745|gb|EFQ25278.1| glutamate/Leucine/Phenylalanine/Valine dehydrogenase [Glomerella graminicola M1.001]	Mitochondria
Cc_6813	433.119	622.909	gi|310790052|gb|EFQ25585.1| immunogenic protein [Glomerella graminicola M1.001]	Mitochondria
Cc_4630	188.631	213.921	gi|310790712|gb|EFQ26245.1| PCI domain-containing protein [Glomerella graminicola M1.001]	Mitochondria
Cc_4388	119.549	80.6952	gi|310790804|gb|EFQ26337.1| hypothetical protein GLRG_01481 [Glomerella graminicola M1.001]	-
Cc_4215	55.1419	52.6833	gi|310790955|gb|EFQ26488.1| vesicle transport V-SNARE protein [Glomerella graminicola M1.001]	Vesicle
Cc_3838	271.933	259.264	gi|310791588|gb|EFQ27115.1| hypothetical protein GLRG_02286 [Glomerella graminicola M1.001]	-
Cc_3061	68.253	61.2294	gi|310791608|gb|EFQ27135.1| hypothetical protein GLRG_02306 [Glomerella graminicola M1.001]	-
Cc_5135	24.6399	24.2082	gi|310792208|gb|EFQ27735.1| DnaJ domain-containing protein [Glomerella graminicola M1.001]	Mitochondria
Cc_3029	90.7543	64.5544	gi|310792313|gb|EFQ27840.1| PA domain-containing protein [Glomerella graminicola M1.001]	-
Cc_6132	1204.32	1131.71	gi|310793183|gb|EFQ28644.1| ribosomal L28e family protein [Glomerella graminicola M1.001]	Double location
Cc_3308	129.06	172.749	gi|310793297|gb|EFQ28758.1| V-ATPase subunit H [Glomerella graminicola M1.001]	Double location
Cc_7005	81.2715	73.3317	gi|310793615|gb|EFQ29076.1| peptidase family M48 [Glomerella graminicola M1.001]	Double location
Cc_3432	159.074	213.399	gi|310793749|gb|EFQ29210.1| V-ATPase subunit C [Glomerella graminicola M1.001]	Double location
Cc_3991	13.6165	8.55679	gi|310793892|gb|EFQ29353.1| RhoGEF domain-containing protein [Glomerella graminicola M1.001]	Mitochondria
Cc_6778	166.873	173.678	gi|310795038|gb|EFQ30499.1| HIT domain-containing protein [Glomerella graminicola M1.001]	-
Cc_4510	692.494	537.448	gi|310795794|gb|EFQ31255.1| GTP-binding protein YchF [Glomerella graminicola M1.001]	Double location
Cc_6096	264.072	355.938	gi|310796212|gb|EFQ31673.1| V-type ATPase [Glomerella graminicola M1.001]	Double location
Cc_7040	186.393	210.28	gi|310797818|gb|EFQ32711.1| hypothetical protein GLRG_07855 [Glomerella graminicola M1.001]	-
Cc_4632	2153.63	665.877	gi|310798349|gb|EFQ33242.1| hypothetical protein GLRG_08386 [Glomerella graminicola M1.001]	Mitochondria
Cc_3727	50.5082	58.6275	gi|310798356|gb|EFQ33249.1| hypothetical protein GLRG_08393 [Glomerella graminicola M1.001]	Mitochondria
Cc_4870	40.6202	39.8509	gi|310798472|gb|EFQ33365.1| hypothetical protein GLRG_08644 [Glomerella graminicola M1.001]	-
Cc_3733	141.427	115.59	gi|310798587|gb|EFQ33480.1| peroxisomal biogenesis factor 11 [Glomerella graminicola M1.001]	Peroxissome
Cc_3714	716.634	684.631	gi|310799879|gb|EFQ34772.1| mannitol dehydrogenase domain-containing protein [Glomerella graminicola M1.001]	Cytosol
Cc_5235	235.37	250.852	gi|310800771|gb|EFQ35664.1| eIF3 subunit 6 N terminal domain-containing protein [Glomerella graminicola M1.001]	Double location
Cc_4674	1957.5	1831.3	gi|320586869|gb|EFW99532.1| 60S acidic ribosomal protein p0 [Grosmannia clavigera kw1407]	Double location
Cc_4070	306.835	275.579	gi|320590657|gb|EFX03100.1| mitochondrial import receptor subunit tom22 [Grosmannia clavigera kw1407]	Mitochondria
Cc_5757	316.364	376.951	gi|320591469|gb|EFX03908.1| vacuolar ATPase [Grosmannia clavigera kw1407]	Double location
Cc_3754	650.342	708.162	gi|320591961|gb|EFX04400.1| serine beta-lactamase-like superfamily protein [Grosmannia clavigera kw1407]	Double location
Cc_3031	158.647	152.792	gi|320591988|gb|EFX04427.1| small nuclear ribonucleoprotein [Grosmannia clavigera kw1407]	Nucleo
Cc_2945	123.743	97.902	gi|320593211|gb|EFX05620.1| 2-nitropropane dioxygenase [Grosmannia clavigera kw1407]	Glyoxysome
Cc_3974	167.288	78.9356	gi|322692886|gb|EFY84770.1| mitochondrial hypoxia responsive domain-containing protein [Metarhizium acridum CQMa 102]	Mitochondria
Cc_4000	137.873	211.277	gi|322693704|gb|EFY85555.1| protein disulfide-isomerase tigA precursor [Metarhizium acridum CQMa 102]	-
Cc_3134	117	124.265	gi|322694804|gb|EFY86624.1| ATP-dependent bile acid permease [Metarhizium acridum CQMa 102]	Vacuole
Cc_5956	1793.77	1066.34	gi|322695362|gb|EFY87171.1| ThiJ/PfpI family protein [Metarhizium acridum CQMa 102]	Double location
Cc_3299	2086.42	1664.08	gi|322696740|gb|EFY88528.1| 40S ribosomal protein S19 [Metarhizium acridum CQMa 102]	Cytosol
Cc_4913	78.2288	102.99	gi|322698834|gb|EFY90601.1| putative restin [Metarhizium acridum CQMa 102]	Nucleo
Cc_4915	1404.92	1271.88	gi|322701344|gb|EFY93094.1| putative transcription factor BTF3a [Metarhizium acridum CQMa 102]	-
Cc_3872	18.7712	23.9428	gi|322701467|gb|EFY93216.1| ABC1 protein [Metarhizium acridum CQMa 102]	Mitochondria
Cc_4026	952.123	653.105	gi|322701538|gb|EFY93287.1| hypothetical protein MAC_00525 [Metarhizium acridum CQMa 102]	Double location
Cc_3524	207.526	243.936	gi|322704006|gb|EFY95606.1| Eukaryotic translation initiation factor 3 subunit L [Metarhizium anisopliae ARSEF 23]	-
Cc_5333	10.6538	5.82321	gi|322707036|gb|EFY98615.1| Glycoprotease family protein [Metarhizium anisopliae ARSEF 23]	Mitochondria
Cc_5107	327.24	380.612	gi|322707366|gb|EFY98945.1| hypothetical protein MAA_06084 [Metarhizium anisopliae ARSEF 23]	-
Cc_3798	67.1468	86.0313	gi|322707433|gb|EFY99011.1| ATP synthase regulation protein NCA2 [Metarhizium anisopliae ARSEF 23]	-
Cc_5369	28.8321	41.3345	gi|322708027|gb|EFY99604.1| VHS domain-containing protein [Metarhizium anisopliae ARSEF 23]	-
Cc_6165	301.74	297.157	gi|322708048|gb|EFY99625.1| NADH:ubiquinone oxidoreductase 21.3kD subunit 21.3b [Metarhizium anisopliae ARSEF 23]	Mitochondria
Cc_4505	113.014	106.364	gi|322708547|gb|EFZ00124.1| HLH transcription factor (Hpa3), putative [Metarhizium anisopliae ARSEF 23]	Nucleo
Cc_2941	455.757	524.325	gi|322712481|gb|EFZ04054.1| HET-C2-like protein [Metarhizium anisopliae ARSEF 23]	Cytosol
Cc_6279	254.678	109.454	gi|336259885|ref|XP_003344741.1| hypothetical protein SMAC_06396 [Sordaria macrospora k-hell]_x0001_gi|289614226|emb|CBI58993.1| unnamed protein product [Sordaria macrospora]	Double location
Cc_6400	42.8601	39.0418	gi|336267842|ref|XP_003348686.1| hypothetical protein SMAC_01709 [Sordaria macrospora k-hell]_x0001_gi|289618238|emb|CBI54962.1| unnamed protein product [Sordaria macrospora]	Mitochondria
Cc_3212	73.7936	90.2638	gi|336270328|ref|XP_003349923.1| hypothetical protein SMAC_00815 [Sordaria macrospora k-hell]_x0001_gi|289619487|emb|CBI53770.1| unnamed protein product [Sordaria macrospora]	-
Cc_3918	1435.85	1304.49	gi|336472936|gb|EGO61096.1| hypothetical protein NEUTE1DRAFT_115978 [Neurospora tetrasperma FGSC 2508]	Double location
Cc_4409	2100.66	2302.03	gi|339475998|gb|EGP91089.1| hypothetical protein MYCGRDRAFT_98343 [Mycosphaerella graminicola IPO323]	Nucleo
Cc_5195	953.725	1237.42	gi|340516412|gb|EGR46661.1| predicted protein [Trichoderma reesei QM6a]	Cytosol
Cc_5435	391.815	432.078	gi|340518067|gb|EGR48309.1| acyl carrier-like protein [Trichoderma reesei QM6a]	Mitochondria
Cc_2978	34.4859	34.8131	gi|340520741|gb|EGR50977.1| predicted protein [Trichoderma reesei QM6a]	-
Cc_4819	321.711	373.852	gi|340522611|gb|EGR52844.1| predicted protein [Trichoderma reesei QM6a]	Mitochondria
Cc_2860	1558.56	1131.62	gi|340923776|gb|EGS18679.1| 60S ribosomal protein L22-like protein [Chaetomium thermophilum var. thermophilum DSM 1495]	Double location
Cc_6241	320.574	296.124	gi|340924087|gb|EGS18990.1| hypothetical protein CTHT_0056090 [Chaetomium thermophilum var. thermophilum DSM 1495]	-
Cc_3631	845.929	203.904	gi|340924145|gb|EGS19048.1| putative copper transport protein [Chaetomium thermophilum var. thermophilum DSM 1495]	Membrane
Cc_5388	422.715	359.411	gi|340924237|gb|EGS19140.1| glucose-6-phosphate 1-dehydrogenase-like protein [Chaetomium thermophilum var. thermophilum DSM 1495]	Cytosol
Cc_4304	1927.41	1950.67	gi|340931788|gb|EGS19321.1| elongation factor 1-beta-like protein [Chaetomium thermophilum var. thermophilum DSM 1495]	Nucleo
Cc_6002	60.7244	37.769	gi|340939388|gb|EGS20010.1| aldehyde dehydrogenase-like protein [Chaetomium thermophilum var. thermophilum DSM 1495]	Mitochondria
Cc_4518	30.5095	27.7565	gi|340992688|gb|EGS23243.1| putative peroxisomal membrane protein [Chaetomium thermophilum var. thermophilum DSM 1495]	Mitochondria
Cc_5636	878.296	1115.37	gi|341038685|gb|EGS23677.1| hypothetical protein CTHT_0003740 [Chaetomium thermophilum var. thermophilum DSM 1495]	Cytosol
Cc_4968	99.3636	119.011	gi|39970607|ref|XP_366694.1| hypothetical protein MGG_02770 [Magnaporthe oryzae 70-15]_x0001_gi|149210077|ref|XP_001522413.1| hypothetical protein MGCH7_ch7g520 [Magnaporthe oryzae 70-15]_x0001_gi|86196475|gb|EAQ71113.1| hypothetical protein MGCH7_ch7g520 [Magnaporthe oryzae 70-15]_x0001_gi|145017418|gb|EDK01781.1| hypothetical protein MGG_02770 [Magnaporthe oryzae 70-15]	Double location
Cc_5425	1507.56	278.566	gi|39972201|ref|XP_367491.1| hypothetical protein MGG_07402 [Magnaporthe oryzae 70-15]_x0001_gi|145010148|gb|EDJ94804.1| hypothetical protein MGG_07402 [Magnaporthe oryzae 70-15]	-
Cc_5954	197.655	184.157	gi|46107866|ref|XP_380992.1| hypothetical protein FG00816.1 [Gibberella zeae PH-1]	-
Cc_4065	428.349	440.075	gi|46108406|ref|XP_381261.1| hypothetical protein FG01085.1 [Gibberella zeae PH-1]	Double location
Cc_3408	2547.22	2316.98	gi|46108544|ref|XP_381330.1| hypothetical protein FG01154.1 [Gibberella zeae PH-1]	Double location
Cc_4280	179.366	155.402	gi|46111043|ref|XP_382579.1| hypothetical protein FG02403.1 [Gibberella zeae PH-1]	Double location
Cc_2872	341.104	315.275	gi|46111325|ref|XP_382720.1| hypothetical protein FG02544.1 [Gibberella zeae PH-1]	Double location
Cc_6648	2827.03	1119.91	gi|46121337|ref|XP_385223.1| hypothetical protein FG05047.1 [Gibberella zeae PH-1]	-
Cc_6562	135.84	88.8045	gi|46123991|ref|XP_386549.1| hypothetical protein FG06373.1 [Gibberella zeae PH-1]	-
Cc_6667	58.0643	56.2354	gi|46127871|ref|XP_388489.1| hypothetical protein FG08313.1 [Gibberella zeae PH-1]	Double location
Cc_7063	194.266	193.861	gi|46128297|ref|XP_388702.1| hypothetical protein FG08526.1 [Gibberella zeae PH-1]	-
Cc_4733	115.62	129.243	gi|58257473|gb|AAW69358.1| formate dehydrogenase-like protein [Magnaporthe grisea]	Mitochondria
Cc_7059	182.941	125.351	gi|85074863|ref|XP_965799.1| hypothetical protein NCU00659 [Neurospora crassa OR74A]_x0001_gi|28927612|gb|EAA36563.1| conserved hypothetical protein [Neurospora crassa OR74A]	-
Cc_4261	695.714	908.953	gi|85112239|ref|XP_964306.1| ATP synthase subunit 4, mitochondrial precursor [Neurospora crassa OR74A]_x0001_gi|52782732|sp|Q7SE71|ATPF_NEUCR RecName: Full=ATP synthase subunit 4, mitochondrial; Flags: Precursor_x0001_gi|28926083|gb|EAA35070.1| ATP synthase subunit 4, mitochondrial precursor [Neurospora crassa OR74A]_x0001_gi|336465237|gb|EGO53477.1| ATP synthase subunit 4, mitochondrial [Neurosp…	Mitochondria
Cc_3042	1695.3	5660.59	No hits found	-
Cc_3648	377.322	154.513	No hits found	-
Cc_3688	4193.76	3637.9	No hits found	-
Cc_6414	446.387	211.989	No hits found	-
Cc_74	237.415	203.859	No hits found	-
Cc_896	1295.19	1434.47	No hits found	-
Cc_5213	87.4249	79.2183	No hits found	Mitochondria
Cc_2072	2546.16	1553.58	ref|XP_001228900.1| hypothetical protein CHGG_02384 [Chaetomium globosum CBS 148.51]_x0001_gb|EAQ90449.1| hypothetical protein CHGG_02384 [Chaetomium globosum CBS 148.51]	-
Cc_1338	3833.52	2766.02	ref|XP_001399037.1| 60S acidic ribosomal protein P1 [Aspergillus niger CBS 513.88]_x0001_emb|CAK97505.1| unnamed protein product [Aspergillus niger]	Double location
Cc_2378	1528.37	821.149	ref|XP_001593621.1| hypothetical protein SS1G_05049 [Sclerotinia sclerotiorum 1980]_x0001_gb|EDO02572.1| hypothetical protein SS1G_05049 [Sclerotinia sclerotiorum 1980 UF-70]	Extracellular
Cc_715	49.5484	37.4582	ref|XP_001908185.1| hypothetical protein [Podospora anserina S mat+]_x0001_emb|CAP68858.1| unnamed protein product [Podospora anserina S mat+]	-
Cc_1270	179.379	214.527	ref|XP_001911226.1| hypothetical protein [Podospora anserina S mat+]_x0001_emb|CAP73051.1| unnamed protein product [Podospora anserina S mat+]	Mitochondria
Cc_84	198.06	329.848	ref|XP_001912989.1| hypothetical protein [Podospora anserina S mat+]_x0001_emb|CAP60471.1| unnamed protein product [Podospora anserina S mat+]	Reticulum
Cc_1940	237.013	219.697	ref|XP_003001795.1| DlpA domain-containing protein [Verticillium albo-atrum VaMs.102]_x0001_gb|EEY21944.1| DlpA domain-containing protein [Verticillium albo-atrum VaMs.102]	-
Cc_2137	100.854	206.362	ref|XP_003004493.1| stress protein ORP150 [Verticillium albo-atrum VaMs.102]_x0001_gb|EEY19497.1| stress protein ORP150 [Verticillium albo-atrum VaMs.102]	Double location
Cc_2061	117.351	99.7262	ref|XP_003009708.1| enoyl-CoA hydratase/isomerase family protein [Verticillium albo-atrum VaMs.102]_x0001_gb|EEY15282.1| enoyl-CoA hydratase/isomerase family protein [Verticillium albo-atrum VaMs.102]	Mitochondria
Cc_417	537.487	479.523	ref|XP_003045066.1| hypothetical protein NECHADRAFT_42877 [Nectria haematococca mpVI 77-13-4]_x0001_gb|EEU39353.1| hypothetical protein NECHADRAFT_42877 [Nectria haematococca mpVI 77-13-4]	-
Cc_2211	82.9836	85.8354	ref|XP_003050496.1| predicted protein [Nectria haematococca mpVI 77-13-4]_x0001_gb|EEU44783.1| predicted protein [Nectria haematococca mpVI 77-13-4]	-
Cc_2548	287.568	377.3	ref|XP_003051905.1| predicted protein [Nectria haematococca mpVI 77-13-4]_x0001_gb|EEU46192.1| predicted protein [Nectria haematococca mpVI 77-13-4]	-
Cc_2319	72.1242	88.1515	ref|XP_003053693.1| predicted protein [Nectria haematococca mpVI 77-13-4]_x0001_gb|EEU47980.1| predicted protein [Nectria haematococca mpVI 77-13-4]	Double location
Cc_2614	381.168	473.264	ref|XP_003053713.1| predicted protein [Nectria haematococca mpVI 77-13-4]_x0001_gb|EEU48000.1| predicted protein [Nectria haematococca mpVI 77-13-4]	Mitochondria
Cc_1780	102.312	130.461	ref|XP_003345263.1| hypothetical protein SMAC_08273 [Sordaria macrospora k-hell]_x0001_emb|CBI58486.1| unnamed protein product [Sordaria macrospora]	Double location
Cc_2380	425.375	479.016	ref|XP_366737.2| malate synthase A [Magnaporthe oryzae 70-15]_x0001_gb|EDK01736.1| malate synthase A [Magnaporthe oryzae 70-15]	Glyoxysome
Cc_1586	37.7335	21.3805	ref|XP_368942.1| hypothetical protein MGG_00302 [Magnaporthe oryzae 70-15]_x0001_gb|EDK03097.1| hypothetical protein MGG_00302 [Magnaporthe oryzae 70-15]	-
Cc_2685	105.721	91.9576	ref|XP_380884.1| hypothetical protein FG00708.1 [Gibberella zeae PH-1]	Double location
Cc_2728	358.454	492.186	ref|XP_380885.1| hypothetical protein FG00709.1 [Gibberella zeae PH-1]	-
Cc_2194	211.717	198.933	ref|XP_381371.1| hypothetical protein FG01195.1 [Gibberella zeae PH-1]	Mitochondria
Cc_989	259.332	313.753	ref|XP_382073.1| hypothetical protein FG01897.1 [Gibberella zeae PH-1]	Double location
Cc_1836	1104.96	1097.39	ref|XP_382699.1| hypothetical protein FG02523.1 [Gibberella zeae PH-1]_x0001_sp|Q4IJT5|TCTP_GIBZE RecName: Full=Translationally-controlled tumor protein homolog; Short=TCTP	Double location
Cc_1794	67.9363	86.6373	ref|XP_388804.1| hypothetical protein FG08628.1 [Gibberella zeae PH-1]	Mitochondria
Cc_492	560.481	590.693	ref|XP_662341.1| hypothetical protein AN4737.2 [Aspergillus nidulans FGSC A4]_x0001_gb|EAA60779.1| hypothetical protein AN4737.2 [Aspergillus nidulans FGSC A4]	Mitochondria
Cc_2133	303.174	448.98	ref|XP_958811.1| mannose-1-phosphate guanyltransferase [Neurospora crassa OR74A]_x0001_sp|Q7RVR8|MPG1_NEUCR RecName: Full=Mannose-1-phosphate guanyltransferase; AltName: Full=GDP-mannose pyrophosphorylase; AltName: Full=GTP-mannose-1-phosphate guanylyltransferase_x0001_gb|EAA29575.1| mannose-1-phosphate guanyltransferase [Neurospora crassa OR74A]_x0001_gb|EGO54663.1| Mannose-1-phosphate guanyltra…	Cytosol
Cc_1352	54.0614	55.0404	ref|XP_963520.1| hypothetical protein NCU06748 [Neurospora crassa OR74A]_x0001_emb|CAD70398.1| conserved hypothetical protein [Neurospora crassa]_x0001_gb|EAA34284.1| conserved hypothetical protein [Neurospora crassa OR74A]_x0001_gb|EGO56663.1| hypothetical protein NEUTE1DRAFT_130548 [Neurospora tetrasperma FGSC 2508]	Mitochondria
