# Supplementary material for: Global analyses of Ceratocystis cacaofunesta mitochondria: from genome to proteome
Source: BMC Genomics. 2013 Feb 11;14:91. doi: 10.1186/1471-2164-14-91 (PMC3605234; doi:10.1186/1471-2164-14-91)
Supplement: Additional file 5 — Table grouping of biological process categories identified by GOslim. [file 1471-2164-14-91-S5.xlsx]

## Sheet: Sheet1
Functional categories used to organize the predicted and experimental mitochondrial proteome in Supplemental 2.
GOs	Biological process GO	Categories
GO:0006519	cellular amino acid and derivative metabolic process	Amino acids metabolism
GO:0005975	carbohydrate metabolic process	Carbohydrate metabolism
GO:0007047	cellular cell wall organization	Cell organization
GO:0032989	cellular component morphogenesis	Cell organization
GO:0016043	cellular component organization	Cell organization
GO:0016044	cellular membrane organization	Cell organization
GO:0051276	chromosome organization	Cell organization
GO:0007159	chromosome segregation	Cell organization
GO:0007010	cytoskeleton organization	Cell organization
GO:0007005	mitochondrion organization	Cell organization
GO:0006996	organelle organization	Cell organization
GO:0045333	cellular respiration	Energy metabolism
GO:0006091	generation of precursor metabolites and energy	Energy metabolism
GO:0006259	DNA metabolic process	Genome maintenance and transcrioption
GO:0006139	nucleobase, nucleoside, nucleotide and nucleic acid metabolic process	Genome maintenance and transcrioption
GO:0016070	RNA metabolic process	Genome maintenance and transcrioption
GO:0006350	transcription	Genome maintenance and transcrioption
GO:0044255	cellular lipid metabolic process	Lipids metabolim
GO:0006629	lipid metabolic process	Lipids metabolim
GO:0009653	anatomical structure morphogenesis	Other
GO:0008150	biological_process	Other
GO:0009058	biosynthetic process	Other
GO:0009056	catabolic process	Other
GO:0007154	cell communication	Other
GO:0007049	cell cycle	Other
GO:0030154	cell differentiation	Other
GO:0016049	cell growth	Other
GO:0008283	cell proliferation	Other
GO:0006725	cellular aromatic compound metabolic process	Other
GO:0019725	cellular homeostasis	Other
GO:0051186	cofactor metabolic process	Other
GO:0000910	cytokinesis	Other
GO:0009790	embryonic development	Other
GO:0040007	growth	Other
GO:0046483	heterocycle metabolic process	Other
GO:0007126	meiosis	Other
GO:0008152	metabolic process	Other
GO:0007275	multicellular organismal development	Other
GO:0044238	primary metabolic process	Other
GO:0050789	regulation of biological process	Other
GO:0000003	reproduction	Other
GO:0019748	secondary metabolic process	Other
GO:0030435	sporulation resulting in formation of a cellular spore	Other
GO:0044403	symbiosis, encompassing mutualism through parasitism	Other
GO:0006766	vitamin metabolic process	Other
GO:0044257	cellular protein catabolic process	Protein metabolism
GO:0070271	protein complex biogenesis	Protein metabolism
GO:0019538	protein metabolic process	Protein metabolism
GO:0042254	ribosome biogenesis	Protein metabolism
GO:0006412	translation	Protein metabolism
GO:0006457	protein folding	Protein transport and folding
GO:0006464	protein modification process	Protein transport and folding
GO:0015031	protein transport	Protein transport and folding
GO:0009628	response to abiotic stimulus	Response to stimulus
GO:0009607	response to biotic stimulus	Response to stimulus
GO:0042221	response to chemical stimulus	Response to stimulus
GO:0009719	response to endogenous stimulus	Response to stimulus
GO:0006950	response to stress	Response to stimulus
GO:0007165	signal transduction	Signalling
GO:0006811	ion transport	Transport of metabolites
GO:0006810	transport	Transport of metabolites
GO:0016192	vesicle-mediated transport	Transport of metabolites
