# Supplementary material for: Global analyses of Ceratocystis cacaofunesta mitochondria: from genome to proteome
Source: BMC Genomics. 2013 Feb 11;14:91. doi: 10.1186/1471-2164-14-91 (PMC3605234; doi:10.1186/1471-2164-14-91)
Supplement: Additional file 6 — Table of mitochondrial predicted genes annotation by GOslim. [file 1471-2164-14-91-S6.xlsx]

## Sheet: 5A
Gene ID	Annotation (NR)	GO:ID	Biological process GO	GO categories
Ceratocystis cacaofunesta
1. Genes predicted with biological process GO (599 genes)						Categories	Final proteome		(%)
Cc_1159	dihydroxy-acid dehydratase	GO:0006519	cellular amino acid and derivative metabolic process	Amino acids metabolism		Amino acids metabolism	59		9.84975
Cc_1203	alanyl-trna synthetase	GO:0006519	cellular amino acid and derivative metabolic process	Amino acids metabolism		Carbohydrate metabolism	29		4.8414
Cc_1297	sulfate adenylyltransferase	GO:0006519	cellular amino acid and derivative metabolic process	Amino acids metabolism		Cell organization	31		5.17529
Cc_1331	histidyl-trna synthetase	GO:0006519	cellular amino acid and derivative metabolic process	Amino acids metabolism		Energy metabolism	91		15.192
Cc_139	phospho-2-dehydro-3-deoxyheptonate aldolase	GO:0006519	cellular amino acid and derivative metabolic process	Amino acids metabolism		Genome maintenance and transcription	130		21.7028
Cc_1814	branched-chain amino acid cytosolic	GO:0006519	cellular amino acid and derivative metabolic process	Amino acids metabolism		Lipids metabolim	18		3.00501
Cc_2088	phenylalanyl-trna synthetase	GO:0006519	cellular amino acid and derivative metabolic process	Amino acids metabolism		Protein metabolism	114		19.0317
Cc_2111	acetylornithine aminotransferase	GO:0006519	cellular amino acid and derivative metabolic process	Amino acids metabolism		Protein transport and folding	42		7.01169
Cc_2271	mitochondrial dicarboxylate carrier	GO:0006519	cellular amino acid and derivative metabolic process	Amino acids metabolism		Response to stimulus	33		5.50918
Cc_2273	glutamate synthase	GO:0006519	cellular amino acid and derivative metabolic process	Amino acids metabolism		Signalling	24		4.00668
Cc_2298	glutathione reductase	GO:0006519	cellular amino acid and derivative metabolic process	Amino acids metabolism		Transport of metabolites	112		18.6978
Cc_2429	asparaginyl-trna synthetase	GO:0006519	cellular amino acid and derivative metabolic process	Amino acids metabolism		Other	165		27.5459
Cc_2482	glycyl-trna synthetase	GO:0006519	cellular amino acid and derivative metabolic process	Amino acids metabolism		Total GO	599
Cc_2739	homoserine o-acetyltransferase	GO:0006519	cellular amino acid and derivative metabolic process	Amino acids metabolism
Cc_2824	methylenetetrahydrofolate reductase 1	GO:0006519	cellular amino acid and derivative metabolic process	Amino acids metabolism		Categories	Final LC-MS		(%)
Cc_2935	deoxyhypusine hydroxylase	GO:0006519	cellular amino acid and derivative metabolic process	Amino acids metabolism		Amino acids metabolism	22		7.61246
Cc_3037	valyl-trna synthetase	GO:0006519	cellular amino acid and derivative metabolic process	Amino acids metabolism		Carbohydrate metabolism	20		6.92042
Cc_3052	homoaconitase	GO:0006519	cellular amino acid and derivative metabolic process	Amino acids metabolism		Cell organization	8		2.76817
Cc_3057	cysteine synthase	GO:0006519	cellular amino acid and derivative metabolic process	Amino acids metabolism		Energy metabolism	59		20.4152
Cc_3126	acetolactate synthase small subunit	GO:0006519	cellular amino acid and derivative metabolic process	Amino acids metabolism		Genome maintenance and transcrioption	40		13.8408
Cc_3158	ornithine carbamoyltransferase	GO:0006519	cellular amino acid and derivative metabolic process	Amino acids metabolism		Lipid metabolism	6		2.07612
Cc_3164	threonyl-trna synthetase	GO:0006519	cellular amino acid and derivative metabolic process	Amino acids metabolism		Protein metabolism	57		19.7232
Cc_3274	glutamyl-trna synthetase	GO:0006519	cellular amino acid and derivative metabolic process	Amino acids metabolism		Protein transport and folding	14		4.84429
Cc_3436	carbamoyl-phosphate synthase arginine-specific small chain	GO:0006519	cellular amino acid and derivative metabolic process	Amino acids metabolism		Response to stimulus	12		4.15225
Cc_3833	bifunctional pyrimidine biosynthesis protein	GO:0006519	cellular amino acid and derivative metabolic process	Amino acids metabolism		Signaling	8		2.76817
Cc_3957	cystathionine gamma-lyase	GO:0006519	cellular amino acid and derivative metabolic process	Amino acids metabolism		Transport of metabolites	69		23.8754
Cc_3993	nadp-specific glutamate dehydrogenase	GO:0006519	cellular amino acid and derivative metabolic process	Amino acids metabolism		Other	83		28.7197
Cc_4060	dihydroxy-acid dehydratase	GO:0006519	cellular amino acid and derivative metabolic process	Amino acids metabolism		Total GO	289
Cc_4152	ketol-acid reductoisomerase	GO:0006519	cellular amino acid and derivative metabolic process	Amino acids metabolism
Cc_4210	aspartate aminotransferase	GO:0006519	cellular amino acid and derivative metabolic process	Amino acids metabolism
Cc_4220	4-aminobutyrate aminotransferase	GO:0006519	cellular amino acid and derivative metabolic process	Amino acids metabolism
Cc_4400	delta-1-pyrroline-5-carboxylate dehydrogenase	GO:0006519	cellular amino acid and derivative metabolic process	Amino acids metabolism
Cc_4422	isoleucyl-trna synthetase	GO:0006519	cellular amino acid and derivative metabolic process	Amino acids metabolism
Cc_4492	acetolactate synthase	GO:0006519	cellular amino acid and derivative metabolic process	Amino acids metabolism
Cc_4665	methylmalonate-semialdehyde dehydrogenase	GO:0006519	cellular amino acid and derivative metabolic process	Amino acids metabolism
Cc_4830	homocitrate synthase	GO:0006519	cellular amino acid and derivative metabolic process	Amino acids metabolism
Cc_4877	acetylglutamate kinase	GO:0006519	cellular amino acid and derivative metabolic process	Amino acids metabolism
Cc_5030	glycine dehydrogenase	GO:0006519	cellular amino acid and derivative metabolic process	Amino acids metabolism
Cc_5206	spermidine synthase	GO:0006519	cellular amino acid and derivative metabolic process	Amino acids metabolism
Cc_527	methylenetetrahydrofolate reductase	GO:0006519	cellular amino acid and derivative metabolic process	Amino acids metabolism
Cc_553	leucyl-trna synthetase	GO:0006519	cellular amino acid and derivative metabolic process	Amino acids metabolism
Cc_5626	arginine biosynthesis bifunctional protein	GO:0006519	cellular amino acid and derivative metabolic process	Amino acids metabolism
Cc_5743	serine hydroxymethyltransferase	GO:0006519	cellular amino acid and derivative metabolic process	Amino acids metabolism
Cc_6040	5-methyltetrahydropteroyltriglutamate-homocysteine methyltransferase	GO:0006519	cellular amino acid and derivative metabolic process	Amino acids metabolism
Cc_6150	tryptophanyl-trna synthetase	GO:0006519	cellular amino acid and derivative metabolic process	Amino acids metabolism
Cc_62	aspartate aminotransferase	GO:0006519	cellular amino acid and derivative metabolic process	Amino acids metabolism
Cc_6290	pantoate-beta-alanine ligase	GO:0006519	cellular amino acid and derivative metabolic process	Amino acids metabolism
Cc_6350	3-isopropylmalate dehydrogenase	GO:0006519	cellular amino acid and derivative metabolic process	Amino acids metabolism
Cc_6437	eukaryotic translation initiation factor 5a-2	GO:0006519	cellular amino acid and derivative metabolic process	Amino acids metabolism
Cc_6484	cysteine desulfurase	GO:0006519	cellular amino acid and derivative metabolic process	Amino acids metabolism
Cc_6582	arginyl-trna synthetase	GO:0006519	cellular amino acid and derivative metabolic process	Amino acids metabolism
Cc_6619	serine hydroxymethyltransferase	GO:0006519	cellular amino acid and derivative metabolic process	Amino acids metabolism
Cc_6707	phospho-2-dehydro-3-deoxyheptonate aldolase	GO:0006519	cellular amino acid and derivative metabolic process	Amino acids metabolism
Cc_6750	aspartyl-trna synthetase	GO:0006519	cellular amino acid and derivative metabolic process	Amino acids metabolism
Cc_68	alanine aminotransferase	GO:0006519	cellular amino acid and derivative metabolic process	Amino acids metabolism
Cc_6858	4-aminobutyrate aminotransferase	GO:0006519	cellular amino acid and derivative metabolic process	Amino acids metabolism
Cc_7065	2-isopropylmalate synthase	GO:0006519	cellular amino acid and derivative metabolic process	Amino acids metabolism
Cc_7184	l-psp endoribonuclease family protein	GO:0006519	cellular amino acid and derivative metabolic process	Amino acids metabolism
Cc_957	3-methyl-2-oxobutanoate hydroxymethyltransferase	GO:0006519	cellular amino acid and derivative metabolic process	Amino acids metabolism
Cc_1160	fructose- -bisphosphatase	GO:0005975	carbohydrate metabolic process	Carbohydrate metabolism
Cc_1226	isocitrate lyase	GO:0005975	carbohydrate metabolic process	Carbohydrate metabolism
Cc_1281	malate dehydrogenase	GO:0005975	carbohydrate metabolic process	Carbohydrate metabolism
Cc_1366	ankyrin repeat protein nuc-2	GO:0005975	carbohydrate metabolic process	Carbohydrate metabolism
Cc_1663	citrate synthase	GO:0005975	carbohydrate metabolic process	Carbohydrate metabolism
Cc_1759	alpha-glucan branching enzyme	GO:0005975	carbohydrate metabolic process	Carbohydrate metabolism
Cc_197	phosphoglycerate kinase	GO:0005975	carbohydrate metabolic process	Carbohydrate metabolism
Cc_2027	alcohol dehydrogenase	GO:0005975	carbohydrate metabolic process	Carbohydrate metabolism
Cc_209	glycogen synthase	GO:0005975	carbohydrate metabolic process	Carbohydrate metabolism
Cc_2373	pyruvate dehydrogenase e1 component subunit alpha	GO:0005975	carbohydrate metabolic process	Carbohydrate metabolism
Cc_2608	6-phosphofructokinase	GO:0005975	carbohydrate metabolic process	Carbohydrate metabolism
Cc_3059	alpha-ketoglutarate dehydrogenase complex subunit	GO:0005975	carbohydrate metabolic process	Carbohydrate metabolism
Cc_3623	isocitrate dehydrogenase	GO:0005975	carbohydrate metabolic process	Carbohydrate metabolism
Cc_4161	acn9 family domain containing	GO:0005975	carbohydrate metabolic process	Carbohydrate metabolism
Cc_4277	6-phosphogluconate dehydrogenase	GO:0005975	carbohydrate metabolic process	Carbohydrate metabolism
Cc_433	glycerol-3-phosphate dehydrogenase	GO:0005975	carbohydrate metabolic process	Carbohydrate metabolism
Cc_4361	xylitol dehydrogenase	GO:0005975	carbohydrate metabolic process	Carbohydrate metabolism
Cc_4713	2-methylcitrate synthase	GO:0005975	carbohydrate metabolic process	Carbohydrate metabolism
Cc_4979	glyceraldehyde-3-phosphate dehydrogenase	GO:0005975	carbohydrate metabolic process	Carbohydrate metabolism
Cc_5059	hexokinase-1	GO:0005975	carbohydrate metabolic process	Carbohydrate metabolism
Cc_5127	fructose-bisphosphate aldolase	GO:0005975	carbohydrate metabolic process	Carbohydrate metabolism
Cc_5461	atp-citrate synthase subunit 1	GO:0005975	carbohydrate metabolic process	Carbohydrate metabolism
Cc_5511	beta-glucosidase	GO:0005975	carbohydrate metabolic process	Carbohydrate metabolism
Cc_5857	phosphoenolpyruvate carboxykinase	GO:0005975	carbohydrate metabolic process	Carbohydrate metabolism
Cc_6121	malate nad-dependent	GO:0005975	carbohydrate metabolic process	Carbohydrate metabolism
Cc_6276	acyl- dehydrogenase	GO:0005975	carbohydrate metabolic process	Carbohydrate metabolism
Cc_6656	glycerol-3-phosphate dehydrogenase	GO:0005975	carbohydrate metabolic process	Carbohydrate metabolism
Cc_6764	beta-glucan synthase component #REF!	GO:0005975	carbohydrate metabolic process	Carbohydrate metabolism
Cc_7065	2-isopropylmalate synthase	GO:0005975	carbohydrate metabolic process	Carbohydrate metabolism
Cc_1855	beta-tubulin	GO:0016043	cellular component organization	Cell ogranization
Cc_214	transcription factor tfiiib complex subunit brf1	GO:0016043	cellular component organization	Cell ogranization
Cc_227	gpi-anchor biosynthetic protein	GO:0016043	cellular component organization	Cell ogranization
Cc_2360	mitochondrial metallochaperone	GO:0016043	cellular component organization	Cell ogranization
Cc_2559	alpha partial	GO:0016043	cellular component organization	Cell ogranization
Cc_2950	atp-dependent protease la	GO:0016043	cellular component organization	Cell ogranization
Cc_3189	sphingolipid long chain base-responsive protein pil1	GO:0016043	cellular component organization	Cell ogranization
Cc_369	mitochondrial division protein 1	GO:0016043	cellular component organization	Cell ogranization
Cc_4583	complex i intermediate associated protein	GO:0016043	cellular component organization	Cell ogranization
Cc_5810	arp2 3 complex 20 kda subunit	GO:0007010	cytoskeleton organization	Cell ogranization
Cc_5919	actin-binding protein	GO:0007010	cytoskeleton organization	Cell ogranization
Cc_6040	5-methyltetrahydropteroyltriglutamate-homocysteine methyltransferase	GO:0007010	cytoskeleton organization	Cell ogranization
Cc_6437	eukaryotic translation initiation factor 5a-2	GO:0016043	cellular component organization	Cell ogranization
Cc_6672	peptide chain release factor 1	GO:0016043	cellular component organization	Cell ogranization
Cc_7122	peptidyl-trna hydrolase domain protein	GO:0016043	cellular component organization	Cell ogranization
Cc_1066	retrotransposable element tf2 155 kda protein type 1-like	GO:0006996	organelle organization	Cell organization
Cc_1252	retrotransposable element tf2 155 kda protein type 1-like	GO:0006996	organelle organization	Cell organization
Cc_1528	histone h2a	GO:0006996	organelle organization	Cell organization
Cc_1627	40s ribosomal protein s0	GO:0006996	organelle organization	Cell organization
Cc_1931	mitochondrial co-chaperone	GO:0007005	mitochondrion organization	Cell organization
Cc_2950	atp-dependent protease la	GO:0007005	mitochondrion organization	Cell organization
Cc_369	mitochondrial division protein 1	GO:0007005	mitochondrion organization	Cell organization
Cc_381	elongation factor 3	GO:0006996	organelle organization	Cell organization
Cc_428	histone h4	GO:0006996	organelle organization	Cell organization
Cc_4320	ubiquitin-conjugating enzyme e2 2	GO:0006996	organelle organization	Cell organization
Cc_4832	mitochondrial genome maintenance protein mgm101	GO:0007005	mitochondrion organization	Cell organization
Cc_5525	nuclear condensin complex subunit	GO:0006996	organelle organization	Cell organization
Cc_5825	mitochondrial import inner membrane translocase subunit tim13	GO:0007005	mitochondrion organization	Cell organization
Cc_6125	mitochondrial outer membrane protein mmm1	GO:0007005	mitochondrion organization	Cell organization
Cc_6125	mitochondrial outer membrane protein mmm1	GO:0006996	organelle organization	Cell organization
Cc_6169	dna mismatch repair protein msh-2	GO:0006996	organelle organization	Cell organization
Cc_7184	l-psp endoribonuclease family protein	GO:0007005	mitochondrion organization	Cell organization
Cc_756	histone h4	GO:0006996	organelle organization	Cell organization
Cc_790	histone h2a	GO:0006996	organelle organization	Cell organization
ATP6	atp synthase subunit 6	GO:0006091	generation of precursor metabolites and energy	Energy metabolism
atp8	atp synthase subunit 8	GO:0006091	generation of precursor metabolites and energy	Energy metabolism
COX1	cytochrome oxidase subunit 1	GO:0006091	generation of precursor metabolites and energy	Energy metabolism
cox2	cytochrome oxidase subunit 2	GO:0006091	generation of precursor metabolites and energy	Energy metabolism
COX3	cytochrome oxidase subunit 3	GO:0006091	generation of precursor metabolites and energy	Energy metabolism
Cc_1103	nadh-ubiquinone oxidoreductase 24 kda subunit	GO:0006091	generation of precursor metabolites and energy	Energy metabolism
Cc_1226	isocitrate lyase	GO:0006091	generation of precursor metabolites and energy	Energy metabolism
Cc_1244	succinyl- synthetase alpha	GO:0006091	generation of precursor metabolites and energy	Energy metabolism
Cc_1281	malate dehydrogenase	GO:0006091	generation of precursor metabolites and energy	Energy metabolism
Cc_1296	ubiquinol-cytochrome c reductase iron-sulfur subunit	GO:0006091	generation of precursor metabolites and energy	Energy metabolism
Cc_1417	succinate dehydrogenase subunit	GO:0006091	generation of precursor metabolites and energy	Energy metabolism
Cc_1596	succinyl- ligase beta-chain	GO:0006091	generation of precursor metabolites and energy	Energy metabolism
Cc_1599	fumarate hydratase	GO:0006091	generation of precursor metabolites and energy	Energy metabolism
Cc_1644	atp synthase oligomycin sensitivity conferral	GO:0006091	generation of precursor metabolites and energy	Energy metabolism
Cc_1663	citrate synthase	GO:0006091	generation of precursor metabolites and energy	Energy metabolism
Cc_1700	isocitrate dehydrogenase subunit 1	GO:0006091	generation of precursor metabolites and energy	Energy metabolism
Cc_1750	ubiquinol-cytochrome c reductase complex 14 kda protein	GO:0006091	generation of precursor metabolites and energy	Energy metabolism
Cc_1759	alpha-glucan branching enzyme	GO:0006091	generation of precursor metabolites and energy	Energy metabolism
Cc_197	phosphoglycerate kinase	GO:0006091	generation of precursor metabolites and energy	Energy metabolism
Cc_199	nadh-ubiquinone oxidoreductase 299 kda	GO:0006091	generation of precursor metabolites and energy	Energy metabolism
Cc_209	glycogen synthase	GO:0006091	generation of precursor metabolites and energy	Energy metabolism
Cc_2274	cytochrome c	GO:0006091	generation of precursor metabolites and energy	Energy metabolism
Cc_2347	aconitate hydratase	GO:0006091	generation of precursor metabolites and energy	Energy metabolism
Cc_2373	pyruvate dehydrogenase e1 component subunit alpha	GO:0006091	generation of precursor metabolites and energy	Energy metabolism
Cc_2543	atp synthase delta mitochondrial	GO:0006091	generation of precursor metabolites and energy	Energy metabolism
Cc_2608	6-phosphofructokinase	GO:0006091	generation of precursor metabolites and energy	Energy metabolism
Cc_2620	cytochrome b-c1 complex subunit 2	GO:0006091	generation of precursor metabolites and energy	Energy metabolism
Cc_2676	nadh-ubiquinone oxidoreductase 304 kda subunit precursor	GO:0006091	generation of precursor metabolites and energy	Energy metabolism
Cc_2768	isocitrate dehydrogenase subunit 2	GO:0006091	generation of precursor metabolites and energy	Energy metabolism
Cc_2826	acyl- desaturase	GO:0006091	generation of precursor metabolites and energy	Energy metabolism
Cc_2966	succinate dehydrogenase flavoprotein subunit	GO:0006091	generation of precursor metabolites and energy	Energy metabolism
Cc_2991	px domain-containing protein	GO:0006091	generation of precursor metabolites and energy	Energy metabolism
Cc_3059	alpha-ketoglutarate dehydrogenase complex subunit	GO:0006091	generation of precursor metabolites and energy	Energy metabolism
Cc_3264	atp synthase subunit	GO:0006091	generation of precursor metabolites and energy	Energy metabolism
Cc_3356	mitochondrial processing peptidase beta subunit	GO:0006091	generation of precursor metabolites and energy	Energy metabolism
Cc_3623	isocitrate dehydrogenase	GO:0006091	generation of precursor metabolites and energy	Energy metabolism
Cc_39	cytochrome c1	GO:0006091	generation of precursor metabolites and energy	Energy metabolism
Cc_4163	succinate dehydrogenase iron-sulfur subunit	GO:0006091	generation of precursor metabolites and energy	Energy metabolism
Cc_4194	mitochondrial f1 atpase subunit	GO:0006091	generation of precursor metabolites and energy	Energy metabolism
Cc_4196	alternative oxidase	GO:0006091	generation of precursor metabolites and energy	Energy metabolism
Cc_4321	nadh-ubiquinone oxidoreductase 49 kda subunit	GO:0006091	generation of precursor metabolites and energy	Energy metabolism
Cc_4347	tpr repeat protein	GO:0006091	generation of precursor metabolites and energy	Energy metabolism
Cc_4551	nadh-ubiquinone oxidoreductase subunit	GO:0006091	generation of precursor metabolites and energy	Energy metabolism
Cc_4583	complex i intermediate associated protein	GO:0006091	generation of precursor metabolites and energy	Energy metabolism
Cc_4713	2-methylcitrate synthase	GO:0006091	generation of precursor metabolites and energy	Energy metabolism
Cc_4837	nadh-ubiquinone oxidoreductase 78 kda subunit	GO:0006091	generation of precursor metabolites and energy	Energy metabolism
Cc_4857	nadh-ubiquinone oxidoreductase kda subunit	GO:0006091	generation of precursor metabolites and energy	Energy metabolism
Cc_4979	glyceraldehyde-3-phosphate dehydrogenase	GO:0006091	generation of precursor metabolites and energy	Energy metabolism
Cc_5001	atp synthase subunit gamma	GO:0006091	generation of precursor metabolites and energy	Energy metabolism
Cc_5023	nadh-ubiquinone oxidoreductase 51 kda subunit	GO:0006091	generation of precursor metabolites and energy	Energy metabolism
Cc_5127	fructose-bisphosphate aldolase	GO:0006091	generation of precursor metabolites and energy	Energy metabolism
Cc_5407	nadh-ubiquinone oxidoreductase 23 kda subunit	GO:0006091	generation of precursor metabolites and energy	Energy metabolism
Cc_6121	malate nad-dependent	GO:0006091	generation of precursor metabolites and energy	Energy metabolism
Cc_6753	nadh-ubiquinone oxidoreductase 39 kda	GO:0006091	generation of precursor metabolites and energy	Energy metabolism
Cc_6770	aconitate hydratase	GO:0006091	generation of precursor metabolites and energy	Energy metabolism
Cc_6832	mitochondrial f1f0 atp synthase subunit f	GO:0006091	generation of precursor metabolites and energy	Energy metabolism
Cc_6842	nadh-ubiquinone oxidoreductase 18 kda	GO:0006091	generation of precursor metabolites and energy	Energy metabolism
Cc_6934	nadh-ubiquinone oxidoreductase 105 kda subunit	GO:0006091	generation of precursor metabolites and energy	Energy metabolism
Cc_6941	atp synthase subunit d	GO:0006091	generation of precursor metabolites and energy	Energy metabolism
Cc_700	mitochondrial ribosomal protein	GO:0006091	generation of precursor metabolites and energy	Energy metabolism
Cc_704	nadh-ubiquinone oxidoreductase kda subunit	GO:0006091	generation of precursor metabolites and energy	Energy metabolism
Intronic_Hypothetical_ORF_1	maturase	GO:0006091	generation of precursor metabolites and energy	Energy metabolism
Intronic_ORF_1_at_intron_9_of_cox1	laglidadg endonuclease	GO:0006091	generation of precursor metabolites and energy	Energy metabolism
Intronic_ORF_2_at_intron_9_of_cox1	laglidadg endonuclease	GO:0006091	generation of precursor metabolites and energy	Energy metabolism
Intronic_ORF_at_intron_1_of_cox1	giy endonuclease	GO:0006091	generation of precursor metabolites and energy	Energy metabolism
Intronic_ORF_at_intron_1_of_cox3	laglidadg endonuclease	GO:0006091	generation of precursor metabolites and energy	Energy metabolism
Intronic_ORF_at_intron_1_of_nad4	laglidadg endonuclease	GO:0006091	generation of precursor metabolites and energy	Energy metabolism
Intronic_ORF_at_intron_1_of_nad4L	nd5 intron protein	GO:0006091	generation of precursor metabolites and energy	Energy metabolism
Intronic_ORF_at_intron_1_of_rnl	maturase	GO:0006091	generation of precursor metabolites and energy	Energy metabolism
Intronic_ORF_at_intron_2_of_cob	endonuclease	GO:0006091	generation of precursor metabolites and energy	Energy metabolism
Intronic_ORF_at_intron_2_of_cox1	laglidadg endonuclease	GO:0006091	generation of precursor metabolites and energy	Energy metabolism
Intronic_ORF_at_intron_2_of_cox2	giy-yig endonuclease	GO:0006091	generation of precursor metabolites and energy	Energy metabolism
Intronic_ORF_at_intron_2_of_cox3	laglidadg endonuclease	GO:0006091	generation of precursor metabolites and energy	Energy metabolism
Intronic_ORF_at_intron_2_of_nad5	nd5 intron protein	GO:0006091	generation of precursor metabolites and energy	Energy metabolism
Intronic_ORF_at_intron_3_of_cox1	laglidadg endonuclease	GO:0006091	generation of precursor metabolites and energy	Energy metabolism
Intronic_ORF_at_intron_3_of_nad5	nd5 intron protein	GO:0006091	generation of precursor metabolites and energy	Energy metabolism
Intronic_ORF_at_intron_4_of_cox1	laglidadg endonuclease	GO:0006091	generation of precursor metabolites and energy	Energy metabolism
Intronic_ORF_at_intron_4_of_cox2	rna maturase	GO:0006091	generation of precursor metabolites and energy	Energy metabolism
Intronic_ORF_at_intron_4_of_nad5	homing endonuclease	GO:0006091	generation of precursor metabolites and energy	Energy metabolism
Intronic_ORF_at_intron_5_of_cox1	laglidadg endonuclease	GO:0006091	generation of precursor metabolites and energy	Energy metabolism
Intronic_ORF_at_intron_6_of_cox1	homing endonuclease	GO:0006091	generation of precursor metabolites and energy	Energy metabolism
Intronic_ORF_at_intron_6_of_cox2	giy endonuclease	GO:0006091	generation of precursor metabolites and energy	Energy metabolism
Intronic_ORF_at_intron_6_of_nad5	nd5 intron protein	GO:0006091	generation of precursor metabolites and energy	Energy metabolism
Intronic_ORf_at_intron_7_of_cox1	laglidadg endonuclease	GO:0006091	generation of precursor metabolites and energy	Energy metabolism
Intronic_ORF_at_intron_8_of_cox1	giy-yig endonuclease	GO:0006091	generation of precursor metabolites and energy	Energy metabolism
NAD1	nadh dehydrogenase subunit 1	GO:0006091	generation of precursor metabolites and energy	Energy metabolism
Nad2	nadh dehydrogenase subunit 2	GO:0006091	generation of precursor metabolites and energy	Energy metabolism
NAD3	nadh dehydrogenase subunit 3	GO:0006091	generation of precursor metabolites and energy	Energy metabolism
NAD4	nadh dehydrogenase subunit 4	GO:0006091	generation of precursor metabolites and energy	Energy metabolism
nad4L	nadh dehydrogenase subunit 4l	GO:0006091	generation of precursor metabolites and energy	Energy metabolism
ubiquinol_cytochrome_c_oxidoreductase_apocytochrome_b	cytochrome b	GO:0006091	generation of precursor metabolites and energy	Energy metabolism
ATP6	atp synthase subunit 6	GO:0006259	DNA metabolic process	Genome maintenance and transcription
ATP6	atp synthase subunit 6	GO:0006139	nucleobase, nucleoside, nucleotide and nucleic acid metabolic process	Genome maintenance and transcription
atp8	atp synthase subunit 8	GO:0006139	nucleobase, nucleoside, nucleotide and nucleic acid metabolic process	Genome maintenance and transcription
COX1	cytochrome oxidase subunit 1	GO:0006259	DNA metabolic process	Genome maintenance and transcription
cox2	cytochrome oxidase subunit 2	GO:0006259	DNA metabolic process	Genome maintenance and transcription
COX3	cytochrome oxidase subunit 3	GO:0006259	DNA metabolic process	Genome maintenance and transcription
Cc_1040	minor allergen alt a 7	GO:0006350	transcription	Genome maintenance and transcription
Cc_1066	retrotransposable element tf2 155 kda protein type 1-like	GO:0006259	DNA metabolic process	Genome maintenance and transcription
Cc_1193	dna-3-methyladenine glycosylase	GO:0006259	DNA metabolic process	Genome maintenance and transcription
Cc_1203	alanyl-trna synthetase	GO:0006139	nucleobase, nucleoside, nucleotide and nucleic acid metabolic process	Genome maintenance and transcription
Cc_1252	retrotransposable element tf2 155 kda protein type 1-like	GO:0006259	DNA metabolic process	Genome maintenance and transcription
Cc_1314	tyrosyl-trna synthetase	GO:0006139	nucleobase, nucleoside, nucleotide and nucleic acid metabolic process	Genome maintenance and transcription
Cc_1331	histidyl-trna synthetase	GO:0006139	nucleobase, nucleoside, nucleotide and nucleic acid metabolic process	Genome maintenance and transcription
Cc_1336	c6 zinc finger domain protein	GO:0006350	transcription	Genome maintenance and transcription
Cc_1367	trna methyltransferase	GO:0006139	nucleobase, nucleoside, nucleotide and nucleic acid metabolic process	Genome maintenance and transcription
Cc_1407	peroxisomal abc transporter	GO:0006139	nucleobase, nucleoside, nucleotide and nucleic acid metabolic process	Genome maintenance and transcription
Cc_1528	histone h2a	GO:0006259	DNA metabolic process	Genome maintenance and transcription
Cc_1627	40s ribosomal protein s0	GO:0006139	nucleobase, nucleoside, nucleotide and nucleic acid metabolic process	Genome maintenance and transcription
Cc_1644	atp synthase oligomycin sensitivity conferral	GO:0006139	nucleobase, nucleoside, nucleotide and nucleic acid metabolic process	Genome maintenance and transcription
Cc_1748	plasma membrane atpase	GO:0006139	nucleobase, nucleoside, nucleotide and nucleic acid metabolic process	Genome maintenance and transcription
Cc_1764	dna ligase	GO:0006259	DNA metabolic process	Genome maintenance and transcription
Cc_1766	40s ribosomal protein s7	GO:0006139	nucleobase, nucleoside, nucleotide and nucleic acid metabolic process	Genome maintenance and transcription
Cc_1855	beta-tubulin	GO:0006139	nucleobase, nucleoside, nucleotide and nucleic acid metabolic process	Genome maintenance and transcription
Cc_1932	map kinase	GO:0006350	transcription	Genome maintenance and transcription
Cc_194	eukaryotic initiation factor 4a-12	GO:0006139	nucleobase, nucleoside, nucleotide and nucleic acid metabolic process	Genome maintenance and transcription
Cc_2088	phenylalanyl-trna synthetase	GO:0006139	nucleobase, nucleoside, nucleotide and nucleic acid metabolic process	Genome maintenance and transcription
Cc_214	transcription factor tfiiib complex subunit brf1	GO:0006350	transcription	Genome maintenance and transcription
Cc_2182	nucleoside diphosphate kinase	GO:0006139	nucleobase, nucleoside, nucleotide and nucleic acid metabolic process	Genome maintenance and transcription
Cc_2271	mitochondrial dicarboxylate carrier	GO:0006139	nucleobase, nucleoside, nucleotide and nucleic acid metabolic process	Genome maintenance and transcription
Cc_2315	replication factor c subunit 4	GO:0006259	DNA metabolic process	Genome maintenance and transcription
Cc_2404	dna ligase	GO:0006259	DNA metabolic process	Genome maintenance and transcription
Cc_2429	asparaginyl-trna synthetase	GO:0006139	nucleobase, nucleoside, nucleotide and nucleic acid metabolic process	Genome maintenance and transcription
Cc_2482	glycyl-trna synthetase	GO:0006139	nucleobase, nucleoside, nucleotide and nucleic acid metabolic process	Genome maintenance and transcription
Cc_2492	upf0023 family protein	GO:0006139	nucleobase, nucleoside, nucleotide and nucleic acid metabolic process	Genome maintenance and transcription
Cc_2543	atp synthase delta mitochondrial	GO:0006139	nucleobase, nucleoside, nucleotide and nucleic acid metabolic process	Genome maintenance and transcription
Cc_2559	alpha partial	GO:0006139	nucleobase, nucleoside, nucleotide and nucleic acid metabolic process	Genome maintenance and transcription
Cc_2610	ribonucleotide reductase large subunit	GO:0006259	DNA metabolic process	Genome maintenance and transcription
Cc_2610	ribonucleotide reductase large subunit	GO:0006139	nucleobase, nucleoside, nucleotide and nucleic acid metabolic process	Genome maintenance and transcription
Cc_2732	adenylate kinase	GO:0006139	nucleobase, nucleoside, nucleotide and nucleic acid metabolic process	Genome maintenance and transcription
Cc_280	transcriptional regulatory protein pro-1	GO:0006350	transcription	Genome maintenance and transcription
Cc_2871	elongation factor 2	GO:0006139	nucleobase, nucleoside, nucleotide and nucleic acid metabolic process	Genome maintenance and transcription
Cc_3012	eukaryotic ribosome biogenesis protein 1	GO:0006139	nucleobase, nucleoside, nucleotide and nucleic acid metabolic process	Genome maintenance and transcription
Cc_3037	valyl-trna synthetase	GO:0006139	nucleobase, nucleoside, nucleotide and nucleic acid metabolic process	Genome maintenance and transcription
Cc_3069	actin interacting protein 2	GO:0006350	transcription	Genome maintenance and transcription
Cc_3164	threonyl-trna synthetase	GO:0006139	nucleobase, nucleoside, nucleotide and nucleic acid metabolic process	Genome maintenance and transcription
Cc_3228	dynamin-like gtpase	GO:0006139	nucleobase, nucleoside, nucleotide and nucleic acid metabolic process	Genome maintenance and transcription
Cc_3264	atp synthase subunit	GO:0006139	nucleobase, nucleoside, nucleotide and nucleic acid metabolic process	Genome maintenance and transcription
Cc_3274	glutamyl-trna synthetase	GO:0006139	nucleobase, nucleoside, nucleotide and nucleic acid metabolic process	Genome maintenance and transcription
Cc_3394	hypothetical protein VDAG_09924 [Verticillium dahliae VdLs.17]	GO:0006350	transcription	Genome maintenance and transcription
Cc_3488	uracil-dna glycosylase	GO:0006259	DNA metabolic process	Genome maintenance and transcription
Cc_3566	rheb small monomeric gtpase	GO:0006139	nucleobase, nucleoside, nucleotide and nucleic acid metabolic process	Genome maintenance and transcription
Cc_3659	fungal specific transcription factor domain protein	GO:0006350	transcription	Genome maintenance and transcription
Cc_369	mitochondrial division protein 1	GO:0006139	nucleobase, nucleoside, nucleotide and nucleic acid metabolic process	Genome maintenance and transcription
Cc_369	mitochondrial division protein 1	GO:0006350	transcription	Genome maintenance and transcription
Cc_381	elongation factor 3	GO:0006139	nucleobase, nucleoside, nucleotide and nucleic acid metabolic process	Genome maintenance and transcription
Cc_3833	bifunctional pyrimidine biosynthesis protein	GO:0006139	nucleobase, nucleoside, nucleotide and nucleic acid metabolic process	Genome maintenance and transcription
Cc_3929	transcription elongation factor spt4	GO:0006139	nucleobase, nucleoside, nucleotide and nucleic acid metabolic process	Genome maintenance and transcription
Cc_3929	transcription elongation factor spt4	GO:0006350	transcription	Genome maintenance and transcription
Cc_3934	elongation factor tu	GO:0006139	nucleobase, nucleoside, nucleotide and nucleic acid metabolic process	Genome maintenance and transcription
Cc_3944	mitochondrial dynamin gtpase	GO:0006139	nucleobase, nucleoside, nucleotide and nucleic acid metabolic process	Genome maintenance and transcription
Cc_3994	endoplasmic reticulum calcium	GO:0006139	nucleobase, nucleoside, nucleotide and nucleic acid metabolic process	Genome maintenance and transcription
Cc_4194	mitochondrial f1 atpase subunit	GO:0006139	nucleobase, nucleoside, nucleotide and nucleic acid metabolic process	Genome maintenance and transcription
Cc_4213	adenylate kinase cytosolic	GO:0006139	nucleobase, nucleoside, nucleotide and nucleic acid metabolic process	Genome maintenance and transcription
Cc_4277	6-phosphogluconate dehydrogenase	GO:0006139	nucleobase, nucleoside, nucleotide and nucleic acid metabolic process	Genome maintenance and transcription
Cc_4308	dynein heavy chain	GO:0006139	nucleobase, nucleoside, nucleotide and nucleic acid metabolic process	Genome maintenance and transcription
Cc_4320	ubiquitin-conjugating enzyme e2 2	GO:0006259	DNA metabolic process	Genome maintenance and transcription
Cc_4320	ubiquitin-conjugating enzyme e2 2	GO:0006350	transcription	Genome maintenance and transcription
Cc_4422	isoleucyl-trna synthetase	GO:0006139	nucleobase, nucleoside, nucleotide and nucleic acid metabolic process	Genome maintenance and transcription
Cc_4532	dhp1-interacting protein	GO:0006139	nucleobase, nucleoside, nucleotide and nucleic acid metabolic process	Genome maintenance and transcription
Cc_4532	dhp1-interacting protein	GO:0006350	transcription	Genome maintenance and transcription
Cc_4533	fungal specific transcription factor domain-containing protein	GO:0006350	transcription	Genome maintenance and transcription
Cc_4644	uridylate kinase	GO:0006139	nucleobase, nucleoside, nucleotide and nucleic acid metabolic process	Genome maintenance and transcription
Cc_4843	inner membrane magnesium transporter mrs2	GO:0006139	nucleobase, nucleoside, nucleotide and nucleic acid metabolic process	Genome maintenance and transcription
Cc_5001	atp synthase subunit gamma	GO:0006139	nucleobase, nucleoside, nucleotide and nucleic acid metabolic process	Genome maintenance and transcription
Cc_5162	cmgc cdk cdk8 protein kinase	GO:0006350	transcription	Genome maintenance and transcription
Cc_5196	rna polymerase ii transcriptional	GO:0006350	transcription	Genome maintenance and transcription
Cc_5278	dna polymerase gamma	GO:0006259	DNA metabolic process	Genome maintenance and transcription
Cc_5331	actin family protein	GO:0006350	transcription	Genome maintenance and transcription
Cc_5358	iron-sulfur clusters transporter atm1	GO:0006139	nucleobase, nucleoside, nucleotide and nucleic acid metabolic process	Genome maintenance and transcription
Cc_5387	mitochondrial translation initiation	GO:0006139	nucleobase, nucleoside, nucleotide and nucleic acid metabolic process	Genome maintenance and transcription
Cc_553	leucyl-trna synthetase	GO:0006139	nucleobase, nucleoside, nucleotide and nucleic acid metabolic process	Genome maintenance and transcription
Cc_56	mitochondrial gtpase	GO:0006139	nucleobase, nucleoside, nucleotide and nucleic acid metabolic process	Genome maintenance and transcription
Cc_5658	gtp-binding protein guf1	GO:0006139	nucleobase, nucleoside, nucleotide and nucleic acid metabolic process	Genome maintenance and transcription
Cc_5704	atp-dependent rna helicase dbp2	GO:0006139	nucleobase, nucleoside, nucleotide and nucleic acid metabolic process	Genome maintenance and transcription
Cc_5723	abc metal ion transporter	GO:0006139	nucleobase, nucleoside, nucleotide and nucleic acid metabolic process	Genome maintenance and transcription
Cc_588	nitrogen metabolite repression regulator	GO:0006350	transcription	Genome maintenance and transcription
Cc_5894	dna-dependent rna polymerase ii rpb140	GO:0006350	transcription	Genome maintenance and transcription
Cc_6125	mitochondrial outer membrane protein mmm1	GO:0006259	DNA metabolic process	Genome maintenance and transcription
Cc_6129	mitochondrial translation optimization protein	GO:0006139	nucleobase, nucleoside, nucleotide and nucleic acid metabolic process	Genome maintenance and transcription
Cc_6150	tryptophanyl-trna synthetase	GO:0006139	nucleobase, nucleoside, nucleotide and nucleic acid metabolic process	Genome maintenance and transcription
Cc_6169	dna mismatch repair protein msh-2	GO:0006259	DNA metabolic process	Genome maintenance and transcription
Cc_6214	zn 2cys6 transcription factor	GO:0006350	transcription	Genome maintenance and transcription
Cc_6318	translation elongation factor 1 alpha	GO:0006139	nucleobase, nucleoside, nucleotide and nucleic acid metabolic process	Genome maintenance and transcription
Cc_6396	dihydroorotate reductase	GO:0006139	nucleobase, nucleoside, nucleotide and nucleic acid metabolic process	Genome maintenance and transcription
Cc_6438	eukaryotic translation initiation factor 5b	GO:0006139	nucleobase, nucleoside, nucleotide and nucleic acid metabolic process	Genome maintenance and transcription
Cc_6465	queuine trna-ribosyltransferase	GO:0006139	nucleobase, nucleoside, nucleotide and nucleic acid metabolic process	Genome maintenance and transcription
Cc_6582	arginyl-trna synthetase	GO:0006139	nucleobase, nucleoside, nucleotide and nucleic acid metabolic process	Genome maintenance and transcription
Cc_6750	aspartyl-trna synthetase	GO:0006139	nucleobase, nucleoside, nucleotide and nucleic acid metabolic process	Genome maintenance and transcription
Cc_6832	mitochondrial f1f0 atp synthase subunit f	GO:0006139	nucleobase, nucleoside, nucleotide and nucleic acid metabolic process	Genome maintenance and transcription
Cc_6880	kynurenine 3-monooxygenase	GO:0006139	nucleobase, nucleoside, nucleotide and nucleic acid metabolic process	Genome maintenance and transcription
Cc_6892	translation elongation factor	GO:0006139	nucleobase, nucleoside, nucleotide and nucleic acid metabolic process	Genome maintenance and transcription
Cc_6941	atp synthase subunit d	GO:0006139	nucleobase, nucleoside, nucleotide and nucleic acid metabolic process	Genome maintenance and transcription
Cc_7064	mitochondrial hsp70 chaperone	GO:0006259	DNA metabolic process	Genome maintenance and transcription
Cc_790	histone h2a	GO:0006350	transcription	Genome maintenance and transcription
Cc_953	atp-dependent permease mdl2	GO:0006139	nucleobase, nucleoside, nucleotide and nucleic acid metabolic process	Genome maintenance and transcription
Cc_997	fibrillarin	GO:0006139	nucleobase, nucleoside, nucleotide and nucleic acid metabolic process	Genome maintenance and transcription
Intronic_Hypothetical_ORF_1	maturase	GO:0006259	DNA metabolic process	Genome maintenance and transcription
Intronic_ORF_1_at_intron_9_of_cox1	laglidadg endonuclease	GO:0006259	DNA metabolic process	Genome maintenance and transcription
Intronic_ORF_2_at_intron_9_of_cox1	laglidadg endonuclease	GO:0006259	DNA metabolic process	Genome maintenance and transcription
Intronic_ORF_2_at_intron_9_of_cox1	laglidadg endonuclease	GO:0006139	nucleobase, nucleoside, nucleotide and nucleic acid metabolic process	Genome maintenance and transcription
Intronic_ORF_at_intron_1_of_atp6	giy-yig endonuclease	GO:0006139	nucleobase, nucleoside, nucleotide and nucleic acid metabolic process	Genome maintenance and transcription
Intronic_ORF_at_intron_1_of_cob	maturase	GO:0006259	DNA metabolic process	Genome maintenance and transcription
Intronic_ORF_at_intron_1_of_cox1	giy endonuclease	GO:0006259	DNA metabolic process	Genome maintenance and transcription
Intronic_ORF_at_intron_1_of_cox3	laglidadg endonuclease	GO:0006139	nucleobase, nucleoside, nucleotide and nucleic acid metabolic process	Genome maintenance and transcription
Intronic_ORF_at_intron_1_of_nad4	laglidadg endonuclease	GO:0006139	nucleobase, nucleoside, nucleotide and nucleic acid metabolic process	Genome maintenance and transcription
Intronic_ORF_at_intron_1_of_nad4L	nd5 intron protein	GO:0006259	DNA metabolic process	Genome maintenance and transcription
Intronic_ORf_at_intron_2_of_atp6	giy-yig endonuclease	GO:0006259	DNA metabolic process	Genome maintenance and transcription
Intronic_ORF_at_intron_2_of_cob	endonuclease	GO:0006259	DNA metabolic process	Genome maintenance and transcription
Intronic_ORF_at_intron_2_of_cob	endonuclease	GO:0006139	nucleobase, nucleoside, nucleotide and nucleic acid metabolic process	Genome maintenance and transcription
Intronic_ORF_at_intron_2_of_cox1	laglidadg endonuclease	GO:0006259	DNA metabolic process	Genome maintenance and transcription
Intronic_ORF_at_intron_2_of_cox2	giy-yig endonuclease	GO:0006259	DNA metabolic process	Genome maintenance and transcription
Intronic_ORF_at_intron_2_of_cox3	laglidadg endonuclease	GO:0006259	DNA metabolic process	Genome maintenance and transcription
Intronic_ORF_at_intron_2_of_nad5	nd5 intron protein	GO:0006259	DNA metabolic process	Genome maintenance and transcription
Intronic_ORF_at_intron_3_of_cox1	laglidadg endonuclease	GO:0006259	DNA metabolic process	Genome maintenance and transcription
Intronic_ORF_at_intron_3_of_cox2	nd5 intron protein	GO:0006259	DNA metabolic process	Genome maintenance and transcription
Intronic_ORF_at_intron_3_of_rnl	laglidadg homing endonuclease	GO:0006139	nucleobase, nucleoside, nucleotide and nucleic acid metabolic process	Genome maintenance and transcription
Intronic_ORF_at_intron_4_of_cox1	laglidadg endonuclease	GO:0006259	DNA metabolic process	Genome maintenance and transcription
Intronic_ORF_at_intron_4_of_cox2	rna maturase	GO:0006139	nucleobase, nucleoside, nucleotide and nucleic acid metabolic process	Genome maintenance and transcription
Intronic_ORF_at_intron_4_of_nad5	homing endonuclease	GO:0006259	DNA metabolic process	Genome maintenance and transcription
Intronic_ORF_at_intron_4_of_nad5	homing endonuclease	GO:0006139	nucleobase, nucleoside, nucleotide and nucleic acid metabolic process	Genome maintenance and transcription
Intronic_ORF_at_intron_5_of_cox1	laglidadg endonuclease	GO:0006259	DNA metabolic process	Genome maintenance and transcription
Intronic_ORF_at_intron_6_of_cox1	homing endonuclease	GO:0006259	DNA metabolic process	Genome maintenance and transcription
Intronic_ORF_at_intron_6_of_cox1	homing endonuclease	GO:0006139	nucleobase, nucleoside, nucleotide and nucleic acid metabolic process	Genome maintenance and transcription
Intronic_ORF_at_intron_6_of_cox2	giy endonuclease	GO:0006259	DNA metabolic process	Genome maintenance and transcription
Intronic_ORf_at_intron_7_of_cox1	laglidadg endonuclease	GO:0006259	DNA metabolic process	Genome maintenance and transcription
Intronic_ORF_at_intron_8_of_cox1	giy-yig endonuclease	GO:0006259	DNA metabolic process	Genome maintenance and transcription
Nad2	nadh dehydrogenase subunit 2	GO:0006259	DNA metabolic process	Genome maintenance and transcription
NAD3	nadh dehydrogenase subunit 3	GO:0006259	DNA metabolic process	Genome maintenance and transcription
nad4L	nadh dehydrogenase subunit 4l	GO:0006259	DNA metabolic process	Genome maintenance and transcription
ubiquinol_cytochrome_c_oxidoreductase_apocytochrome_b	cytochrome b	GO:0006259	DNA metabolic process	Genome maintenance and transcription
Cc_1017	phosphatidylserine decarboxylase proenzyme	GO:0006629	lipid metabolic process	Lipid metabolism
Cc_1038	long-chain fatty acid	GO:0006629	lipid metabolic process	Lipid metabolism
Cc_1366	ankyrin repeat protein nuc-2	GO:0006629	lipid metabolic process	Lipid metabolism
Cc_1785	oleate delta-12 desaturase	GO:0006629	lipid metabolic process	Lipid metabolism
Cc_227	gpi-anchor biosynthetic protein	GO:0006629	lipid metabolic process	Lipid metabolism
Cc_2826	acyl- desaturase	GO:0006629	lipid metabolic process	Lipid metabolism
Cc_3127	cdp-diacylglycerol-glycerol-3-phosphate 3-phosphatidyltransferase	GO:0006629	lipid metabolic process	Lipid metabolism
Cc_3292	patatin-like serine	GO:0006629	lipid metabolic process	Lipid metabolism
Cc_344	sterol 24-c-methyltransferase	GO:0006629	lipid metabolic process	Lipid metabolism
Cc_4571	fatty acid synthase beta subunit dehydratase	GO:0006629	lipid metabolic process	Lipid metabolism
Cc_4594	fatty acid synthase alpha subunit	GO:0006629	lipid metabolic process	Lipid metabolism
Cc_4739	3-hydroxybutyryl- dehydrogenase	GO:0006629	lipid metabolic process	Lipid metabolism
Cc_4781	acetyl- carboxylase	GO:0006629	lipid metabolic process	Lipid metabolism
Cc_521	c-8 sterol isomerase	GO:0006629	lipid metabolic process	Lipid metabolism
Cc_5461	atp-citrate synthase subunit 1	GO:0006629	lipid metabolic process	Lipid metabolism
Cc_6135	phosphatidyl synthase	GO:0006629	lipid metabolic process	Lipid metabolism
Cc_6275	decaprenyl-diphosphate synthase subunit 1	GO:0006629	lipid metabolic process	Lipid metabolism
Cc_771	cyclopropane-fatty-acyl-phospholipid synthase	GO:0006629	lipid metabolic process	Lipid metabolism
ATP6	atp synthase subunit 6	GO:0009058	biosynthetic process	Other
atp8	atp synthase subunit 8	GO:0009058	biosynthetic process	Other
ATP9_subunit	atp synthase subunit 9	GO:0008150	biological_process	Other
Cc_101	60s ribosomal protein l5	GO:0007275	multicellular organismal development	Other
Cc_1011	sulfite oxidase	GO:0040007	growth	Other
Cc_1011	sulfite oxidase	GO:0050789	regulation of biological process	Other
Cc_1011	sulfite oxidase	GO:0000003	reproduction	Other
Cc_1016	mitochondrial peroxiredoxin prx1	GO:0019725	cellular homeostasis	Other
Cc_1016	mitochondrial peroxiredoxin prx1	GO:0050789	regulation of biological process	Other
Cc_1017	phosphatidylserine decarboxylase proenzyme	GO:0009058	biosynthetic process	Other
Cc_1040	minor allergen alt a 7	GO:0050789	regulation of biological process	Other
Cc_1066	retrotransposable element tf2 155 kda protein type 1-like	GO:0009653	anatomical structure morphogenesis	Other
Cc_1066	retrotransposable element tf2 155 kda protein type 1-like	GO:0009058	biosynthetic process	Other
Cc_1066	retrotransposable element tf2 155 kda protein type 1-like	GO:0030154	cell differentiation	Other
Cc_1066	retrotransposable element tf2 155 kda protein type 1-like	GO:0000003	reproduction	Other
Cc_1066	retrotransposable element tf2 155 kda protein type 1-like	GO:0044403	symbiosis, encompassing mutualism through parasitism	Other
Cc_1102	heat shock protein 90	GO:0007275	multicellular organismal development	Other
Cc_1159	dihydroxy-acid dehydratase	GO:0009058	biosynthetic process	Other
Cc_1160	fructose- -bisphosphatase	GO:0008152	metabolic process	Other
Cc_1160	fructose- -bisphosphatase	GO:0007275	multicellular organismal development	Other
Cc_1172	prolidase	GO:0007275	multicellular organismal development	Other
Cc_119	nadh-ubiquinone oxidoreductase 12 kda subunit	GO:0008152	metabolic process	Other
Cc_1222	acyl- dehydrogenase	GO:0008152	metabolic process	Other
Cc_1226	isocitrate lyase	GO:0009056	catabolic process	Other
Cc_1244	succinyl- synthetase alpha	GO:0009056	catabolic process	Other
Cc_1250	glucose-regulated protein	GO:0008152	metabolic process	Other
Cc_1251	-dihydroxy-2-butanone 4-phosphate synthase	GO:0009058	biosynthetic process	Other
Cc_1252	retrotransposable element tf2 155 kda protein type 1-like	GO:0009653	anatomical structure morphogenesis	Other
Cc_1252	retrotransposable element tf2 155 kda protein type 1-like	GO:0009058	biosynthetic process	Other
Cc_1252	retrotransposable element tf2 155 kda protein type 1-like	GO:0030154	cell differentiation	Other
Cc_1252	retrotransposable element tf2 155 kda protein type 1-like	GO:0000003	reproduction	Other
Cc_1252	retrotransposable element tf2 155 kda protein type 1-like	GO:0044403	symbiosis, encompassing mutualism through parasitism	Other
Cc_1281	malate dehydrogenase	GO:0009056	catabolic process	Other
Cc_1281	malate dehydrogenase	GO:0008152	metabolic process	Other
Cc_1294	amp-binding enzyme	GO:0008152	metabolic process	Other
Cc_1296	ubiquinol-cytochrome c reductase iron-sulfur subunit	GO:0007275	multicellular organismal development	Other
Cc_1297	sulfate adenylyltransferase	GO:0009058	biosynthetic process	Other
Cc_1297	sulfate adenylyltransferase	GO:0008152	metabolic process	Other
Cc_1298	translation regulator gcd7	GO:0007275	multicellular organismal development	Other
Cc_1320	3-demethylubiquinone-9 3-methyltransferase	GO:0009058	biosynthetic process	Other
Cc_1320	3-demethylubiquinone-9 3-methyltransferase	GO:0008152	metabolic process	Other
Cc_1345	prohibitin	GO:0008150	biological_process	Other
Cc_1345	prohibitin	GO:0009056	catabolic process	Other
Cc_1345	prohibitin	GO:0050789	regulation of biological process	Other
Cc_1366	ankyrin repeat protein nuc-2	GO:0009056	catabolic process	Other
Cc_1367	trna methyltransferase	GO:0008152	metabolic process	Other
Cc_139	phospho-2-dehydro-3-deoxyheptonate aldolase	GO:0009058	biosynthetic process	Other
Cc_139	phospho-2-dehydro-3-deoxyheptonate aldolase	GO:0007275	multicellular organismal development	Other
Cc_1407	peroxisomal abc transporter	GO:0009056	catabolic process	Other
Cc_1409	iron sulfur cluster assembly protein mitochondrial precursor	GO:0009058	biosynthetic process	Other
Cc_1409	iron sulfur cluster assembly protein mitochondrial precursor	GO:0008152	metabolic process	Other
Cc_1417	succinate dehydrogenase subunit	GO:0009056	catabolic process	Other
Cc_143	hit domain-containing protein	GO:0008152	metabolic process	Other
Cc_1435	ddhd domain-containing protein	GO:0007275	multicellular organismal development	Other
Cc_1466	biotin synthase	GO:0009058	biosynthetic process	Other
Cc_1470	8-amino-7-oxononanoate synthase	GO:0008152	metabolic process	Other
Cc_149	14 alpha-demethylase	GO:0008152	metabolic process	Other
Cc_149	14 alpha-demethylase	GO:0007275	multicellular organismal development	Other
Cc_1490	dihydrolipoamide succinyltransferase	GO:0008152	metabolic process	Other
Cc_1515	augmenter of liver regeneration	GO:0008152	metabolic process	Other
Cc_1521	mitogen-activated protein kinase	GO:0044403	symbiosis, encompassing mutualism through parasitism	Other
Cc_1525	dihydrolipoamide dehydrogenase	GO:0019725	cellular homeostasis	Other
Cc_1525	dihydrolipoamide dehydrogenase	GO:0008152	metabolic process	Other
Cc_1525	dihydrolipoamide dehydrogenase	GO:0007275	multicellular organismal development	Other
Cc_1525	dihydrolipoamide dehydrogenase	GO:0050789	regulation of biological process	Other
Cc_1549	protein kinase regulator	GO:0008152	metabolic process	Other
Cc_1567	hsp90 co-chaperone cdc37	GO:0007275	multicellular organismal development	Other
Cc_1573	aldehyde dehydrogenase	GO:0008152	metabolic process	Other
Cc_1579	2-methylcitrate dehydratase	GO:0009056	catabolic process	Other
Cc_1588	atp-dependent rna helicase mrh4	GO:0007275	multicellular organismal development	Other
Cc_1596	succinyl- ligase beta-chain	GO:0009056	catabolic process	Other
Cc_1597	metalloprotease atp23	GO:0007275	multicellular organismal development	Other
Cc_1599	fumarate hydratase	GO:0009056	catabolic process	Other
Cc_1599	fumarate hydratase	GO:0008152	metabolic process	Other
Cc_1630	ribosomal protein s15	GO:0007275	multicellular organismal development	Other
Cc_1635	superoxide dismutase	GO:0008152	metabolic process	Other
Cc_1635	superoxide dismutase	GO:0007275	multicellular organismal development	Other
Cc_1644	atp synthase oligomycin sensitivity conferral	GO:0009058	biosynthetic process	Other
Cc_1663	citrate synthase	GO:0009056	catabolic process	Other
Cc_1673	atp-dependent clp protease	GO:0007275	multicellular organismal development	Other
Cc_1677	rna polymerase ii mediator complex component	GO:0008152	metabolic process	Other
Cc_1700	isocitrate dehydrogenase subunit 1	GO:0009056	catabolic process	Other
Cc_1748	plasma membrane atpase	GO:0009058	biosynthetic process	Other
Cc_1748	plasma membrane atpase	GO:0009056	catabolic process	Other
Cc_1759	alpha-glucan branching enzyme	GO:0009058	biosynthetic process	Other
Cc_1766	40s ribosomal protein s7	GO:0008150	biological_process	Other
Cc_178	metallopeptidase mip1	GO:0009056	catabolic process	Other
Cc_1785	oleate delta-12 desaturase	GO:0008152	metabolic process	Other
Cc_179	mitochondrial presequence protease	GO:0009056	catabolic process	Other
Cc_1797	riboflavin kinase	GO:0008152	metabolic process	Other
Cc_1812	methylene-fatty-acyl-phospholipid synthase	GO:0008152	metabolic process	Other
Cc_1814	branched-chain amino acid cytosolic	GO:0007275	multicellular organismal development	Other
Cc_1835	transcription initiation factor iie subunit beta	GO:0007275	multicellular organismal development	Other
Cc_1839	3 (2 ) -bisphosphate nucleotidase	GO:0008152	metabolic process	Other
Cc_1855	beta-tubulin	GO:0008150	biological_process	Other
Cc_1855	beta-tubulin	GO:0009056	catabolic process	Other
Cc_1884	2-oxoisovalerate dehydrogenase subunit beta	GO:0008152	metabolic process	Other
Cc_1905	d-lactate dehydrogenase	GO:0008152	metabolic process	Other
Cc_1925	short-chain dehydrogenase reductase family	GO:0008152	metabolic process	Other
Cc_1932	map kinase	GO:0050789	regulation of biological process	Other
Cc_197	phosphoglycerate kinase	GO:0009056	catabolic process	Other
Cc_197	phosphoglycerate kinase	GO:0008152	metabolic process	Other
Cc_197	phosphoglycerate kinase	GO:0007275	multicellular organismal development	Other
Cc_199	nadh-ubiquinone oxidoreductase 299 kda	GO:0007275	multicellular organismal development	Other
Cc_1999	alanine-glyoxylate aminotransferase	GO:0008152	metabolic process	Other
Cc_2027	alcohol dehydrogenase	GO:0008150	biological_process	Other
Cc_2027	alcohol dehydrogenase	GO:0008152	metabolic process	Other
Cc_2063	acetyl-coenzyme a synthetase	GO:0008152	metabolic process	Other
Cc_2065	aminopeptidase 2	GO:0009056	catabolic process	Other
Cc_209	glycogen synthase	GO:0009058	biosynthetic process	Other
Cc_2111	acetylornithine aminotransferase	GO:0009058	biosynthetic process	Other
Cc_2115	atp-dependent rna helicase eif4a	GO:0007275	multicellular organismal development	Other
Cc_214	transcription factor tfiiib complex subunit brf1	GO:0050789	regulation of biological process	Other
Cc_2182	nucleoside diphosphate kinase	GO:0009058	biosynthetic process	Other
Cc_2182	nucleoside diphosphate kinase	GO:0007275	multicellular organismal development	Other
Cc_2244	sphingosine-1-phosphate lyase	GO:0008152	metabolic process	Other
Cc_2250	cytochrome b2	GO:0008152	metabolic process	Other
Cc_2255	d-arabinono- -lactone oxidase	GO:0009058	biosynthetic process	Other
Cc_2255	d-arabinono- -lactone oxidase	GO:0008152	metabolic process	Other
Cc_227	gpi-anchor biosynthetic protein	GO:0009058	biosynthetic process	Other
Cc_2273	glutamate synthase	GO:0009058	biosynthetic process	Other
Cc_2273	glutamate synthase	GO:0008152	metabolic process	Other
Cc_229	pentatricopeptide repeat protein	GO:0007275	multicellular organismal development	Other
Cc_2291	acyl- dehydrogenase family protein	GO:0008152	metabolic process	Other
Cc_2298	glutathione reductase	GO:0019725	cellular homeostasis	Other
Cc_2298	glutathione reductase	GO:0008152	metabolic process	Other
Cc_2298	glutathione reductase	GO:0050789	regulation of biological process	Other
Cc_2315	replication factor c subunit 4	GO:0009058	biosynthetic process	Other
Cc_2347	aconitate hydratase	GO:0009056	catabolic process	Other
Cc_2348	rho gtpase	GO:0008150	biological_process	Other
Cc_2348	rho gtpase	GO:0044403	symbiosis, encompassing mutualism through parasitism	Other
Cc_235	60s ribosomal protein	GO:0007275	multicellular organismal development	Other
Cc_2360	mitochondrial metallochaperone	GO:0019725	cellular homeostasis	Other
Cc_2373	pyruvate dehydrogenase e1 component subunit alpha	GO:0009056	catabolic process	Other
Cc_2373	pyruvate dehydrogenase e1 component subunit alpha	GO:0008152	metabolic process	Other
Cc_2404	dna ligase	GO:0009058	biosynthetic process	Other
Cc_2414	nad dependent epimerase dehydratase family protein	GO:0007275	multicellular organismal development	Other
Cc_2434	5-aminolevulinate synthase	GO:0009058	biosynthetic process	Other
Cc_2467	aspartyl aminopeptidase	GO:0009056	catabolic process	Other
Cc_2467	aspartyl aminopeptidase	GO:0007275	multicellular organismal development	Other
Cc_2475	mitochondrial cation transporter	GO:0008152	metabolic process	Other
Cc_2502	40s ribosomal protein s18	GO:0007275	multicellular organismal development	Other
Cc_2509	molybdopterin cofactor biosynthetic protein	GO:0009058	biosynthetic process	Other
Cc_2522	upf0047 domain protein	GO:0007049	cell cycle	Other
Cc_2528	aldehyde dehydrogenase	GO:0008152	metabolic process	Other
Cc_2543	atp synthase delta mitochondrial	GO:0009058	biosynthetic process	Other
Cc_2559	alpha partial	GO:0008150	biological_process	Other
Cc_2559	alpha partial	GO:0009056	catabolic process	Other
Cc_2584	40s ribosomal protein s2	GO:0007275	multicellular organismal development	Other
Cc_2590	duf1713 domain-containing protein	GO:0007275	multicellular organismal development	Other
Cc_2608	6-phosphofructokinase	GO:0009056	catabolic process	Other
Cc_2608	6-phosphofructokinase	GO:0008152	metabolic process	Other
Cc_2610	ribonucleotide reductase large subunit	GO:0009058	biosynthetic process	Other
Cc_2610	ribonucleotide reductase large subunit	GO:0008152	metabolic process	Other
Cc_2620	cytochrome b-c1 complex subunit 2	GO:0009056	catabolic process	Other
Cc_2650	myosin i	GO:0007275	multicellular organismal development	Other
Cc_2669	electron transfer flavoprotein-ubiquinone oxidoreductase	GO:0008152	metabolic process	Other
Cc_2679	folylpolyglutamate synthase	GO:0009058	biosynthetic process	Other
Cc_2679	folylpolyglutamate synthase	GO:0008152	metabolic process	Other
Cc_2702	duf1776-domain-containing protein	GO:0008152	metabolic process	Other
Cc_2727	2-oxoisovalerate dehydrogenase alpha subunit	GO:0008152	metabolic process	Other
Cc_2739	homoserine o-acetyltransferase	GO:0009058	biosynthetic process	Other
Cc_2761	isocitrate lyase	GO:0008152	metabolic process	Other
Cc_2768	isocitrate dehydrogenase subunit 2	GO:0009056	catabolic process	Other
Cc_2824	methylenetetrahydrofolate reductase 1	GO:0008152	metabolic process	Other
Cc_2826	acyl- desaturase	GO:0009058	biosynthetic process	Other
Cc_2826	acyl- desaturase	GO:0007275	multicellular organismal development	Other
Cc_2838	formaldehyde dehydrogenase	GO:0008150	biological_process	Other
Cc_2838	formaldehyde dehydrogenase	GO:0008152	metabolic process	Other
Cc_2869	ferrochelatase	GO:0009058	biosynthetic process	Other
Cc_2871	elongation factor 2	GO:0009056	catabolic process	Other
Cc_2871	elongation factor 2	GO:0007275	multicellular organismal development	Other
Cc_2935	deoxyhypusine hydroxylase	GO:0008152	metabolic process	Other
Cc_2950	atp-dependent protease la	GO:0009056	catabolic process	Other
Cc_2966	succinate dehydrogenase flavoprotein subunit	GO:0009056	catabolic process	Other
Cc_2966	succinate dehydrogenase flavoprotein subunit	GO:0007154	cell communication	Other
Cc_297	superoxide dismutase	GO:0008152	metabolic process	Other
Cc_2975	nadh-cytochrome b5 reductase	GO:0008152	metabolic process	Other
Cc_2981	fumarate reductase	GO:0007275	multicellular organismal development	Other
Cc_2991	px domain-containing protein	GO:0009056	catabolic process	Other
Cc_2991	px domain-containing protein	GO:0007154	cell communication	Other
Cc_3025	atp-dependent rna helicase rok1	GO:0008150	biological_process	Other
Cc_3052	homoaconitase	GO:0009058	biosynthetic process	Other
Cc_3052	homoaconitase	GO:0008152	metabolic process	Other
Cc_3052	homoaconitase	GO:0007275	multicellular organismal development	Other
Cc_3057	cysteine synthase	GO:0009058	biosynthetic process	Other
Cc_3059	alpha-ketoglutarate dehydrogenase complex subunit	GO:0009056	catabolic process	Other
Cc_3059	alpha-ketoglutarate dehydrogenase complex subunit	GO:0008152	metabolic process	Other
Cc_3065	fot5 transposase	GO:0007275	multicellular organismal development	Other
Cc_3069	actin interacting protein 2	GO:0008152	metabolic process	Other
Cc_3077	vacuolar protein 8	GO:0007275	multicellular organismal development	Other
Cc_3077	vacuolar protein 8	GO:0044403	symbiosis, encompassing mutualism through parasitism	Other
Cc_3087	methyltransferase domain-containing protein	GO:0008152	metabolic process	Other
Cc_3108	gamma-butyrobetaine dioxygenase	GO:0009653	anatomical structure morphogenesis	Other
Cc_3108	gamma-butyrobetaine dioxygenase	GO:0030154	cell differentiation	Other
Cc_3108	gamma-butyrobetaine dioxygenase	GO:0000003	reproduction	Other
Cc_3108	gamma-butyrobetaine dioxygenase	GO:0044403	symbiosis, encompassing mutualism through parasitism	Other
Cc_3119	protein transport protein sec61 alpha subunit	GO:0007275	multicellular organismal development	Other
Cc_3126	acetolactate synthase small subunit	GO:0009058	biosynthetic process	Other
Cc_3127	cdp-diacylglycerol-glycerol-3-phosphate 3-phosphatidyltransferase	GO:0009058	biosynthetic process	Other
Cc_3142	nad transhydrogenase	GO:0008152	metabolic process	Other
Cc_3152	enoyl- hydratase	GO:0008152	metabolic process	Other
Cc_3158	ornithine carbamoyltransferase	GO:0009058	biosynthetic process	Other
Cc_3158	ornithine carbamoyltransferase	GO:0007275	multicellular organismal development	Other
Cc_3189	sphingolipid long chain base-responsive protein pil1	GO:0008150	biological_process	Other
Cc_3207	glycine cleavage system t protein	GO:0008152	metabolic process	Other
Cc_3228	dynamin-like gtpase	GO:0009056	catabolic process	Other
Cc_3231	hsp70 chaperone	GO:0008152	metabolic process	Other
Cc_3264	atp synthase subunit	GO:0009058	biosynthetic process	Other
Cc_329	mitochondrial pyruvate dehydrogenase kinase	GO:0008152	metabolic process	Other
Cc_3313	amp-binding enzyme	GO:0008152	metabolic process	Other
Cc_3322	arrestin (or s-antigen) n-terminal domain protein	GO:0007275	multicellular organismal development	Other
Cc_3355	c-1-tetrahydrofolate synthase	GO:0009058	biosynthetic process	Other
Cc_3355	c-1-tetrahydrofolate synthase	GO:0008152	metabolic process	Other
Cc_3355	c-1-tetrahydrofolate synthase	GO:0007275	multicellular organismal development	Other
Cc_3356	mitochondrial processing peptidase beta subunit	GO:0009056	catabolic process	Other
Cc_3356	mitochondrial processing peptidase beta subunit	GO:0007275	multicellular organismal development	Other
Cc_3394	hypothetical protein VDAG_09924 [Verticillium dahliae VdLs.17]	GO:0050789	regulation of biological process	Other
Cc_3411	cytochrome c peroxidase	GO:0008152	metabolic process	Other
Cc_3411	cytochrome c peroxidase	GO:0007275	multicellular organismal development	Other
Cc_3435	dead box rna helicase	GO:0007275	multicellular organismal development	Other
Cc_3436	carbamoyl-phosphate synthase arginine-specific small chain	GO:0009058	biosynthetic process	Other
Cc_344	sterol 24-c-methyltransferase	GO:0009058	biosynthetic process	Other
Cc_344	sterol 24-c-methyltransferase	GO:0008152	metabolic process	Other
Cc_3468	mitochondrial phosphate carrier protein	GO:0007275	multicellular organismal development	Other
Cc_350	aldehyde dehydrogenase	GO:0008152	metabolic process	Other
Cc_3503	alternative nadh-dehydrogenase	GO:0008152	metabolic process	Other
Cc_3520	extradiol ring-cleavage dioxygenase class iii protein subunit b	GO:0008152	metabolic process	Other
Cc_3548	abhydrolase domain-containing protein	GO:0008152	metabolic process	Other
Cc_3554	pyruvate dehydrogenase e1 component subunit beta	GO:0008152	metabolic process	Other
Cc_3554	pyruvate dehydrogenase e1 component subunit beta	GO:0007275	multicellular organismal development	Other
Cc_3556	trimethyllysine dioxygenase	GO:0008152	metabolic process	Other
Cc_3560	nadh-ubiquinone oxidoreductase 21 kda subunit	GO:0008152	metabolic process	Other
Cc_3562	40s ribosomal protein s3ae	GO:0007275	multicellular organismal development	Other
Cc_3566	rheb small monomeric gtpase	GO:0009056	catabolic process	Other
Cc_3567	d-3-phosphoglycerate dehydrogenase	GO:0008152	metabolic process	Other
Cc_3573	ubiquitin conjugating enzyme	GO:0007275	multicellular organismal development	Other
Cc_3573	ubiquitin conjugating enzyme	GO:0050789	regulation of biological process	Other
Cc_3623	isocitrate dehydrogenase	GO:0009056	catabolic process	Other
Cc_3623	isocitrate dehydrogenase	GO:0008152	metabolic process	Other
Cc_3658	fumarylacetoacetate hydrolase	GO:0008152	metabolic process	Other
Cc_369	mitochondrial division protein 1	GO:0009653	anatomical structure morphogenesis	Other
Cc_369	mitochondrial division protein 1	GO:0009056	catabolic process	Other
Cc_369	mitochondrial division protein 1	GO:0050789	regulation of biological process	Other
Cc_3694	protein disulfide isomerase	GO:0019725	cellular homeostasis	Other
Cc_3694	protein disulfide isomerase	GO:0008152	metabolic process	Other
Cc_3694	protein disulfide isomerase	GO:0050789	regulation of biological process	Other
Cc_373	3-ketoacyl- thiolase	GO:0008152	metabolic process	Other
Cc_3740	ubiquinone biosynthesis protein coq4	GO:0009058	biosynthetic process	Other
Cc_3761	60s ribosomal protein l8	GO:0008150	biological_process	Other
Cc_3761	60s ribosomal protein l8	GO:0007275	multicellular organismal development	Other
Cc_381	elongation factor 3	GO:0008150	biological_process	Other
Cc_381	elongation factor 3	GO:0009056	catabolic process	Other
Cc_3833	bifunctional pyrimidine biosynthesis protein	GO:0009058	biosynthetic process	Other
Cc_3833	bifunctional pyrimidine biosynthesis protein	GO:0008152	metabolic process	Other
Cc_3929	transcription elongation factor spt4	GO:0050789	regulation of biological process	Other
Cc_3933	serine threonine-protein kinase bur1	GO:0007049	cell cycle	Other
Cc_3934	elongation factor tu	GO:0009056	catabolic process	Other
Cc_3944	mitochondrial dynamin gtpase	GO:0009058	biosynthetic process	Other
Cc_3944	mitochondrial dynamin gtpase	GO:0009056	catabolic process	Other
Cc_3963	aminotransferase family protein	GO:0007275	multicellular organismal development	Other
Cc_3990	g2 mitotic-specific cyclin	GO:0008150	biological_process	Other
Cc_3993	nadp-specific glutamate dehydrogenase	GO:0008152	metabolic process	Other
Cc_3994	endoplasmic reticulum calcium	GO:0009058	biosynthetic process	Other
Cc_4060	dihydroxy-acid dehydratase	GO:0009058	biosynthetic process	Other
Cc_4082	cytochrome c oxidase polypeptide iv	GO:0007275	multicellular organismal development	Other
Cc_4151	ubiquinone biosynthesis monooxgenase	GO:0009058	biosynthetic process	Other
Cc_4151	ubiquinone biosynthesis monooxgenase	GO:0008152	metabolic process	Other
Cc_4152	ketol-acid reductoisomerase	GO:0009058	biosynthetic process	Other
Cc_4152	ketol-acid reductoisomerase	GO:0008152	metabolic process	Other
Cc_4152	ketol-acid reductoisomerase	GO:0007275	multicellular organismal development	Other
Cc_4155	coproporphyrinogen iii oxidase	GO:0009058	biosynthetic process	Other
Cc_4155	coproporphyrinogen iii oxidase	GO:0008152	metabolic process	Other
Cc_4155	coproporphyrinogen iii oxidase	GO:0007275	multicellular organismal development	Other
Cc_4161	acn9 family domain containing	GO:0009058	biosynthetic process	Other
Cc_4163	succinate dehydrogenase iron-sulfur subunit	GO:0009056	catabolic process	Other
Cc_4190	prohibitin-2	GO:0008150	biological_process	Other
Cc_4190	prohibitin-2	GO:0009056	catabolic process	Other
Cc_4190	prohibitin-2	GO:0050789	regulation of biological process	Other
Cc_4194	mitochondrial f1 atpase subunit	GO:0009058	biosynthetic process	Other
Cc_4194	mitochondrial f1 atpase subunit	GO:0007275	multicellular organismal development	Other
Cc_4196	alternative oxidase	GO:0008150	biological_process	Other
Cc_4196	alternative oxidase	GO:0007275	multicellular organismal development	Other
Cc_4200	biotin-dependent 2-oxo acid dehydrogenases	GO:0008152	metabolic process	Other
Cc_4203	acetyl- acetyltransferase	GO:0008152	metabolic process	Other
Cc_4210	aspartate aminotransferase	GO:0009058	biosynthetic process	Other
Cc_4210	aspartate aminotransferase	GO:0007275	multicellular organismal development	Other
Cc_4213	adenylate kinase cytosolic	GO:0009058	biosynthetic process	Other
Cc_4213	adenylate kinase cytosolic	GO:0007275	multicellular organismal development	Other
Cc_423	phenol 2-monooxygenase	GO:0008152	metabolic process	Other
Cc_4275	40s ribosomal protein s13	GO:0007275	multicellular organismal development	Other
Cc_4277	6-phosphogluconate dehydrogenase	GO:0009056	catabolic process	Other
Cc_4277	6-phosphogluconate dehydrogenase	GO:0019748	secondary metabolic process	Other
Cc_428	histone h4	GO:0007275	multicellular organismal development	Other
Cc_4300	squalene epoxidase	GO:0008152	metabolic process	Other
Cc_4308	dynein heavy chain	GO:0008150	biological_process	Other
Cc_4308	dynein heavy chain	GO:0009056	catabolic process	Other
Cc_4309	rna methyltransferase	GO:0008152	metabolic process	Other
Cc_4320	ubiquitin-conjugating enzyme e2 2	GO:0009653	anatomical structure morphogenesis	Other
Cc_4320	ubiquitin-conjugating enzyme e2 2	GO:0030154	cell differentiation	Other
Cc_4320	ubiquitin-conjugating enzyme e2 2	GO:0050789	regulation of biological process	Other
Cc_433	glycerol-3-phosphate dehydrogenase	GO:0008152	metabolic process	Other
Cc_4334	fumarate reductase	GO:0008152	metabolic process	Other
Cc_4355	mitochondrial hypoxia responsive domain protein	GO:0007275	multicellular organismal development	Other
Cc_4361	xylitol dehydrogenase	GO:0008152	metabolic process	Other
Cc_4378	dynein intermediate	GO:0007275	multicellular organismal development	Other
Cc_4384	citrate lyase beta	GO:0008152	metabolic process	Other
Cc_4400	delta-1-pyrroline-5-carboxylate dehydrogenase	GO:0009058	biosynthetic process	Other
Cc_4400	delta-1-pyrroline-5-carboxylate dehydrogenase	GO:0008152	metabolic process	Other
Cc_4441	wd-repeat containing protein slp1	GO:0008150	biological_process	Other
Cc_4442	fe-containing alcohol	GO:0008152	metabolic process	Other
Cc_4492	acetolactate synthase	GO:0009058	biosynthetic process	Other
Cc_4492	acetolactate synthase	GO:0007275	multicellular organismal development	Other
Cc_4526	rnapii degradation factor def1	GO:0008150	biological_process	Other
Cc_4527	gtp-binding protein rho2	GO:0008152	metabolic process	Other
Cc_4542	rsc complex subunit	GO:0008150	biological_process	Other
Cc_4551	nadh-ubiquinone oxidoreductase subunit	GO:0008152	metabolic process	Other
Cc_4571	fatty acid synthase beta subunit dehydratase	GO:0009058	biosynthetic process	Other
Cc_4571	fatty acid synthase beta subunit dehydratase	GO:0008152	metabolic process	Other
Cc_4594	fatty acid synthase alpha subunit	GO:0009058	biosynthetic process	Other
Cc_4594	fatty acid synthase alpha subunit	GO:0008152	metabolic process	Other
Cc_4622	ubiquitin-protein ligase	GO:0009056	catabolic process	Other
Cc_4644	uridylate kinase	GO:0009058	biosynthetic process	Other
Cc_4659	carbamoyl-phosphate large subunit	GO:0008152	metabolic process	Other
Cc_4665	methylmalonate-semialdehyde dehydrogenase	GO:0008152	metabolic process	Other
Cc_4670	dna mismatch repair protein	GO:0007275	multicellular organismal development	Other
Cc_4696	lipoic acid synthetase	GO:0009058	biosynthetic process	Other
Cc_4713	2-methylcitrate synthase	GO:0009056	catabolic process	Other
Cc_4734	prenyl protease	GO:0009056	catabolic process	Other
Cc_4734	prenyl protease	GO:0044403	symbiosis, encompassing mutualism through parasitism	Other
Cc_4739	3-hydroxybutyryl- dehydrogenase	GO:0008152	metabolic process	Other
Cc_4742	dna repair protein rad7	GO:0009653	anatomical structure morphogenesis	Other
Cc_4742	dna repair protein rad7	GO:0030154	cell differentiation	Other
Cc_4742	dna repair protein rad7	GO:0000003	reproduction	Other
Cc_4742	dna repair protein rad7	GO:0044403	symbiosis, encompassing mutualism through parasitism	Other
Cc_4749	nadp-dependent malic enzyme	GO:0008152	metabolic process	Other
Cc_4749	nadp-dependent malic enzyme	GO:0007275	multicellular organismal development	Other
Cc_4752	oleate delta-12 desaturase	GO:0008152	metabolic process	Other
Cc_4770	mitochondrial inner membrane aaa protease	GO:0009056	catabolic process	Other
Cc_4781	acetyl- carboxylase	GO:0009058	biosynthetic process	Other
Cc_4830	homocitrate synthase	GO:0009058	biosynthetic process	Other
Cc_4876	guanine nucleotide-binding protein alpha-3 subunit	GO:0009653	anatomical structure morphogenesis	Other
Cc_4876	guanine nucleotide-binding protein alpha-3 subunit	GO:0030154	cell differentiation	Other
Cc_4876	guanine nucleotide-binding protein alpha-3 subunit	GO:0007275	multicellular organismal development	Other
Cc_4876	guanine nucleotide-binding protein alpha-3 subunit	GO:0000003	reproduction	Other
Cc_4877	acetylglutamate kinase	GO:0009058	biosynthetic process	Other
Cc_4923	atp-dependent protease la 2	GO:0009056	catabolic process	Other
Cc_4979	glyceraldehyde-3-phosphate dehydrogenase	GO:0009056	catabolic process	Other
Cc_4979	glyceraldehyde-3-phosphate dehydrogenase	GO:0008152	metabolic process	Other
Cc_4979	glyceraldehyde-3-phosphate dehydrogenase	GO:0007275	multicellular organismal development	Other
Cc_5001	atp synthase subunit gamma	GO:0009058	biosynthetic process	Other
Cc_5018	m serotype	GO:0007275	multicellular organismal development	Other
Cc_5025	isovaleryl- dehydrogenase	GO:0008152	metabolic process	Other
Cc_5109	protein phophatase 2c family protein	GO:0040007	growth	Other
Cc_5109	protein phophatase 2c family protein	GO:0044403	symbiosis, encompassing mutualism through parasitism	Other
Cc_5127	fructose-bisphosphate aldolase	GO:0009056	catabolic process	Other
Cc_5130	nuclear serine protease 2	GO:0009056	catabolic process	Other
Cc_5130	nuclear serine protease 2	GO:0008219	cell death	Other
Cc_5162	cmgc cdk cdk8 protein kinase	GO:0007049	cell cycle	Other
Cc_5162	cmgc cdk cdk8 protein kinase	GO:0007275	multicellular organismal development	Other
Cc_5162	cmgc cdk cdk8 protein kinase	GO:0050789	regulation of biological process	Other
Cc_5166	map kinase	GO:0044403	symbiosis, encompassing mutualism through parasitism	Other
Cc_5173	nitrilase family protein	GO:0008152	metabolic process	Other
Cc_5186	superoxide dismutase	GO:0008152	metabolic process	Other
Cc_5191	mitochondrial enoyl	GO:0008152	metabolic process	Other
Cc_5196	rna polymerase ii transcriptional	GO:0050789	regulation of biological process	Other
Cc_5203	40s ribosomal protein s24	GO:0007275	multicellular organismal development	Other
Cc_5204	nadh-ubiquinone oxidoreductase b18	GO:0008152	metabolic process	Other
Cc_5206	spermidine synthase	GO:0009058	biosynthetic process	Other
Cc_5207	serine threonine-protein kinase prkx	GO:0050789	regulation of biological process	Other
Cc_521	c-8 sterol isomerase	GO:0009058	biosynthetic process	Other
Cc_522	phosphatidylinositol 4-kinase	GO:0008150	biological_process	Other
Cc_5251	g protein alpha subunit	GO:0007275	multicellular organismal development	Other
Cc_5251	g protein alpha subunit	GO:0000003	reproduction	Other
Cc_5251	g protein alpha subunit	GO:0044403	symbiosis, encompassing mutualism through parasitism	Other
Cc_5265	vacuolar segregation protein	GO:0007275	multicellular organismal development	Other
Cc_527	methylenetetrahydrofolate reductase	GO:0008152	metabolic process	Other
Cc_5278	dna polymerase gamma	GO:0009058	biosynthetic process	Other
Cc_5296	ring finger protein	GO:0007275	multicellular organismal development	Other
Cc_5315	mitochondrial phosphate carrier protein 2	GO:0007275	multicellular organismal development	Other
Cc_5323	protein mitochondrial targeting protein	GO:0007275	multicellular organismal development	Other
Cc_5358	iron-sulfur clusters transporter atm1	GO:0009056	catabolic process	Other
Cc_5387	mitochondrial translation initiation	GO:0009056	catabolic process	Other
Cc_5395	60s ribosomal protein l33	GO:0007275	multicellular organismal development	Other
Cc_5421	protein	GO:0007275	multicellular organismal development	Other
Cc_5461	atp-citrate synthase subunit 1	GO:0009058	biosynthetic process	Other
Cc_5462	atp citrate lyase subunit putatibe	GO:0008152	metabolic process	Other
Cc_5462	atp citrate lyase subunit putatibe	GO:0007275	multicellular organismal development	Other
Cc_5469	cytochrome c	GO:0044403	symbiosis, encompassing mutualism through parasitism	Other
Cc_5480	carrier protein	GO:0007275	multicellular organismal development	Other
Cc_5500	ubiquitin-like activating enzyme	GO:0008152	metabolic process	Other
Cc_5525	nuclear condensin complex subunit	GO:0007049	cell cycle	Other
Cc_5540	duf21 and cbs domain protein	GO:0008150	biological_process	Other
Cc_5563	short-chain dehydrogenase reductase sdr	GO:0008152	metabolic process	Other
Cc_5574	caib baif family enzyme	GO:0008152	metabolic process	Other
Cc_5626	arginine biosynthesis bifunctional protein	GO:0009058	biosynthetic process	Other
Cc_5637	autophagocytosis protein	GO:0009056	catabolic process	Other
Cc_5653	atpase family aaa domain-containing protein 1	GO:0016049	cell growth	Other
Cc_5653	atpase family aaa domain-containing protein 1	GO:0044403	symbiosis, encompassing mutualism through parasitism	Other
Cc_5658	gtp-binding protein guf1	GO:0009056	catabolic process	Other
Cc_5704	atp-dependent rna helicase dbp2	GO:0009056	catabolic process	Other
Cc_5704	atp-dependent rna helicase dbp2	GO:0007275	multicellular organismal development	Other
Cc_5709	related protein	GO:0009058	biosynthetic process	Other
Cc_5709	related protein	GO:0019725	cellular homeostasis	Other
Cc_5723	abc metal ion transporter	GO:0009056	catabolic process	Other
Cc_573	mitochondrial import receptor subunit tom-40	GO:0008150	biological_process	Other
Cc_5743	serine hydroxymethyltransferase	GO:0008152	metabolic process	Other
Cc_5746	60s ribosomal protein l19	GO:0007275	multicellular organismal development	Other
Cc_5781	nuclear localization protein	GO:0008150	biological_process	Other
Cc_5857	phosphoenolpyruvate carboxykinase	GO:0009653	anatomical structure morphogenesis	Other
Cc_5857	phosphoenolpyruvate carboxykinase	GO:0008150	biological_process	Other
Cc_5857	phosphoenolpyruvate carboxykinase	GO:0009058	biosynthetic process	Other
Cc_5857	phosphoenolpyruvate carboxykinase	GO:0030154	cell differentiation	Other
Cc_5857	phosphoenolpyruvate carboxykinase	GO:0040007	growth	Other
Cc_5857	phosphoenolpyruvate carboxykinase	GO:0008152	metabolic process	Other
Cc_5857	phosphoenolpyruvate carboxykinase	GO:0000003	reproduction	Other
Cc_5857	phosphoenolpyruvate carboxykinase	GO:0044403	symbiosis, encompassing mutualism through parasitism	Other
Cc_5900	ribosomal rna methyltransferase mrm2	GO:0008152	metabolic process	Other
Cc_5932	60s ribosomal protein l20	GO:0007275	multicellular organismal development	Other
Cc_5939	hypothetical protein [Podospora anserina S mat+]	GO:0007275	multicellular organismal development	Other
Cc_5951	peptide methionine sulfoxide reductase	GO:0008152	metabolic process	Other
Cc_5951	peptide methionine sulfoxide reductase	GO:0007275	multicellular organismal development	Other
Cc_5957	proline oxidase	GO:0008152	metabolic process	Other
Cc_5979	glutamate carboxypeptidase	GO:0009056	catabolic process	Other
Cc_5990	monothiol glutaredoxin-5	GO:0009058	biosynthetic process	Other
Cc_5990	monothiol glutaredoxin-5	GO:0019725	cellular homeostasis	Other
Cc_5990	monothiol glutaredoxin-5	GO:0050789	regulation of biological process	Other
Cc_6040	5-methyltetrahydropteroyltriglutamate-homocysteine methyltransferase	GO:0009058	biosynthetic process	Other
Cc_6040	5-methyltetrahydropteroyltriglutamate-homocysteine methyltransferase	GO:0008152	metabolic process	Other
Cc_6040	5-methyltetrahydropteroyltriglutamate-homocysteine methyltransferase	GO:0007275	multicellular organismal development	Other
Cc_6104	hydroxymethylglutaryl- lyase	GO:0008152	metabolic process	Other
Cc_6108	40s ribosomal protein s6	GO:0007275	multicellular organismal development	Other
Cc_6121	malate nad-dependent	GO:0009056	catabolic process	Other
Cc_6121	malate nad-dependent	GO:0008152	metabolic process	Other
Cc_6135	phosphatidyl synthase	GO:0009058	biosynthetic process	Other
Cc_6154	mitochondrial methylglutaconyl- hydratase	GO:0008152	metabolic process	Other
Cc_6154	mitochondrial methylglutaconyl- hydratase	GO:0007275	multicellular organismal development	Other
Cc_6164	pyruvate dehydrogenase dihydrolipoamide acetyltransferase	GO:0008152	metabolic process	Other
Cc_6169	dna mismatch repair protein msh-2	GO:0009056	catabolic process	Other
Cc_6169	dna mismatch repair protein msh-2	GO:0007049	cell cycle	Other
Cc_6169	dna mismatch repair protein msh-2	GO:0030154	cell differentiation	Other
Cc_6169	dna mismatch repair protein msh-2	GO:0050789	regulation of biological process	Other
Cc_6169	dna mismatch repair protein msh-2	GO:0000003	reproduction	Other
Cc_62	aspartate aminotransferase	GO:0009058	biosynthetic process	Other
Cc_62	aspartate aminotransferase	GO:0007275	multicellular organismal development	Other
Cc_6211	classes i and	GO:0009058	biosynthetic process	Other
Cc_6214	zn 2cys6 transcription factor	GO:0050789	regulation of biological process	Other
Cc_623	mitochondrial protein sorting	GO:0007275	multicellular organismal development	Other
Cc_6233	glutaryl- dehydrogenase	GO:0008152	metabolic process	Other
Cc_6275	decaprenyl-diphosphate synthase subunit 1	GO:0009058	biosynthetic process	Other
Cc_6276	acyl- dehydrogenase	GO:0008152	metabolic process	Other
Cc_6290	pantoate-beta-alanine ligase	GO:0009058	biosynthetic process	Other
Cc_6308	rho gtpase	GO:0009653	anatomical structure morphogenesis	Other
Cc_6308	rho gtpase	GO:0008150	biological_process	Other
Cc_6308	rho gtpase	GO:0030154	cell differentiation	Other
Cc_6308	rho gtpase	GO:0000003	reproduction	Other
Cc_6308	rho gtpase	GO:0044403	symbiosis, encompassing mutualism through parasitism	Other
Cc_6310	outer mitochondrial membrane protein porin	GO:0050789	regulation of biological process	Other
Cc_6318	translation elongation factor 1 alpha	GO:0009056	catabolic process	Other
Cc_6350	3-isopropylmalate dehydrogenase	GO:0009058	biosynthetic process	Other
Cc_6350	3-isopropylmalate dehydrogenase	GO:0008152	metabolic process	Other
Cc_6380	mitochondrial ornithine carrier protein	GO:0008150	biological_process	Other
Cc_6396	dihydroorotate reductase	GO:0009058	biosynthetic process	Other
Cc_6418	carnitine acetyl transferase	GO:0044403	symbiosis, encompassing mutualism through parasitism	Other
Cc_6436	phospholipase a2	GO:0008152	metabolic process	Other
Cc_6437	eukaryotic translation initiation factor 5a-2	GO:0050789	regulation of biological process	Other
Cc_6438	eukaryotic translation initiation factor 5b	GO:0009056	catabolic process	Other
Cc_6461	atp25_nech7 ame: full=atpase synthesis protein mitochondrial flags: precursor	GO:0007275	multicellular organismal development	Other
Cc_6465	queuine trna-ribosyltransferase	GO:0009058	biosynthetic process	Other
Cc_6473	electron transfer flavoprotein subunit alpha	GO:0007275	multicellular organismal development	Other
Cc_6499	mitochondrial dna-directed rna	GO:0008152	metabolic process	Other
Cc_6501	kinesin family protein	GO:0008150	biological_process	Other
Cc_6503	gdp-mannose pyrophosphorylase a	GO:0009058	biosynthetic process	Other
Cc_6539	stomatin family protein	GO:0007275	multicellular organismal development	Other
Cc_6566	peroxisome biosynthesis protein (pas1 peroxin-1)	GO:0007275	multicellular organismal development	Other
Cc_6585	succinyl- :3-ketoacid-coenzyme a transferase	GO:0008152	metabolic process	Other
Cc_659	aldehyde dehydrogenase	GO:0008152	metabolic process	Other
Cc_6616	vacuolar protease a	GO:0009056	catabolic process	Other
Cc_6616	vacuolar protease a	GO:0044403	symbiosis, encompassing mutualism through parasitism	Other
Cc_6619	serine hydroxymethyltransferase	GO:0008152	metabolic process	Other
Cc_6619	serine hydroxymethyltransferase	GO:0007275	multicellular organismal development	Other
Cc_6656	glycerol-3-phosphate dehydrogenase	GO:0009056	catabolic process	Other
Cc_6656	glycerol-3-phosphate dehydrogenase	GO:0008152	metabolic process	Other
Cc_6698	60s ribosomal protein l13	GO:0007275	multicellular organismal development	Other
Cc_6707	phospho-2-dehydro-3-deoxyheptonate aldolase	GO:0009058	biosynthetic process	Other
Cc_6742	cbs and pb1 domain-containing protein	GO:0008152	metabolic process	Other
Cc_6747	3-hydroxyisobutyrate dehydrogenase	GO:0008152	metabolic process	Other
Cc_6750	aspartyl-trna synthetase	GO:0007275	multicellular organismal development	Other
Cc_6764	beta-glucan synthase component	GO:0009058	biosynthetic process	Other
Cc_6770	aconitate hydratase	GO:0009056	catabolic process	Other
Cc_6797	oxidoreductase	GO:0008152	metabolic process	Other
Cc_68	alanine aminotransferase	GO:0009058	biosynthetic process	Other
Cc_6832	mitochondrial f1f0 atp synthase subunit f	GO:0009058	biosynthetic process	Other
Cc_6840	nadh-ubiquinone oxidoreductase 64 kda	GO:0008152	metabolic process	Other
Cc_6847	succinate-semialdehyde dehydrogenase	GO:0008152	metabolic process	Other
Cc_6880	kynurenine 3-monooxygenase	GO:0009058	biosynthetic process	Other
Cc_6880	kynurenine 3-monooxygenase	GO:0008152	metabolic process	Other
Cc_6882	homoisocitrate dehydrogenase	GO:0008152	metabolic process	Other
Cc_6892	translation elongation factor	GO:0009056	catabolic process	Other
Cc_6892	translation elongation factor	GO:0007275	multicellular organismal development	Other
Cc_6928	duf1687 domain containing protein	GO:0008152	metabolic process	Other
Cc_6941	atp synthase subunit d	GO:0009058	biosynthetic process	Other
Cc_6952	d-lactate dehydrogenase	GO:0008152	metabolic process	Other
Cc_6992	ubiquinone biosynthesis protein coq7	GO:0009058	biosynthetic process	Other
Cc_6992	ubiquinone biosynthesis protein coq7	GO:0008152	metabolic process	Other
Cc_7003	protein	GO:0007275	multicellular organismal development	Other
Cc_7030	pol-like protein	GO:0009653	anatomical structure morphogenesis	Other
Cc_7030	pol-like protein	GO:0030154	cell differentiation	Other
Cc_7030	pol-like protein	GO:0000003	reproduction	Other
Cc_7043	phosphoserine phosphatase	GO:0008152	metabolic process	Other
Cc_7064	mitochondrial hsp70 chaperone	GO:0008152	metabolic process	Other
Cc_7064	mitochondrial hsp70 chaperone	GO:0007275	multicellular organismal development	Other
Cc_7065	2-isopropylmalate synthase	GO:0009058	biosynthetic process	Other
Cc_7075	related to ivy1-phospholipid-binding protein	GO:0007275	multicellular organismal development	Other
Cc_7119	s-adenosylmethionine synthetase	GO:0009653	anatomical structure morphogenesis	Other
Cc_7119	s-adenosylmethionine synthetase	GO:0030154	cell differentiation	Other
Cc_7119	s-adenosylmethionine synthetase	GO:0008152	metabolic process	Other
Cc_7119	s-adenosylmethionine synthetase	GO:0007275	multicellular organismal development	Other
Cc_7119	s-adenosylmethionine synthetase	GO:0000003	reproduction	Other
Cc_7119	s-adenosylmethionine synthetase	GO:0044403	symbiosis, encompassing mutualism through parasitism	Other
Cc_7121	mitochondrial folate carrier protein	GO:0008150	biological_process	Other
Cc_7135	aldehyde dehydrogenase family	GO:0008152	metabolic process	Other
Cc_7154	acetyl- hydrolase	GO:0008152	metabolic process	Other
Cc_7184	l-psp endoribonuclease family protein	GO:0009058	biosynthetic process	Other
Cc_736	nadh-cytochrome b5 reductase 1	GO:0008152	metabolic process	Other
Cc_736	nadh-cytochrome b5 reductase 1	GO:0007275	multicellular organismal development	Other
Cc_756	histone h4	GO:0007275	multicellular organismal development	Other
Cc_764	2-dehydropantoate 2-reductase	GO:0008152	metabolic process	Other
Cc_771	cyclopropane-fatty-acyl-phospholipid synthase	GO:0009058	biosynthetic process	Other
Cc_771	cyclopropane-fatty-acyl-phospholipid synthase	GO:0008152	metabolic process	Other
Cc_790	histone h2a	GO:0050789	regulation of biological process	Other
Cc_883	atp-dependent clp protease proteolytic subunit	GO:0009056	catabolic process	Other
Cc_953	atp-dependent permease mdl2	GO:0009056	catabolic process	Other
Cc_953	atp-dependent permease mdl2	GO:0007275	multicellular organismal development	Other
Cc_957	3-methyl-2-oxobutanoate hydroxymethyltransferase	GO:0009058	biosynthetic process	Other
Cc_957	3-methyl-2-oxobutanoate hydroxymethyltransferase	GO:0008152	metabolic process	Other
Intronic_Hypothetical_ORF_1	maturase	GO:0008152	metabolic process	Other
Intronic_ORF_2_at_intron_1_of_nad5	laglidadg endonuclease	GO:0008152	metabolic process	Other
Intronic_ORF_2_at_intron_3_of_nad5	laglidadg endonuclease	GO:0008152	metabolic process	Other
Intronic_ORF_at_intron_1_of_atp6	giy-yig endonuclease	GO:0008152	metabolic process	Other
Intronic_ORF_at_intron_1_of_cox2	nd5 intron protein	GO:0008152	metabolic process	Other
Intronic_ORF_at_intron_1_of_nad4	laglidadg endonuclease	GO:0008152	metabolic process	Other
Intronic_ORF_at_intron_1_of_nad4L	nd5 intron protein	GO:0008152	metabolic process	Other
Intronic_ORF_at_intron_1_of_nad5	maturase	GO:0008152	metabolic process	Other
Intronic_ORF_at_intron_1_of_nad6	nd5 intron protein	GO:0008152	metabolic process	Other
Intronic_ORF_at_intron_1_of_rnl	maturase	GO:0008152	metabolic process	Other
Intronic_ORf_at_intron_2_of_atp6	giy-yig endonuclease	GO:0008152	metabolic process	Other
Intronic_ORF_at_intron_2_of_cox1	laglidadg endonuclease	GO:0008152	metabolic process	Other
Intronic_ORF_at_intron_3_of_nad5	nd5 intron protein	GO:0008152	metabolic process	Other
Intronic_ORF_at_intron_5_of_cox2	giy endonuclease	GO:0008152	metabolic process	Other
Cc_101	60s ribosomal protein l5	GO:0006412	translation	Protein metabolism
Cc_1102	heat shock protein 90	GO:0019538	protein metabolic process	Protein metabolism
Cc_118	protein	GO:0006412	translation	Protein metabolism
Cc_1203	alanyl-trna synthetase	GO:0006412	translation	Protein metabolism
Cc_1248	peptidyl prolyl cis-trans isomerase	GO:0019538	protein metabolic process	Protein metabolism
Cc_1314	tyrosyl-trna synthetase	GO:0006412	translation	Protein metabolism
Cc_1331	histidyl-trna synthetase	GO:0006412	translation	Protein metabolism
Cc_1345	prohibitin	GO:0019538	protein metabolic process	Protein metabolism
Cc_1351	37s ribosomal protein s12	GO:0006412	translation	Protein metabolism
Cc_1366	ankyrin repeat protein nuc-2	GO:0019538	protein metabolic process	Protein metabolism
Cc_1627	40s ribosomal protein s0	GO:0006412	translation	Protein metabolism
Cc_1634	intermembrane space aaa protease iap-1	GO:0019538	protein metabolic process	Protein metabolism
Cc_1674	peptidyl-prolyl cis-trans isomerase-like 3	GO:0019538	protein metabolic process	Protein metabolism
Cc_1766	40s ribosomal protein s7	GO:0006412	translation	Protein metabolism
Cc_178	metallopeptidase mip1	GO:0019538	protein metabolic process	Protein metabolism
Cc_179	mitochondrial presequence protease	GO:0019538	protein metabolic process	Protein metabolism
Cc_1931	mitochondrial co-chaperone	GO:0019538	protein metabolic process	Protein metabolism
Cc_1938	threonyl-trna synthetase	GO:0006412	translation	Protein metabolism
Cc_194	eukaryotic initiation factor 4a-12	GO:0006412	translation	Protein metabolism
Cc_2059	60s ribosomal protein l3	GO:0006412	translation	Protein metabolism
Cc_2065	aminopeptidase 2	GO:0019538	protein metabolic process	Protein metabolism
Cc_2088	phenylalanyl-trna synthetase	GO:0006412	translation	Protein metabolism
Cc_2115	atp-dependent rna helicase eif4a	GO:0006412	translation	Protein metabolism
Cc_214	transcription factor tfiiib complex subunit brf1	GO:0006412	translation	Protein metabolism
Cc_2196	mitochondrial large ribosomal subunit protein	GO:0006412	translation	Protein metabolism
Cc_2271	mitochondrial dicarboxylate carrier	GO:0006412	translation	Protein metabolism
Cc_2324	mitochondrial ribosomal protein s19	GO:0006412	translation	Protein metabolism
Cc_235	60s ribosomal protein	GO:0006412	translation	Protein metabolism
Cc_2429	asparaginyl-trna synthetase	GO:0006412	translation	Protein metabolism
Cc_2467	aspartyl aminopeptidase	GO:0019538	protein metabolic process	Protein metabolism
Cc_2482	glycyl-trna synthetase	GO:0006412	translation	Protein metabolism
Cc_2502	40s ribosomal protein s18	GO:0006412	translation	Protein metabolism
Cc_2509	molybdopterin cofactor biosynthetic protein	GO:0019538	protein metabolic process	Protein metabolism
Cc_2584	40s ribosomal protein s2	GO:0006412	translation	Protein metabolism
Cc_2620	cytochrome b-c1 complex subunit 2	GO:0019538	protein metabolic process	Protein metabolism
Cc_2637	seryl-trna synthetase	GO:0006412	translation	Protein metabolism
Cc_2853	40s ribosomal protein s14	GO:0006412	translation	Protein metabolism
Cc_2871	elongation factor 2	GO:0006412	translation	Protein metabolism
Cc_2950	atp-dependent protease la	GO:0019538	protein metabolic process	Protein metabolism
Cc_2973	peptidyl-prolyl cis-trans isomerase	GO:0019538	protein metabolic process	Protein metabolism
Cc_3006	aspartyl-trna synthetase	GO:0006412	translation	Protein metabolism
Cc_3037	valyl-trna synthetase	GO:0006412	translation	Protein metabolism
Cc_3115	60s ribosomal protein l26	GO:0006412	translation	Protein metabolism
Cc_3164	threonyl-trna synthetase	GO:0006412	translation	Protein metabolism
Cc_3231	hsp70 chaperone	GO:0006412	translation	Protein metabolism
Cc_3274	glutamyl-trna synthetase	GO:0006412	translation	Protein metabolism
Cc_3280	10 kda heat shock mitochondrial	GO:0019538	protein metabolic process	Protein metabolism
Cc_3290	50s ribosomal protein l13	GO:0006412	translation	Protein metabolism
Cc_3352	40s ribosomal protein s5	GO:0006412	translation	Protein metabolism
Cc_3356	mitochondrial processing peptidase beta subunit	GO:0019538	protein metabolic process	Protein metabolism
Cc_3383	prolyl-trna synthetase	GO:0006412	translation	Protein metabolism
Cc_3392	mitochondrial ribosomal protein	GO:0006412	translation	Protein metabolism
Cc_3562	40s ribosomal protein s3ae	GO:0006412	translation	Protein metabolism
Cc_3573	ubiquitin conjugating enzyme	GO:0019538	protein metabolic process	Protein metabolism
Cc_3761	60s ribosomal protein l8	GO:0006412	translation	Protein metabolism
Cc_381	elongation factor 3	GO:0006412	translation	Protein metabolism
Cc_3854	50s ribosomal protein l14	GO:0006412	translation	Protein metabolism
Cc_3861	60s ribosomal protein l23	GO:0006412	translation	Protein metabolism
Cc_3917	37s ribosomal protein s9	GO:0006412	translation	Protein metabolism
Cc_3929	transcription elongation factor spt4	GO:0006412	translation	Protein metabolism
Cc_3934	elongation factor tu	GO:0006412	translation	Protein metabolism
Cc_4064	37s ribosomal protein mrp17	GO:0006412	translation	Protein metabolism
Cc_4190	prohibitin-2	GO:0019538	protein metabolic process	Protein metabolism
Cc_4275	40s ribosomal protein s13	GO:0006412	translation	Protein metabolism
Cc_4320	ubiquitin-conjugating enzyme e2 2	GO:0019538	protein metabolic process	Protein metabolism
Cc_4422	isoleucyl-trna synthetase	GO:0006412	translation	Protein metabolism
Cc_4524	37s ribosomal protein s11	GO:0006412	translation	Protein metabolism
Cc_4583	complex i intermediate associated protein	GO:0019538	protein metabolic process	Protein metabolism
Cc_4622	ubiquitin-protein ligase	GO:0019538	protein metabolic process	Protein metabolism
Cc_4734	prenyl protease	GO:0019538	protein metabolic process	Protein metabolism
Cc_4770	mitochondrial inner membrane aaa protease	GO:0019538	protein metabolic process	Protein metabolism
Cc_4820	mitochondrial 40s ribosomal protein mrp2	GO:0006412	translation	Protein metabolism
Cc_4873	heat shock protein 60	GO:0019538	protein metabolic process	Protein metabolism
Cc_4923	atp-dependent protease la 2	GO:0019538	protein metabolic process	Protein metabolism
Cc_5130	nuclear serine protease 2	GO:0019538	protein metabolic process	Protein metabolism
Cc_5203	40s ribosomal protein s24	GO:0006412	translation	Protein metabolism
Cc_5215	ubiquitin	GO:0006412	translation	Protein metabolism
Cc_525	40s ribosomal protein s13	GO:0006412	translation	Protein metabolism
Cc_5323	protein mitochondrial targeting protein	GO:0019538	protein metabolic process	Protein metabolism
Cc_5387	mitochondrial translation initiation	GO:0006412	translation	Protein metabolism
Cc_5395	60s ribosomal protein l33	GO:0006412	translation	Protein metabolism
Cc_553	leucyl-trna synthetase	GO:0006412	translation	Protein metabolism
Cc_5658	gtp-binding protein guf1	GO:0006412	translation	Protein metabolism
Cc_5696	50s ribosomal protein l12	GO:0006412	translation	Protein metabolism
Cc_5746	60s ribosomal protein l19	GO:0006412	translation	Protein metabolism
Cc_5799	60s ribosomal protein l21-a	GO:0006412	translation	Protein metabolism
Cc_5932	60s ribosomal protein l20	GO:0006412	translation	Protein metabolism
Cc_5979	glutamate carboxypeptidase	GO:0019538	protein metabolic process	Protein metabolism
Cc_6108	40s ribosomal protein s6	GO:0006412	translation	Protein metabolism
Cc_6149	30s ribosomal protein s10	GO:0006412	translation	Protein metabolism
Cc_6150	tryptophanyl-trna synthetase	GO:0006412	translation	Protein metabolism
Cc_6253	asparaginyl-trna synthetase	GO:0006412	translation	Protein metabolism
Cc_6318	translation elongation factor 1 alpha	GO:0006412	translation	Protein metabolism
Cc_6388	cofactor for methionyl- and glutamyl-trna	GO:0006412	translation	Protein metabolism
Cc_6437	eukaryotic translation initiation factor 5a-2	GO:0006412	translation	Protein metabolism
Cc_6453	translation initiation factor	GO:0006412	translation	Protein metabolism
Cc_6471	50s ribosomal protein l2	GO:0006412	translation	Protein metabolism
Cc_6476	ubiquitin	GO:0006412	translation	Protein metabolism
Cc_6582	arginyl-trna synthetase	GO:0006412	translation	Protein metabolism
Cc_6608	60s ribosomal protein l27a	GO:0006412	translation	Protein metabolism
Cc_6616	vacuolar protease a	GO:0019538	protein metabolic process	Protein metabolism
Cc_6672	peptide chain release factor 1	GO:0006412	translation	Protein metabolism
Cc_6750	aspartyl-trna synthetase	GO:0006412	translation	Protein metabolism
Cc_6785	lysyl-trna synthetase	GO:0006412	translation	Protein metabolism
Cc_6892	translation elongation factor	GO:0006412	translation	Protein metabolism
Cc_6992	ubiquinone biosynthesis protein coq7	GO:0019538	protein metabolic process	Protein metabolism
Cc_700	mitochondrial ribosomal protein	GO:0006412	translation	Protein metabolism
Cc_702	60s ribosomal protein l2	GO:0006412	translation	Protein metabolism
Cc_7064	mitochondrial hsp70 chaperone	GO:0019538	protein metabolic process	Protein metabolism
Cc_7070	37s ribosomal protein s16	GO:0006412	translation	Protein metabolism
Cc_7122	peptidyl-trna hydrolase domain protein	GO:0006412	translation	Protein metabolism
Cc_883	atp-dependent clp protease proteolytic subunit	GO:0019538	protein metabolic process	Protein metabolism
Cc_950	60s ribosomal protein l12	GO:0006412	translation	Protein metabolism
Cc_978	60s ribosomal protein l17	GO:0006412	translation	Protein metabolism
Cc_1521	mitogen-activated protein kinase	GO:0006464	protein modification process	Protein transport and folding
Cc_1698	ras gtpase	GO:0015031	protein transport	Protein transport and folding
Cc_1931	mitochondrial co-chaperone	GO:0015031	protein transport	Protein transport and folding
Cc_1932	map kinase	GO:0006464	protein modification process	Protein transport and folding
Cc_1998	mitochondrial import inner membrane translocase subunit tim16	GO:0015031	protein transport	Protein transport and folding
Cc_2149	pyruvate dehydrogenase kinase	GO:0006464	protein modification process	Protein transport and folding
Cc_227	gpi-anchor biosynthetic protein	GO:0006464	protein modification process	Protein transport and folding
Cc_2348	rho gtpase	GO:0006464	protein modification process	Protein transport and folding
Cc_2653	gtp-binding protein ypt5	GO:0015031	protein transport	Protein transport and folding
Cc_2935	deoxyhypusine hydroxylase	GO:0006464	protein modification process	Protein transport and folding
Cc_3075	ap-2 complex subunit alpha	GO:0015031	protein transport	Protein transport and folding
Cc_3119	protein transport protein sec61 alpha subunit	GO:0015031	protein transport	Protein transport and folding
Cc_3573	ubiquitin conjugating enzyme	GO:0006464	protein modification process	Protein transport and folding
Cc_3801	gtp-binding protein sas1	GO:0015031	protein transport	Protein transport and folding
Cc_3910	nif domain protein	GO:0006464	protein modification process	Protein transport and folding
Cc_3933	serine threonine-protein kinase bur1	GO:0006464	protein modification process	Protein transport and folding
Cc_4125	hnrnp arginine n-methyltransferase	GO:0006464	protein modification process	Protein transport and folding
Cc_4207	endosomal cargo receptor	GO:0015031	protein transport	Protein transport and folding
Cc_4320	ubiquitin-conjugating enzyme e2 2	GO:0006464	protein modification process	Protein transport and folding
Cc_4347	tpr repeat protein	GO:0006464	protein modification process	Protein transport and folding
Cc_450	clathrin coat assembly protein ap19	GO:0015031	protein transport	Protein transport and folding
Cc_4529	mitochondrial inner membrane translocase subunit	GO:0015031	protein transport	Protein transport and folding
Cc_4622	ubiquitin-protein ligase	GO:0006464	protein modification process	Protein transport and folding
Cc_4622	ubiquitin-protein ligase	GO:0015031	protein transport	Protein transport and folding
Cc_4624	adp-ribosylation factor	GO:0015031	protein transport	Protein transport and folding
Cc_5162	cmgc cdk cdk8 protein kinase	GO:0006464	protein modification process	Protein transport and folding
Cc_5166	map kinase	GO:0006464	protein modification process	Protein transport and folding
Cc_5207	serine threonine-protein kinase prkx	GO:0006464	protein modification process	Protein transport and folding
Cc_536	gtp-binding protein ypt7	GO:0015031	protein transport	Protein transport and folding
Cc_5637	autophagocytosis protein	GO:0015031	protein transport	Protein transport and folding
Cc_5653	atpase family aaa domain-containing protein 1	GO:0015031	protein transport	Protein transport and folding
Cc_573	mitochondrial import receptor subunit tom-40	GO:0015031	protein transport	Protein transport and folding
Cc_5801	mitochondrial import inner membrane translocase subunit tim-17	GO:0015031	protein transport	Protein transport and folding
Cc_5825	mitochondrial import inner membrane translocase subunit tim13	GO:0015031	protein transport	Protein transport and folding
Cc_5951	peptide methionine sulfoxide reductase	GO:0006464	protein modification process	Protein transport and folding
Cc_6344	mitochondrial import inner membrane translocase subunit tim14	GO:0015031	protein transport	Protein transport and folding
Cc_6364	import receptor	GO:0015031	protein transport	Protein transport and folding
Cc_6437	eukaryotic translation initiation factor 5a-2	GO:0006464	protein modification process	Protein transport and folding
Cc_6537	casein kinase i	GO:0006464	protein modification process	Protein transport and folding
Cc_7095	tom complex component	GO:0015031	protein transport	Protein transport and folding
Cc_781	gtp-binding protein ypt1	GO:0015031	protein transport	Protein transport and folding
Cc_944	coatomer alpha subunit	GO:0015031	protein transport	Protein transport and folding
Cc_999	ap-1 complex subunit gamma-1	GO:0015031	protein transport	Protein transport and folding
COX1	cytochrome oxidase subunit 1	GO:0006950	response to stress	Response to stimulus
cox2	cytochrome oxidase subunit 2	GO:0006950	response to stress	Response to stimulus
Cc_1011	sulfite oxidase	GO:0009605	response to external stimulus	Response to stimulus
Cc_1102	heat shock protein 90	GO:0006950	response to stress	Response to stimulus
Cc_1193	dna-3-methyladenine glycosylase	GO:0006950	response to stress	Response to stimulus
Cc_1250	glucose-regulated protein	GO:0009607	response to biotic stimulus	Response to stimulus
Cc_1250	glucose-regulated protein	GO:0006950	response to stress	Response to stimulus
Cc_1528	histone h2a	GO:0006950	response to stress	Response to stimulus
Cc_2404	dna ligase	GO:0006950	response to stress	Response to stimulus
Cc_2950	atp-dependent protease la	GO:0006950	response to stress	Response to stimulus
Cc_3189	sphingolipid long chain base-responsive protein pil1	GO:0009628	response to abiotic stimulus	Response to stimulus
Cc_3189	sphingolipid long chain base-responsive protein pil1	GO:0006950	response to stress	Response to stimulus
Cc_3231	hsp70 chaperone	GO:0006950	response to stress	Response to stimulus
Cc_3280	10 kda heat shock mitochondrial	GO:0006950	response to stress	Response to stimulus
Cc_3411	cytochrome c peroxidase	GO:0006950	response to stress	Response to stimulus
Cc_3488	uracil-dna glycosylase	GO:0006950	response to stress	Response to stimulus
Cc_3910	nif domain protein	GO:0006950	response to stress	Response to stimulus
Cc_4122	heat shock protein 78	GO:0006950	response to stress	Response to stimulus
Cc_4320	ubiquitin-conjugating enzyme e2 2	GO:0006950	response to stress	Response to stimulus
Cc_4873	heat shock protein 60	GO:0006950	response to stress	Response to stimulus
Cc_5186	superoxide dismutase	GO:0006950	response to stress	Response to stimulus
Cc_5323	protein mitochondrial targeting protein	GO:0009628	response to abiotic stimulus	Response to stimulus
Cc_5323	protein mitochondrial targeting protein	GO:0006950	response to stress	Response to stimulus
Cc_6079	hsp70-like protein	GO:0006950	response to stress	Response to stimulus
Cc_6169	dna mismatch repair protein msh-2	GO:0006950	response to stress	Response to stimulus
Cc_7064	mitochondrial hsp70 chaperone	GO:0006950	response to stress	Response to stimulus
Intronic_ORF_2_at_intron_9_of_cox1	laglidadg endonuclease	GO:0006950	response to stress	Response to stimulus
Intronic_ORF_at_intron_1_of_cox1	giy endonuclease	GO:0006950	response to stress	Response to stimulus
Intronic_ORF_at_intron_2_of_cob	endonuclease	GO:0006950	response to stress	Response to stimulus
Intronic_ORF_at_intron_2_of_cox2	giy-yig endonuclease	GO:0006950	response to stress	Response to stimulus
Intronic_ORF_at_intron_3_of_cox1	laglidadg endonuclease	GO:0006950	response to stress	Response to stimulus
Intronic_ORF_at_intron_4_of_cox1	laglidadg endonuclease	GO:0006950	response to stress	Response to stimulus
Intronic_ORF_at_intron_5_of_cox1	laglidadg endonuclease	GO:0006950	response to stress	Response to stimulus
Intronic_ORf_at_intron_7_of_cox1	laglidadg endonuclease	GO:0006950	response to stress	Response to stimulus
Intronic_ORF_at_intron_8_of_cox1	giy-yig endonuclease	GO:0006950	response to stress	Response to stimulus
ubiquinol_cytochrome_c_oxidoreductase_apocytochrome_b	cytochrome b	GO:0006950	response to stress	Response to stimulus
Cc_1698	ras gtpase	GO:0007165	signal transduction	Signaling
Cc_1784	rho gtpase	GO:0007165	signal transduction	Signaling
Cc_1963	rho gtpase rho1	GO:0007165	signal transduction	Signaling
Cc_2149	pyruvate dehydrogenase kinase	GO:0007165	signal transduction	Signaling
Cc_2348	rho gtpase	GO:0007165	signal transduction	Signaling
Cc_2653	gtp-binding protein ypt5	GO:0007165	signal transduction	Signaling
Cc_285	mitochondrial gtpase (miro-2)	GO:0007165	signal transduction	Signaling
Cc_329	mitochondrial pyruvate dehydrogenase kinase	GO:0007165	signal transduction	Signaling
Cc_3566	rheb small monomeric gtpase	GO:0007165	signal transduction	Signaling
Cc_3801	gtp-binding protein sas1	GO:0007165	signal transduction	Signaling
Cc_3910	nif domain protein	GO:0007165	signal transduction	Signaling
Cc_4018	ras gtpase activating protein	GO:0007165	signal transduction	Signaling
Cc_4527	gtp-binding protein rho2	GO:0007165	signal transduction	Signaling
Cc_4624	adp-ribosylation factor	GO:0007165	signal transduction	Signaling
Cc_4876	guanine nucleotide-binding protein alpha-3 subunit	GO:0007165	signal transduction	Signaling
Cc_5174	adp-ribosylation factor 6	GO:0007165	signal transduction	Signaling
Cc_5251	g protein alpha subunit	GO:0007165	signal transduction	Signaling
Cc_5294	gtpase activating protein	GO:0007165	signal transduction	Signaling
Cc_536	gtp-binding protein ypt7	GO:0007165	signal transduction	Signaling
Cc_5571	membrane bound c2 domain protein	GO:0007165	signal transduction	Signaling
Cc_6308	rho gtpase	GO:0007165	signal transduction	Signaling
Cc_6828	adp-ribosylation factor 1	GO:0007165	signal transduction	Signaling
Cc_6952	d-lactate dehydrogenase	GO:0007165	signal transduction	Signaling
Cc_781	gtp-binding protein ypt1	GO:0007165	signal transduction	Signaling
ATP6	atp synthase subunit 6	GO:0006811	ion transport	Transport of metabolites
atp8	atp synthase subunit 8	GO:0006811	ion transport	Transport of metabolites
ATP9_subunit	atp synthase subunit 9	GO:0006811	ion transport	Transport of metabolites
COX1	cytochrome oxidase subunit 1	GO:0006810	transport	Transport of metabolites
cox2	cytochrome oxidase subunit 2	GO:0006810	transport	Transport of metabolites
Cc_1082	copii-coated vesicle protein 4	GO:0006810	transport	Transport of metabolites
Cc_1103	nadh-ubiquinone oxidoreductase 24 kda subunit	GO:0006810	transport	Transport of metabolites
Cc_1250	glucose-regulated protein	GO:0006810	transport	Transport of metabolites
Cc_1296	ubiquinol-cytochrome c reductase iron-sulfur subunit	GO:0006810	transport	Transport of metabolites
Cc_1407	peroxisomal abc transporter	GO:0006810	transport	Transport of metabolites
Cc_1514	mitochondrial rna splicing protein	GO:0006810	transport	Transport of metabolites
Cc_1525	dihydrolipoamide dehydrogenase	GO:0006810	transport	Transport of metabolites
Cc_1572	mitochondrial dna replication protein	GO:0006810	transport	Transport of metabolites
Cc_1627	40s ribosomal protein s0	GO:0006810	transport	Transport of metabolites
Cc_1644	atp synthase oligomycin sensitivity conferral	GO:0006811	ion transport	Transport of metabolites
Cc_1681	succinate fumarate mitochondrial transporter	GO:0006810	transport	Transport of metabolites
Cc_1689	er membrane protein	GO:0006810	transport	Transport of metabolites
Cc_1748	plasma membrane atpase	GO:0006811	ion transport	Transport of metabolites
Cc_1759	alpha-glucan branching enzyme	GO:0006810	transport	Transport of metabolites
Cc_1831	mitochondrial oxaloacetate transporter	GO:0006810	transport	Transport of metabolites
Cc_1998	mitochondrial import inner membrane translocase subunit tim16	GO:0006810	transport	Transport of metabolites
Cc_2271	mitochondrial dicarboxylate carrier	GO:0006810	transport	Transport of metabolites
Cc_2274	cytochrome c	GO:0006810	transport	Transport of metabolites
Cc_2360	mitochondrial metallochaperone	GO:0006811	ion transport	Transport of metabolites
Cc_2475	mitochondrial cation transporter	GO:0006811	ion transport	Transport of metabolites
Cc_2475	mitochondrial cation transporter	GO:0006810	transport	Transport of metabolites
Cc_2543	atp synthase delta mitochondrial	GO:0006811	ion transport	Transport of metabolites
Cc_2554	mitochondrial carrier protein	GO:0006810	transport	Transport of metabolites
Cc_2620	cytochrome b-c1 complex subunit 2	GO:0006810	transport	Transport of metabolites
Cc_2676	nadh-ubiquinone oxidoreductase 304 kda subunit precursor	GO:0006810	transport	Transport of metabolites
Cc_2826	acyl- desaturase	GO:0006810	transport	Transport of metabolites
Cc_285	mitochondrial gtpase (miro-2)	GO:0006810	transport	Transport of metabolites
Cc_2933	mitochondrial carrier	GO:0006810	transport	Transport of metabolites
Cc_3075	ap-2 complex subunit alpha	GO:0006810	transport	Transport of metabolites
Cc_3119	protein transport protein sec61 alpha subunit	GO:0006810	transport	Transport of metabolites
Cc_3142	nad transhydrogenase	GO:0006811	ion transport	Transport of metabolites
Cc_3189	sphingolipid long chain base-responsive protein pil1	GO:0006810	transport	Transport of metabolites
Cc_3210	mitochondrial carrier protein	GO:0006810	transport	Transport of metabolites
Cc_3238	phosphate transporter	GO:0006811	ion transport	Transport of metabolites
Cc_3264	atp synthase subunit	GO:0006811	ion transport	Transport of metabolites
Cc_3339	mitochondrial carrier protein	GO:0006810	transport	Transport of metabolites
Cc_3356	mitochondrial processing peptidase beta subunit	GO:0006810	transport	Transport of metabolites
Cc_3384	mitochondrial carrier	GO:0006810	transport	Transport of metabolites
Cc_3468	mitochondrial phosphate carrier protein	GO:0006810	transport	Transport of metabolites
Cc_3640	vacuolar fusion protein mon1	GO:0006810	transport	Transport of metabolites
Cc_3767	mitochondrial carrier protein rim2	GO:0006810	transport	Transport of metabolites
Cc_39	cytochrome c1	GO:0006810	transport	Transport of metabolites
Cc_393	exocyst complex component exo84	GO:0006810	transport	Transport of metabolites
Cc_3971	mitochondrial carrier	GO:0006810	transport	Transport of metabolites
Cc_3994	endoplasmic reticulum calcium	GO:0006811	ion transport	Transport of metabolites
Cc_4194	mitochondrial f1 atpase subunit	GO:0006811	ion transport	Transport of metabolites
Cc_4196	alternative oxidase	GO:0006810	transport	Transport of metabolites
Cc_4207	endosomal cargo receptor	GO:0006810	transport	Transport of metabolites
Cc_4263	family metal ion transporter	GO:0006810	transport	Transport of metabolites
Cc_4321	nadh-ubiquinone oxidoreductase 49 kda subunit	GO:0006810	transport	Transport of metabolites
Cc_446	gdp-mannose transporter	GO:0006810	transport	Transport of metabolites
Cc_4624	adp-ribosylation factor	GO:0006810	transport	Transport of metabolites
Cc_4837	nadh-ubiquinone oxidoreductase 78 kda subunit	GO:0006810	transport	Transport of metabolites
Cc_4843	inner membrane magnesium transporter mrs2	GO:0006811	ion transport	Transport of metabolites
Cc_4843	inner membrane magnesium transporter mrs2	GO:0006810	transport	Transport of metabolites
Cc_4857	nadh-ubiquinone oxidoreductase kda subunit	GO:0006810	transport	Transport of metabolites
Cc_4902	protein transport protein	GO:0006810	transport	Transport of metabolites
Cc_4972	mitochondrial carnitine:acyl carnitine	GO:0006810	transport	Transport of metabolites
Cc_5001	atp synthase subunit gamma	GO:0006811	ion transport	Transport of metabolites
Cc_5023	nadh-ubiquinone oxidoreductase 51 kda subunit	GO:0006810	transport	Transport of metabolites
Cc_5315	mitochondrial phosphate carrier protein 2	GO:0006810	transport	Transport of metabolites
Cc_5358	iron-sulfur clusters transporter atm1	GO:0006811	ion transport	Transport of metabolites
Cc_5358	iron-sulfur clusters transporter atm1	GO:0006810	transport	Transport of metabolites
Cc_5399	mitochondrial tricarboxylate transporter	GO:0006810	transport	Transport of metabolites
Cc_5407	nadh-ubiquinone oxidoreductase 23 kda subunit	GO:0006810	transport	Transport of metabolites
Cc_5480	carrier protein	GO:0006810	transport	Transport of metabolites
Cc_5723	abc metal ion transporter	GO:0006810	transport	Transport of metabolites
Cc_5726	mitochondrial carrier protein	GO:0006810	transport	Transport of metabolites
Cc_573	mitochondrial import receptor subunit tom-40	GO:0006811	ion transport	Transport of metabolites
Cc_5732	mitochondrial carrier	GO:0006810	transport	Transport of metabolites
Cc_5755	mitochondrial 2-oxodicarboxylate carrier 1	GO:0006810	transport	Transport of metabolites
Cc_5801	mitochondrial import inner membrane translocase subunit tim-17	GO:0006810	transport	Transport of metabolites
Cc_5825	mitochondrial import inner membrane translocase subunit tim13	GO:0006810	transport	Transport of metabolites
Cc_5829	mitochondrial dicarboxylate carrier	GO:0006810	transport	Transport of metabolites
Cc_5940	mitochondrial translocase complex component	GO:0006810	transport	Transport of metabolites
Cc_5959	mitochondrial carrier protein	GO:0006810	transport	Transport of metabolites
Cc_6016	malonyl -acyl carrier protein transacylase	GO:0006810	transport	Transport of metabolites
Cc_6310	outer mitochondrial membrane protein porin	GO:0006811	ion transport	Transport of metabolites
Cc_6310	outer mitochondrial membrane protein porin	GO:0006810	transport	Transport of metabolites
Cc_6344	mitochondrial import inner membrane translocase subunit tim14	GO:0006810	transport	Transport of metabolites
Cc_6380	mitochondrial ornithine carrier protein	GO:0006810	transport	Transport of metabolites
Cc_6659	presequence translocated-associated motor subunit pam17	GO:0006810	transport	Transport of metabolites
Cc_6753	nadh-ubiquinone oxidoreductase 39 kda	GO:0006810	transport	Transport of metabolites
Cc_6832	mitochondrial f1f0 atp synthase subunit f	GO:0006811	ion transport	Transport of metabolites
Cc_6934	nadh-ubiquinone oxidoreductase 105 kda subunit	GO:0006810	transport	Transport of metabolites
Cc_6941	atp synthase subunit d	GO:0006811	ion transport	Transport of metabolites
Cc_704	nadh-ubiquinone oxidoreductase kda subunit	GO:0006810	transport	Transport of metabolites
Cc_7095	tom complex component	GO:0006810	transport	Transport of metabolites
Cc_7121	mitochondrial folate carrier protein	GO:0006810	transport	Transport of metabolites
Cc_781	gtp-binding protein ypt1	GO:0006810	transport	Transport of metabolites
Cc_944	coatomer alpha subunit	GO:0006810	transport	Transport of metabolites
Cc_953	atp-dependent permease mdl2	GO:0006810	transport	Transport of metabolites
Cc_999	ap-1 complex subunit gamma-1	GO:0006810	transport	Transport of metabolites
Intronic_ORF_2_at_intron_9_of_cox1	laglidadg endonuclease	GO:0006810	transport	Transport of metabolites
Intronic_ORF_at_intron_1_of_atp6	giy-yig endonuclease	GO:0006810	transport	Transport of metabolites
Intronic_ORF_at_intron_1_of_cox1	giy endonuclease	GO:0006810	transport	Transport of metabolites
Intronic_ORf_at_intron_2_of_atp6	giy-yig endonuclease	GO:0006810	transport	Transport of metabolites
Intronic_ORF_at_intron_2_of_cob	endonuclease	GO:0006810	transport	Transport of metabolites
Intronic_ORF_at_intron_2_of_cox2	giy-yig endonuclease	GO:0006810	transport	Transport of metabolites
Intronic_ORF_at_intron_3_of_cox1	laglidadg endonuclease	GO:0006810	transport	Transport of metabolites
Intronic_ORF_at_intron_4_of_cox1	laglidadg endonuclease	GO:0006810	transport	Transport of metabolites
Intronic_ORF_at_intron_4_of_cox2	rna maturase	GO:0006810	transport	Transport of metabolites
Intronic_ORF_at_intron_5_of_cox1	laglidadg endonuclease	GO:0006811	ion transport	Transport of metabolites
Intronic_ORf_at_intron_7_of_cox1	laglidadg endonuclease	GO:0006810	transport	Transport of metabolites
Intronic_ORF_at_intron_8_of_cox1	giy-yig endonuclease	GO:0006810	transport	Transport of metabolites
NAD1	nadh dehydrogenase subunit 1	GO:0006810	transport	Transport of metabolites
Nad2	nadh dehydrogenase subunit 2	GO:0006810	transport	Transport of metabolites
NAD3	nadh dehydrogenase subunit 3	GO:0006810	transport	Transport of metabolites
NAD4	nadh dehydrogenase subunit 4	GO:0006810	transport	Transport of metabolites
nad4L	nadh dehydrogenase subunit 4l	GO:0006810	transport	Transport of metabolites
ubiquinol_cytochrome_c_oxidoreductase_apocytochrome_b	cytochrome b	GO:0006810	transport	Transport of metabolites
Intronic_ORF_at_intron_1_of_atp6	giy-yig endonuclease	GO:0006810	transport	Transport of metabolites
Intronic_ORf_at_intron_2_of_atp6	giy-yig endonuclease	GO:0006810	transport	Transport of metabolites
3. Genes identified by LC-MS experiment and their biological process GO (310 genes)
Cc_1159	dihydroxy-acid dehydratase	GO:0006519	cellular amino acid and derivative metabolic process	Amino acids metabolism
Cc_1814	branched-chain amino acid cytosolic	GO:0006519	cellular amino acid and derivative metabolic process	Amino acids metabolism
Cc_2111	acetylornithine aminotransferase	GO:0006519	cellular amino acid and derivative metabolic process	Amino acids metabolism
Cc_3037	valyl-trna synthetase	GO:0006519	cellular amino acid and derivative metabolic process	Amino acids metabolism
Cc_3052	homoaconitase	GO:0006519	cellular amino acid and derivative metabolic process	Amino acids metabolism
Cc_3057	cysteine synthase	GO:0006519	cellular amino acid and derivative metabolic process	Amino acids metabolism
Cc_3126	acetolactate synthase small subunit	GO:0006519	cellular amino acid and derivative metabolic process	Amino acids metabolism
Cc_3158	ornithine carbamoyltransferase	GO:0006519	cellular amino acid and derivative metabolic process	Amino acids metabolism
Cc_3436	carbamoyl-phosphate synthase arginine-specific small chain	GO:0006519	cellular amino acid and derivative metabolic process	Amino acids metabolism
Cc_4152	ketol-acid reductoisomerase	GO:0006519	cellular amino acid and derivative metabolic process	Amino acids metabolism
Cc_4210	aspartate aminotransferase	GO:0006519	cellular amino acid and derivative metabolic process	Amino acids metabolism
Cc_4400	delta-1-pyrroline-5-carboxylate dehydrogenase	GO:0006519	cellular amino acid and derivative metabolic process	Amino acids metabolism
Cc_4492	acetolactate synthase	GO:0006519	cellular amino acid and derivative metabolic process	Amino acids metabolism
Cc_4665	methylmalonate-semialdehyde dehydrogenase	GO:0006519	cellular amino acid and derivative metabolic process	Amino acids metabolism
Cc_4877	acetylglutamate kinase	GO:0006519	cellular amino acid and derivative metabolic process	Amino acids metabolism
Cc_5030	glycine dehydrogenase	GO:0006519	cellular amino acid and derivative metabolic process	Amino acids metabolism
Cc_5626	arginine biosynthesis bifunctional protein	GO:0006519	cellular amino acid and derivative metabolic process	Amino acids metabolism
Cc_5743	serine hydroxymethyltransferase	GO:0006519	cellular amino acid and derivative metabolic process	Amino acids metabolism
Cc_5901	nad-specific glutamate dehydrogenase	GO:0006519	cellular amino acid and derivative metabolic process	Amino acids metabolism
Cc_6437	eukaryotic translation initiation factor 5a-2	GO:0006519	cellular amino acid and derivative metabolic process	Amino acids metabolism
Cc_6484	cysteine desulfurase	GO:0006519	cellular amino acid and derivative metabolic process	Amino acids metabolism
Cc_6582	arginyl-trna synthetase	GO:0006519	cellular amino acid and derivative metabolic process	Amino acids metabolism
Cc_1281	malate dehydrogenase	GO:0005975	carbohydrate metabolic process	Carbohydrate metabolism
Cc_1444	glucokinase	GO:0005975	carbohydrate metabolic process	Carbohydrate metabolism
Cc_1663	citrate synthase	GO:0005975	carbohydrate metabolic process	Carbohydrate metabolism
Cc_1759	alpha-glucan branching enzyme	GO:0005975	carbohydrate metabolic process	Carbohydrate metabolism
Cc_2027	alcohol dehydrogenase	GO:0005975	carbohydrate metabolic process	Carbohydrate metabolism
Cc_2373	pyruvate dehydrogenase e1 component subunit alpha	GO:0005975	carbohydrate metabolic process	Carbohydrate metabolism
Cc_2380	malate synthase	GO:0005975	carbohydrate metabolic process	Carbohydrate metabolism
Cc_2608	6-phosphofructokinase	GO:0005975	carbohydrate metabolic process	Carbohydrate metabolism
Cc_3059	alpha-ketoglutarate dehydrogenase complex subunit	GO:0005975	carbohydrate metabolic process	Carbohydrate metabolism
Cc_3623	isocitrate dehydrogenase	GO:0005975	carbohydrate metabolic process	Carbohydrate metabolism
Cc_3656	enolase	GO:0005975	carbohydrate metabolic process	Carbohydrate metabolism
Cc_3714	mannitol-1-phosphate dehydrogenase	GO:0005975	carbohydrate metabolic process	Carbohydrate metabolism
Cc_433	glycerol-3-phosphate dehydrogenase	GO:0005975	carbohydrate metabolic process	Carbohydrate metabolism
Cc_4713	2-methylcitrate synthase	GO:0005975	carbohydrate metabolic process	Carbohydrate metabolism
Cc_4979	glyceraldehyde-3-phosphate dehydrogenase	GO:0005975	carbohydrate metabolic process	Carbohydrate metabolism
Cc_5127	fructose-bisphosphate aldolase	GO:0005975	carbohydrate metabolic process	Carbohydrate metabolism
Cc_5195	transaldolase	GO:0005975	carbohydrate metabolic process	Carbohydrate metabolism
Cc_5388	glucose-6-phosphate 1-dehydrogenase	GO:0005975	carbohydrate metabolic process	Carbohydrate metabolism
Cc_5461	atp-citrate synthase subunit 1	GO:0005975	carbohydrate metabolic process	Carbohydrate metabolism
Cc_5636	glucosamine-fructose-6-phosphate aminotransferase	GO:0005975	carbohydrate metabolic process	Carbohydrate metabolism
Cc_6121	malate nad-dependent	GO:0005975	carbohydrate metabolic process	Carbohydrate metabolism
Cc_6276	acyl- dehydrogenase	GO:0005975	carbohydrate metabolic process	Carbohydrate metabolism
Cc_6279	phosphoketolase	GO:0005975	carbohydrate metabolic process	Carbohydrate metabolism
Cc_682	triosephosphate isomerase	GO:0005975	carbohydrate metabolic process	Carbohydrate metabolism
Cc_1497	histone h2b	GO:0006996	organelle organization	Cell organization
Cc_1931	mitochondrial co-chaperone	GO:0007005	mitochondrion organization	Cell organization
Cc_2360	mitochondrial metallochaperone	GO:0016043	cellular component organization	Cell organization
Cc_2950	atp-dependent protease la	GO:0016043	cellular component organization	Cell organization
Cc_2950	atp-dependent protease la	GO:0007005	mitochondrion organization	Cell organization
Cc_381	elongation factor 3	GO:0006996	organelle organization	Cell organization
Cc_4832	mitochondrial genome maintenance protein mgm101	GO:0007005	mitochondrion organization	Cell organization
Cc_5990	monothiol glutaredoxin-5	GO:0019725	cellular homeostasis	Cell organization
Cc_6437	eukaryotic translation initiation factor 5a-2	GO:0016043	cellular component organization	Cell organization
Cc_6562	ph domain protein	GO:0007010	cytoskeleton organization	Cell organization
Cc_1103	nadh-ubiquinone oxidoreductase 24 kda subunit	GO:0006091	generation of precursor metabolites and energy	Energy metabolism
Cc_1244	succinyl- synthetase alpha	GO:0006091	generation of precursor metabolites and energy	Energy metabolism
Cc_1281	malate dehydrogenase	GO:0006091	generation of precursor metabolites and energy	Energy metabolism
Cc_1296	ubiquinol-cytochrome c reductase iron-sulfur subunit	GO:0006091	generation of precursor metabolites and energy	Energy metabolism
Cc_1444	glucokinase	GO:0006091	generation of precursor metabolites and energy	Energy metabolism
Cc_1596	succinyl- ligase beta-chain	GO:0006091	generation of precursor metabolites and energy	Energy metabolism
Cc_1599	fumarate hydratase	GO:0006091	generation of precursor metabolites and energy	Energy metabolism
Cc_1644	atp synthase oligomycin sensitivity conferral	GO:0006091	generation of precursor metabolites and energy	Energy metabolism
Cc_1663	citrate synthase	GO:0006091	generation of precursor metabolites and energy	Energy metabolism
Cc_1700	isocitrate dehydrogenase subunit 1	GO:0006091	generation of precursor metabolites and energy	Energy metabolism
Cc_1750	ubiquinol-cytochrome c reductase complex 14 kda protein	GO:0006091	generation of precursor metabolites and energy	Energy metabolism
Cc_1759	alpha-glucan branching enzyme	GO:0006091	generation of precursor metabolites and energy	Energy metabolism
Cc_1780	vacuolar atp synthase subunit d	GO:0006091	generation of precursor metabolites and energy	Energy metabolism
Cc_199	nadh-ubiquinone oxidoreductase 299 kda	GO:0006091	generation of precursor metabolites and energy	Energy metabolism
Cc_2274	cytochrome c	GO:0006091	generation of precursor metabolites and energy	Energy metabolism
Cc_2319	vacuolar atp synthase 98 kda subunit	GO:0006091	generation of precursor metabolites and energy	Energy metabolism
Cc_2347	aconitate hydratase	GO:0006091	generation of precursor metabolites and energy	Energy metabolism
Cc_2373	pyruvate dehydrogenase e1 component subunit alpha	GO:0006091	generation of precursor metabolites and energy	Energy metabolism
Cc_2380	malate synthase	GO:0006091	generation of precursor metabolites and energy	Energy metabolism
Cc_2543	atp synthase delta mitochondrial	GO:0006091	generation of precursor metabolites and energy	Energy metabolism
Cc_2608	6-phosphofructokinase	GO:0006091	generation of precursor metabolites and energy	Energy metabolism
Cc_2620	cytochrome b-c1 complex subunit 2	GO:0006091	generation of precursor metabolites and energy	Energy metabolism
Cc_2676	nadh-ubiquinone oxidoreductase 304 kda subunit precursor	GO:0006091	generation of precursor metabolites and energy	Energy metabolism
Cc_2768	isocitrate dehydrogenase subunit 2	GO:0006091	generation of precursor metabolites and energy	Energy metabolism
Cc_2966	succinate dehydrogenase flavoprotein subunit	GO:0006091	generation of precursor metabolites and energy	Energy metabolism
Cc_3059	alpha-ketoglutarate dehydrogenase complex subunit	GO:0006091	generation of precursor metabolites and energy	Energy metabolism
Cc_3264	atp synthase subunit	GO:0006091	generation of precursor metabolites and energy	Energy metabolism
Cc_3308	vacuolar atp synthase subunit h	GO:0006091	generation of precursor metabolites and energy	Energy metabolism
Cc_3356	mitochondrial processing peptidase beta subunit	GO:0006091	generation of precursor metabolites and energy	Energy metabolism
Cc_3432	vacuolar atp synthase subunit c	GO:0006091	generation of precursor metabolites and energy	Energy metabolism
Cc_3623	isocitrate dehydrogenase	GO:0006091	generation of precursor metabolites and energy	Energy metabolism
Cc_3656	enolase	GO:0006091	generation of precursor metabolites and energy	Energy metabolism
Cc_37	vacuolar atp synthase subunit f	GO:0006091	generation of precursor metabolites and energy	Energy metabolism
Cc_39	cytochrome c1	GO:0006091	generation of precursor metabolites and energy	Energy metabolism
Cc_4163	succinate dehydrogenase iron-sulfur subunit	GO:0006091	generation of precursor metabolites and energy	Energy metabolism
Cc_4194	mitochondrial f1 atpase subunit	GO:0006091	generation of precursor metabolites and energy	Energy metabolism
Cc_4261	atp synthase subunit 4	GO:0006091	generation of precursor metabolites and energy	Energy metabolism
Cc_4321	nadh-ubiquinone oxidoreductase 49 kda subunit	GO:0006091	generation of precursor metabolites and energy	Energy metabolism
Cc_4347	tpr repeat protein	GO:0006091	generation of precursor metabolites and energy	Energy metabolism
Cc_4551	nadh-ubiquinone oxidoreductase subunit	GO:0006091	generation of precursor metabolites and energy	Energy metabolism
Cc_4713	2-methylcitrate synthase	GO:0006091	generation of precursor metabolites and energy	Energy metabolism
Cc_4837	nadh-ubiquinone oxidoreductase 78 kda subunit	GO:0006091	generation of precursor metabolites and energy	Energy metabolism
Cc_4857	nadh-ubiquinone oxidoreductase kda subunit	GO:0006091	generation of precursor metabolites and energy	Energy metabolism
Cc_4968	vacuolar atp synthase subunit e	GO:0006091	generation of precursor metabolites and energy	Energy metabolism
Cc_4979	glyceraldehyde-3-phosphate dehydrogenase	GO:0006091	generation of precursor metabolites and energy	Energy metabolism
Cc_5001	atp synthase subunit gamma	GO:0006091	generation of precursor metabolites and energy	Energy metabolism
Cc_5023	nadh-ubiquinone oxidoreductase 51 kda subunit	GO:0006091	generation of precursor metabolites and energy	Energy metabolism
Cc_5127	fructose-bisphosphate aldolase	GO:0006091	generation of precursor metabolites and energy	Energy metabolism
Cc_5407	nadh-ubiquinone oxidoreductase 23 kda subunit	GO:0006091	generation of precursor metabolites and energy	Energy metabolism
Cc_550	vacuolar atp synthase catalytic subunit a	GO:0006091	generation of precursor metabolites and energy	Energy metabolism
Cc_6096	vacuolar atp synthase subunit b	GO:0006091	generation of precursor metabolites and energy	Energy metabolism
Cc_6121	malate nad-dependent	GO:0006091	generation of precursor metabolites and energy	Energy metabolism
Cc_6753	nadh-ubiquinone oxidoreductase 39 kda	GO:0006091	generation of precursor metabolites and energy	Energy metabolism
Cc_6770	aconitate hydratase	GO:0006091	generation of precursor metabolites and energy	Energy metabolism
Cc_682	triosephosphate isomerase	GO:0006091	generation of precursor metabolites and energy	Energy metabolism
Cc_6832	mitochondrial f1f0 atp synthase subunit f	GO:0006091	generation of precursor metabolites and energy	Energy metabolism
Cc_6842	nadh-ubiquinone oxidoreductase 18 kda	GO:0006091	generation of precursor metabolites and energy	Energy metabolism
Cc_6934	nadh-ubiquinone oxidoreductase 105 kda subunit	GO:0006091	generation of precursor metabolites and energy	Energy metabolism
Cc_6941	atp synthase subunit d	GO:0006091	generation of precursor metabolites and energy	Energy metabolism
Cc_704	nadh-ubiquinone oxidoreductase kda subunit	GO:0006091	generation of precursor metabolites and energy	Energy metabolism
Cc_1314	tyrosyl-trna synthetase	GO:0006139	nucleobase, nucleoside, nucleotide and nucleic acid metabolic process	Genome maintenance and transcrioption
Cc_1444	glucokinase	GO:0006259	DNA metabolic process	Genome maintenance and transcrioption
Cc_1644	atp synthase oligomycin sensitivity conferral	GO:0006139	nucleobase, nucleoside, nucleotide and nucleic acid metabolic process	Genome maintenance and transcrioption
Cc_1748	plasma membrane atpase	GO:0006139	nucleobase, nucleoside, nucleotide and nucleic acid metabolic process	Genome maintenance and transcrioption
Cc_1766	40s ribosomal protein s7	GO:0006139	nucleobase, nucleoside, nucleotide and nucleic acid metabolic process	Genome maintenance and transcrioption
Cc_1780	vacuolar atp synthase subunit d	GO:0006139	nucleobase, nucleoside, nucleotide and nucleic acid metabolic process	Genome maintenance and transcrioption
Cc_2182	nucleoside diphosphate kinase	GO:0006139	nucleobase, nucleoside, nucleotide and nucleic acid metabolic process	Genome maintenance and transcrioption
Cc_2319	vacuolar atp synthase 98 kda subunit	GO:0006139	nucleobase, nucleoside, nucleotide and nucleic acid metabolic process	Genome maintenance and transcrioption
Cc_2543	atp synthase delta mitochondrial	GO:0006139	nucleobase, nucleoside, nucleotide and nucleic acid metabolic process	Genome maintenance and transcrioption
Cc_2871	elongation factor 2	GO:0006139	nucleobase, nucleoside, nucleotide and nucleic acid metabolic process	Genome maintenance and transcrioption
Cc_2978	mrna cleavage and polyadenylation specificity factor complex subunit	GO:0006139	nucleobase, nucleoside, nucleotide and nucleic acid metabolic process	Genome maintenance and transcrioption
Cc_3037	valyl-trna synthetase	GO:0006139	nucleobase, nucleoside, nucleotide and nucleic acid metabolic process	Genome maintenance and transcrioption
Cc_3069	actin interacting protein 2	GO:0006350	transcription	Genome maintenance and transcrioption
Cc_3134	atp-dependent bile acid permease	GO:0006139	nucleobase, nucleoside, nucleotide and nucleic acid metabolic process	Genome maintenance and transcrioption
Cc_3264	atp synthase subunit	GO:0006139	nucleobase, nucleoside, nucleotide and nucleic acid metabolic process	Genome maintenance and transcrioption
Cc_3308	vacuolar atp synthase subunit h	GO:0006139	nucleobase, nucleoside, nucleotide and nucleic acid metabolic process	Genome maintenance and transcrioption
Cc_3432	vacuolar atp synthase subunit c	GO:0006139	nucleobase, nucleoside, nucleotide and nucleic acid metabolic process	Genome maintenance and transcrioption
Cc_37	vacuolar atp synthase subunit f	GO:0006139	nucleobase, nucleoside, nucleotide and nucleic acid metabolic process	Genome maintenance and transcrioption
Cc_3798	atp synthase regulation protein nca2	GO:0006139	nucleobase, nucleoside, nucleotide and nucleic acid metabolic process	Genome maintenance and transcrioption
Cc_381	elongation factor 3	GO:0006139	nucleobase, nucleoside, nucleotide and nucleic acid metabolic process	Genome maintenance and transcrioption
Cc_3894	3-hydroxyacyl- dehydrogenase	GO:0006350	transcription	Genome maintenance and transcrioption
Cc_3934	elongation factor tu	GO:0006139	nucleobase, nucleoside, nucleotide and nucleic acid metabolic process	Genome maintenance and transcrioption
Cc_3944	mitochondrial dynamin gtpase	GO:0006139	nucleobase, nucleoside, nucleotide and nucleic acid metabolic process	Genome maintenance and transcrioption
Cc_4194	mitochondrial f1 atpase subunit	GO:0006139	nucleobase, nucleoside, nucleotide and nucleic acid metabolic process	Genome maintenance and transcrioption
Cc_4213	adenylate kinase cytosolic	GO:0006139	nucleobase, nucleoside, nucleotide and nucleic acid metabolic process	Genome maintenance and transcrioption
Cc_4261	atp synthase subunit 4	GO:0006139	nucleobase, nucleoside, nucleotide and nucleic acid metabolic process	Genome maintenance and transcrioption
Cc_4409	gtp-binding nuclear protein gsp1 ran	GO:0006139	nucleobase, nucleoside, nucleotide and nucleic acid metabolic process	Genome maintenance and transcrioption
Cc_4644	uridylate kinase	GO:0006139	nucleobase, nucleoside, nucleotide and nucleic acid metabolic process	Genome maintenance and transcrioption
Cc_4968	vacuolar atp synthase subunit e	GO:0006139	nucleobase, nucleoside, nucleotide and nucleic acid metabolic process	Genome maintenance and transcrioption
Cc_5001	atp synthase subunit gamma	GO:0006139	nucleobase, nucleoside, nucleotide and nucleic acid metabolic process	Genome maintenance and transcrioption
Cc_5195	transaldolase	GO:0006139	nucleobase, nucleoside, nucleotide and nucleic acid metabolic process	Genome maintenance and transcrioption
Cc_550	vacuolar atp synthase catalytic subunit a	GO:0006139	nucleobase, nucleoside, nucleotide and nucleic acid metabolic process	Genome maintenance and transcrioption
Cc_5723	abc metal ion transporter	GO:0006139	nucleobase, nucleoside, nucleotide and nucleic acid metabolic process	Genome maintenance and transcrioption
Cc_5956	family protein	GO:0006350	transcription	Genome maintenance and transcrioption
Cc_6096	vacuolar atp synthase subunit b	GO:0006139	nucleobase, nucleoside, nucleotide and nucleic acid metabolic process	Genome maintenance and transcrioption
Cc_6318	translation elongation factor 1 alpha	GO:0006139	nucleobase, nucleoside, nucleotide and nucleic acid metabolic process	Genome maintenance and transcrioption
Cc_6396	dihydroorotate reductase	GO:0006139	nucleobase, nucleoside, nucleotide and nucleic acid metabolic process	Genome maintenance and transcrioption
Cc_6582	arginyl-trna synthetase	GO:0006139	nucleobase, nucleoside, nucleotide and nucleic acid metabolic process	Genome maintenance and transcrioption
Cc_6778	hit domain protein	GO:0006139	nucleobase, nucleoside, nucleotide and nucleic acid metabolic process	Genome maintenance and transcrioption
Cc_682	triosephosphate isomerase	GO:0006139	nucleobase, nucleoside, nucleotide and nucleic acid metabolic process	Genome maintenance and transcrioption
Cc_6832	mitochondrial f1f0 atp synthase subunit f	GO:0006139	nucleobase, nucleoside, nucleotide and nucleic acid metabolic process	Genome maintenance and transcrioption
Cc_6880	kynurenine 3-monooxygenase	GO:0006139	nucleobase, nucleoside, nucleotide and nucleic acid metabolic process	Genome maintenance and transcrioption
Cc_6941	atp synthase subunit d	GO:0006139	nucleobase, nucleoside, nucleotide and nucleic acid metabolic process	Genome maintenance and transcrioption
Cc_7064	mitochondrial hsp70 chaperone	GO:0006259	DNA metabolic process	Genome maintenance and transcrioption
Cc_953	atp-dependent permease mdl2	GO:0006139	nucleobase, nucleoside, nucleotide and nucleic acid metabolic process	Genome maintenance and transcrioption
Cc_1235	peroxisomal hydratase-dehydrogenase-epimerase	GO:0006629	lipid metabolic process	Lipid metabolism
Cc_4739	3-hydroxybutyryl- dehydrogenase	GO:0006629	lipid metabolic process	Lipid metabolism
Cc_5435	acyl carrier protein	GO:0006629	lipid metabolic process	Lipid metabolism
Cc_5461	atp-citrate synthase subunit 1	GO:0006629	lipid metabolic process	Lipid metabolism
Cc_5973	lipid transfer	GO:0006629	lipid metabolic process	Lipid metabolism
Cc_682	triosephosphate isomerase	GO:0006629	lipid metabolic process	Lipid metabolism
Cc_1015	protein	GO:0007275	multicellular organismal development	Other
Cc_1016	mitochondrial peroxiredoxin prx1	GO:0019725	cellular homeostasis	Other
Cc_1016	mitochondrial peroxiredoxin prx1	GO:0050789	regulation of biological process	Other
Cc_1159	dihydroxy-acid dehydratase	GO:0009058	biosynthetic process	Other
Cc_119	nadh-ubiquinone oxidoreductase 12 kda subunit	GO:0008152	metabolic process	Other
Cc_1222	acyl- dehydrogenase	GO:0008152	metabolic process	Other
Cc_1235	peroxisomal hydratase-dehydrogenase-epimerase	GO:0009056	catabolic process	Other
Cc_1235	peroxisomal hydratase-dehydrogenase-epimerase	GO:0050789	regulation of biological process	Other
Cc_1235	peroxisomal hydratase-dehydrogenase-epimerase	GO:0044403	symbiosis, encompassing mutualism through parasitism	Other
Cc_1244	succinyl- synthetase alpha	GO:0009056	catabolic process	Other
Cc_1250	glucose-regulated protein	GO:0008152	metabolic process	Other
Cc_1270	succinyl- synthetase alpha	GO:0008152	metabolic process	Other
Cc_1281	malate dehydrogenase	GO:0009056	catabolic process	Other
Cc_1281	malate dehydrogenase	GO:0008152	metabolic process	Other
Cc_1294	amp-binding enzyme	GO:0008152	metabolic process	Other
Cc_1296	ubiquinol-cytochrome c reductase iron-sulfur subunit	GO:0007275	multicellular organismal development	Other
Cc_1305	tetrahydroxynaphthalene reductase	GO:0009058	biosynthetic process	Other
Cc_1305	tetrahydroxynaphthalene reductase	GO:0008152	metabolic process	Other
Cc_1305	tetrahydroxynaphthalene reductase	GO:0019748	secondary metabolic process	Other
Cc_1320	3-demethylubiquinone-9 3-methyltransferase	GO:0009058	biosynthetic process	Other
Cc_1320	3-demethylubiquinone-9 3-methyltransferase	GO:0008152	metabolic process	Other
Cc_1345	prohibitin	GO:0008150	biological_process	Other
Cc_1345	prohibitin	GO:0009056	catabolic process	Other
Cc_1345	prohibitin	GO:0050789	regulation of biological process	Other
Cc_1409	iron sulfur cluster assembly protein mitochondrial precursor	GO:0009058	biosynthetic process	Other
Cc_1409	iron sulfur cluster assembly protein mitochondrial precursor	GO:0008152	metabolic process	Other
Cc_1435	ddhd domain-containing protein	GO:0007275	multicellular organismal development	Other
Cc_1444	glucokinase	GO:0009056	catabolic process	Other
Cc_1444	glucokinase	GO:0008152	metabolic process	Other
Cc_1490	dihydrolipoamide succinyltransferase	GO:0008152	metabolic process	Other
Cc_1525	dihydrolipoamide dehydrogenase	GO:0019725	cellular homeostasis	Other
Cc_1525	dihydrolipoamide dehydrogenase	GO:0008152	metabolic process	Other
Cc_1525	dihydrolipoamide dehydrogenase	GO:0007275	multicellular organismal development	Other
Cc_1525	dihydrolipoamide dehydrogenase	GO:0050789	regulation of biological process	Other
Cc_1579	2-methylcitrate dehydratase	GO:0009056	catabolic process	Other
Cc_1596	succinyl- ligase beta-chain	GO:0009056	catabolic process	Other
Cc_1599	fumarate hydratase	GO:0009056	catabolic process	Other
Cc_1599	fumarate hydratase	GO:0008152	metabolic process	Other
Cc_1635	superoxide dismutase	GO:0008152	metabolic process	Other
Cc_1635	superoxide dismutase	GO:0007275	multicellular organismal development	Other
Cc_1644	atp synthase oligomycin sensitivity conferral	GO:0009058	biosynthetic process	Other
Cc_1663	citrate synthase	GO:0009056	catabolic process	Other
Cc_1700	isocitrate dehydrogenase subunit 1	GO:0009056	catabolic process	Other
Cc_1732	eukaryotic translation initiation factor 3 subunit	GO:0050789	regulation of biological process	Other
Cc_1748	plasma membrane atpase	GO:0009058	biosynthetic process	Other
Cc_1748	plasma membrane atpase	GO:0009056	catabolic process	Other
Cc_1759	alpha-glucan branching enzyme	GO:0009058	biosynthetic process	Other
Cc_1766	40s ribosomal protein s7	GO:0008150	biological_process	Other
Cc_1773	amp-binding	GO:0008152	metabolic process	Other
Cc_1780	vacuolar atp synthase subunit d	GO:0009058	biosynthetic process	Other
Cc_179	mitochondrial presequence protease	GO:0009056	catabolic process	Other
Cc_1794	nad dependent epimerase dehydratase family protein	GO:0008152	metabolic process	Other
Cc_1814	branched-chain amino acid cytosolic	GO:0007275	multicellular organismal development	Other
Cc_1854	3-ketoacyl- thiolase	GO:0008152	metabolic process	Other
Cc_1884	2-oxoisovalerate dehydrogenase subunit beta	GO:0008152	metabolic process	Other
Cc_1905	d-lactate dehydrogenase	GO:0008152	metabolic process	Other
Cc_1977	snare domain-containing protein	GO:0008150	biological_process	Other
Cc_199	nadh-ubiquinone oxidoreductase 299 kda	GO:0007275	multicellular organismal development	Other
Cc_2027	alcohol dehydrogenase	GO:0008150	biological_process	Other
Cc_2027	alcohol dehydrogenase	GO:0008152	metabolic process	Other
Cc_2065	aminopeptidase 2	GO:0009056	catabolic process	Other
Cc_2111	acetylornithine aminotransferase	GO:0009058	biosynthetic process	Other
Cc_2115	atp-dependent rna helicase eif4a	GO:0007275	multicellular organismal development	Other
Cc_2133	mannose-1-phosphate guanyltransferase	GO:0009058	biosynthetic process	Other
Cc_2133	mannose-1-phosphate guanyltransferase	GO:0007049	cell cycle	Other
Cc_2182	nucleoside diphosphate kinase	GO:0009058	biosynthetic process	Other
Cc_2182	nucleoside diphosphate kinase	GO:0007275	multicellular organismal development	Other
Cc_2194	protein	GO:0008152	metabolic process	Other
Cc_2244	sphingosine-1-phosphate lyase	GO:0008152	metabolic process	Other
Cc_2319	vacuolar atp synthase 98 kda subunit	GO:0009058	biosynthetic process	Other
Cc_2347	aconitate hydratase	GO:0009056	catabolic process	Other
Cc_2360	mitochondrial metallochaperone	GO:0019725	cellular homeostasis	Other
Cc_2373	pyruvate dehydrogenase e1 component subunit alpha	GO:0009056	catabolic process	Other
Cc_2373	pyruvate dehydrogenase e1 component subunit alpha	GO:0008152	metabolic process	Other
Cc_2380	malate synthase	GO:0009056	catabolic process	Other
Cc_2380	malate synthase	GO:0007275	multicellular organismal development	Other
Cc_2414	nad dependent epimerase dehydratase family protein	GO:0007275	multicellular organismal development	Other
Cc_2475	mitochondrial cation transporter	GO:0008152	metabolic process	Other
Cc_2502	40s ribosomal protein s18	GO:0007275	multicellular organismal development	Other
Cc_2543	atp synthase delta mitochondrial	GO:0009058	biosynthetic process	Other
Cc_2548	small copii coat gtpase sar1	GO:0007275	multicellular organismal development	Other
Cc_2562	perilipin mpl1-like protein	GO:0007275	multicellular organismal development	Other
Cc_2608	6-phosphofructokinase	GO:0009056	catabolic process	Other
Cc_2608	6-phosphofructokinase	GO:0008152	metabolic process	Other
Cc_2618	woronin body major protein	GO:0050789	regulation of biological process	Other
Cc_2620	cytochrome b-c1 complex subunit 2	GO:0009056	catabolic process	Other
Cc_2669	electron transfer flavoprotein-ubiquinone oxidoreductase	GO:0008152	metabolic process	Other
Cc_2755	thioredoxin	GO:0008150	biological_process	Other
Cc_2761	isocitrate lyase	GO:0008152	metabolic process	Other
Cc_2768	isocitrate dehydrogenase subunit 2	GO:0009056	catabolic process	Other
Cc_2860	60s ribosomal protein l22	GO:0007275	multicellular organismal development	Other
Cc_2869	ferrochelatase	GO:0009058	biosynthetic process	Other
Cc_2871	elongation factor 2	GO:0009056	catabolic process	Other
Cc_2871	elongation factor 2	GO:0007275	multicellular organismal development	Other
Cc_2872	eukaryotic translation initiation factor 3 subunit	GO:0007275	multicellular organismal development	Other
Cc_2940	60s ribosomal protein l7	GO:0007275	multicellular organismal development	Other
Cc_2945	2-nitropropane dioxygenase	GO:0008152	metabolic process	Other
Cc_2950	atp-dependent protease la	GO:0009056	catabolic process	Other
Cc_2966	succinate dehydrogenase flavoprotein subunit	GO:0009056	catabolic process	Other
Cc_2966	succinate dehydrogenase flavoprotein subunit	GO:0007154	cell communication	Other
Cc_297	superoxide dismutase	GO:0008152	metabolic process	Other
Cc_2975	nadh-cytochrome b5 reductase	GO:0008152	metabolic process	Other
Cc_3052	homoaconitase	GO:0009058	biosynthetic process	Other
Cc_3052	homoaconitase	GO:0008152	metabolic process	Other
Cc_3052	homoaconitase	GO:0007275	multicellular organismal development	Other
Cc_3057	cysteine synthase	GO:0009058	biosynthetic process	Other
Cc_3059	alpha-ketoglutarate dehydrogenase complex subunit	GO:0009056	catabolic process	Other
Cc_3059	alpha-ketoglutarate dehydrogenase complex subunit	GO:0008152	metabolic process	Other
Cc_3069	actin interacting protein 2	GO:0008152	metabolic process	Other
Cc_3126	acetolactate synthase small subunit	GO:0009058	biosynthetic process	Other
Cc_3134	atp-dependent bile acid permease	GO:0009056	catabolic process	Other
Cc_3134	atp-dependent bile acid permease	GO:0007275	multicellular organismal development	Other
Cc_3142	nad transhydrogenase	GO:0008152	metabolic process	Other
Cc_3152	enoyl- hydratase	GO:0008152	metabolic process	Other
Cc_3158	ornithine carbamoyltransferase	GO:0009058	biosynthetic process	Other
Cc_3158	ornithine carbamoyltransferase	GO:0007275	multicellular organismal development	Other
Cc_3207	glycine cleavage system t protein	GO:0008152	metabolic process	Other
Cc_3231	hsp70 chaperone	GO:0008152	metabolic process	Other
Cc_3264	atp synthase subunit	GO:0009058	biosynthetic process	Other
Cc_3299	40s ribosomal protein s19	GO:0007275	multicellular organismal development	Other
Cc_3308	vacuolar atp synthase subunit h	GO:0009058	biosynthetic process	Other
Cc_3313	amp-binding enzyme	GO:0008152	metabolic process	Other
Cc_3356	mitochondrial processing peptidase beta subunit	GO:0009056	catabolic process	Other
Cc_3356	mitochondrial processing peptidase beta subunit	GO:0007275	multicellular organismal development	Other
Cc_3411	cytochrome c peroxidase	GO:0008152	metabolic process	Other
Cc_3411	cytochrome c peroxidase	GO:0007275	multicellular organismal development	Other
Cc_3432	vacuolar atp synthase subunit c	GO:0009058	biosynthetic process	Other
Cc_3435	dead box rna helicase	GO:0007275	multicellular organismal development	Other
Cc_3436	carbamoyl-phosphate synthase arginine-specific small chain	GO:0009058	biosynthetic process	Other
Cc_3468	mitochondrial phosphate carrier protein	GO:0007275	multicellular organismal development	Other
Cc_3503	alternative nadh-dehydrogenase	GO:0008152	metabolic process	Other
Cc_3524	eukaryotic translation initiation factor 3	GO:0007275	multicellular organismal development	Other
Cc_3548	abhydrolase domain-containing protein	GO:0008152	metabolic process	Other
Cc_3554	pyruvate dehydrogenase e1 component subunit beta	GO:0008152	metabolic process	Other
Cc_3554	pyruvate dehydrogenase e1 component subunit beta	GO:0007275	multicellular organismal development	Other
Cc_3560	nadh-ubiquinone oxidoreductase 21 kda subunit	GO:0008152	metabolic process	Other
Cc_3623	isocitrate dehydrogenase	GO:0009056	catabolic process	Other
Cc_3623	isocitrate dehydrogenase	GO:0008152	metabolic process	Other
Cc_3631	ctr copper transporter family protein	GO:0007275	multicellular organismal development	Other
Cc_3656	enolase	GO:0009056	catabolic process	Other
Cc_3656	enolase	GO:0007275	multicellular organismal development	Other
Cc_3658	fumarylacetoacetate hydrolase	GO:0008152	metabolic process	Other
Cc_3694	protein disulfide isomerase	GO:0019725	cellular homeostasis	Other
Cc_3694	protein disulfide isomerase	GO:0008152	metabolic process	Other
Cc_3694	protein disulfide isomerase	GO:0050789	regulation of biological process	Other
Cc_37	vacuolar atp synthase subunit f	GO:0009058	biosynthetic process	Other
Cc_3714	mannitol-1-phosphate dehydrogenase	GO:0008152	metabolic process	Other
Cc_373	3-ketoacyl- thiolase	GO:0008152	metabolic process	Other
Cc_381	elongation factor 3	GO:0008150	biological_process	Other
Cc_381	elongation factor 3	GO:0009056	catabolic process	Other
Cc_3872	molecular chaperone	GO:0044403	symbiosis, encompassing mutualism through parasitism	Other
Cc_3918	elongation factor 1-gamma	GO:0007275	multicellular organismal development	Other
Cc_3934	elongation factor tu	GO:0009056	catabolic process	Other
Cc_3944	mitochondrial dynamin gtpase	GO:0009058	biosynthetic process	Other
Cc_3944	mitochondrial dynamin gtpase	GO:0009056	catabolic process	Other
Cc_4026	rna binding	GO:0007275	multicellular organismal development	Other
Cc_4065	thioredoxin	GO:0008150	biological_process	Other
Cc_4065	thioredoxin	GO:0008152	metabolic process	Other
Cc_4082	cytochrome c oxidase polypeptide iv	GO:0007275	multicellular organismal development	Other
Cc_4151	ubiquinone biosynthesis monooxgenase	GO:0009058	biosynthetic process	Other
Cc_4151	ubiquinone biosynthesis monooxgenase	GO:0008152	metabolic process	Other
Cc_4152	ketol-acid reductoisomerase	GO:0009058	biosynthetic process	Other
Cc_4152	ketol-acid reductoisomerase	GO:0008152	metabolic process	Other
Cc_4152	ketol-acid reductoisomerase	GO:0007275	multicellular organismal development	Other
Cc_4163	succinate dehydrogenase iron-sulfur subunit	GO:0009056	catabolic process	Other
Cc_4190	prohibitin-2	GO:0008150	biological_process	Other
Cc_4190	prohibitin-2	GO:0009056	catabolic process	Other
Cc_4190	prohibitin-2	GO:0050789	regulation of biological process	Other
Cc_4194	mitochondrial f1 atpase subunit	GO:0009058	biosynthetic process	Other
Cc_4194	mitochondrial f1 atpase subunit	GO:0007275	multicellular organismal development	Other
Cc_4200	biotin-dependent 2-oxo acid dehydrogenases	GO:0008152	metabolic process	Other
Cc_4203	acetyl- acetyltransferase	GO:0008152	metabolic process	Other
Cc_4210	aspartate aminotransferase	GO:0009058	biosynthetic process	Other
Cc_4210	aspartate aminotransferase	GO:0007275	multicellular organismal development	Other
Cc_4213	adenylate kinase cytosolic	GO:0009058	biosynthetic process	Other
Cc_4213	adenylate kinase cytosolic	GO:0007275	multicellular organismal development	Other
Cc_4227	60s ribosomal protein l6	GO:0007275	multicellular organismal development	Other
Cc_4261	atp synthase subunit 4	GO:0009058	biosynthetic process	Other
Cc_4280	thioredoxin	GO:0008150	biological_process	Other
Cc_4280	thioredoxin	GO:0008152	metabolic process	Other
Cc_433	glycerol-3-phosphate dehydrogenase	GO:0008152	metabolic process	Other
Cc_4334	fumarate reductase	GO:0008152	metabolic process	Other
Cc_4355	mitochondrial hypoxia responsive domain protein	GO:0007275	multicellular organismal development	Other
Cc_4388	mitochondrial integral membrane protein	GO:0008152	metabolic process	Other
Cc_4400	delta-1-pyrroline-5-carboxylate dehydrogenase	GO:0009058	biosynthetic process	Other
Cc_4400	delta-1-pyrroline-5-carboxylate dehydrogenase	GO:0008152	metabolic process	Other
Cc_4409	gtp-binding nuclear protein gsp1 ran	GO:0009056	catabolic process	Other
Cc_4442	fe-containing alcohol	GO:0008152	metabolic process	Other
Cc_4492	acetolactate synthase	GO:0009058	biosynthetic process	Other
Cc_4492	acetolactate synthase	GO:0007275	multicellular organismal development	Other
Cc_4551	nadh-ubiquinone oxidoreductase subunit	GO:0008152	metabolic process	Other
Cc_4605	acyl- -binding protein	GO:0008150	biological_process	Other
Cc_4644	uridylate kinase	GO:0009058	biosynthetic process	Other
Cc_4659	carbamoyl-phosphate large subunit	GO:0008152	metabolic process	Other
Cc_4665	methylmalonate-semialdehyde dehydrogenase	GO:0008152	metabolic process	Other
Cc_4670	dna mismatch repair protein	GO:0007275	multicellular organismal development	Other
Cc_4674	60s acidic ribosomal protein p0	GO:0008150	biological_process	Other
Cc_4713	2-methylcitrate synthase	GO:0009056	catabolic process	Other
Cc_4733	formate dehydrogenase	GO:0008152	metabolic process	Other
Cc_4739	3-hydroxybutyryl- dehydrogenase	GO:0008152	metabolic process	Other
Cc_4770	mitochondrial inner membrane aaa protease	GO:0009056	catabolic process	Other
Cc_4819	cytochrome c oxidase polypeptide vib	GO:0008152	metabolic process	Other
Cc_4877	acetylglutamate kinase	GO:0009058	biosynthetic process	Other
Cc_492	cytochrome c oxidase subunit via	GO:0007275	multicellular organismal development	Other
Cc_4923	atp-dependent protease la 2	GO:0009056	catabolic process	Other
Cc_4968	vacuolar atp synthase subunit e	GO:0009058	biosynthetic process	Other
Cc_4979	glyceraldehyde-3-phosphate dehydrogenase	GO:0009056	catabolic process	Other
Cc_4979	glyceraldehyde-3-phosphate dehydrogenase	GO:0008152	metabolic process	Other
Cc_4979	glyceraldehyde-3-phosphate dehydrogenase	GO:0007275	multicellular organismal development	Other
Cc_5001	atp synthase subunit gamma	GO:0009058	biosynthetic process	Other
Cc_5025	isovaleryl- dehydrogenase	GO:0008152	metabolic process	Other
Cc_5127	fructose-bisphosphate aldolase	GO:0009056	catabolic process	Other
Cc_5186	superoxide dismutase	GO:0008152	metabolic process	Other
Cc_5191	mitochondrial enoyl	GO:0008152	metabolic process	Other
Cc_5195	transaldolase	GO:0009056	catabolic process	Other
Cc_5195	transaldolase	GO:0007275	multicellular organismal development	Other
Cc_5195	transaldolase	GO:0019748	secondary metabolic process	Other
Cc_5296	ring finger protein	GO:0007275	multicellular organismal development	Other
Cc_5315	mitochondrial phosphate carrier protein 2	GO:0007275	multicellular organismal development	Other
Cc_5369	vhs domain-containing protein	GO:0008150	biological_process	Other
Cc_5388	glucose-6-phosphate 1-dehydrogenase	GO:0008152	metabolic process	Other
Cc_5435	acyl carrier protein	GO:0009058	biosynthetic process	Other
Cc_5435	acyl carrier protein	GO:0008152	metabolic process	Other
Cc_5461	atp-citrate synthase subunit 1	GO:0009058	biosynthetic process	Other
Cc_5480	carrier protein	GO:0007275	multicellular organismal development	Other
Cc_550	vacuolar atp synthase catalytic subunit a	GO:0009058	biosynthetic process	Other
Cc_5563	short-chain dehydrogenase reductase sdr	GO:0008152	metabolic process	Other
Cc_5626	arginine biosynthesis bifunctional protein	GO:0009058	biosynthetic process	Other
Cc_5636	glucosamine-fructose-6-phosphate aminotransferase	GO:0009058	biosynthetic process	Other
Cc_5644	g-protein comlpex beta subunit	GO:0007275	multicellular organismal development	Other
Cc_5723	abc metal ion transporter	GO:0009056	catabolic process	Other
Cc_573	mitochondrial import receptor subunit tom-40	GO:0008150	biological_process	Other
Cc_5743	serine hydroxymethyltransferase	GO:0008152	metabolic process	Other
Cc_5901	nad-specific glutamate dehydrogenase	GO:0009056	catabolic process	Other
Cc_5901	nad-specific glutamate dehydrogenase	GO:0008152	metabolic process	Other
Cc_5954	bax inhibitor family protein	GO:0007275	multicellular organismal development	Other
Cc_5956	family protein	GO:0050789	regulation of biological process	Other
Cc_5990	monothiol glutaredoxin-5	GO:0009058	biosynthetic process	Other
Cc_5990	monothiol glutaredoxin-5	GO:0050789	regulation of biological process	Other
Cc_6002	aldehyde dehydrogenase	GO:0008152	metabolic process	Other
Cc_6096	vacuolar atp synthase subunit b	GO:0009058	biosynthetic process	Other
Cc_6104	hydroxymethylglutaryl- lyase	GO:0008152	metabolic process	Other
Cc_6121	malate nad-dependent	GO:0009056	catabolic process	Other
Cc_6121	malate nad-dependent	GO:0008152	metabolic process	Other
Cc_6154	mitochondrial methylglutaconyl- hydratase	GO:0008152	metabolic process	Other
Cc_6154	mitochondrial methylglutaconyl- hydratase	GO:0007275	multicellular organismal development	Other
Cc_6164	pyruvate dehydrogenase dihydrolipoamide acetyltransferase	GO:0008152	metabolic process	Other
Cc_6190	allergen asp f13	GO:0044403	symbiosis, encompassing mutualism through parasitism	Other
Cc_6233	glutaryl- dehydrogenase	GO:0008152	metabolic process	Other
Cc_6276	acyl- dehydrogenase	GO:0008152	metabolic process	Other
Cc_6308	rho gtpase	GO:0009653	anatomical structure morphogenesis	Other
Cc_6308	rho gtpase	GO:0008150	biological_process	Other
Cc_6308	rho gtpase	GO:0030154	cell differentiation	Other
Cc_6308	rho gtpase	GO:0000003	reproduction	Other
Cc_6308	rho gtpase	GO:0044403	symbiosis, encompassing mutualism through parasitism	Other
Cc_6310	outer mitochondrial membrane protein porin	GO:0050789	regulation of biological process	Other
Cc_6318	translation elongation factor 1 alpha	GO:0009056	catabolic process	Other
Cc_6396	dihydroorotate reductase	GO:0009058	biosynthetic process	Other
Cc_6418	carnitine acetyl transferase	GO:0044403	symbiosis, encompassing mutualism through parasitism	Other
Cc_6437	eukaryotic translation initiation factor 5a-2	GO:0050789	regulation of biological process	Other
Cc_6473	electron transfer flavoprotein subunit alpha	GO:0007275	multicellular organismal development	Other
Cc_6474	40s ribosomal protein s17	GO:0007275	multicellular organismal development	Other
Cc_6539	stomatin family protein	GO:0007275	multicellular organismal development	Other
Cc_6585	succinyl- :3-ketoacid-coenzyme a transferase	GO:0008152	metabolic process	Other
Cc_6616	vacuolar protease a	GO:0009056	catabolic process	Other
Cc_6616	vacuolar protease a	GO:0044403	symbiosis, encompassing mutualism through parasitism	Other
Cc_6742	cbs and pb1 domain-containing protein	GO:0008152	metabolic process	Other
Cc_6747	3-hydroxyisobutyrate dehydrogenase	GO:0008152	metabolic process	Other
Cc_6770	aconitate hydratase	GO:0009056	catabolic process	Other
Cc_682	triosephosphate isomerase	GO:0009058	biosynthetic process	Other
Cc_682	triosephosphate isomerase	GO:0009056	catabolic process	Other
Cc_682	triosephosphate isomerase	GO:0019748	secondary metabolic process	Other
Cc_6832	mitochondrial f1f0 atp synthase subunit f	GO:0009058	biosynthetic process	Other
Cc_6880	kynurenine 3-monooxygenase	GO:0009058	biosynthetic process	Other
Cc_6880	kynurenine 3-monooxygenase	GO:0008152	metabolic process	Other
Cc_6882	homoisocitrate dehydrogenase	GO:0008152	metabolic process	Other
Cc_6928	duf1687 domain containing protein	GO:0008152	metabolic process	Other
Cc_6941	atp synthase subunit d	GO:0009058	biosynthetic process	Other
Cc_7003	protein	GO:0007275	multicellular organismal development	Other
Cc_7040	importin beta-1 subunit	GO:0007275	multicellular organismal development	Other
Cc_7057	subtilisin-like serine protease pr1h	GO:0008150	biological_process	Other
Cc_7057	subtilisin-like serine protease pr1h	GO:0009056	catabolic process	Other
Cc_7057	subtilisin-like serine protease pr1h	GO:0007275	multicellular organismal development	Other
Cc_7064	mitochondrial hsp70 chaperone	GO:0008152	metabolic process	Other
Cc_7064	mitochondrial hsp70 chaperone	GO:0007275	multicellular organismal development	Other
Cc_7119	s-adenosylmethionine synthetase	GO:0009653	anatomical structure morphogenesis	Other
Cc_7119	s-adenosylmethionine synthetase	GO:0030154	cell differentiation	Other
Cc_7119	s-adenosylmethionine synthetase	GO:0008152	metabolic process	Other
Cc_7119	s-adenosylmethionine synthetase	GO:0007275	multicellular organismal development	Other
Cc_7119	s-adenosylmethionine synthetase	GO:0000003	reproduction	Other
Cc_7119	s-adenosylmethionine synthetase	GO:0044403	symbiosis, encompassing mutualism through parasitism	Other
Cc_7154	acetyl- hydrolase	GO:0008152	metabolic process	Other
Cc_84	calnexin	GO:0007275	multicellular organismal development	Other
Cc_883	atp-dependent clp protease proteolytic subunit	GO:0009056	catabolic process	Other
Cc_953	atp-dependent permease mdl2	GO:0009056	catabolic process	Other
Cc_953	atp-dependent permease mdl2	GO:0007275	multicellular organismal development	Other
Cc_988	short-chain dehydrogenase reductase family	GO:0008152	metabolic process	Other
Cc_1314	tyrosyl-trna synthetase	GO:0006412	translation	Protein metabolism
Cc_1338	60s acidic ribosomal protein p1	GO:0006412	translation	Protein metabolism
Cc_1345	prohibitin	GO:0019538	protein metabolic process	Protein metabolism
Cc_156	eukaryotic translation initiation factor 3 subunit f	GO:0006412	translation	Protein metabolism
Cc_1634	intermembrane space aaa protease iap-1	GO:0019538	protein metabolic process	Protein metabolism
Cc_1732	eukaryotic translation initiation factor 3 subunit	GO:0006412	translation	Protein metabolism
Cc_1746	40s ribosomal protein s22	GO:0006412	translation	Protein metabolism
Cc_1766	40s ribosomal protein s7	GO:0006412	translation	Protein metabolism
Cc_179	mitochondrial presequence protease	GO:0019538	protein metabolic process	Protein metabolism
Cc_1836	translationally-controlled tumor protein	GO:0006412	translation	Protein metabolism
Cc_1931	mitochondrial co-chaperone	GO:0019538	protein metabolic process	Protein metabolism
Cc_2065	aminopeptidase 2	GO:0019538	protein metabolic process	Protein metabolism
Cc_2115	atp-dependent rna helicase eif4a	GO:0006412	translation	Protein metabolism
Cc_2502	40s ribosomal protein s18	GO:0006412	translation	Protein metabolism
Cc_2618	woronin body major protein	GO:0006412	translation	Protein metabolism
Cc_2620	cytochrome b-c1 complex subunit 2	GO:0019538	protein metabolic process	Protein metabolism
Cc_2790	40s ribosomal protein s27	GO:0006412	translation	Protein metabolism
Cc_2853	40s ribosomal protein s14	GO:0006412	translation	Protein metabolism
Cc_2860	60s ribosomal protein l22	GO:0006412	translation	Protein metabolism
Cc_2871	elongation factor 2	GO:0006412	translation	Protein metabolism
Cc_2872	eukaryotic translation initiation factor 3 subunit	GO:0006412	translation	Protein metabolism
Cc_2940	60s ribosomal protein l7	GO:0006412	translation	Protein metabolism
Cc_2950	atp-dependent protease la	GO:0019538	protein metabolic process	Protein metabolism
Cc_2973	peptidyl-prolyl cis-trans isomerase	GO:0019538	protein metabolic process	Protein metabolism
Cc_3037	valyl-trna synthetase	GO:0006412	translation	Protein metabolism
Cc_3231	hsp70 chaperone	GO:0006412	translation	Protein metabolism
Cc_3280	10 kda heat shock mitochondrial	GO:0019538	protein metabolic process	Protein metabolism
Cc_3290	50s ribosomal protein l13	GO:0006412	translation	Protein metabolism
Cc_3299	40s ribosomal protein s19	GO:0006412	translation	Protein metabolism
Cc_3352	40s ribosomal protein s5	GO:0006412	translation	Protein metabolism
Cc_3356	mitochondrial processing peptidase beta subunit	GO:0019538	protein metabolic process	Protein metabolism
Cc_3392	mitochondrial ribosomal protein	GO:0006412	translation	Protein metabolism
Cc_3408	60s ribosomal protein l9	GO:0006412	translation	Protein metabolism
Cc_3524	eukaryotic translation initiation factor 3	GO:0006412	translation	Protein metabolism
Cc_381	elongation factor 3	GO:0006412	translation	Protein metabolism
Cc_3934	elongation factor tu	GO:0006412	translation	Protein metabolism
Cc_3941	60s ribosomal protein l31	GO:0006412	translation	Protein metabolism
Cc_4064	37s ribosomal protein mrp17	GO:0006412	translation	Protein metabolism
Cc_4190	prohibitin-2	GO:0019538	protein metabolic process	Protein metabolism
Cc_4227	60s ribosomal protein l6	GO:0006412	translation	Protein metabolism
Cc_4304	elongation factor 1-beta	GO:0006412	translation	Protein metabolism
Cc_4630	pci domain protein	GO:0006412	translation	Protein metabolism
Cc_4674	60s acidic ribosomal protein p0	GO:0006412	translation	Protein metabolism
Cc_4770	mitochondrial inner membrane aaa protease	GO:0019538	protein metabolic process	Protein metabolism
Cc_4873	heat shock protein 60	GO:0019538	protein metabolic process	Protein metabolism
Cc_4915	nascent polypeptide-associated complex subunit beta	GO:0019538	protein metabolic process	Protein metabolism
Cc_4923	atp-dependent protease la 2	GO:0019538	protein metabolic process	Protein metabolism
Cc_5215	ubiquitin	GO:0006412	translation	Protein metabolism
Cc_5235	eukaryotic translation initiation factor 3 subunit e	GO:0006412	translation	Protein metabolism
Cc_532	peptidyl-prolyl cis-trans isomerase b	GO:0019538	protein metabolic process	Protein metabolism
Cc_5696	50s ribosomal protein l12	GO:0006412	translation	Protein metabolism
Cc_6318	translation elongation factor 1 alpha	GO:0006412	translation	Protein metabolism
Cc_6437	eukaryotic translation initiation factor 5a-2	GO:0006412	translation	Protein metabolism
Cc_6474	40s ribosomal protein s17	GO:0006412	translation	Protein metabolism
Cc_6582	arginyl-trna synthetase	GO:0006412	translation	Protein metabolism
Cc_6616	vacuolar protease a	GO:0019538	protein metabolic process	Protein metabolism
Cc_7057	subtilisin-like serine protease pr1h	GO:0019538	protein metabolic process	Protein metabolism
Cc_7064	mitochondrial hsp70 chaperone	GO:0019538	protein metabolic process	Protein metabolism
Cc_7070	37s ribosomal protein s16	GO:0006412	translation	Protein metabolism
Cc_84	calnexin	GO:0019538	protein metabolic process	Protein metabolism
Cc_883	atp-dependent clp protease proteolytic subunit	GO:0019538	protein metabolic process	Protein metabolism
Cc_950	60s ribosomal protein l12	GO:0006412	translation	Protein metabolism
Cc_978	60s ribosomal protein l17	GO:0006412	translation	Protein metabolism
Cc_1698	ras gtpase	GO:0015031	protein transport	Protein transport and folding
Cc_1931	mitochondrial co-chaperone	GO:0015031	protein transport	Protein transport and folding
Cc_1998	mitochondrial import inner membrane translocase subunit tim16	GO:0015031	protein transport	Protein transport and folding
Cc_2149	pyruvate dehydrogenase kinase	GO:0006464	protein modification process	Protein transport and folding
Cc_2548	small copii coat gtpase sar1	GO:0015031	protein transport	Protein transport and folding
Cc_2653	gtp-binding protein ypt5	GO:0015031	protein transport	Protein transport and folding
Cc_316	mitochondrial import receptor subunit tom-20	GO:0015031	protein transport	Protein transport and folding
Cc_3212	serine threonine protein kinase	GO:0006464	protein modification process	Protein transport and folding
Cc_4347	tpr repeat protein	GO:0006464	protein modification process	Protein transport and folding
Cc_4409	gtp-binding nuclear protein gsp1 ran	GO:0015031	protein transport	Protein transport and folding
Cc_4624	adp-ribosylation factor	GO:0015031	protein transport	Protein transport and folding
Cc_4915	nascent polypeptide-associated complex subunit beta	GO:0015031	protein transport	Protein transport and folding
Cc_536	gtp-binding protein ypt7	GO:0015031	protein transport	Protein transport and folding
Cc_573	mitochondrial import receptor subunit tom-40	GO:0015031	protein transport	Protein transport and folding
Cc_6364	import receptor	GO:0015031	protein transport	Protein transport and folding
Cc_6437	eukaryotic translation initiation factor 5a-2	GO:0006464	protein modification process	Protein transport and folding
Cc_6769	importin beta-3	GO:0015031	protein transport	Protein transport and folding
Cc_7040	importin beta-1 subunit	GO:0015031	protein transport	Protein transport and folding
Cc_7095	tom complex component	GO:0015031	protein transport	Protein transport and folding
Cc_781	gtp-binding protein ypt1	GO:0015031	protein transport	Protein transport and folding
Cc_1250	glucose-regulated protein	GO:0009607	response to biotic stimulus	Response to stimulus
Cc_1250	glucose-regulated protein	GO:0006950	response to stress	Response to stimulus
Cc_1444	glucokinase	GO:0006950	response to stress	Response to stimulus
Cc_2950	atp-dependent protease la	GO:0006950	response to stress	Response to stimulus
Cc_3231	hsp70 chaperone	GO:0006950	response to stress	Response to stimulus
Cc_3280	10 kda heat shock mitochondrial	GO:0006950	response to stress	Response to stimulus
Cc_3411	cytochrome c peroxidase	GO:0006950	response to stress	Response to stimulus
Cc_3714	mannitol-1-phosphate dehydrogenase	GO:0009628	response to abiotic stimulus	Response to stimulus
Cc_3714	mannitol-1-phosphate dehydrogenase	GO:0006950	response to stress	Response to stimulus
Cc_4122	heat shock protein 78	GO:0006950	response to stress	Response to stimulus
Cc_4873	heat shock protein 60	GO:0006950	response to stress	Response to stimulus
Cc_5186	superoxide dismutase	GO:0006950	response to stress	Response to stimulus
Cc_6079	hsp70-like protein	GO:0006950	response to stress	Response to stimulus
Cc_7064	mitochondrial hsp70 chaperone	GO:0006950	response to stress	Response to stimulus
Cc_1698	ras gtpase	GO:0007165	signal transduction	Signaling
Cc_1963	rho gtpase rho1	GO:0007165	signal transduction	Signaling
Cc_2149	pyruvate dehydrogenase kinase	GO:0007165	signal transduction	Signaling
Cc_2653	gtp-binding protein ypt5	GO:0007165	signal transduction	Signaling
Cc_353	peptidylprolyl isomerase	GO:0007165	signal transduction	Signaling
Cc_4409	gtp-binding nuclear protein gsp1 ran	GO:0007165	signal transduction	Signaling
Cc_4624	adp-ribosylation factor	GO:0007165	signal transduction	Signaling
Cc_536	gtp-binding protein ypt7	GO:0007165	signal transduction	Signaling
Cc_6308	rho gtpase	GO:0007165	signal transduction	Signaling
Cc_781	gtp-binding protein ypt1	GO:0007165	signal transduction	Signaling
Cc_1103	nadh-ubiquinone oxidoreductase 24 kda subunit	GO:0006810	transport	Transport of metabolites
Cc_1250	glucose-regulated protein	GO:0006810	transport	Transport of metabolites
Cc_1296	ubiquinol-cytochrome c reductase iron-sulfur subunit	GO:0006810	transport	Transport of metabolites
Cc_1514	mitochondrial rna splicing protein	GO:0006810	transport	Transport of metabolites
Cc_1525	dihydrolipoamide dehydrogenase	GO:0006810	transport	Transport of metabolites
Cc_1572	mitochondrial dna replication protein	GO:0006810	transport	Transport of metabolites
Cc_1644	atp synthase oligomycin sensitivity conferral	GO:0006811	ion transport	Transport of metabolites
Cc_1681	succinate fumarate mitochondrial transporter	GO:0006810	transport	Transport of metabolites
Cc_1748	plasma membrane atpase	GO:0006811	ion transport	Transport of metabolites
Cc_1759	alpha-glucan branching enzyme	GO:0006810	transport	Transport of metabolites
Cc_1780	vacuolar atp synthase subunit d	GO:0006811	ion transport	Transport of metabolites
Cc_1977	snare domain-containing protein	GO:0006810	transport	Transport of metabolites
Cc_1998	mitochondrial import inner membrane translocase subunit tim16	GO:0006810	transport	Transport of metabolites
Cc_2070	peroxisomal membrane protein	GO:0006810	transport	Transport of metabolites
Cc_2133	mannose-1-phosphate guanyltransferase	GO:0006810	transport	Transport of metabolites
Cc_2274	cytochrome c	GO:0006810	transport	Transport of metabolites
Cc_2319	vacuolar atp synthase 98 kda subunit	GO:0006811	ion transport	Transport of metabolites
Cc_2360	mitochondrial metallochaperone	GO:0006811	ion transport	Transport of metabolites
Cc_2475	mitochondrial cation transporter	GO:0006811	ion transport	Transport of metabolites
Cc_2475	mitochondrial cation transporter	GO:0006810	transport	Transport of metabolites
Cc_2543	atp synthase delta mitochondrial	GO:0006811	ion transport	Transport of metabolites
Cc_2548	small copii coat gtpase sar1	GO:0006810	transport	Transport of metabolites
Cc_2554	mitochondrial carrier protein	GO:0006810	transport	Transport of metabolites
Cc_2620	cytochrome b-c1 complex subunit 2	GO:0006810	transport	Transport of metabolites
Cc_2676	nadh-ubiquinone oxidoreductase 304 kda subunit precursor	GO:0006810	transport	Transport of metabolites
Cc_2941	glycolipid transfer protein het-c2	GO:0006810	transport	Transport of metabolites
Cc_3134	atp-dependent bile acid permease	GO:0006810	transport	Transport of metabolites
Cc_3142	nad transhydrogenase	GO:0006811	ion transport	Transport of metabolites
Cc_3264	atp synthase subunit	GO:0006811	ion transport	Transport of metabolites
Cc_3308	vacuolar atp synthase subunit h	GO:0006811	ion transport	Transport of metabolites
Cc_3356	mitochondrial processing peptidase beta subunit	GO:0006810	transport	Transport of metabolites
Cc_3432	vacuolar atp synthase subunit c	GO:0006811	ion transport	Transport of metabolites
Cc_3468	mitochondrial phosphate carrier protein	GO:0006810	transport	Transport of metabolites
Cc_3631	ctr copper transporter family protein	GO:0006811	ion transport	Transport of metabolites
Cc_37	vacuolar atp synthase subunit f	GO:0006811	ion transport	Transport of metabolites
Cc_3727	peroxisomal adenine nucleotide transporter 1	GO:0006810	transport	Transport of metabolites
Cc_3754	nuclear transport factor 2	GO:0006810	transport	Transport of metabolites
Cc_39	cytochrome c1	GO:0006810	transport	Transport of metabolites
Cc_3971	mitochondrial carrier	GO:0006810	transport	Transport of metabolites
Cc_4070	mitochondrial import receptor subunit tom22	GO:0006810	transport	Transport of metabolites
Cc_4194	mitochondrial f1 atpase subunit	GO:0006811	ion transport	Transport of metabolites
Cc_4261	atp synthase subunit 4	GO:0006811	ion transport	Transport of metabolites
Cc_4321	nadh-ubiquinone oxidoreductase 49 kda subunit	GO:0006810	transport	Transport of metabolites
Cc_4409	gtp-binding nuclear protein gsp1 ran	GO:0006810	transport	Transport of metabolites
Cc_4624	adp-ribosylation factor	GO:0006810	transport	Transport of metabolites
Cc_4837	nadh-ubiquinone oxidoreductase 78 kda subunit	GO:0006810	transport	Transport of metabolites
Cc_4857	nadh-ubiquinone oxidoreductase kda subunit	GO:0006810	transport	Transport of metabolites
Cc_4968	vacuolar atp synthase subunit e	GO:0006811	ion transport	Transport of metabolites
Cc_4972	mitochondrial carnitine:acyl carnitine	GO:0006810	transport	Transport of metabolites
Cc_5001	atp synthase subunit gamma	GO:0006811	ion transport	Transport of metabolites
Cc_5023	nadh-ubiquinone oxidoreductase 51 kda subunit	GO:0006810	transport	Transport of metabolites
Cc_5315	mitochondrial phosphate carrier protein 2	GO:0006810	transport	Transport of metabolites
Cc_5369	vhs domain-containing protein	GO:0006810	transport	Transport of metabolites
Cc_5399	mitochondrial tricarboxylate transporter	GO:0006810	transport	Transport of metabolites
Cc_5407	nadh-ubiquinone oxidoreductase 23 kda subunit	GO:0006810	transport	Transport of metabolites
Cc_5480	carrier protein	GO:0006810	transport	Transport of metabolites
Cc_550	vacuolar atp synthase catalytic subunit a	GO:0006811	ion transport	Transport of metabolites
Cc_5723	abc metal ion transporter	GO:0006810	transport	Transport of metabolites
Cc_5726	mitochondrial carrier protein	GO:0006810	transport	Transport of metabolites
Cc_573	mitochondrial import receptor subunit tom-40	GO:0006811	ion transport	Transport of metabolites
Cc_5755	mitochondrial 2-oxodicarboxylate carrier 1	GO:0006810	transport	Transport of metabolites
Cc_5757	vacuolar atpase	GO:0006811	ion transport	Transport of metabolites
Cc_5829	mitochondrial dicarboxylate carrier	GO:0006810	transport	Transport of metabolites
Cc_5940	mitochondrial translocase complex component	GO:0006810	transport	Transport of metabolites
Cc_6096	vacuolar atp synthase subunit b	GO:0006811	ion transport	Transport of metabolites
Cc_6310	outer mitochondrial membrane protein porin	GO:0006811	ion transport	Transport of metabolites
Cc_6310	outer mitochondrial membrane protein porin	GO:0006810	transport	Transport of metabolites
Cc_6659	presequence translocated-associated motor subunit pam17	GO:0006810	transport	Transport of metabolites
Cc_6753	nadh-ubiquinone oxidoreductase 39 kda	GO:0006810	transport	Transport of metabolites
Cc_6832	mitochondrial f1f0 atp synthase subunit f	GO:0006811	ion transport	Transport of metabolites
Cc_6934	nadh-ubiquinone oxidoreductase 105 kda subunit	GO:0006810	transport	Transport of metabolites
Cc_6941	atp synthase subunit d	GO:0006811	ion transport	Transport of metabolites
Cc_704	nadh-ubiquinone oxidoreductase kda subunit	GO:0006810	transport	Transport of metabolites
Cc_7095	tom complex component	GO:0006810	transport	Transport of metabolites
Cc_781	gtp-binding protein ypt1	GO:0006810	transport	Transport of metabolites
Cc_953	atp-dependent permease mdl2	GO:0006810	transport	Transport of metabolites

## Sheet: 5B
Gene ID	Annotation (NR)	GO:ID	Biological process GO	GO categories
Sacharomices cerevisiae
1. Mitochondrial proteome of S. Cerevisiae with biological process GO (388 genes)											Categories	Final proteome	(%)
YPR191W	qcr2p	GO:0006810	transport	Transport of metabolites							Amino acids metabolism	48	12.3711
YAL044C	glycine cleavage system h protein	GO:0006519	cellular amino acid and derivative metabolic process	Amino acids metabolism							Carbohydrate metabolism	18	4.63918
YAL062W	nadp-specific glutamate dehydrogenase	GO:0006519	cellular amino acid and derivative metabolic process	Amino acids metabolism							Cell organization	17	4.38144
YBR121C	glycyl-trna synthetase	GO:0006519	cellular amino acid and derivative metabolic process	Amino acids metabolism							Energy metabolism	37	9.53608
YBR263W	serine hydroxymethyltransferase	GO:0006519	cellular amino acid and derivative metabolic process	Amino acids metabolism							Genome maintenance and transcrioption	84	21.6495
YCL009C	acetolactate synthase small mitochondrial precursor	GO:0006519	cellular amino acid and derivative metabolic process	Amino acids metabolism							Lipids metabolim	10	2.57732
YCL017C	cysteine mitochondrial precursor	GO:0006519	cellular amino acid and derivative metabolic process	Amino acids metabolism							Protein metabolism	88	22.6804
YCR024C	asparaginyl-trna synthetase	GO:0006519	cellular amino acid and derivative metabolic process	Amino acids metabolism							Protein transport and folding	27	6.95876
YDL171C	glutamate synthase	GO:0006519	cellular amino acid and derivative metabolic process	Amino acids metabolism							Response to stimulus	12	3.09278
YDL215C	nad-specific glutamate dehydrogenase	GO:0006519	cellular amino acid and derivative metabolic process	Amino acids metabolism							Signalling	9	2.31959
YDR019C	mitochondrial precursor	GO:0006519	cellular amino acid and derivative metabolic process	Amino acids metabolism							Transport of metabolites	88	22.6804
YDR035W	phospho-2-dehydro-3-deoxyheptonate aldolase	GO:0006519	cellular amino acid and derivative metabolic process	Amino acids metabolism							Other	87	22.4227
YDR234W	mitochondrial precursor	GO:0006519	cellular amino acid and derivative metabolic process	Amino acids metabolism							Total GO	338
YDR268W	tryptophanyl-trna synthetase	GO:0006519	cellular amino acid and derivative metabolic process	Amino acids metabolism
YDR341C	arginyl-trna synthetase	GO:0006519	cellular amino acid and derivative metabolic process	Amino acids metabolism
YEL034W	eukaryotic translation initiation factor 5a	GO:0006519	cellular amino acid and derivative metabolic process	Amino acids metabolism
YER069W	n-acetyl-gamma-glutamyl-phosphate reductase	GO:0006519	cellular amino acid and derivative metabolic process	Amino acids metabolism
YER086W	threonine deaminase	GO:0006519	cellular amino acid and derivative metabolic process	Amino acids metabolism
YGL125W	methylenetetrahydrofolate reductase 2	GO:0006519	cellular amino acid and derivative metabolic process	Amino acids metabolism
YGR012W	ygr012w-like protein	GO:0006519	cellular amino acid and derivative metabolic process	Amino acids metabolism
YGR094W	valyl-trna synthetase	GO:0006519	cellular amino acid and derivative metabolic process	Amino acids metabolism
YGR155W	cystathionine beta-synthase	GO:0006519	cellular amino acid and derivative metabolic process	Amino acids metabolism
YGR171C	methionyl-trna mitochondrial	GO:0006519	cellular amino acid and derivative metabolic process	Amino acids metabolism
YHR037W	delta-1-pyrroline-5-carboxylate dehydrogenase	GO:0006519	cellular amino acid and derivative metabolic process	Amino acids metabolism
YHR091C	arginyl-trna synthetase	GO:0006519	cellular amino acid and derivative metabolic process	Amino acids metabolism
YHR198C	yhr198c-like protein	GO:0006519	cellular amino acid and derivative metabolic process	Amino acids metabolism
YHR199C	yhr199c-like protein	GO:0006519	cellular amino acid and derivative metabolic process	Amino acids metabolism
YHR208W	branched-chain amino acid transaminase	GO:0006519	cellular amino acid and derivative metabolic process	Amino acids metabolism
YIL078W	threonyl-trna synthetase	GO:0006519	cellular amino acid and derivative metabolic process	Amino acids metabolism
YJL130C	bifunctional pyrimidine biosynthesis protein	GO:0006519	cellular amino acid and derivative metabolic process	Amino acids metabolism
YJR010W	atp sulfurylase	GO:0006519	cellular amino acid and derivative metabolic process	Amino acids metabolism
YJR016C	dihydroxy-acid dehydratase	GO:0006519	cellular amino acid and derivative metabolic process	Amino acids metabolism
YKL194C	mst1p	GO:0006519	cellular amino acid and derivative metabolic process	Amino acids metabolism
YLR089C	alanine transaminase	GO:0006519	cellular amino acid and derivative metabolic process	Amino acids metabolism
YLR142W	proline oxidase	GO:0006519	cellular amino acid and derivative metabolic process	Amino acids metabolism
YLR355C	ketol-acid reductoisomerase	GO:0006519	cellular amino acid and derivative metabolic process	Amino acids metabolism
YLR382C	leucyl-trna synthetase	GO:0006519	cellular amino acid and derivative metabolic process	Amino acids metabolism
YMR062C	arginine biosynthesis bifunctional protein	GO:0006519	cellular amino acid and derivative metabolic process	Amino acids metabolism
YMR108W	acetolactate synthase	GO:0006519	cellular amino acid and derivative metabolic process	Amino acids metabolism
YMR189W	glycine dehydrogenase	GO:0006519	cellular amino acid and derivative metabolic process	Amino acids metabolism
YNL104C	2-isopropylmalate synthase	GO:0006519	cellular amino acid and derivative metabolic process	Amino acids metabolism
YOL033W	mse1p	GO:0006519	cellular amino acid and derivative metabolic process	Amino acids metabolism
YOL140W	acetylornithine aminotransferase	GO:0006519	cellular amino acid and derivative metabolic process	Amino acids metabolism
YOR335C	alanyl-trna synthetase	GO:0006519	cellular amino acid and derivative metabolic process	Amino acids metabolism
YPL040C	isoleucyl-trna synthetase	GO:0006519	cellular amino acid and derivative metabolic process	Amino acids metabolism
YPL091W	glutathione reductase	GO:0006519	cellular amino acid and derivative metabolic process	Amino acids metabolism
YPL097W	tyrosyl-trna synthetase	GO:0006519	cellular amino acid and derivative metabolic process	Amino acids metabolism
YPL104W	aspartyl-trna synthetase	GO:0006519	cellular amino acid and derivative metabolic process	Amino acids metabolism
YPR047W	msf1p	GO:0006519	cellular amino acid and derivative metabolic process	Amino acids metabolism
YCR005C	citrate synthase	GO:0005975	carbohydrate metabolic process	Carbohydrate metabolism
YDL066W	isocitrate dehydrogenase	GO:0005975	carbohydrate metabolic process	Carbohydrate metabolism
YDR074W	#NAME?	GO:0005975	carbohydrate metabolic process	Carbohydrate metabolism
YDR477W	carbon catabolite derepressing protein kinase	GO:0005975	carbohydrate metabolic process	Carbohydrate metabolism
YER178W	pyruvate dehydrogenase e1 component subunit alpha	GO:0005975	carbohydrate metabolic process	Carbohydrate metabolism
YFR015C	glycogen synthase	GO:0005975	carbohydrate metabolic process	Carbohydrate metabolism
YGR287C	maltase	GO:0005975	carbohydrate metabolic process	Carbohydrate metabolism
YHR183W	6-phosphogluconate dehydrogenase	GO:0005975	carbohydrate metabolic process	Carbohydrate metabolism
YIL125W	alpha-ketoglutarate dehydrogenase complex subunit	GO:0005975	carbohydrate metabolic process	Carbohydrate metabolism
YKL085W	malate dehydrogenase	GO:0005975	carbohydrate metabolic process	Carbohydrate metabolism
YLR342W	beta- -glucan synthase catalytic subunit	GO:0005975	carbohydrate metabolic process	Carbohydrate metabolism
YMR306W	beta- -glucan synthase catalytic subunit	GO:0005975	carbohydrate metabolic process	Carbohydrate metabolism
YMR307W	gas1p	GO:0005975	carbohydrate metabolic process	Carbohydrate metabolism
YNR001C	citrate synthase	GO:0005975	carbohydrate metabolic process	Carbohydrate metabolism
YOL059W	glycerol-3-phosphate dehydrogenase	GO:0005975	carbohydrate metabolic process	Carbohydrate metabolism
YPL206C	glycerophosphoryl diester phosphodiesterase	GO:0005975	carbohydrate metabolic process	Carbohydrate metabolism
YPR001W	cit3p	GO:0005975	carbohydrate metabolic process	Carbohydrate metabolism
YPR184W	glycogen debranching enzyme	GO:0005975	carbohydrate metabolic process	Carbohydrate metabolism
YBR037C	sco1p	GO:0016043	cellular component organization	Cell organization
YBR078W	ecm33p	GO:0016043	cellular component organization	Cell organization
YBR091C	mitochondrial import inner membrane translocase subunit tim10	GO:0007005	mitochondrion organization	Cell organization
YEL034W	eukaryotic translation initiation factor 5a	GO:0016043	cellular component organization	Cell organization
YER154W	oxa1p	GO:0016043	cellular component organization	Cell organization
YER164W	chromo domain protein 1	GO:0006996	organelle organization	Cell organization
YFR031C	structural maintenance of chromosome 2	GO:0006996	organelle organization	Cell organization
YGL143C	peptide chain release factor 1	GO:0016043	cellular component organization	Cell organization
YGL240W	anaphase promoting complex subunit 10	GO:0006996	organelle organization	Cell organization
YGR181W	mitochondrial import inner membrane translocase subunit tim13	GO:0007005	mitochondrion organization	Cell organization
YJR144W	mitochondrial genome maintenance protein mgm101	GO:0007005	mitochondrion organization	Cell organization
YKL028W	tfiie large subunit	GO:0016043	cellular component organization	Cell organization
YLL006W	mitochondrial outer membrane protein mmm1	GO:0006996	organelle organization	Cell organization
YMR072W	abf2p	GO:0006996	organelle organization	Cell organization
YOR048C	-5	GO:0016043	cellular component organization	Cell organization
YOR232W	mge1p	GO:0007005	mitochondrion organization	Cell organization
YPL226W	mrna export factor elf1	GO:0006996	organelle organization	Cell organization
YBL099W	mitochondrial f1 atpase subunit	GO:0006091	generation of precursor metabolites and energy	Energy metabolism
YBR039W	atp3p	GO:0006091	generation of precursor metabolites and energy	Energy metabolism
YCR005C	citrate synthase	GO:0006091	generation of precursor metabolites and energy	Energy metabolism
YDL004W	atp synthase delta mitochondrial	GO:0006091	generation of precursor metabolites and energy	Energy metabolism
YDL066W	isocitrate dehydrogenase	GO:0006091	generation of precursor metabolites and energy	Energy metabolism
YDL067C	cytochrome c oxidase subunit viia	GO:0006091	generation of precursor metabolites and energy	Energy metabolism
YDR148C	dihydrolipoamide succinyltransferase	GO:0006091	generation of precursor metabolites and energy	Energy metabolism
YDR298C	atp5p	GO:0006091	generation of precursor metabolites and energy	Energy metabolism
YDR322C-A	mitochondrial atp synthase	GO:0006091	generation of precursor metabolites and energy	Energy metabolism
YDR529C	ubiquinol-cytochrome c reductase complex 14 kda protein	GO:0006091	generation of precursor metabolites and energy	Energy metabolism
YEL024W	mitochondrial ubiquinol-cytochrome c reductase	GO:0006091	generation of precursor metabolites and energy	Energy metabolism
YER178W	pyruvate dehydrogenase e1 component subunit alpha	GO:0006091	generation of precursor metabolites and energy	Energy metabolism
YFR015C	glycogen synthase	GO:0006091	generation of precursor metabolites and energy	Energy metabolism
YGR183C	uqcrx qcr9 like ubiquinol-cytochrome c reductase family protein	GO:0006091	generation of precursor metabolites and energy	Energy metabolism
YIL125W	alpha-ketoglutarate dehydrogenase complex subunit	GO:0006091	generation of precursor metabolites and energy	Energy metabolism
YJL045W	yjl045w-like protein	GO:0006091	generation of precursor metabolites and energy	Energy metabolism
YJL166W	cytochrome b-c1 complex subunit 8	GO:0006091	generation of precursor metabolites and energy	Energy metabolism
YJL200C	aconitate mitochondrial precursor	GO:0006091	generation of precursor metabolites and energy	Energy metabolism
YJR048W	cyc1p	GO:0006091	generation of precursor metabolites and energy	Energy metabolism
YJR121W	atp2p	GO:0006091	generation of precursor metabolites and energy	Energy metabolism
YKL016C	atp synthase subunit d	GO:0006091	generation of precursor metabolites and energy	Energy metabolism
YKL085W	malate dehydrogenase	GO:0006091	generation of precursor metabolites and energy	Energy metabolism
YKL148C	succinate dehydrogenase	GO:0006091	generation of precursor metabolites and energy	Energy metabolism
YLL041C	succinate dehydrogenase iron-sulfur mitochondrial precursor	GO:0006091	generation of precursor metabolites and energy	Energy metabolism
YLR304C	aconitate mitochondrial precursor	GO:0006091	generation of precursor metabolites and energy	Energy metabolism
YNL009W	nadp-dependent isocitrate dehydrogenase	GO:0006091	generation of precursor metabolites and energy	Energy metabolism
YNL037C	isocitrate dehydrogenase	GO:0006091	generation of precursor metabolites and energy	Energy metabolism
YNR001C	citrate synthase	GO:0006091	generation of precursor metabolites and energy	Energy metabolism
YOL071W	emi5p	GO:0006091	generation of precursor metabolites and energy	Energy metabolism
YOR065W	cytochrome c1	GO:0006091	generation of precursor metabolites and energy	Energy metabolism
YOR136W	isocitrate dehydrogenase subunit mitochondrial precursor	GO:0006091	generation of precursor metabolites and energy	Energy metabolism
YPL078C	atp4p	GO:0006091	generation of precursor metabolites and energy	Energy metabolism
YPL262W	fumarate mitochondrial precursor	GO:0006091	generation of precursor metabolites and energy	Energy metabolism
YPR001W	cit3p	GO:0006091	generation of precursor metabolites and energy	Energy metabolism
YPR020W	mitochondrial f1f0-atp synthase g	GO:0006091	generation of precursor metabolites and energy	Energy metabolism
YPR184W	glycogen debranching enzyme	GO:0006091	generation of precursor metabolites and energy	Energy metabolism
YPR191W	qcr2p	GO:0006091	generation of precursor metabolites and energy	Energy metabolism
YAL035W	eukaryotic translation initiation factor 5b	GO:0006139	nucleobase, nucleoside, nucleotide and nucleic acid metabolic process	Genome maintenance and transcription
YBL098W	bna4p	GO:0006139	nucleobase, nucleoside, nucleotide and nucleic acid metabolic process	Genome maintenance and transcription
YBL099W	mitochondrial f1 atpase subunit	GO:0006139	nucleobase, nucleoside, nucleotide and nucleic acid metabolic process	Genome maintenance and transcription
YBR039W	atp3p	GO:0006139	nucleobase, nucleoside, nucleotide and nucleic acid metabolic process	Genome maintenance and transcription
YBR121C	glycyl-trna synthetase	GO:0006139	nucleobase, nucleoside, nucleotide and nucleic acid metabolic process	Genome maintenance and transcription
YCL017C	cysteine mitochondrial precursor	GO:0006139	nucleobase, nucleoside, nucleotide and nucleic acid metabolic process	Genome maintenance and transcription
YCR024C	asparaginyl-trna synthetase	GO:0006139	nucleobase, nucleoside, nucleotide and nucleic acid metabolic process	Genome maintenance and transcription
YCR028C-A	ssdna binding protein	GO:0006259	DNA metabolic process	Genome maintenance and transcription
YDL004W	atp synthase delta mitochondrial	GO:0006139	nucleobase, nucleoside, nucleotide and nucleic acid metabolic process	Genome maintenance and transcription
YDL140C	dna-dependent rna polymerase ii largest	GO:0006350	transcription	Genome maintenance and transcription
YDL181W	protein	GO:0006139	nucleobase, nucleoside, nucleotide and nucleic acid metabolic process	Genome maintenance and transcription
YDR011W	protein snq2	GO:0006139	nucleobase, nucleoside, nucleotide and nucleic acid metabolic process	Genome maintenance and transcription
YDR039C	na+ atpase	GO:0006139	nucleobase, nucleoside, nucleotide and nucleic acid metabolic process	Genome maintenance and transcription
YDR116C	50s ribosomal subunit protein l1	GO:0006139	nucleobase, nucleoside, nucleotide and nucleic acid metabolic process	Genome maintenance and transcription
YDR194C	atp-dependent rna mitochondrial precursor	GO:0006139	nucleobase, nucleoside, nucleotide and nucleic acid metabolic process	Genome maintenance and transcription
YDR268W	tryptophanyl-trna synthetase	GO:0006139	nucleobase, nucleoside, nucleotide and nucleic acid metabolic process	Genome maintenance and transcription
YDR298C	atp5p	GO:0006139	nucleobase, nucleoside, nucleotide and nucleic acid metabolic process	Genome maintenance and transcription
YDR322C-A	mitochondrial atp synthase	GO:0006139	nucleobase, nucleoside, nucleotide and nucleic acid metabolic process	Genome maintenance and transcription
YDR341C	arginyl-trna synthetase	GO:0006139	nucleobase, nucleoside, nucleotide and nucleic acid metabolic process	Genome maintenance and transcription
YEL031W	p-type atpase	GO:0006139	nucleobase, nucleoside, nucleotide and nucleic acid metabolic process	Genome maintenance and transcription
YER166W	aminophospholipid translocase	GO:0006139	nucleobase, nucleoside, nucleotide and nucleic acid metabolic process	Genome maintenance and transcription
YER170W	adenylate kinase 2	GO:0006139	nucleobase, nucleoside, nucleotide and nucleic acid metabolic process	Genome maintenance and transcription
YFL005W	gtp-binding protein sas1	GO:0006350	transcription	Genome maintenance and transcription
YFL036W	mitochondrial rna polymerase	GO:0006350	transcription	Genome maintenance and transcription
YFL038C	member ras oncogene family	GO:0006139	nucleobase, nucleoside, nucleotide and nucleic acid metabolic process	Genome maintenance and transcription
YGL008C	plasma membrane h+-atpase	GO:0006139	nucleobase, nucleoside, nucleotide and nucleic acid metabolic process	Genome maintenance and transcription
YGL073W	heat shock transcription factor	GO:0006350	transcription	Genome maintenance and transcription
YGR094W	valyl-trna synthetase	GO:0006139	nucleobase, nucleoside, nucleotide and nucleic acid metabolic process	Genome maintenance and transcription
YGR116W	transcription elongation factor	GO:0006350	transcription	Genome maintenance and transcription
YGR171C	methionyl-trna mitochondrial	GO:0006139	nucleobase, nucleoside, nucleotide and nucleic acid metabolic process	Genome maintenance and transcription
YGR222W	pet54p	GO:0006139	nucleobase, nucleoside, nucleotide and nucleic acid metabolic process	Genome maintenance and transcription
YHR091C	arginyl-trna synthetase	GO:0006139	nucleobase, nucleoside, nucleotide and nucleic acid metabolic process	Genome maintenance and transcription
YHR183W	6-phosphogluconate dehydrogenase	GO:0006139	nucleobase, nucleoside, nucleotide and nucleic acid metabolic process	Genome maintenance and transcription
YIL066C	a chain structures of yeast ribonucleotide reductase i	GO:0006259	DNA metabolic process	Genome maintenance and transcription
YIL078W	threonyl-trna synthetase	GO:0006139	nucleobase, nucleoside, nucleotide and nucleic acid metabolic process	Genome maintenance and transcription
YIR021W	cce1p	GO:0006139	nucleobase, nucleoside, nucleotide and nucleic acid metabolic process	Genome maintenance and transcription
YJL005W	adenylate cyclase	GO:0006139	nucleobase, nucleoside, nucleotide and nucleic acid metabolic process	Genome maintenance and transcription
YJL130C	bifunctional pyrimidine biosynthesis protein	GO:0006139	nucleobase, nucleoside, nucleotide and nucleic acid metabolic process	Genome maintenance and transcription
YJR121W	atp2p	GO:0006139	nucleobase, nucleoside, nucleotide and nucleic acid metabolic process	Genome maintenance and transcription
YJR144W	mitochondrial genome maintenance protein mgm101	GO:0006259	DNA metabolic process	Genome maintenance and transcription
YKL016C	atp synthase subunit d	GO:0006139	nucleobase, nucleoside, nucleotide and nucleic acid metabolic process	Genome maintenance and transcription
YKL028W	tfiie large subunit	GO:0006350	transcription	Genome maintenance and transcription
YKL194C	mst1p	GO:0006139	nucleobase, nucleoside, nucleotide and nucleic acid metabolic process	Genome maintenance and transcription
YKR064W	fungal specific transcription factor	GO:0006350	transcription	Genome maintenance and transcription
YKR094C	ubiquitin	GO:0006259	DNA metabolic process	Genome maintenance and transcription
YLL001W	dynamin-like gtpase	GO:0006139	nucleobase, nucleoside, nucleotide and nucleic acid metabolic process	Genome maintenance and transcription
YLR069C	translation elongation factor	GO:0006139	nucleobase, nucleoside, nucleotide and nucleic acid metabolic process	Genome maintenance and transcription
YLR106C	midasin	GO:0006139	nucleobase, nucleoside, nucleotide and nucleic acid metabolic process	Genome maintenance and transcription
YLR188W	abc multidrug transporter mdr2	GO:0006139	nucleobase, nucleoside, nucleotide and nucleic acid metabolic process	Genome maintenance and transcription
YLR270W	dcs1p	GO:0006139	nucleobase, nucleoside, nucleotide and nucleic acid metabolic process	Genome maintenance and transcription
YLR348C	mitochondrial dicarboxylate	GO:0006139	nucleobase, nucleoside, nucleotide and nucleic acid metabolic process	Genome maintenance and transcription
YLR382C	leucyl-trna synthetase	GO:0006139	nucleobase, nucleoside, nucleotide and nucleic acid metabolic process	Genome maintenance and transcription
YML010W	transcription initiation protein spt5	GO:0006139	nucleobase, nucleoside, nucleotide and nucleic acid metabolic process	Genome maintenance and transcription
YML010W	transcription initiation protein spt5	GO:0006350	transcription	Genome maintenance and transcription
YMR023C	mss1p	GO:0006139	nucleobase, nucleoside, nucleotide and nucleic acid metabolic process	Genome maintenance and transcription
YMR024W	54s ribosomal protein l3	GO:0006139	nucleobase, nucleoside, nucleotide and nucleic acid metabolic process	Genome maintenance and transcription
YMR167W	mlh1	GO:0006259	DNA metabolic process	Genome maintenance and transcription
YMR224C	double-strand break repair protein mus-23	GO:0006259	DNA metabolic process	Genome maintenance and transcription
YMR301C	transporter mitochondrial precursor	GO:0006139	nucleobase, nucleoside, nucleotide and nucleic acid metabolic process	Genome maintenance and transcription
YMR302C	potential mitochondrial maintenance protein	GO:0006139	nucleobase, nucleoside, nucleotide and nucleic acid metabolic process	Genome maintenance and transcription
YNL088W	dna topoisomerase ii	GO:0006259	DNA metabolic process	Genome maintenance and transcription
YNL088W	dna topoisomerase ii	GO:0006350	transcription	Genome maintenance and transcription
YNL102W	dna polymerase alpha catalytic subunit	GO:0006139	nucleobase, nucleoside, nucleotide and nucleic acid metabolic process	Genome maintenance and transcription
YNL112W	atp-dependent rna helicase dbp2	GO:0006139	nucleobase, nucleoside, nucleotide and nucleic acid metabolic process	Genome maintenance and transcription
YNR070W	protein snq2	GO:0006139	nucleobase, nucleoside, nucleotide and nucleic acid metabolic process	Genome maintenance and transcription
YOL023W	mitochondrial translation initiation	GO:0006139	nucleobase, nucleoside, nucleotide and nucleic acid metabolic process	Genome maintenance and transcription
YOL033W	mse1p	GO:0006139	nucleobase, nucleoside, nucleotide and nucleic acid metabolic process	Genome maintenance and transcription
YOR048C	-5	GO:0006139	nucleobase, nucleoside, nucleotide and nucleic acid metabolic process	Genome maintenance and transcription
YOR048C	-5	GO:0006350	transcription	Genome maintenance and transcription
YOR151C	dna-dependent rna polymerase ii	GO:0006350	transcription	Genome maintenance and transcription
YOR153W	pdr5p	GO:0006139	nucleobase, nucleoside, nucleotide and nucleic acid metabolic process	Genome maintenance and transcription
YOR187W	elongation factor mitochondrial precursor	GO:0006139	nucleobase, nucleoside, nucleotide and nucleic acid metabolic process	Genome maintenance and transcription
YOR211C	protein mitochondrial precursor	GO:0006139	nucleobase, nucleoside, nucleotide and nucleic acid metabolic process	Genome maintenance and transcription
YOR274W	trna isopentenyltransferase	GO:0006139	nucleobase, nucleoside, nucleotide and nucleic acid metabolic process	Genome maintenance and transcription
YOR330C	dna polymerase gamma	GO:0006259	DNA metabolic process	Genome maintenance and transcription
YOR334W	inner membrane magnesium transporter mitochondrial precursor	GO:0006139	nucleobase, nucleoside, nucleotide and nucleic acid metabolic process	Genome maintenance and transcription
YOR335C	alanyl-trna synthetase	GO:0006139	nucleobase, nucleoside, nucleotide and nucleic acid metabolic process	Genome maintenance and transcription
YPL036W	plasma membrane h+-atpase	GO:0006139	nucleobase, nucleoside, nucleotide and nucleic acid metabolic process	Genome maintenance and transcription
YPL040C	isoleucyl-trna synthetase	GO:0006139	nucleobase, nucleoside, nucleotide and nucleic acid metabolic process	Genome maintenance and transcription
YPL078C	atp4p	GO:0006139	nucleobase, nucleoside, nucleotide and nucleic acid metabolic process	Genome maintenance and transcription
YPL097W	tyrosyl-trna synthetase	GO:0006139	nucleobase, nucleoside, nucleotide and nucleic acid metabolic process	Genome maintenance and transcription
YPL104W	aspartyl-trna synthetase	GO:0006139	nucleobase, nucleoside, nucleotide and nucleic acid metabolic process	Genome maintenance and transcription
YPL217C	ribosome biogenesis protein bms1	GO:0006139	nucleobase, nucleoside, nucleotide and nucleic acid metabolic process	Genome maintenance and transcription
YPL226W	mrna export factor elf1	GO:0006139	nucleobase, nucleoside, nucleotide and nucleic acid metabolic process	Genome maintenance and transcription
YPL270W	atp-dependent permease mdl2	GO:0006139	nucleobase, nucleoside, nucleotide and nucleic acid metabolic process	Genome maintenance and transcription
YPR020W	mitochondrial f1f0-atp synthase g	GO:0006139	nucleobase, nucleoside, nucleotide and nucleic acid metabolic process	Genome maintenance and transcription
YPR047W	msf1p	GO:0006139	nucleobase, nucleoside, nucleotide and nucleic acid metabolic process	Genome maintenance and transcription
YBR003W	hexaprenyl pyrophosphate synthetase	GO:0006629	lipid metabolic process	Lipid metabolism
YBR026C	etr1p	GO:0006629	lipid metabolic process	Lipid metabolism
YKL182W	fatty acid synthetase beta subunit	GO:0006629	lipid metabolic process	Lipid metabolism
YKL192C	acyl carrier protein	GO:0006629	lipid metabolic process	Lipid metabolism
YML008C	sterol 24-c-methyltransferase	GO:0006629	lipid metabolic process	Lipid metabolism
YMR207C	acetyl- carboxylase	GO:0006629	lipid metabolic process	Lipid metabolism
YNL169C	phosphatidylserine decarboxylase	GO:0006629	lipid metabolic process	Lipid metabolism
YNR016C	acetyl- carboxylase	GO:0006629	lipid metabolic process	Lipid metabolism
YPL206C	glycerophosphoryl diester phosphodiesterase	GO:0006629	lipid metabolic process	Lipid metabolism
YPL231W	fatty acid synthase alpha subunit	GO:0006629	lipid metabolic process	Lipid metabolism
YAL035W	eukaryotic translation initiation factor 5b	GO:0009056	catabolic process	Other
YAL044C	glycine cleavage system h protein	GO:0009056	catabolic process	Other
YAL054C	acetyl-coenzyme a synthetase 1	GO:0008152	metabolic process	Other
YAL062W	nadp-specific glutamate dehydrogenase	GO:0008152	metabolic process	Other
YBL013W	methionyl-trna formyltransferase	GO:0008152	metabolic process	Other
YBL015W	acetyl- hydrolase	GO:0008152	metabolic process	Other
YBL016W	mitogen-activated protein kinase	GO:0007049	cell cycle	Other
YBL016W	mitogen-activated protein kinase	GO:0000003	reproduction	Other
YBL022C	atp-dependent protease la	GO:0009056	catabolic process	Other
YBL045C	cor1p	GO:0009056	catabolic process	Other
YBL057C	pth2p	GO:0007275	multicellular organismal development	Other
YBL064C	mitochondrial peroxiredoxin prx1	GO:0019725	cellular homeostasis	Other
YBL064C	mitochondrial peroxiredoxin prx1	GO:0050789	regulation of biological process	Other
YBL088C	potential phosphatidylinositol kinase	GO:0008150	biological_process	Other
YBL098W	bna4p	GO:0008152	metabolic process	Other
YBL099W	mitochondrial f1 atpase subunit	GO:0009058	biosynthetic process	Other
YBR003W	hexaprenyl pyrophosphate synthetase	GO:0009058	biosynthetic process	Other
YBR024W	sco2p	GO:0019725	cellular homeostasis	Other
YBR026C	etr1p	GO:0009058	biosynthetic process	Other
YBR026C	etr1p	GO:0008152	metabolic process	Other
YBR037C	sco1p	GO:0019725	cellular homeostasis	Other
YBR037C	sco1p	GO:0050789	regulation of biological process	Other
YBR039W	atp3p	GO:0009058	biosynthetic process	Other
YBR044C	chaperonin	GO:0000003	reproduction	Other
YBR084W	c-1-tetrahydrofolate synthase	GO:0009058	biosynthetic process	Other
YBR084W	c-1-tetrahydrofolate synthase	GO:0008152	metabolic process	Other
YBR136W	potential phosphatidylinositol kinase	GO:0008152	metabolic process	Other
YBR176W	3-methyl-2-oxobutanoate hydroxymethyltransferase	GO:0008152	metabolic process	Other
YBR221C	pdb1p	GO:0008152	metabolic process	Other
YBR221C	pdb1p	GO:0007275	multicellular organismal development	Other
YBR263W	serine hydroxymethyltransferase	GO:0008152	metabolic process	Other
YCL009C	acetolactate synthase small mitochondrial precursor	GO:0009058	biosynthetic process	Other
YCL057W	thimet oligopeptidase	GO:0009056	catabolic process	Other
YCR005C	citrate synthase	GO:0009056	catabolic process	Other
YCR028C-A	ssdna binding protein	GO:0009058	biosynthetic process	Other
YDL004W	atp synthase delta mitochondrial	GO:0009058	biosynthetic process	Other
YDL066W	isocitrate dehydrogenase	GO:0009056	catabolic process	Other
YDL066W	isocitrate dehydrogenase	GO:0008152	metabolic process	Other
YDL148C	nucleolar complex protein	GO:0008150	biological_process	Other
YDL168W	glutathione-dependent formaldehyde dehydrogenase	GO:0008152	metabolic process	Other
YDL171C	glutamate synthase	GO:0009058	biosynthetic process	Other
YDL171C	glutamate synthase	GO:0008152	metabolic process	Other
YDL174C	d-lactate dehydrogenase	GO:0008152	metabolic process	Other
YDL178W	d-lactate dehydrogenase mitochondrial precursor	GO:0008152	metabolic process	Other
YDL181W	protein	GO:0050789	regulation of biological process	Other
YDL182W	homocitrate mitochondrial precursor	GO:0008152	metabolic process	Other
YDL202W	50s ribosomal protein l10	GO:0008150	biological_process	Other
YDL215C	nad-specific glutamate dehydrogenase	GO:0009056	catabolic process	Other
YDL215C	nad-specific glutamate dehydrogenase	GO:0008152	metabolic process	Other
YDL230W	protein-tyrosine phosphatase 2	GO:0008152	metabolic process	Other
YDR011W	protein snq2	GO:0009056	catabolic process	Other
YDR019C	mitochondrial precursor	GO:0009056	catabolic process	Other
YDR035W	phospho-2-dehydro-3-deoxyheptonate aldolase	GO:0009058	biosynthetic process	Other
YDR039C	na+ atpase	GO:0009058	biosynthetic process	Other
YDR074W	#NAME?	GO:0009058	biosynthetic process	Other
YDR148C	dihydrolipoamide succinyltransferase	GO:0009056	catabolic process	Other
YDR194C	atp-dependent rna mitochondrial precursor	GO:0007275	multicellular organismal development	Other
YDR232W	5-aminolevulinate synthase	GO:0009058	biosynthetic process	Other
YDR234W	mitochondrial precursor	GO:0009058	biosynthetic process	Other
YDR298C	atp5p	GO:0009058	biosynthetic process	Other
YDR322C-A	mitochondrial atp synthase	GO:0009058	biosynthetic process	Other
YDR430C	mitochondrial presequence protease	GO:0009056	catabolic process	Other
YDR450W	40s ribosomal protein s18	GO:0007275	multicellular organismal development	Other
YDR513W	glutaredoxin	GO:0019725	cellular homeostasis	Other
YDR513W	glutaredoxin	GO:0050789	regulation of biological process	Other
YEL024W	mitochondrial ubiquinol-cytochrome c reductase	GO:0007275	multicellular organismal development	Other
YEL031W	p-type atpase	GO:0009058	biosynthetic process	Other
YEL031W	p-type atpase	GO:0009056	catabolic process	Other
YEL034W	eukaryotic translation initiation factor 5a	GO:0050789	regulation of biological process	Other
YEL047C	yel047c-like protein	GO:0008152	metabolic process	Other
YEL061C	potential microtubule motor complex protein kip1	GO:0008150	biological_process	Other
YER004W	fmp52p	GO:0008152	metabolic process	Other
YER014W	protoporphyrinogen oxidase	GO:0008152	metabolic process	Other
YER015W	potential long chain fatty acyl- synthetase	GO:0008152	metabolic process	Other
YER017C	with of the mitochondrial inner membrane m-aaa protease	GO:0009056	catabolic process	Other
YER069W	n-acetyl-gamma-glutamyl-phosphate reductase	GO:0009058	biosynthetic process	Other
YER069W	n-acetyl-gamma-glutamyl-phosphate reductase	GO:0008152	metabolic process	Other
YER073W	aldehyde dehydrogenase	GO:0008152	metabolic process	Other
YER086W	threonine deaminase	GO:0009058	biosynthetic process	Other
YER125W	rsp5p	GO:0009056	catabolic process	Other
YER153C	pet122p	GO:0050789	regulation of biological process	Other
YER154W	oxa1p	GO:0008152	metabolic process	Other
YER166W	aminophospholipid translocase	GO:0009058	biosynthetic process	Other
YER170W	adenylate kinase 2	GO:0009058	biosynthetic process	Other
YER178W	pyruvate dehydrogenase e1 component subunit alpha	GO:0009056	catabolic process	Other
YER178W	pyruvate dehydrogenase e1 component subunit alpha	GO:0008152	metabolic process	Other
YFL005W	gtp-binding protein sas1	GO:0050789	regulation of biological process	Other
YFL018C	dihydrolipoyl mitochondrial precursor	GO:0019725	cellular homeostasis	Other
YFL018C	dihydrolipoyl mitochondrial precursor	GO:0008152	metabolic process	Other
YFL018C	dihydrolipoyl mitochondrial precursor	GO:0050789	regulation of biological process	Other
YFL038C	member ras oncogene family	GO:0009056	catabolic process	Other
YFR015C	glycogen synthase	GO:0009058	biosynthetic process	Other
YFR019W	1-phosphatidylinositol-3-phosphate 5-kinase	GO:0008152	metabolic process	Other
YFR019W	1-phosphatidylinositol-3-phosphate 5-kinase	GO:0044238	primary metabolic process	Other
YGL008C	plasma membrane h+-atpase	GO:0009058	biosynthetic process	Other
YGL008C	plasma membrane h+-atpase	GO:0009056	catabolic process	Other
YGL011C	proteasome component c7-alpha	GO:0009056	catabolic process	Other
YGL073W	heat shock transcription factor	GO:0050789	regulation of biological process	Other
YGL125W	methylenetetrahydrofolate reductase 2	GO:0008152	metabolic process	Other
YGL240W	anaphase promoting complex subunit 10	GO:0007049	cell cycle	Other
YGL240W	anaphase promoting complex subunit 10	GO:0050789	regulation of biological process	Other
YGR012W	ygr012w-like protein	GO:0009058	biosynthetic process	Other
YGR029W	augmenter of liver regeneration	GO:0008152	metabolic process	Other
YGR116W	transcription elongation factor	GO:0050789	regulation of biological process	Other
YGR155W	cystathionine beta-synthase	GO:0009058	biosynthetic process	Other
YGR162W	tif4631p	GO:0008152	metabolic process	Other
YGR162W	tif4631p	GO:0044238	primary metabolic process	Other
YGR222W	pet54p	GO:0050789	regulation of biological process	Other
YGR231C	prohibitin-2	GO:0008150	biological_process	Other
YGR231C	prohibitin-2	GO:0009056	catabolic process	Other
YGR231C	prohibitin-2	GO:0050789	regulation of biological process	Other
YGR234W	nitric oxide dioxygenase	GO:0008152	metabolic process	Other
YGR244C	succinyl- ligase beta- mitochondrial precursor	GO:0008152	metabolic process	Other
YGR255C	coq6p	GO:0009058	biosynthetic process	Other
YGR255C	coq6p	GO:0008152	metabolic process	Other
YHR008C	superoxide mitochondrial precursor	GO:0008152	metabolic process	Other
YHR024C	mas2p	GO:0009056	catabolic process	Other
YHR037W	delta-1-pyrroline-5-carboxylate dehydrogenase	GO:0009058	biosynthetic process	Other
YHR037W	delta-1-pyrroline-5-carboxylate dehydrogenase	GO:0008152	metabolic process	Other
YHR042W	nadp-cytochrome p450 reductase	GO:0008152	metabolic process	Other
YHR076W	ptc7p	GO:0008152	metabolic process	Other
YHR171W	atg7p	GO:0008152	metabolic process	Other
YHR179W	old yellow enzyme	GO:0008152	metabolic process	Other
YHR183W	6-phosphogluconate dehydrogenase	GO:0009056	catabolic process	Other
YHR183W	6-phosphogluconate dehydrogenase	GO:0019748	secondary metabolic process	Other
YHR198C	yhr198c-like protein	GO:0009058	biosynthetic process	Other
YHR199C	yhr199c-like protein	GO:0009058	biosynthetic process	Other
YIL066C	a chain structures of yeast ribonucleotide reductase i	GO:0009058	biosynthetic process	Other
YIL066C	a chain structures of yeast ribonucleotide reductase i	GO:0008152	metabolic process	Other
YIL094C	homoisocitrate mitochondrial precursor	GO:0008152	metabolic process	Other
YIL124W	ayr1p	GO:0008152	metabolic process	Other
YIL125W	alpha-ketoglutarate dehydrogenase complex subunit	GO:0009056	catabolic process	Other
YIL125W	alpha-ketoglutarate dehydrogenase complex subunit	GO:0008152	metabolic process	Other
YIL134W	mitochondrial folate carrier protein	GO:0008150	biological_process	Other
YIL155C	glycerol-3-phosphate dehydrogenase	GO:0008152	metabolic process	Other
YJL005W	adenylate cyclase	GO:0009058	biosynthetic process	Other
YJL045W	yjl045w-like protein	GO:0009056	catabolic process	Other
YJL109C	nucleolar component of the small subunit processome containing the u3 snorna	GO:0008150	biological_process	Other
YJL109C	nucleolar component of the small subunit processome containing the u3 snorna	GO:0008152	metabolic process	Other
YJL130C	bifunctional pyrimidine biosynthesis protein	GO:0009058	biosynthetic process	Other
YJL200C	aconitate mitochondrial precursor	GO:0009056	catabolic process	Other
YJR010W	atp sulfurylase	GO:0009058	biosynthetic process	Other
YJR010W	atp sulfurylase	GO:0008152	metabolic process	Other
YJR016C	dihydroxy-acid dehydratase	GO:0009058	biosynthetic process	Other
YJR051W	yel047c-like protein	GO:0008152	metabolic process	Other
YJR073C	methylene-fatty-acyl-phospholipid synthase	GO:0008152	metabolic process	Other
YJR101W	rsm26p	GO:0008152	metabolic process	Other
YJR104C	superoxide dismutase	GO:0008152	metabolic process	Other
YJR121W	atp2p	GO:0009058	biosynthetic process	Other
YKL010C	potential ubiquitin-protein ligase	GO:0007275	multicellular organismal development	Other
YKL016C	atp synthase subunit d	GO:0009058	biosynthetic process	Other
YKL027W	ykl027w-like protein	GO:0008152	metabolic process	Other
YKL029C	mae1p	GO:0008152	metabolic process	Other
YKL040C	nfu1p	GO:0009058	biosynthetic process	Other
YKL085W	malate dehydrogenase	GO:0009056	catabolic process	Other
YKL085W	malate dehydrogenase	GO:0008152	metabolic process	Other
YKL106W	aspartate aminotransferase	GO:0008152	metabolic process	Other
YKL148C	succinate dehydrogenase	GO:0009056	catabolic process	Other
YKL157W	aminopeptidase 2	GO:0009056	catabolic process	Other
YKL182W	fatty acid synthetase beta subunit	GO:0009058	biosynthetic process	Other
YKL182W	fatty acid synthetase beta subunit	GO:0008152	metabolic process	Other
YKL192C	acyl carrier protein	GO:0009058	biosynthetic process	Other
YKL192C	acyl carrier protein	GO:0008152	metabolic process	Other
YKL203C	phosphatidylinositol 3-kinase tor2	GO:0008152	metabolic process	Other
YKR064W	fungal specific transcription factor	GO:0050789	regulation of biological process	Other
YLL001W	dynamin-like gtpase	GO:0009056	catabolic process	Other
YLL041C	succinate dehydrogenase iron-sulfur mitochondrial precursor	GO:0009056	catabolic process	Other
YLR038C	cytochrome c oxidase polypeptide vib	GO:0008152	metabolic process	Other
YLR069C	translation elongation factor	GO:0009056	catabolic process	Other
YLR089C	alanine transaminase	GO:0009058	biosynthetic process	Other
YLR106C	midasin	GO:0050789	regulation of biological process	Other
YLR142W	proline oxidase	GO:0009058	biosynthetic process	Other
YLR142W	proline oxidase	GO:0009056	catabolic process	Other
YLR142W	proline oxidase	GO:0008152	metabolic process	Other
YLR163C	mitochondrial processing peptidase beta subunit	GO:0009056	catabolic process	Other
YLR163C	mitochondrial processing peptidase beta subunit	GO:0007275	multicellular organismal development	Other
YLR188W	abc multidrug transporter mdr2	GO:0009056	catabolic process	Other
YLR188W	abc multidrug transporter mdr2	GO:0007275	multicellular organismal development	Other
YLR201C	coq9p	GO:0009058	biosynthetic process	Other
YLR239C	lip2p	GO:0009058	biosynthetic process	Other
YLR270W	dcs1p	GO:0009056	catabolic process	Other
YLR291C	translation regulator gcd7	GO:0008152	metabolic process	Other
YLR304C	aconitate mitochondrial precursor	GO:0009056	catabolic process	Other
YLR305C	phosphatidylinositol 4-kinase	GO:0008150	biological_process	Other
YLR342W	beta- -glucan synthase catalytic subunit	GO:0009058	biosynthetic process	Other
YLR351C	nitrilase family protein	GO:0008152	metabolic process	Other
YLR355C	ketol-acid reductoisomerase	GO:0009058	biosynthetic process	Other
YLR355C	ketol-acid reductoisomerase	GO:0008152	metabolic process	Other
YLR380W	csr1p	GO:0008150	biological_process	Other
YLR383W	dna repair protein	GO:0008150	biological_process	Other
YML008C	sterol 24-c-methyltransferase	GO:0009058	biosynthetic process	Other
YML008C	sterol 24-c-methyltransferase	GO:0008152	metabolic process	Other
YML010W	transcription initiation protein spt5	GO:0050789	regulation of biological process	Other
YML054C	mitochondrial cytochrome	GO:0008152	metabolic process	Other
YML086C	d-arabinono- -lactone oxidase	GO:0009058	biosynthetic process	Other
YML086C	d-arabinono- -lactone oxidase	GO:0008152	metabolic process	Other
YML110C	ubiquinone biosynthesis methyltransferase coq5	GO:0008152	metabolic process	Other
YML120C	potential mitochondrial nonproton-pumping nadh dehydrogenase	GO:0008152	metabolic process	Other
YMR062C	arginine biosynthesis bifunctional protein	GO:0009058	biosynthetic process	Other
YMR083W	adh3p	GO:0008152	metabolic process	Other
YMR089C	mitochondrial respiratory chain complexes assembly protein rca1	GO:0009056	catabolic process	Other
YMR108W	acetolactate synthase	GO:0009058	biosynthetic process	Other
YMR110C	aldehyde dehydrogenase	GO:0008152	metabolic process	Other
YMR145C	nde1p	GO:0008152	metabolic process	Other
YMR150C	mitochondrial inner membrane protease subunit 1	GO:0009056	catabolic process	Other
YMR152W	yim1p	GO:0008152	metabolic process	Other
YMR167W	mlh1	GO:0008150	biological_process	Other
YMR167W	mlh1	GO:0007049	cell cycle	Other
YMR189W	glycine dehydrogenase	GO:0008152	metabolic process	Other
YMR203W	mitochondrial import receptor subunit tom40	GO:0050789	regulation of biological process	Other
YMR207C	acetyl- carboxylase	GO:0009058	biosynthetic process	Other
YMR301C	transporter mitochondrial precursor	GO:0009056	catabolic process	Other
YMR306W	beta- -glucan synthase catalytic subunit	GO:0009058	biosynthetic process	Other
YNL009W	nadp-dependent isocitrate dehydrogenase	GO:0009056	catabolic process	Other
YNL009W	nadp-dependent isocitrate dehydrogenase	GO:0008152	metabolic process	Other
YNL037C	isocitrate dehydrogenase	GO:0009056	catabolic process	Other
YNL055C	outer mitochondrial membrane protein porin	GO:0050789	regulation of biological process	Other
YNL071W	lat1p	GO:0008152	metabolic process	Other
YNL088W	dna topoisomerase ii	GO:0050789	regulation of biological process	Other
YNL104C	2-isopropylmalate synthase	GO:0009058	biosynthetic process	Other
YNL112W	atp-dependent rna helicase dbp2	GO:0009056	catabolic process	Other
YNL168C	ynl168c-like protein	GO:0008152	metabolic process	Other
YNL169C	phosphatidylserine decarboxylase	GO:0009058	biosynthetic process	Other
YNL239W	bleomycin hydrolase	GO:0009056	catabolic process	Other
YNL256W	folic acid synthesis protein	GO:0009058	biosynthetic process	Other
YNL274C	potential d-isomer specific 2-hydroxyacid dehydrogenase	GO:0008152	metabolic process	Other
YNR001C	citrate synthase	GO:0009056	catabolic process	Other
YNR016C	acetyl- carboxylase	GO:0009058	biosynthetic process	Other
YNR045W	pet494p	GO:0050789	regulation of biological process	Other
YNR070W	protein snq2	GO:0009056	catabolic process	Other
YOL023W	mitochondrial translation initiation	GO:0009056	catabolic process	Other
YOL059W	glycerol-3-phosphate dehydrogenase	GO:0009056	catabolic process	Other
YOL059W	glycerol-3-phosphate dehydrogenase	GO:0008152	metabolic process	Other
YOL096C	#NAME?	GO:0008152	metabolic process	Other
YOL140W	acetylornithine aminotransferase	GO:0009058	biosynthetic process	Other
YOR037W	cyc2p	GO:0008152	metabolic process	Other
YOR090C	protein phophatase 2c family protein	GO:0008152	metabolic process	Other
YOR125C	cat5p	GO:0009058	biosynthetic process	Other
YOR125C	cat5p	GO:0008152	metabolic process	Other
YOR136W	isocitrate dehydrogenase subunit mitochondrial precursor	GO:0009056	catabolic process	Other
YOR142W	succinyl- ligase subunit alpha	GO:0008152	metabolic process	Other
YOR153W	pdr5p	GO:0009056	catabolic process	Other
YOR176W	mitochondrial precursor	GO:0009058	biosynthetic process	Other
YOR187W	elongation factor mitochondrial precursor	GO:0009056	catabolic process	Other
YOR196C	lipoic acid mitochondrial precursor	GO:0009058	biosynthetic process	Other
YOR211C	protein mitochondrial precursor	GO:0009056	catabolic process	Other
YOR317W	faa1p	GO:0008152	metabolic process	Other
YOR330C	dna polymerase gamma	GO:0009058	biosynthetic process	Other
YOR356W	yor356w-like protein	GO:0008152	metabolic process	Other
YOR374W	aldehyde dehydrogenase	GO:0008152	metabolic process	Other
YOR386W	deoxyribodipyrimidine photo-lyase	GO:0008150	biological_process	Other
YPL036W	plasma membrane h+-atpase	GO:0009058	biosynthetic process	Other
YPL036W	plasma membrane h+-atpase	GO:0009056	catabolic process	Other
YPL059W	monothiol glutaredoxin- mitochondrial precursor	GO:0019725	cellular homeostasis	Other
YPL059W	monothiol glutaredoxin- mitochondrial precursor	GO:0050789	regulation of biological process	Other
YPL061W	aldehyde dehydrogenase	GO:0008152	metabolic process	Other
YPL078C	atp4p	GO:0009058	biosynthetic process	Other
YPL091W	glutathione reductase	GO:0019725	cellular homeostasis	Other
YPL091W	glutathione reductase	GO:0008152	metabolic process	Other
YPL091W	glutathione reductase	GO:0050789	regulation of biological process	Other
YPL154C	aspartic endopeptidase pep2	GO:0009056	catabolic process	Other
YPL154C	aspartic endopeptidase pep2	GO:0044403	symbiosis, encompassing mutualism through parasitism	Other
YPL155C	kinesin family protein	GO:0008150	biological_process	Other
YPL172C	protoheme ix mitochondrial precursor	GO:0009058	biosynthetic process	Other
YPL217C	ribosome biogenesis protein bms1	GO:0008150	biological_process	Other
YPL217C	ribosome biogenesis protein bms1	GO:0009056	catabolic process	Other
YPL226W	mrna export factor elf1	GO:0009056	catabolic process	Other
YPL231W	fatty acid synthase alpha subunit	GO:0009058	biosynthetic process	Other
YPL231W	fatty acid synthase alpha subunit	GO:0008152	metabolic process	Other
YPL262W	fumarate mitochondrial precursor	GO:0009056	catabolic process	Other
YPL262W	fumarate mitochondrial precursor	GO:0008152	metabolic process	Other
YPL270W	atp-dependent permease mdl2	GO:0009056	catabolic process	Other
YPL270W	atp-dependent permease mdl2	GO:0007275	multicellular organismal development	Other
YPR001W	cit3p	GO:0009056	catabolic process	Other
YPR002W	2-methylcitrate dehydratase	GO:0009056	catabolic process	Other
YPR004C	ypr004c-like protein	GO:0007275	multicellular organismal development	Other
YPR006C	mitochondrial 2-methylisocitrate lyase	GO:0008152	metabolic process	Other
YPR020W	mitochondrial f1f0-atp synthase g	GO:0009058	biosynthetic process	Other
YPR024W	intermembrane space aaa protease iap-1	GO:0009056	catabolic process	Other
YPR025C	ccl1p	GO:0008150	biological_process	Other
YPR097W	px domain-containing protein	GO:0008150	biological_process	Other
YPR140W	taz1p	GO:0008152	metabolic process	Other
YPR183W	dolichol-phosphate mannosyltransferase	GO:0009058	biosynthetic process	Other
YPR183W	dolichol-phosphate mannosyltransferase	GO:0044238	primary metabolic process	Other
YPR184W	glycogen debranching enzyme	GO:0009058	biosynthetic process	Other
YPR191W	qcr2p	GO:0009056	catabolic process	Other
YBL022C	atp-dependent protease la	GO:0019538	protein metabolic process	Protein metabolism
YBL038W	mrpl16p	GO:0006412	translation	Protein metabolism
YBL045C	cor1p	GO:0019538	protein metabolic process	Protein metabolism
YBL057C	pth2p	GO:0006412	translation	Protein metabolism
YBL080C	aspartyl glutamyl-trna amidotransferase subunit b	GO:0006412	translation	Protein metabolism
YBL090W	mrp21p	GO:0006412	translation	Protein metabolism
YBR044C	chaperonin	GO:0019538	protein metabolic process	Protein metabolism
YBR121C	glycyl-trna synthetase	GO:0006412	translation	Protein metabolism
YBR146W	37s ribosomal protein s9	GO:0006412	translation	Protein metabolism
YBR227C	atp-dependent clp protease	GO:0019538	protein metabolic process	Protein metabolism
YBR251W	37s ribosomal protein s5	GO:0006412	translation	Protein metabolism
YCL057W	thimet oligopeptidase	GO:0019538	protein metabolic process	Protein metabolism
YCR003W	likely mitochondrial ribosomal protein l32	GO:0006412	translation	Protein metabolism
YCR024C	asparaginyl-trna synthetase	GO:0006412	translation	Protein metabolism
YCR046C	mitochondrial ribosomal protein	GO:0006412	translation	Protein metabolism
YDR041W	30s ribosomal protein s10	GO:0006412	translation	Protein metabolism
YDR116C	50s ribosomal subunit protein l1	GO:0006412	translation	Protein metabolism
YDR237W	50s ribosomal subunit	GO:0006412	translation	Protein metabolism
YDR268W	tryptophanyl-trna synthetase	GO:0006412	translation	Protein metabolism
YDR337W	mrps28p	GO:0006412	translation	Protein metabolism
YDR341C	arginyl-trna synthetase	GO:0006412	translation	Protein metabolism
YDR430C	mitochondrial presequence protease	GO:0019538	protein metabolic process	Protein metabolism
YDR450W	40s ribosomal protein s18	GO:0006412	translation	Protein metabolism
YEL030W	heat shock protein mitochondrial precursor	GO:0019538	protein metabolic process	Protein metabolism
YEL034W	eukaryotic translation initiation factor 5a	GO:0006412	translation	Protein metabolism
YER017C	with of the mitochondrial inner membrane m-aaa protease	GO:0019538	protein metabolic process	Protein metabolism
YER050C	rsm18p	GO:0006412	translation	Protein metabolism
YER074W	40s ribosomal protein s24	GO:0006412	translation	Protein metabolism
YER125W	rsp5p	GO:0019538	protein metabolic process	Protein metabolism
YER153C	pet122p	GO:0006412	translation	Protein metabolism
YGL011C	proteasome component c7-alpha	GO:0019538	protein metabolic process	Protein metabolism
YGL143C	peptide chain release factor 1	GO:0006412	translation	Protein metabolism
YGR094W	valyl-trna synthetase	GO:0006412	translation	Protein metabolism
YGR171C	methionyl-trna mitochondrial	GO:0006412	translation	Protein metabolism
YGR220C	50s ribosomal protein l3	GO:0006412	translation	Protein metabolism
YGR222W	pet54p	GO:0006412	translation	Protein metabolism
YGR231C	prohibitin-2	GO:0019538	protein metabolic process	Protein metabolism
YHR024C	mas2p	GO:0019538	protein metabolic process	Protein metabolism
YHR038W	ribosome recycling factor	GO:0006412	translation	Protein metabolism
YHR091C	arginyl-trna synthetase	GO:0006412	translation	Protein metabolism
YHR147C	60s ribosomal protein	GO:0006412	translation	Protein metabolism
YIL078W	threonyl-trna synthetase	GO:0006412	translation	Protein metabolism
YJL096W	mrpl49p	GO:0006412	translation	Protein metabolism
YJL102W	elongation factor g	GO:0006412	translation	Protein metabolism
YJR045C	heat shock protein mitochondrial precursor	GO:0019538	protein metabolic process	Protein metabolism
YJR113C	30s ribosomal protein s7	GO:0006412	translation	Protein metabolism
YKL003C	37s ribosomal protein mrp17	GO:0006412	translation	Protein metabolism
YKL157W	aminopeptidase 2	GO:0019538	protein metabolic process	Protein metabolism
YKL194C	mst1p	GO:0006412	translation	Protein metabolism
YKR094C	ubiquitin	GO:0006412	translation	Protein metabolism
YLR069C	translation elongation factor	GO:0006412	translation	Protein metabolism
YLR163C	mitochondrial processing peptidase beta subunit	GO:0019538	protein metabolic process	Protein metabolism
YLR259C	heat shock protein mitochondrial precursor	GO:0019538	protein metabolic process	Protein metabolism
YLR348C	mitochondrial dicarboxylate	GO:0006412	translation	Protein metabolism
YLR382C	leucyl-trna synthetase	GO:0006412	translation	Protein metabolism
YML010W	transcription initiation protein spt5	GO:0006412	translation	Protein metabolism
YML025C	50s ribosomal protein l4	GO:0006412	translation	Protein metabolism
YML078W	cpr1p	GO:0019538	protein metabolic process	Protein metabolism
YMR089C	mitochondrial respiratory chain complexes assembly protein rca1	GO:0019538	protein metabolic process	Protein metabolism
YMR150C	mitochondrial inner membrane protease subunit 1	GO:0019538	protein metabolic process	Protein metabolism
YMR158W	mrps8p	GO:0006412	translation	Protein metabolism
YMR186W	heat shock protein 90	GO:0019538	protein metabolic process	Protein metabolism
YMR188C	30s ribosomal protein s17	GO:0006412	translation	Protein metabolism
YMR193W	50s ribosomal protein l24	GO:0006412	translation	Protein metabolism
YMR286W	50s ribosomal protein	GO:0006412	translation	Protein metabolism
YNL073W	msk1p	GO:0006412	translation	Protein metabolism
YNL185C	mitochondrial ribosomal protein	GO:0006412	translation	Protein metabolism
YNL239W	bleomycin hydrolase	GO:0019538	protein metabolic process	Protein metabolism
YNR037C	mitochondrial ribosomal protein s19	GO:0006412	translation	Protein metabolism
YNR045W	pet494p	GO:0006412	translation	Protein metabolism
YOL023W	mitochondrial translation initiation	GO:0006412	translation	Protein metabolism
YOL033W	mse1p	GO:0006412	translation	Protein metabolism
YOR020C	hsp10p	GO:0019538	protein metabolic process	Protein metabolism
YOR125C	cat5p	GO:0019538	protein metabolic process	Protein metabolism
YOR150W	50s ribosomal protein l13	GO:0006412	translation	Protein metabolism
YOR187W	elongation factor mitochondrial precursor	GO:0006412	translation	Protein metabolism
YOR215C	yqey domain protein	GO:0006412	translation	Protein metabolism
YOR232W	mge1p	GO:0019538	protein metabolic process	Protein metabolism
YOR335C	alanyl-trna synthetase	GO:0006412	translation	Protein metabolism
YPL013C	37s ribosomal protein s16	GO:0006412	translation	Protein metabolism
YPL040C	isoleucyl-trna synthetase	GO:0006412	translation	Protein metabolism
YPL097W	tyrosyl-trna synthetase	GO:0006412	translation	Protein metabolism
YPL104W	aspartyl-trna synthetase	GO:0006412	translation	Protein metabolism
YPL154C	aspartic endopeptidase pep2	GO:0019538	protein metabolic process	Protein metabolism
YPR024W	intermembrane space aaa protease iap-1	GO:0019538	protein metabolic process	Protein metabolism
YPR047W	msf1p	GO:0006412	translation	Protein metabolism
YPR166C	mitochondrial 40s ribosomal protein mrp2	GO:0006412	translation	Protein metabolism
YPR191W	qcr2p	GO:0019538	protein metabolic process	Protein metabolism
YBL016W	mitogen-activated protein kinase	GO:0006464	protein modification process	Protein transport and folding
YBR091C	mitochondrial import inner membrane translocase subunit tim10	GO:0015031	protein transport	Protein transport and folding
YDL217C	mitochondrial import inner membrane translocase subunit tim22	GO:0015031	protein transport	Protein transport and folding
YDR477W	carbon catabolite derepressing protein kinase	GO:0006464	protein modification process	Protein transport and folding
YEL034W	eukaryotic translation initiation factor 5a	GO:0006464	protein modification process	Protein transport and folding
YER125W	rsp5p	GO:0006464	protein modification process	Protein transport and folding
YER125W	rsp5p	GO:0015031	protein transport	Protein transport and folding
YFL005W	gtp-binding protein sas1	GO:0015031	protein transport	Protein transport and folding
YFL038C	member ras oncogene family	GO:0015031	protein transport	Protein transport and folding
YGL240W	anaphase promoting complex subunit 10	GO:0006464	protein modification process	Protein transport and folding
YGR033C	tim21p	GO:0015031	protein transport	Protein transport and folding
YGR082W	mitochondrial import receptor subunit tom-20	GO:0015031	protein transport	Protein transport and folding
YGR181W	mitochondrial import inner membrane translocase subunit tim13	GO:0015031	protein transport	Protein transport and folding
YIL022W	mitochondrial inner membrane translocase subunit	GO:0015031	protein transport	Protein transport and folding
YJL143W	mitochondrial import inner membrane translocase subunit tim17	GO:0015031	protein transport	Protein transport and folding
YKL195W	potential mitochondrial protein	GO:0015031	protein transport	Protein transport and folding
YKR065C	pam17p	GO:0015031	protein transport	Protein transport and folding
YLR008C	mitochondrial import inner membrane translocase subunit tim14	GO:0015031	protein transport	Protein transport and folding
YLR239C	lip2p	GO:0006464	protein modification process	Protein transport and folding
YNL070W	tom complex component	GO:0015031	protein transport	Protein transport and folding
YNL310C	dnl zinc finger domain-containing protein	GO:0015031	protein transport	Protein transport and folding
YNR017W	mitochondrial import inner membrane translocase subunit tim23	GO:0015031	protein transport	Protein transport and folding
YOL045W	serine threonine protein kinase	GO:0006464	protein modification process	Protein transport and folding
YOL071W	emi5p	GO:0006464	protein modification process	Protein transport and folding
YOR089C	likely rab family gtp-binding protein	GO:0015031	protein transport	Protein transport and folding
YOR232W	mge1p	GO:0015031	protein transport	Protein transport and folding
YPL063W	tim50p	GO:0015031	protein transport	Protein transport and folding
YPR054W	smk1p	GO:0006464	protein modification process	Protein transport and folding
YBR136W	potential phosphatidylinositol kinase	GO:0006950	response to stress	Response to stimulus
YDR258C	heat shock protein 78	GO:0006950	response to stress	Response to stimulus
YEL030W	heat shock protein mitochondrial precursor	GO:0006950	response to stress	Response to stimulus
YGL073W	heat shock transcription factor	GO:0006950	response to stress	Response to stimulus
YJR045C	heat shock protein mitochondrial precursor	GO:0006950	response to stress	Response to stimulus
YJR104C	superoxide dismutase	GO:0006950	response to stress	Response to stimulus
YJR144W	mitochondrial genome maintenance protein mgm101	GO:0006950	response to stress	Response to stimulus
YKR094C	ubiquitin	GO:0006950	response to stress	Response to stimulus
YLR259C	heat shock protein mitochondrial precursor	GO:0006950	response to stress	Response to stimulus
YMR167W	mlh1	GO:0006950	response to stress	Response to stimulus
YMR186W	heat shock protein 90	GO:0006950	response to stress	Response to stimulus
YOR020C	hsp10p	GO:0006950	response to stress	Response to stimulus
YBL016W	mitogen-activated protein kinase	GO:0007165	signal transduction	Signalling
YER020W	gpa2p	GO:0007165	signal transduction	Signalling
YER155C	rho gtpase activator	GO:0007165	signal transduction	Signalling
YFL005W	gtp-binding protein sas1	GO:0007165	signal transduction	Signalling
YFL038C	member ras oncogene family	GO:0007165	signal transduction	Signalling
YJL005W	adenylate cyclase	GO:0007165	signal transduction	Signalling
YOL045W	serine threonine protein kinase	GO:0007165	signal transduction	Signalling
YOR089C	likely rab family gtp-binding protein	GO:0007165	signal transduction	Signalling
YPR165W	protein rho1	GO:0007165	signal transduction	Signalling
YBL030C	carrier protein	GO:0006810	transport	Transport of metabolites
YBL099W	mitochondrial f1 atpase subunit	GO:0006811	ion transport	Transport of metabolites
YBR037C	sco1p	GO:0006811	ion transport	Transport of metabolites
YBR039W	atp3p	GO:0006811	ion transport	Transport of metabolites
YBR054W	yro2p	GO:0006811	ion transport	Transport of metabolites
YBR085W	carrier protein	GO:0006810	transport	Transport of metabolites
YBR091C	mitochondrial import inner membrane translocase subunit tim10	GO:0006810	transport	Transport of metabolites
YBR104W	carrier protein mitochondrial precursor	GO:0006810	transport	Transport of metabolites
YBR291C	mitochondrial tricarboxylate transporter	GO:0006810	transport	Transport of metabolites
YDL004W	atp synthase delta mitochondrial	GO:0006811	ion transport	Transport of metabolites
YDL198C	ggc1p	GO:0006810	transport	Transport of metabolites
YDL217C	mitochondrial import inner membrane translocase subunit tim22	GO:0006810	transport	Transport of metabolites
YDR011W	protein snq2	GO:0006810	transport	Transport of metabolites
YDR039C	na+ atpase	GO:0006811	ion transport	Transport of metabolites
YDR046C	bap2p	GO:0006810	transport	Transport of metabolites
YDR298C	atp5p	GO:0006811	ion transport	Transport of metabolites
YDR322C-A	mitochondrial atp synthase	GO:0006811	ion transport	Transport of metabolites
YDR342C	hexose transporter	GO:0006810	transport	Transport of metabolites
YDR343C	hexose transporter	GO:0006810	transport	Transport of metabolites
YDR508C	agp1p	GO:0006810	transport	Transport of metabolites
YDR529C	ubiquinol-cytochrome c reductase complex 14 kda protein	GO:0006810	transport	Transport of metabolites
YEL024W	mitochondrial ubiquinol-cytochrome c reductase	GO:0006810	transport	Transport of metabolites
YEL031W	p-type atpase	GO:0006811	ion transport	Transport of metabolites
YEL063C	lyp1p	GO:0006810	transport	Transport of metabolites
YER053C	mitochondrial phosphate carrier protein 2	GO:0006810	transport	Transport of metabolites
YER166W	aminophospholipid translocase	GO:0006810	transport	Transport of metabolites
YFL005W	gtp-binding protein sas1	GO:0006810	transport	Transport of metabolites
YFL011W	hxt2p	GO:0006810	transport	Transport of metabolites
YFL038C	member ras oncogene family	GO:0006810	transport	Transport of metabolites
YGL008C	plasma membrane h+-atpase	GO:0006811	ion transport	Transport of metabolites
YGL104C	ybr241c-like protein	GO:0006810	transport	Transport of metabolites
YGL225W	golgi gdp-mannose transporter	GO:0006810	transport	Transport of metabolites
YGR033C	tim21p	GO:0006810	transport	Transport of metabolites
YGR181W	mitochondrial import inner membrane translocase subunit tim13	GO:0006810	transport	Transport of metabolites
YGR183C	uqcrx qcr9 like ubiquinol-cytochrome c reductase family protein	GO:0006810	transport	Transport of metabolites
YGR234W	nitric oxide dioxygenase	GO:0006810	transport	Transport of metabolites
YGR260W	mfs nicotinic acid transporter tna1	GO:0006810	transport	Transport of metabolites
YHR050W	smf2p	GO:0006810	transport	Transport of metabolites
YHR171W	atg7p	GO:0006810	transport	Transport of metabolites
YIL114C	outer mitochondrial membrane protein porin	GO:0006810	transport	Transport of metabolites
YIL134W	mitochondrial folate carrier protein	GO:0006810	transport	Transport of metabolites
YJL054W	mitochondrial import inner membrane translocase subunit tim54	GO:0006810	transport	Transport of metabolites
YJL094C	k(+) h(+) antiporter 1	GO:0006810	transport	Transport of metabolites
YJL104W	mitochondrial import inner membrane translocase subunit tim-16	GO:0006810	transport	Transport of metabolites
YJL166W	cytochrome b-c1 complex subunit 8	GO:0006810	transport	Transport of metabolites
YJR048W	cyc1p	GO:0006810	transport	Transport of metabolites
YJR077C	mitochondrial phosphate carrier protein	GO:0006810	transport	Transport of metabolites
YJR095W	succinate:fumarate antiporter	GO:0006810	transport	Transport of metabolites
YJR121W	atp2p	GO:0006811	ion transport	Transport of metabolites
YKL016C	atp synthase subunit d	GO:0006811	ion transport	Transport of metabolites
YKL120W	mitochondrial oxaloacetate transport protein	GO:0006810	transport	Transport of metabolites
YKL195W	potential mitochondrial protein	GO:0006810	transport	Transport of metabolites
YKL196C	ykt6p	GO:0006810	transport	Transport of metabolites
YKR052C	mrs4p	GO:0006810	transport	Transport of metabolites
YKR065C	pam17p	GO:0006810	transport	Transport of metabolites
YLL009C	cytochrome c oxidase copper chaperone	GO:0006811	ion transport	Transport of metabolites
YLL041C	succinate dehydrogenase iron-sulfur mitochondrial precursor	GO:0006810	transport	Transport of metabolites
YLR008C	mitochondrial import inner membrane translocase subunit tim14	GO:0006810	transport	Transport of metabolites
YLR188W	abc multidrug transporter mdr2	GO:0006810	transport	Transport of metabolites
YLR348C	mitochondrial dicarboxylate	GO:0006811	ion transport	Transport of metabolites
YLR348C	mitochondrial dicarboxylate	GO:0006810	transport	Transport of metabolites
YMR056C	aac1p	GO:0006810	transport	Transport of metabolites
YMR177W	mmt1p	GO:0006810	transport	Transport of metabolites
YMR192W	gtpase-activating protein	GO:0006810	transport	Transport of metabolites
YMR203W	mitochondrial import receptor subunit tom40	GO:0006811	ion transport	Transport of metabolites
YMR203W	mitochondrial import receptor subunit tom40	GO:0006810	transport	Transport of metabolites
YMR241W	mitochondrial dna replication protein	GO:0006810	transport	Transport of metabolites
YMR301C	transporter mitochondrial precursor	GO:0006811	ion transport	Transport of metabolites
YMR301C	transporter mitochondrial precursor	GO:0006810	transport	Transport of metabolites
YNL003C	pet8p	GO:0006810	transport	Transport of metabolites
YNL055C	outer mitochondrial membrane protein porin	GO:0006811	ion transport	Transport of metabolites
YNL055C	outer mitochondrial membrane protein porin	GO:0006810	transport	Transport of metabolites
YNL083W	sal1p	GO:0006810	transport	Transport of metabolites
YNL100W	ynl100w-like protein	GO:0006811	ion transport	Transport of metabolites
YNL268W	lyp1p	GO:0006810	transport	Transport of metabolites
YNL318C	hexose transporter	GO:0006810	transport	Transport of metabolites
YNR055C	potential ion transporter	GO:0006810	transport	Transport of metabolites
YNR070W	protein snq2	GO:0006810	transport	Transport of metabolites
YOR065W	cytochrome c1	GO:0006810	transport	Transport of metabolites
YOR100C	mitochondrial carnitine carrier	GO:0006810	transport	Transport of metabolites
YOR153W	pdr5p	GO:0006810	transport	Transport of metabolites
YOR222W	odc1p	GO:0006810	transport	Transport of metabolites
YOR316C	zrc1p	GO:0006810	transport	Transport of metabolites
YOR334W	inner membrane magnesium transporter mitochondrial precursor	GO:0006811	ion transport	Transport of metabolites
YPL036W	plasma membrane h+-atpase	GO:0006811	ion transport	Transport of metabolites
YPL063W	tim50p	GO:0006810	transport	Transport of metabolites
YPL078C	atp4p	GO:0006811	ion transport	Transport of metabolites
YPL134C	odc1p	GO:0006810	transport	Transport of metabolites
YPL270W	atp-dependent permease mdl2	GO:0006810	transport	Transport of metabolites
YPR020W	mitochondrial f1f0-atp synthase g	GO:0006811	ion transport	Transport of metabolites
YPR021C	mitochondrial carrier	GO:0006810	transport	Transport of metabolites

## Sheet: 5C
Gene ID	Annotation (NR)	GO:ID	Biological process GO	GO categories
Neurospora crassa
1. Mitochondrial proteome of N. crassa with biological process GO (536 genes)										Categories	Final proteome	(%)
NCU00114T0	30s ribosomal protein s10	GO:0006519	cellular amino acid and derivative metabolic process	Amino acids metabolism						Amino acids metabolism	54	10.0746
NCU00405T0	glycyl-trna synthetase	GO:0006519	cellular amino acid and derivative metabolic process	Amino acids metabolism						Carbohydrate metabolism	24	4.47761
NCU00536T0	homoserine o-acetyltransferase	GO:0006519	cellular amino acid and derivative metabolic process	Amino acids metabolism						Cell organization	27	5.03731
NCU00567T0	acetylglutamate kinase	GO:0006519	cellular amino acid and derivative metabolic process	Amino acids metabolism						Energy metabolism	69	12.8731
NCU00920T0	isoleucyl-trna synthetase	GO:0006519	cellular amino acid and derivative metabolic process	Amino acids metabolism						Genome maintenance and transcrioption	82	15.2985
NCU01512T0	phenylalanyl-trna synthetase alpha subunit	GO:0006519	cellular amino acid and derivative metabolic process	Amino acids metabolism						Lipids metabolim	20	3.73134
NCU01666T0	acetolactate synthase small subunit	GO:0006519	cellular amino acid and derivative metabolic process	Amino acids metabolism						Protein metabolism	105	19.5896
NCU01667T0	ornithine carbamoyltransferase	GO:0006519	cellular amino acid and derivative metabolic process	Amino acids metabolism						Protein transport and folding	46	8.58209
NCU01965T0	valyl-trna synthetase	GO:0006519	cellular amino acid and derivative metabolic process	Amino acids metabolism						Response to stimulus	23	4.29104
NCU02010T0	2-isopropylmalate synthase	GO:0006519	cellular amino acid and derivative metabolic process	Amino acids metabolism						Signalling	18	3.35821
NCU02274T0	serine hydroxymethyltransferase	GO:0006519	cellular amino acid and derivative metabolic process	Amino acids metabolism						Transport of metabolites	112	20.8955
NCU02475T0	glycine dehydrogenase	GO:0006519	cellular amino acid and derivative metabolic process	Amino acids metabolism						Other	160	29.8507
NCU02566T0	alanyl-trna synthetase	GO:0006519	cellular amino acid and derivative metabolic process	Amino acids metabolism						Total GO	536
NCU03030T0	tyrosyl-trna synthetase	GO:0006519	cellular amino acid and derivative metabolic process	Amino acids metabolism
NCU03076T0	delta-1-pyrroline-5-carboxylate dehydrogenase	GO:0006519	cellular amino acid and derivative metabolic process	Amino acids metabolism
NCU03129T0	threonyl-trna synthetase	GO:0006519	cellular amino acid and derivative metabolic process	Amino acids metabolism
NCU03339T0	glutathione reductase	GO:0006519	cellular amino acid and derivative metabolic process	Amino acids metabolism
NCU03608T0	ketol-acid reductoisomerase	GO:0006519	cellular amino acid and derivative metabolic process	Amino acids metabolism
NCU03759T0	methionyl-trna synthetase	GO:0006519	cellular amino acid and derivative metabolic process	Amino acids metabolism
NCU03788T0	cysteine synthase b	GO:0006519	cellular amino acid and derivative metabolic process	Amino acids metabolism
NCU03814T0	leucyl-trna synthetase	GO:0006519	cellular amino acid and derivative metabolic process	Amino acids metabolism
NCU04579T0	dihydroxy-acid dehydratase	GO:0006519	cellular amino acid and derivative metabolic process	Amino acids metabolism
NCU04636T0	cysteine desulfurase	GO:0006519	cellular amino acid and derivative metabolic process	Amino acids metabolism
NCU04754T0	branched-chain amino acid cytosolic	GO:0006519	cellular amino acid and derivative metabolic process	Amino acids metabolism
NCU05274T0	eukaryotic translation initiation factor 5a	GO:0006519	cellular amino acid and derivative metabolic process	Amino acids metabolism
NCU05410T0	acetylornithine aminotransferase	GO:0006519	cellular amino acid and derivative metabolic process	Amino acids metabolism
NCU05526T0	homocitrate synthase	GO:0006519	cellular amino acid and derivative metabolic process	Amino acids metabolism
NCU05683T0	dihydroxy-acid dehydratase	GO:0006519	cellular amino acid and derivative metabolic process	Amino acids metabolism
NCU05805T0	serine hydroxymethyltransferase	GO:0006519	cellular amino acid and derivative metabolic process	Amino acids metabolism
NCU06424T0	aminomethyl transferase	GO:0006519	cellular amino acid and derivative metabolic process	Amino acids metabolism
NCU06452T0	cysteine synthase	GO:0006519	cellular amino acid and derivative metabolic process	Amino acids metabolism
NCU06457T0	asparaginyl-trna synthetase	GO:0006519	cellular amino acid and derivative metabolic process	Amino acids metabolism
NCU06512T0	5-methyltetrahydropteroyltriglutamate-homocysteine methyltransferase	GO:0006519	cellular amino acid and derivative metabolic process	Amino acids metabolism
NCU06727T0	spermidine synthase	GO:0006519	cellular amino acid and derivative metabolic process	Amino acids metabolism
NCU06866T0	asparaginyl-trna synthetase	GO:0006519	cellular amino acid and derivative metabolic process	Amino acids metabolism
NCU06914T0	histidyl-trna synthetase	GO:0006519	cellular amino acid and derivative metabolic process	Amino acids metabolism
NCU07682T0	acetylglutamate synthase	GO:0006519	cellular amino acid and derivative metabolic process	Amino acids metabolism
NCU07732T0	carbamoyl-phosphate small subunit	GO:0006519	cellular amino acid and derivative metabolic process	Amino acids metabolism
NCU07941T0	aspartate aminotransferase	GO:0006519	cellular amino acid and derivative metabolic process	Amino acids metabolism
NCU07982T0	acetolactate synthase	GO:0006519	cellular amino acid and derivative metabolic process	Amino acids metabolism
NCU08195T0	arginyl-trna synthetase	GO:0006519	cellular amino acid and derivative metabolic process	Amino acids metabolism
NCU08332T0	woronin body major protein	GO:0006519	cellular amino acid and derivative metabolic process	Amino acids metabolism
NCU08411T0	aspartate aminotransferase	GO:0006519	cellular amino acid and derivative metabolic process	Amino acids metabolism
NCU08877T0	glycine cleavage system h protein	GO:0006519	cellular amino acid and derivative metabolic process	Amino acids metabolism
NCU08898T0	homoaconitase	GO:0006519	cellular amino acid and derivative metabolic process	Amino acids metabolism
NCU08998T0	4-aminobutyrate aminotransferase	GO:0006519	cellular amino acid and derivative metabolic process	Amino acids metabolism
NCU09230T0	cystathionine gamma-lyase	GO:0006519	cellular amino acid and derivative metabolic process	Amino acids metabolism
NCU09266T0	methylmalonate-semialdehyde dehydrogenase	GO:0006519	cellular amino acid and derivative metabolic process	Amino acids metabolism
NCU09331T0	l-psp endoribonuclease family protein	GO:0006519	cellular amino acid and derivative metabolic process	Amino acids metabolism
NCU09545T0	methylenetetrahydrofolate reductase	GO:0006519	cellular amino acid and derivative metabolic process	Amino acids metabolism
NCU09594T0	seryl-trna synthetase	GO:0006519	cellular amino acid and derivative metabolic process	Amino acids metabolism
NCU10048T0	3-methyl-2-oxobutanoate hydroxymethyltransferase	GO:0006519	cellular amino acid and derivative metabolic process	Amino acids metabolism
NCU10110T0	3-hydroxyisobutyrate dehydrogenase	GO:0006519	cellular amino acid and derivative metabolic process	Amino acids metabolism
NCU10468T0	arginine biosynthesis bifunctional protein	GO:0006519	cellular amino acid and derivative metabolic process	Amino acids metabolism
NCU00629T0	6-phosphofructokinase alpha subunit	GO:0005975	carbohydrate metabolic process	Carbohydrate metabolism
NCU00720T0	l-lactate dehydrogenase	GO:0005975	carbohydrate metabolic process	Carbohydrate metabolism
NCU00742T0	glycerol-3-phosphate dehydrogenase	GO:0005975	carbohydrate metabolic process	Carbohydrate metabolism
NCU00891T0	xylitol dehydrogenase	GO:0005975	carbohydrate metabolic process	Carbohydrate metabolism
NCU01528T0	glyceraldehyde-3-phosphate dehydrogenase	GO:0005975	carbohydrate metabolic process	Carbohydrate metabolism
NCU01692T0	citrate synthase	GO:0005975	carbohydrate metabolic process	Carbohydrate metabolism
NCU01754T0	alcohol dehydrogenase	GO:0005975	carbohydrate metabolic process	Carbohydrate metabolism
NCU02010T0	2-isopropylmalate synthase	GO:0005975	carbohydrate metabolic process	Carbohydrate metabolism
NCU02476T0	alcohol dehydrogenase	GO:0005975	carbohydrate metabolic process	Carbohydrate metabolism
NCU02482T0	citrate synthase	GO:0005975	carbohydrate metabolic process	Carbohydrate metabolism
NCU03348T0	aldehyde dehydrogenase	GO:0005975	carbohydrate metabolic process	Carbohydrate metabolism
NCU03857T0	isocitrate dehydrogenase	GO:0005975	carbohydrate metabolic process	Carbohydrate metabolism
NCU04230T0	isocitrate lyase	GO:0005975	carbohydrate metabolic process	Carbohydrate metabolism
NCU04899T0	malate dehydrogenase	GO:0005975	carbohydrate metabolic process	Carbohydrate metabolism
NCU05425T0	alpha-ketoglutarate dehydrogenase complex subunit	GO:0005975	carbohydrate metabolic process	Carbohydrate metabolism
NCU05454T0	glycerol-3-phosphate dehydrogenase	GO:0005975	carbohydrate metabolic process	Carbohydrate metabolism
NCU06211T0	malate nad-dependent	GO:0005975	carbohydrate metabolic process	Carbohydrate metabolism
NCU06482T0	pyruvate dehydrogenase e1 component subunit alpha	GO:0005975	carbohydrate metabolic process	Carbohydrate metabolism
NCU06785T0	atp-citrate synthase subunit 1	GO:0005975	carbohydrate metabolic process	Carbohydrate metabolism
NCU07659T0	pyruvate dehydrogenase dihydrolipoamide acetyltransferase	GO:0005975	carbohydrate metabolic process	Carbohydrate metabolism
NCU07807T0	fructose-bisphosphate aldolase	GO:0005975	carbohydrate metabolic process	Carbohydrate metabolism
NCU07914T0	phosphoglycerate kinase	GO:0005975	carbohydrate metabolic process	Carbohydrate metabolism
NCU09255T0	acn9 family domain containing	GO:0005975	carbohydrate metabolic process	Carbohydrate metabolism
NCU10110T0	3-hydroxyisobutyrate dehydrogenase	GO:0005975	carbohydrate metabolic process	Carbohydrate metabolism
NCU00641T0	cytochrome c oxidase-assembly factor cox16	GO:0016043	cellular component organization	Cell organization
NCU01975T0	complex i intermediate associated protein	GO:0016043	cellular component organization	Cell organization
NCU03177T0	mitochondrial metallochaperone	GO:0016043	cellular component organization	Cell organization
NCU04054T0	beta-tubulin	GO:0016043	cellular component organization	Cell organization
NCU05261T0	atp-dependent protease la	GO:0016043	cellular component organization	Cell organization
NCU05274T0	eukaryotic translation initiation factor 5a	GO:0016043	cellular component organization	Cell organization
NCU07724T0	mitochondrial division protein 1	GO:0016043	cellular component organization	Cell organization
NCU07999T0	gpi-anchor biosynthetic protein	GO:0016043	cellular component organization	Cell organization
NCU08332T0	woronin body major protein	GO:0016043	cellular component organization	Cell organization
NCU09468T0	alpha partial	GO:0016043	cellular component organization	Cell organization
NCU00198T0	mitochondrial import inner membrane translocase subunit tim9	GO:0007005	mitochondrion organization	Cell organization
NCU00930T0	mitochondrial import inner membrane translocase subunit tim10	GO:0007005	mitochondrion organization	Cell organization
NCU01516T0	mitochondrial co-chaperone	GO:0007005	mitochondrion organization	Cell organization
NCU02499T0	dnl zinc finger domain-containing protein	GO:0007005	mitochondrion organization	Cell organization
NCU05261T0	atp-dependent protease la	GO:0007005	mitochondrion organization	Cell organization
NCU05517T0	mitochondrial genome maintenance protein mgm101	GO:0007005	mitochondrion organization	Cell organization
NCU06193T0	mitochondrion biogenesis protein	GO:0007005	mitochondrion organization	Cell organization
NCU06244T0	mitochondrial import inner membrane translocase subunit tim13	GO:0007005	mitochondrion organization	Cell organization
NCU07724T0	mitochondrial division protein 1	GO:0007005	mitochondrion organization	Cell organization
NCU07955T0	mitochondrial distribution and morphology protein 31	GO:0007005	mitochondrion organization	Cell organization
NCU09331T0	l-psp endoribonuclease family protein	GO:0007005	mitochondrion organization	Cell organization
NCU11311T0	mitochondrial import inner membrane translocase subunit tim8	GO:0007005	mitochondrion organization	Cell organization
NCU00212T0	histone h4	GO:0006996	organelle organization	Cell organization
NCU02230T0	dna mismatch repair protein msh-2	GO:0006996	organelle organization	Cell organization
NCU02435T0	histone h2b	GO:0006996	organelle organization	Cell organization
NCU02437T0	histone h2a	GO:0006996	organelle organization	Cell organization
NCU03393T0	40s ribosomal protein s0	GO:0006996	organelle organization	Cell organization
NCU04553T0	ubiquitin	GO:0006996	organelle organization	Cell organization
NCU06193T0	mitochondrion biogenesis protein	GO:0006996	organelle organization	Cell organization
NCU07922T0	elongation factor 3	GO:0006996	organelle organization	Cell organization
NCU00385T0	atp synthase delta mitochondrial	GO:0006091	generation of precursor metabolites and energy	Energy metabolism
NCU00418T0	nadh-ubiquinone oxidoreductase kda subunit	GO:0006091	generation of precursor metabolites and energy	Energy metabolism
NCU00502T0	atp synthase subunit 4	GO:0006091	generation of precursor metabolites and energy	Energy metabolism
NCU00629T0	6-phosphofructokinase alpha subunit	GO:0006091	generation of precursor metabolites and energy	Energy metabolism
NCU00636T0	atp synthase subunit d	GO:0006091	generation of precursor metabolites and energy	Energy metabolism
NCU00641T0	cytochrome c oxidase-assembly factor cox16	GO:0006091	generation of precursor metabolites and energy	Energy metabolism
NCU00670T0	nadh-ubiquinone oxidoreductase kda subunit	GO:0006091	generation of precursor metabolites and energy	Energy metabolism
NCU00775T0	isocitrate dehydrogenase subunit 1	GO:0006091	generation of precursor metabolites and energy	Energy metabolism
NCU00959T0	succinate dehydrogenase iron-sulfur subunit	GO:0006091	generation of precursor metabolites and energy	Energy metabolism
NCU01169T0	nadh-ubiquinone oxidoreductase 24 kda subunit	GO:0006091	generation of precursor metabolites and energy	Energy metabolism
NCU01227T0	succinyl- ligase subunit alpha	GO:0006091	generation of precursor metabolites and energy	Energy metabolism
NCU01528T0	glyceraldehyde-3-phosphate dehydrogenase	GO:0006091	generation of precursor metabolites and energy	Energy metabolism
NCU01606T0	atp synthase oligomycin sensitivity conferral	GO:0006091	generation of precursor metabolites and energy	Energy metabolism
NCU01692T0	citrate synthase	GO:0006091	generation of precursor metabolites and energy	Energy metabolism
NCU01765T0	nadh-ubiquinone oxidoreductase 78 kda subunit	GO:0006091	generation of precursor metabolites and energy	Energy metabolism
NCU01808T0	cytochrome c	GO:0006091	generation of precursor metabolites and energy	Energy metabolism
NCU01975T0	complex i intermediate associated protein	GO:0006091	generation of precursor metabolites and energy	Energy metabolism
NCU02250T0	atp synthase subunit 9	GO:0006091	generation of precursor metabolites and energy	Energy metabolism
NCU02366T0	aconitate hydratase	GO:0006091	generation of precursor metabolites and energy	Energy metabolism
NCU02373T0	nadh-ubiquinone oxidoreductase 40 kda subunit	GO:0006091	generation of precursor metabolites and energy	Energy metabolism
NCU02438T0	dihydrolipoamide succinyltransferase	GO:0006091	generation of precursor metabolites and energy	Energy metabolism
NCU02472T0	nadh-ubiquinone oxidoreductase kda subunit	GO:0006091	generation of precursor metabolites and energy	Energy metabolism
NCU02482T0	citrate synthase	GO:0006091	generation of precursor metabolites and energy	Energy metabolism
NCU02514T0	mitochondrial f1 atpase subunit	GO:0006091	generation of precursor metabolites and energy	Energy metabolism
NCU02534T0	nadh-ubiquinone oxidoreductase 49 kda subunit	GO:0006091	generation of precursor metabolites and energy	Energy metabolism
NCU02549T0	mitochondrial processing peptidase beta subunit	GO:0006091	generation of precursor metabolites and energy	Energy metabolism
NCU03031T0	succinate dehydrogenase membrane anchor subunit	GO:0006091	generation of precursor metabolites and energy	Energy metabolism
NCU03093T0	nadh-ubiquinone oxidoreductase 12 kda subunit	GO:0006091	generation of precursor metabolites and energy	Energy metabolism
NCU03156T0	nadh-ubiquinone oxidoreductase 105 kda subunit	GO:0006091	generation of precursor metabolites and energy	Energy metabolism
NCU03233T0	protein	GO:0006091	generation of precursor metabolites and energy	Energy metabolism
NCU03558T0	mitochondrial atp synthase epsilon chain domain-containing protein	GO:0006091	generation of precursor metabolites and energy	Energy metabolism
NCU03559T0	cytochrome b-c1 complex subunit 2	GO:0006091	generation of precursor metabolites and energy	Energy metabolism
NCU03603T0	cytochrome b5	GO:0006091	generation of precursor metabolites and energy	Energy metabolism
NCU03857T0	isocitrate dehydrogenase	GO:0006091	generation of precursor metabolites and energy	Energy metabolism
NCU03910T0	cytochrome b5	GO:0006091	generation of precursor metabolites and energy	Energy metabolism
NCU03953T0	nadh-ubiquinone oxidoreductase subunit	GO:0006091	generation of precursor metabolites and energy	Energy metabolism
NCU04044T0	nadh-ubiquinone oxidoreductase 51 kda subunit	GO:0006091	generation of precursor metabolites and energy	Energy metabolism
NCU04074T0	nadh-ubiquinone oxidoreductase 304 kda subunit precursor	GO:0006091	generation of precursor metabolites and energy	Energy metabolism
NCU04230T0	isocitrate lyase	GO:0006091	generation of precursor metabolites and energy	Energy metabolism
NCU04280T0	aconitate hydratase	GO:0006091	generation of precursor metabolites and energy	Energy metabolism
NCU04874T0	alternative oxidase	GO:0006091	generation of precursor metabolites and energy	Energy metabolism
NCU04899T0	malate dehydrogenase	GO:0006091	generation of precursor metabolites and energy	Energy metabolism
NCU05008T0	acyl carrier protein	GO:0006091	generation of precursor metabolites and energy	Energy metabolism
NCU05009T0	nadh-ubiquinone oxidoreductase 23 kda subunit	GO:0006091	generation of precursor metabolites and energy	Energy metabolism
NCU05220T0	mitochondrial f1f0 atp synthase subunit f	GO:0006091	generation of precursor metabolites and energy	Energy metabolism
NCU05221T0	nadh-ubiquinone oxidoreductase 18 kda	GO:0006091	generation of precursor metabolites and energy	Energy metabolism
NCU05259T0	acyl- desaturase	GO:0006091	generation of precursor metabolites and energy	Energy metabolism
NCU05299T0	nadh-ubiquinone oxidoreductase 299 kda	GO:0006091	generation of precursor metabolites and energy	Energy metabolism
NCU05425T0	alpha-ketoglutarate dehydrogenase complex subunit	GO:0006091	generation of precursor metabolites and energy	Energy metabolism
NCU05430T0	atp synthase subunit beta	GO:0006091	generation of precursor metabolites and energy	Energy metabolism
NCU05816T0	cytochrome c oxidase family protein	GO:0006091	generation of precursor metabolites and energy	Energy metabolism
NCU06211T0	malate nad-dependent	GO:0006091	generation of precursor metabolites and energy	Energy metabolism
NCU06482T0	pyruvate dehydrogenase e1 component subunit alpha	GO:0006091	generation of precursor metabolites and energy	Energy metabolism
NCU06606T0	ubiquinol-cytochrome c reductase iron-sulfur subunit	GO:0006091	generation of precursor metabolites and energy	Energy metabolism
NCU07549T0	mitochondrial ribosomal protein	GO:0006091	generation of precursor metabolites and energy	Energy metabolism
NCU07659T0	pyruvate dehydrogenase dihydrolipoamide acetyltransferase	GO:0006091	generation of precursor metabolites and energy	Energy metabolism
NCU07697T0	isocitrate nad-dependent	GO:0006091	generation of precursor metabolites and energy	Energy metabolism
NCU07807T0	fructose-bisphosphate aldolase	GO:0006091	generation of precursor metabolites and energy	Energy metabolism
NCU07914T0	phosphoglycerate kinase	GO:0006091	generation of precursor metabolites and energy	Energy metabolism
NCU07953T0	alternative oxidase	GO:0006091	generation of precursor metabolites and energy	Energy metabolism
NCU08336T0	succinate dehydrogenase flavoprotein subunit	GO:0006091	generation of precursor metabolites and energy	Energy metabolism
NCU08471T0	succinyl- ligase beta-chain	GO:0006091	generation of precursor metabolites and energy	Energy metabolism
NCU08940T0	ubiquinol-cytochrome c reductase complex 14 kda protein	GO:0006091	generation of precursor metabolites and energy	Energy metabolism
NCU08947T0	ubiquinol-cytochrome c reductase complex subunit	GO:0006091	generation of precursor metabolites and energy	Energy metabolism
NCU09119T0	atp synthase subunit gamma	GO:0006091	generation of precursor metabolites and energy	Energy metabolism
NCU09143T0	atp synthase subunit e	GO:0006091	generation of precursor metabolites and energy	Energy metabolism
NCU09816T0	cytochrome c1	GO:0006091	generation of precursor metabolites and energy	Energy metabolism
NCU10008T0	fumarate hydratase	GO:0006091	generation of precursor metabolites and energy	Energy metabolism
NCU11324T0	px domain-containing protein	GO:0006091	generation of precursor metabolites and energy	Energy metabolism
NCU00212T0	histone h4	GO:0006259	DNA metabolic process	Genome maintenance and transcription
NCU00276T0	dna polymerase gamma	GO:0006259	DNA metabolic process	Genome maintenance and transcription
NCU00582T0	cryptochrome dash	GO:0006259	DNA metabolic process	Genome maintenance and transcription
NCU02230T0	dna mismatch repair protein msh-2	GO:0006259	DNA metabolic process	Genome maintenance and transcription
NCU02437T0	histone h2a	GO:0006259	DNA metabolic process	Genome maintenance and transcription
NCU03040T0	n-glycosylase dna lyase	GO:0006259	DNA metabolic process	Genome maintenance and transcription
NCU06193T0	mitochondrion biogenesis protein	GO:0006259	DNA metabolic process	Genome maintenance and transcription
NCU06481T0	dna ligase	GO:0006259	DNA metabolic process	Genome maintenance and transcription
NCU07482T0	uracil-dna glycosylase	GO:0006259	DNA metabolic process	Genome maintenance and transcription
NCU08626T0	deoxyribodipyrimidine photo-lyase	GO:0006259	DNA metabolic process	Genome maintenance and transcription
NCU09706T0	dna ligase	GO:0006259	DNA metabolic process	Genome maintenance and transcription
NCU10044T0	dna (apurinic or apyrimidinic site) endon uclease	GO:0006259	DNA metabolic process	Genome maintenance and transcription
NCU10467T0	replication factor c subunit 4	GO:0006259	DNA metabolic process	Genome maintenance and transcription
NCU00114T0	30s ribosomal protein s10	GO:0006139	nucleobase, nucleoside, nucleotide and nucleic acid metabolic process	Genome maintenance and transcription
NCU00258T0	40s ribosomal protein s7	GO:0006139	nucleobase, nucleoside, nucleotide and nucleic acid metabolic process	Genome maintenance and transcription
NCU00385T0	atp synthase delta mitochondrial	GO:0006139	nucleobase, nucleoside, nucleotide and nucleic acid metabolic process	Genome maintenance and transcription
NCU00405T0	glycyl-trna synthetase	GO:0006139	nucleobase, nucleoside, nucleotide and nucleic acid metabolic process	Genome maintenance and transcription
NCU00436T0	transmembrane gtpase fzo1	GO:0006139	nucleobase, nucleoside, nucleotide and nucleic acid metabolic process	Genome maintenance and transcription
NCU00502T0	atp synthase subunit 4	GO:0006139	nucleobase, nucleoside, nucleotide and nucleic acid metabolic process	Genome maintenance and transcription
NCU00636T0	atp synthase subunit d	GO:0006139	nucleobase, nucleoside, nucleotide and nucleic acid metabolic process	Genome maintenance and transcription
NCU00920T0	isoleucyl-trna synthetase	GO:0006139	nucleobase, nucleoside, nucleotide and nucleic acid metabolic process	Genome maintenance and transcription
NCU01115T0	trna-splicing endonuclease subunit	GO:0006139	nucleobase, nucleoside, nucleotide and nucleic acid metabolic process	Genome maintenance and transcription
NCU01255T0	mitochondrial dynamin gtpase	GO:0006139	nucleobase, nucleoside, nucleotide and nucleic acid metabolic process	Genome maintenance and transcription
NCU01512T0	phenylalanyl-trna synthetase alpha subunit	GO:0006139	nucleobase, nucleoside, nucleotide and nucleic acid metabolic process	Genome maintenance and transcription
NCU01550T0	adenylate kinase cytosolic	GO:0006139	nucleobase, nucleoside, nucleotide and nucleic acid metabolic process	Genome maintenance and transcription
NCU01606T0	atp synthase oligomycin sensitivity conferral	GO:0006139	nucleobase, nucleoside, nucleotide and nucleic acid metabolic process	Genome maintenance and transcription
NCU01680T0	plasma membrane atpase	GO:0006139	nucleobase, nucleoside, nucleotide and nucleic acid metabolic process	Genome maintenance and transcription
NCU01965T0	valyl-trna synthetase	GO:0006139	nucleobase, nucleoside, nucleotide and nucleic acid metabolic process	Genome maintenance and transcription
NCU02003T0	elongation factor 1-alpha	GO:0006139	nucleobase, nucleoside, nucleotide and nucleic acid metabolic process	Genome maintenance and transcription
NCU02250T0	atp synthase subunit 9	GO:0006139	nucleobase, nucleoside, nucleotide and nucleic acid metabolic process	Genome maintenance and transcription
NCU02514T0	mitochondrial f1 atpase subunit	GO:0006139	nucleobase, nucleoside, nucleotide and nucleic acid metabolic process	Genome maintenance and transcription
NCU02566T0	alanyl-trna synthetase	GO:0006139	nucleobase, nucleoside, nucleotide and nucleic acid metabolic process	Genome maintenance and transcription
NCU02812T0	uridylate kinase	GO:0006139	nucleobase, nucleoside, nucleotide and nucleic acid metabolic process	Genome maintenance and transcription
NCU02955T0	translation elongation factor	GO:0006139	nucleobase, nucleoside, nucleotide and nucleic acid metabolic process	Genome maintenance and transcription
NCU03030T0	tyrosyl-trna synthetase	GO:0006139	nucleobase, nucleoside, nucleotide and nucleic acid metabolic process	Genome maintenance and transcription
NCU03129T0	threonyl-trna synthetase	GO:0006139	nucleobase, nucleoside, nucleotide and nucleic acid metabolic process	Genome maintenance and transcription
NCU03216T0	adenylate kinase	GO:0006139	nucleobase, nucleoside, nucleotide and nucleic acid metabolic process	Genome maintenance and transcription
NCU03305T0	endoplasmic reticulum calcium	GO:0006139	nucleobase, nucleoside, nucleotide and nucleic acid metabolic process	Genome maintenance and transcription
NCU03393T0	40s ribosomal protein s0	GO:0006139	nucleobase, nucleoside, nucleotide and nucleic acid metabolic process	Genome maintenance and transcription
NCU03558T0	mitochondrial atp synthase epsilon chain domain-containing protein	GO:0006139	nucleobase, nucleoside, nucleotide and nucleic acid metabolic process	Genome maintenance and transcription
NCU03702T0	fibrillarin	GO:0006139	nucleobase, nucleoside, nucleotide and nucleic acid metabolic process	Genome maintenance and transcription
NCU03737T0	elongation factor tu	GO:0006139	nucleobase, nucleoside, nucleotide and nucleic acid metabolic process	Genome maintenance and transcription
NCU03759T0	methionyl-trna synthetase	GO:0006139	nucleobase, nucleoside, nucleotide and nucleic acid metabolic process	Genome maintenance and transcription
NCU03814T0	leucyl-trna synthetase	GO:0006139	nucleobase, nucleoside, nucleotide and nucleic acid metabolic process	Genome maintenance and transcription
NCU04054T0	beta-tubulin	GO:0006139	nucleobase, nucleoside, nucleotide and nucleic acid metabolic process	Genome maintenance and transcription
NCU04117T0	abc multidrug transporter mdr2	GO:0006139	nucleobase, nucleoside, nucleotide and nucleic acid metabolic process	Genome maintenance and transcription
NCU04149T0	mitochondrial gtpase	GO:0006139	nucleobase, nucleoside, nucleotide and nucleic acid metabolic process	Genome maintenance and transcription
NCU04153T0	pseudouridine synthase	GO:0006139	nucleobase, nucleoside, nucleotide and nucleic acid metabolic process	Genome maintenance and transcription
NCU04202T0	nucleoside diphosphate kinase	GO:0006139	nucleobase, nucleoside, nucleotide and nucleic acid metabolic process	Genome maintenance and transcription
NCU05029T0	iron-sulfur clusters transporter atm1	GO:0006139	nucleobase, nucleoside, nucleotide and nucleic acid metabolic process	Genome maintenance and transcription
NCU05220T0	mitochondrial f1f0 atp synthase subunit f	GO:0006139	nucleobase, nucleoside, nucleotide and nucleic acid metabolic process	Genome maintenance and transcription
NCU05270T0	eukaryotic translation initiation factor 5b	GO:0006139	nucleobase, nucleoside, nucleotide and nucleic acid metabolic process	Genome maintenance and transcription
NCU05430T0	atp synthase subunit beta	GO:0006139	nucleobase, nucleoside, nucleotide and nucleic acid metabolic process	Genome maintenance and transcription
NCU05927T0	gtp-binding protein guf1	GO:0006139	nucleobase, nucleoside, nucleotide and nucleic acid metabolic process	Genome maintenance and transcription
NCU06403T0	atp synthase regulation protein nca2	GO:0006139	nucleobase, nucleoside, nucleotide and nucleic acid metabolic process	Genome maintenance and transcription
NCU06457T0	asparaginyl-trna synthetase	GO:0006139	nucleobase, nucleoside, nucleotide and nucleic acid metabolic process	Genome maintenance and transcription
NCU06532T0	dihydroorotate reductase	GO:0006139	nucleobase, nucleoside, nucleotide and nucleic acid metabolic process	Genome maintenance and transcription
NCU06866T0	asparaginyl-trna synthetase	GO:0006139	nucleobase, nucleoside, nucleotide and nucleic acid metabolic process	Genome maintenance and transcription
NCU06914T0	histidyl-trna synthetase	GO:0006139	nucleobase, nucleoside, nucleotide and nucleic acid metabolic process	Genome maintenance and transcription
NCU06924T0	kynurenine 3-monooxygenase	GO:0006139	nucleobase, nucleoside, nucleotide and nucleic acid metabolic process	Genome maintenance and transcription
NCU06976T0	dynein heavy chain	GO:0006139	nucleobase, nucleoside, nucleotide and nucleic acid metabolic process	Genome maintenance and transcription
NCU07015T0	queuine trna-ribosyltransferase	GO:0006139	nucleobase, nucleoside, nucleotide and nucleic acid metabolic process	Genome maintenance and transcription
NCU07700T0	elongation factor 2	GO:0006139	nucleobase, nucleoside, nucleotide and nucleic acid metabolic process	Genome maintenance and transcription
NCU07724T0	mitochondrial division protein 1	GO:0006139	nucleobase, nucleoside, nucleotide and nucleic acid metabolic process	Genome maintenance and transcription
NCU07922T0	elongation factor 3	GO:0006139	nucleobase, nucleoside, nucleotide and nucleic acid metabolic process	Genome maintenance and transcription
NCU08032T0	trna-splicing endonuclease subunit sen34	GO:0006139	nucleobase, nucleoside, nucleotide and nucleic acid metabolic process	Genome maintenance and transcription
NCU08195T0	arginyl-trna synthetase	GO:0006139	nucleobase, nucleoside, nucleotide and nucleic acid metabolic process	Genome maintenance and transcription
NCU08510T0	trna splicing endonuclease subunit	GO:0006139	nucleobase, nucleoside, nucleotide and nucleic acid metabolic process	Genome maintenance and transcription
NCU09012T0	abc metal ion	GO:0006139	nucleobase, nucleoside, nucleotide and nucleic acid metabolic process	Genome maintenance and transcription
NCU09091T0	magnesium ion transporter	GO:0006139	nucleobase, nucleoside, nucleotide and nucleic acid metabolic process	Genome maintenance and transcription
NCU09119T0	atp synthase subunit gamma	GO:0006139	nucleobase, nucleoside, nucleotide and nucleic acid metabolic process	Genome maintenance and transcription
NCU09143T0	atp synthase subunit e	GO:0006139	nucleobase, nucleoside, nucleotide and nucleic acid metabolic process	Genome maintenance and transcription
NCU09327T0	mitochondrial protein cyt-4	GO:0006139	nucleobase, nucleoside, nucleotide and nucleic acid metabolic process	Genome maintenance and transcription
NCU09468T0	alpha partial	GO:0006139	nucleobase, nucleoside, nucleotide and nucleic acid metabolic process	Genome maintenance and transcription
NCU09594T0	seryl-trna synthetase	GO:0006139	nucleobase, nucleoside, nucleotide and nucleic acid metabolic process	Genome maintenance and transcription
NCU09598T0	rna12 protein	GO:0006139	nucleobase, nucleoside, nucleotide and nucleic acid metabolic process	Genome maintenance and transcription
NCU09808T0	dynamin-like gtpase	GO:0006139	nucleobase, nucleoside, nucleotide and nucleic acid metabolic process	Genome maintenance and transcription
NCU10110T0	3-hydroxyisobutyrate dehydrogenase	GO:0006139	nucleobase, nucleoside, nucleotide and nucleic acid metabolic process	Genome maintenance and transcription
NCU04553T0	ubiquitin	GO:0006350	transcription	Genome maintenance and transcription
NCU06308T0	dna-directed rna polymerase	GO:0006350	transcription	Genome maintenance and transcription
NCU06441T0	actin interacting protein 2	GO:0006350	transcription	Genome maintenance and transcription
NCU07724T0	mitochondrial division protein 1	GO:0006350	transcription	Genome maintenance and transcription
NCU08340T0	adp-ribosylation factor 1	GO:0006350	transcription	Genome maintenance and transcription
NCU00056T0	beta-ketoacyl synthase	GO:0006629	lipid metabolic process	Lipid metabolism
NCU00135T0	phosphatidyl synthase	GO:0006629	lipid metabolic process	Lipid metabolism
NCU00979T0	60s acidic ribosomal protein p2	GO:0006629	lipid metabolic process	Lipid metabolism
NCU01141T0	cdp-diacylglycerol-glycerol-3-phosphate 3-phosphatidyltransferase	GO:0006629	lipid metabolic process	Lipid metabolism
NCU02209T0	oleate delta-12 desaturase	GO:0006629	lipid metabolic process	Lipid metabolism
NCU02305T0	decaprenyl-diphosphate synthase subunit 1	GO:0006629	lipid metabolic process	Lipid metabolism
NCU03006T0	sterol 24-c-methyltransferase	GO:0006629	lipid metabolic process	Lipid metabolism
NCU03372T0	sterol carrier	GO:0006629	lipid metabolic process	Lipid metabolism
NCU03695T0	phosphatidylserine decarboxylase proenzyme	GO:0006629	lipid metabolic process	Lipid metabolism
NCU04156T0	c-8 sterol isomerase	GO:0006629	lipid metabolic process	Lipid metabolism
NCU05008T0	acyl carrier protein	GO:0006629	lipid metabolic process	Lipid metabolism
NCU05259T0	acyl- desaturase	GO:0006629	lipid metabolic process	Lipid metabolism
NCU06785T0	atp-citrate synthase subunit 1	GO:0006629	lipid metabolic process	Lipid metabolism
NCU07053T0	aldehyde dehydrogenase	GO:0006629	lipid metabolic process	Lipid metabolism
NCU07308T0	fatty acid synthase alpha subunit	GO:0006629	lipid metabolic process	Lipid metabolism
NCU07859T0	cyclopropane-fatty-acyl-phospholipid synthase	GO:0006629	lipid metabolic process	Lipid metabolism
NCU07999T0	gpi-anchor biosynthetic protein	GO:0006629	lipid metabolic process	Lipid metabolism
NCU08977T0	long chain fatty alcohol oxidase	GO:0006629	lipid metabolic process	Lipid metabolism
NCU09553T0	3-hydroxybutyryl- dehydrogenase	GO:0006629	lipid metabolic process	Lipid metabolism
NCU11180T0	patatin-like phospholipase domain-containing protein	GO:0006629	lipid metabolic process	Lipid metabolism
NCU02160T0	rho gtpase	GO:0009653	anatomical structure morphogenesis	Other
NCU02657T0	s-adenosylmethionine synthetase	GO:0009653	anatomical structure morphogenesis	Other
NCU06511T0	mrna binding protein pumilio	GO:0009653	anatomical structure morphogenesis	Other
NCU07053T0	aldehyde dehydrogenase	GO:0009653	anatomical structure morphogenesis	Other
NCU07282T0	rnapii degradation factor def1	GO:0009653	anatomical structure morphogenesis	Other
NCU07724T0	mitochondrial division protein 1	GO:0009653	anatomical structure morphogenesis	Other
NCU08340T0	adp-ribosylation factor 1	GO:0009653	anatomical structure morphogenesis	Other
NCU00258T0	40s ribosomal protein s7	GO:0008150	biological_process	Other
NCU01754T0	alcohol dehydrogenase	GO:0008150	biological_process	Other
NCU02160T0	rho gtpase	GO:0008150	biological_process	Other
NCU02476T0	alcohol dehydrogenase	GO:0008150	biological_process	Other
NCU02626T0	kinesin family protein	GO:0008150	biological_process	Other
NCU03310T0	prohibitin-2	GO:0008150	biological_process	Other
NCU04054T0	beta-tubulin	GO:0008150	biological_process	Other
NCU04180T0	mitochondrial folate carrier protein	GO:0008150	biological_process	Other
NCU04553T0	ubiquitin	GO:0008150	biological_process	Other
NCU04779T0	60s ribosomal protein l8	GO:0008150	biological_process	Other
NCU04874T0	alternative oxidase	GO:0008150	biological_process	Other
NCU06976T0	dynein heavy chain	GO:0008150	biological_process	Other
NCU07053T0	aldehyde dehydrogenase	GO:0008150	biological_process	Other
NCU07282T0	rnapii degradation factor def1	GO:0008150	biological_process	Other
NCU07922T0	elongation factor 3	GO:0008150	biological_process	Other
NCU07953T0	alternative oxidase	GO:0008150	biological_process	Other
NCU08340T0	adp-ribosylation factor 1	GO:0008150	biological_process	Other
NCU08941T0	mitochondrial carrier protein	GO:0008150	biological_process	Other
NCU08946T0	prohibitin	GO:0008150	biological_process	Other
NCU09468T0	alpha partial	GO:0008150	biological_process	Other
NCU00056T0	beta-ketoacyl synthase	GO:0009058	biosynthetic process	Other
NCU00135T0	phosphatidyl synthase	GO:0009058	biosynthetic process	Other
NCU00276T0	dna polymerase gamma	GO:0009058	biosynthetic process	Other
NCU00385T0	atp synthase delta mitochondrial	GO:0009058	biosynthetic process	Other
NCU00502T0	atp synthase subunit 4	GO:0009058	biosynthetic process	Other
NCU00536T0	homoserine o-acetyltransferase	GO:0009058	biosynthetic process	Other
NCU00565T0	lipoic acid synthetase	GO:0009058	biosynthetic process	Other
NCU00567T0	acetylglutamate kinase	GO:0009058	biosynthetic process	Other
NCU00636T0	atp synthase subunit d	GO:0009058	biosynthetic process	Other
NCU00892T0	folylpolyglutamate synthase	GO:0009058	biosynthetic process	Other
NCU00979T0	60s acidic ribosomal protein p2	GO:0009058	biosynthetic process	Other
NCU01141T0	cdp-diacylglycerol-glycerol-3-phosphate 3-phosphatidyltransferase	GO:0009058	biosynthetic process	Other
NCU01255T0	mitochondrial dynamin gtpase	GO:0009058	biosynthetic process	Other
NCU01546T0	coproporphyrinogen iii oxidase	GO:0009058	biosynthetic process	Other
NCU01550T0	adenylate kinase cytosolic	GO:0009058	biosynthetic process	Other
NCU01553T0	para-hydroxybenzoate-polyprenyltransferase	GO:0009058	biosynthetic process	Other
NCU01606T0	atp synthase oligomycin sensitivity conferral	GO:0009058	biosynthetic process	Other
NCU01666T0	acetolactate synthase small subunit	GO:0009058	biosynthetic process	Other
NCU01667T0	ornithine carbamoyltransferase	GO:0009058	biosynthetic process	Other
NCU01680T0	plasma membrane atpase	GO:0009058	biosynthetic process	Other
NCU01779T0	#NAME?	GO:0009058	biosynthetic process	Other
NCU02010T0	2-isopropylmalate synthase	GO:0009058	biosynthetic process	Other
NCU02157T0	ubiquinone biosynthesis protein coq4	GO:0009058	biosynthetic process	Other
NCU02250T0	atp synthase subunit 9	GO:0009058	biosynthetic process	Other
NCU02305T0	decaprenyl-diphosphate synthase subunit 1	GO:0009058	biosynthetic process	Other
NCU02514T0	mitochondrial f1 atpase subunit	GO:0009058	biosynthetic process	Other
NCU02536T0	ubiquinone biosynthesis monooxgenase	GO:0009058	biosynthetic process	Other
NCU02812T0	uridylate kinase	GO:0009058	biosynthetic process	Other
NCU03006T0	sterol 24-c-methyltransferase	GO:0009058	biosynthetic process	Other
NCU03076T0	delta-1-pyrroline-5-carboxylate dehydrogenase	GO:0009058	biosynthetic process	Other
NCU03188T0	d-arabinono- -lactone oxidase	GO:0009058	biosynthetic process	Other
NCU03216T0	adenylate kinase	GO:0009058	biosynthetic process	Other
NCU03305T0	endoplasmic reticulum calcium	GO:0009058	biosynthetic process	Other
NCU03372T0	sterol carrier	GO:0009058	biosynthetic process	Other
NCU03500T0	classes i and	GO:0009058	biosynthetic process	Other
NCU03558T0	mitochondrial atp synthase epsilon chain domain-containing protein	GO:0009058	biosynthetic process	Other
NCU03608T0	ketol-acid reductoisomerase	GO:0009058	biosynthetic process	Other
NCU03695T0	phosphatidylserine decarboxylase proenzyme	GO:0009058	biosynthetic process	Other
NCU03788T0	cysteine synthase b	GO:0009058	biosynthetic process	Other
NCU03877T0	c-1-tetrahydrofolate synthase	GO:0009058	biosynthetic process	Other
NCU03957T0	ubiquinone biosynthesis protein	GO:0009058	biosynthetic process	Other
NCU03970T0	riboflavin kinase	GO:0009058	biosynthetic process	Other
NCU03979T0	biotin synthase	GO:0009058	biosynthetic process	Other
NCU04156T0	c-8 sterol isomerase	GO:0009058	biosynthetic process	Other
NCU04202T0	nucleoside diphosphate kinase	GO:0009058	biosynthetic process	Other
NCU04579T0	dihydroxy-acid dehydratase	GO:0009058	biosynthetic process	Other
NCU05008T0	acyl carrier protein	GO:0009058	biosynthetic process	Other
NCU05220T0	mitochondrial f1f0 atp synthase subunit f	GO:0009058	biosynthetic process	Other
NCU05259T0	acyl- desaturase	GO:0009058	biosynthetic process	Other
NCU05410T0	acetylornithine aminotransferase	GO:0009058	biosynthetic process	Other
NCU05430T0	atp synthase subunit beta	GO:0009058	biosynthetic process	Other
NCU05526T0	homocitrate synthase	GO:0009058	biosynthetic process	Other
NCU05683T0	dihydroxy-acid dehydratase	GO:0009058	biosynthetic process	Other
NCU05717T0	37s ribosomal protein mrp17	GO:0009058	biosynthetic process	Other
NCU05778T0	iron sulfur cluster assembly protein mitochondrial precursor	GO:0009058	biosynthetic process	Other
NCU05983T0	-dihydroxy-2-butanone 4-phosphate synthase	GO:0009058	biosynthetic process	Other
NCU06110T0	thiazole biosynthetic enzyme	GO:0009058	biosynthetic process	Other
NCU06141T0	protoheme ix farnesyltransferase	GO:0009058	biosynthetic process	Other
NCU06189T0	5-aminolevulinate synthase	GO:0009058	biosynthetic process	Other
NCU06353T0	5-formyltetrahydrofolate cyclo-ligase	GO:0009058	biosynthetic process	Other
NCU06452T0	cysteine synthase	GO:0009058	biosynthetic process	Other
NCU06481T0	dna ligase	GO:0009058	biosynthetic process	Other
NCU06512T0	5-methyltetrahydropteroyltriglutamate-homocysteine methyltransferase	GO:0009058	biosynthetic process	Other
NCU06532T0	dihydroorotate reductase	GO:0009058	biosynthetic process	Other
NCU06727T0	spermidine synthase	GO:0009058	biosynthetic process	Other
NCU06785T0	atp-citrate synthase subunit 1	GO:0009058	biosynthetic process	Other
NCU06924T0	kynurenine 3-monooxygenase	GO:0009058	biosynthetic process	Other
NCU07015T0	queuine trna-ribosyltransferase	GO:0009058	biosynthetic process	Other
NCU07308T0	fatty acid synthase alpha subunit	GO:0009058	biosynthetic process	Other
NCU07682T0	acetylglutamate synthase	GO:0009058	biosynthetic process	Other
NCU07732T0	carbamoyl-phosphate small subunit	GO:0009058	biosynthetic process	Other
NCU07859T0	cyclopropane-fatty-acyl-phospholipid synthase	GO:0009058	biosynthetic process	Other
NCU07941T0	aspartate aminotransferase	GO:0009058	biosynthetic process	Other
NCU07982T0	acetolactate synthase	GO:0009058	biosynthetic process	Other
NCU07999T0	gpi-anchor biosynthetic protein	GO:0009058	biosynthetic process	Other
NCU08011T0	class iii	GO:0009058	biosynthetic process	Other
NCU08291T0	ferrochelatase	GO:0009058	biosynthetic process	Other
NCU08411T0	aspartate aminotransferase	GO:0009058	biosynthetic process	Other
NCU08707T0	iron-sulfur cluster assembly accessory protein	GO:0009058	biosynthetic process	Other
NCU08898T0	homoaconitase	GO:0009058	biosynthetic process	Other
NCU09119T0	atp synthase subunit gamma	GO:0009058	biosynthetic process	Other
NCU09143T0	atp synthase subunit e	GO:0009058	biosynthetic process	Other
NCU09255T0	acn9 family domain containing	GO:0009058	biosynthetic process	Other
NCU09331T0	l-psp endoribonuclease family protein	GO:0009058	biosynthetic process	Other
NCU09345T0	thiamine biosynthesis protein	GO:0009058	biosynthetic process	Other
NCU09706T0	dna ligase	GO:0009058	biosynthetic process	Other
NCU09930T0	folic acid synthesis protein	GO:0009058	biosynthetic process	Other
NCU10048T0	3-methyl-2-oxobutanoate hydroxymethyltransferase	GO:0009058	biosynthetic process	Other
NCU10467T0	replication factor c subunit 4	GO:0009058	biosynthetic process	Other
NCU10468T0	arginine biosynthesis bifunctional protein	GO:0009058	biosynthetic process	Other
NCU00436T0	transmembrane gtpase fzo1	GO:0009056	catabolic process	Other
NCU00481T0	a-pheromone processing metallopeptidase ste23	GO:0009056	catabolic process	Other
NCU00629T0	6-phosphofructokinase alpha subunit	GO:0009056	catabolic process	Other
NCU00680T0	2-methylcitrate dehydratase	GO:0009056	catabolic process	Other
NCU00775T0	isocitrate dehydrogenase subunit 1	GO:0009056	catabolic process	Other
NCU00959T0	succinate dehydrogenase iron-sulfur subunit	GO:0009056	catabolic process	Other
NCU01227T0	succinyl- ligase subunit alpha	GO:0009056	catabolic process	Other
NCU01255T0	mitochondrial dynamin gtpase	GO:0009056	catabolic process	Other
NCU01272T0	pitrilysin family metalloprotease	GO:0009056	catabolic process	Other
NCU01479T0	mitochondrial inner membrane aaa protease	GO:0009056	catabolic process	Other
NCU01528T0	glyceraldehyde-3-phosphate dehydrogenase	GO:0009056	catabolic process	Other
NCU01680T0	plasma membrane atpase	GO:0009056	catabolic process	Other
NCU01692T0	citrate synthase	GO:0009056	catabolic process	Other
NCU02003T0	elongation factor 1-alpha	GO:0009056	catabolic process	Other
NCU02063T0	metallopeptidase mip1	GO:0009056	catabolic process	Other
NCU02230T0	dna mismatch repair protein msh-2	GO:0009056	catabolic process	Other
NCU02366T0	aconitate hydratase	GO:0009056	catabolic process	Other
NCU02438T0	dihydrolipoamide succinyltransferase	GO:0009056	catabolic process	Other
NCU02482T0	citrate synthase	GO:0009056	catabolic process	Other
NCU02549T0	mitochondrial processing peptidase beta subunit	GO:0009056	catabolic process	Other
NCU02955T0	translation elongation factor	GO:0009056	catabolic process	Other
NCU03031T0	succinate dehydrogenase membrane anchor subunit	GO:0009056	catabolic process	Other
NCU03310T0	prohibitin-2	GO:0009056	catabolic process	Other
NCU03559T0	cytochrome b-c1 complex subunit 2	GO:0009056	catabolic process	Other
NCU03637T0	prenyl protease	GO:0009056	catabolic process	Other
NCU03737T0	elongation factor tu	GO:0009056	catabolic process	Other
NCU03857T0	isocitrate dehydrogenase	GO:0009056	catabolic process	Other
NCU04054T0	beta-tubulin	GO:0009056	catabolic process	Other
NCU04117T0	abc multidrug transporter mdr2	GO:0009056	catabolic process	Other
NCU04230T0	isocitrate lyase	GO:0009056	catabolic process	Other
NCU04280T0	aconitate hydratase	GO:0009056	catabolic process	Other
NCU04553T0	ubiquitin	GO:0009056	catabolic process	Other
NCU04578T0	atp-dependent clp protease proteolytic subunit	GO:0009056	catabolic process	Other
NCU04899T0	malate dehydrogenase	GO:0009056	catabolic process	Other
NCU05029T0	iron-sulfur clusters transporter atm1	GO:0009056	catabolic process	Other
NCU05261T0	atp-dependent protease la	GO:0009056	catabolic process	Other
NCU05270T0	eukaryotic translation initiation factor 5b	GO:0009056	catabolic process	Other
NCU05425T0	alpha-ketoglutarate dehydrogenase complex subunit	GO:0009056	catabolic process	Other
NCU05770T0	bifunctional catalase-peroxidase cat2	GO:0009056	catabolic process	Other
NCU05927T0	gtp-binding protein guf1	GO:0009056	catabolic process	Other
NCU06211T0	malate nad-dependent	GO:0009056	catabolic process	Other
NCU06270T0	mitochondrial-processing peptidase subunit alpha	GO:0009056	catabolic process	Other
NCU06424T0	aminomethyl transferase	GO:0009056	catabolic process	Other
NCU06482T0	pyruvate dehydrogenase e1 component subunit alpha	GO:0009056	catabolic process	Other
NCU06836T0	acetyl-coenzyme a synthetase	GO:0009056	catabolic process	Other
NCU06881T0	succinyl- :3-ketoacid-coenzyme a transferase	GO:0009056	catabolic process	Other
NCU06976T0	dynein heavy chain	GO:0009056	catabolic process	Other
NCU07153T0	glutamate carboxypeptidase	GO:0009056	catabolic process	Other
NCU07659T0	pyruvate dehydrogenase dihydrolipoamide acetyltransferase	GO:0009056	catabolic process	Other
NCU07697T0	isocitrate nad-dependent	GO:0009056	catabolic process	Other
NCU07700T0	elongation factor 2	GO:0009056	catabolic process	Other
NCU07724T0	mitochondrial division protein 1	GO:0009056	catabolic process	Other
NCU07807T0	fructose-bisphosphate aldolase	GO:0009056	catabolic process	Other
NCU07914T0	phosphoglycerate kinase	GO:0009056	catabolic process	Other
NCU07922T0	elongation factor 3	GO:0009056	catabolic process	Other
NCU08145T0	succinyl- :3-ketoacid-coenzyme a transferase	GO:0009056	catabolic process	Other
NCU08303T0	atp-dependent protease la 2	GO:0009056	catabolic process	Other
NCU08336T0	succinate dehydrogenase flavoprotein subunit	GO:0009056	catabolic process	Other
NCU08471T0	succinyl- ligase beta-chain	GO:0009056	catabolic process	Other
NCU08877T0	glycine cleavage system h protein	GO:0009056	catabolic process	Other
NCU08946T0	prohibitin	GO:0009056	catabolic process	Other
NCU09012T0	abc metal ion	GO:0009056	catabolic process	Other
NCU09228T0	aminopeptidase 2	GO:0009056	catabolic process	Other
NCU09468T0	alpha partial	GO:0009056	catabolic process	Other
NCU09808T0	dynamin-like gtpase	GO:0009056	catabolic process	Other
NCU10008T0	fumarate hydratase	GO:0009056	catabolic process	Other
NCU10110T0	3-hydroxyisobutyrate dehydrogenase	GO:0009056	catabolic process	Other
NCU11180T0	patatin-like phospholipase domain-containing protein	GO:0009056	catabolic process	Other
NCU11324T0	px domain-containing protein	GO:0009056	catabolic process	Other
NCU08336T0	succinate dehydrogenase flavoprotein subunit	GO:0007154	cell communication	Other
NCU11324T0	px domain-containing protein	GO:0007154	cell communication	Other
NCU02230T0	dna mismatch repair protein msh-2	GO:0007049	cell cycle	Other
NCU00212T0	histone h4	GO:0030154	cell differentiation	Other
NCU02160T0	rho gtpase	GO:0030154	cell differentiation	Other
NCU02230T0	dna mismatch repair protein msh-2	GO:0030154	cell differentiation	Other
NCU02657T0	s-adenosylmethionine synthetase	GO:0030154	cell differentiation	Other
NCU06511T0	mrna binding protein pumilio	GO:0030154	cell differentiation	Other
NCU07053T0	aldehyde dehydrogenase	GO:0030154	cell differentiation	Other
NCU07282T0	rnapii degradation factor def1	GO:0030154	cell differentiation	Other
NCU08340T0	adp-ribosylation factor 1	GO:0030154	cell differentiation	Other
NCU08741T0	striatin pro11	GO:0030154	cell differentiation	Other
NCU07988T0	atpase family aaa domain-containing protein 1	GO:0016049	cell growth	Other
NCU07053T0	aldehyde dehydrogenase	GO:0008283	cell proliferation	Other
NCU01219T0	glutaredoxin	GO:0019725	cellular homeostasis	Other
NCU01553T0	para-hydroxybenzoate-polyprenyltransferase	GO:0019725	cellular homeostasis	Other
NCU01779T0	#NAME?	GO:0019725	cellular homeostasis	Other
NCU02407T0	dihydrolipoamide dehydrogenase	GO:0019725	cellular homeostasis	Other
NCU03177T0	mitochondrial metallochaperone	GO:0019725	cellular homeostasis	Other
NCU03339T0	glutathione reductase	GO:0019725	cellular homeostasis	Other
NCU04098T0	monothiol glutaredoxin-5	GO:0019725	cellular homeostasis	Other
NCU05850T0	aif-like mitochondrial oxidoreductase	GO:0019725	cellular homeostasis	Other
NCU06031T0	mitochondrial peroxiredoxin prx1	GO:0019725	cellular homeostasis	Other
NCU09223T0	protein disulfide isomerase	GO:0019725	cellular homeostasis	Other
NCU06512T0	5-methyltetrahydropteroyltriglutamate-homocysteine methyltransferase	GO:0007010	cytoskeleton organization	Other
NCU07053T0	aldehyde dehydrogenase	GO:0009790	embryonic development	Other
NCU08340T0	adp-ribosylation factor 1	GO:0009790	embryonic development	Other
NCU01767T0	protein phophatase 2c family protein	GO:0040007	growth	Other
NCU06511T0	mrna binding protein pumilio	GO:0040007	growth	Other
NCU08340T0	adp-ribosylation factor 1	GO:0040007	growth	Other
NCU00216T0	nadh-cytochrome b5 reductase	GO:0008152	metabolic process	Other
NCU00227T0	mitochondrial cation transporter	GO:0008152	metabolic process	Other
NCU00378T0	aldehyde dehydrogenase	GO:0008152	metabolic process	Other
NCU00567T0	acetylglutamate kinase	GO:0008152	metabolic process	Other
NCU00605T0	ubiquitin-protein ligase molybdopterin-converting factor	GO:0008152	metabolic process	Other
NCU00629T0	6-phosphofructokinase alpha subunit	GO:0008152	metabolic process	Other
NCU00655T0	mitochondrial enoyl	GO:0008152	metabolic process	Other
NCU00715T0	aldehyde dehydrogenase	GO:0008152	metabolic process	Other
NCU00891T0	xylitol dehydrogenase	GO:0008152	metabolic process	Other
NCU00892T0	folylpolyglutamate synthase	GO:0008152	metabolic process	Other
NCU00904T0	d-lactate dehydrogenase	GO:0008152	metabolic process	Other
NCU00936T0	succinate-semialdehyde dehydrogenase	GO:0008152	metabolic process	Other
NCU00951T0	inorganic pyrophosphatase	GO:0008152	metabolic process	Other
NCU00969T0	nadh-ubiquinone oxidoreductase 178 kda	GO:0008152	metabolic process	Other
NCU01104T0	protein	GO:0008152	metabolic process	Other
NCU01107T0	short chain dehydrogenase reductase family protein	GO:0008152	metabolic process	Other
NCU01140T0	nad transhydrogenase	GO:0008152	metabolic process	Other
NCU01181T0	acyl- dehydrogenase family protein	GO:0008152	metabolic process	Other
NCU01213T0	superoxide dismutase	GO:0008152	metabolic process	Other
NCU01294T0	carbon-nitrogen family protein	GO:0008152	metabolic process	Other
NCU01404T0	rna family	GO:0008152	metabolic process	Other
NCU01528T0	glyceraldehyde-3-phosphate dehydrogenase	GO:0008152	metabolic process	Other
NCU01546T0	coproporphyrinogen iii oxidase	GO:0008152	metabolic process	Other
NCU01754T0	alcohol dehydrogenase	GO:0008152	metabolic process	Other
NCU01821T0	alanine-glyoxylate aminotransferase	GO:0008152	metabolic process	Other
NCU01859T0	nadh-ubiquinone oxidoreductase 21 kda subunit	GO:0008152	metabolic process	Other
NCU02067T0	mitochondrial inheritance component mdm12	GO:0008152	metabolic process	Other
NCU02075T0	hsp70 chaperone	GO:0008152	metabolic process	Other
NCU02097T0	short chain	GO:0008152	metabolic process	Other
NCU02126T0	isovaleryl- dehydrogenase	GO:0008152	metabolic process	Other
NCU02179T0	d-lactate dehydrogenase	GO:0008152	metabolic process	Other
NCU02209T0	oleate delta-12 desaturase	GO:0008152	metabolic process	Other
NCU02274T0	serine hydroxymethyltransferase	GO:0008152	metabolic process	Other
NCU02280T0	nadh-ubiquinone oxidoreductase 213 kda subunit	GO:0008152	metabolic process	Other
NCU02287T0	acyl- dehydrogenase	GO:0008152	metabolic process	Other
NCU02291T0	glutaryl- dehydrogenase	GO:0008152	metabolic process	Other
NCU02299T0	alcohol zinc-containing	GO:0008152	metabolic process	Other
NCU02407T0	dihydrolipoamide dehydrogenase	GO:0008152	metabolic process	Other
NCU02476T0	alcohol dehydrogenase	GO:0008152	metabolic process	Other
NCU02536T0	ubiquinone biosynthesis monooxgenase	GO:0008152	metabolic process	Other
NCU02564T0	cysteine synthase 2	GO:0008152	metabolic process	Other
NCU02580T0	fumarate reductase	GO:0008152	metabolic process	Other
NCU02657T0	s-adenosylmethionine synthetase	GO:0008152	metabolic process	Other
NCU02677T0	carbamoyl-phosphate synthase arginine-specific large chain	GO:0008152	metabolic process	Other
NCU02704T0	dihydrolipoamide branched chain transacylase e2	GO:0008152	metabolic process	Other
NCU02727T0	glycine cleavage system t protein	GO:0008152	metabolic process	Other
NCU02734T0	citrate lyase beta	GO:0008152	metabolic process	Other
NCU02777T0	molybdenum cofactor sulfurase	GO:0008152	metabolic process	Other
NCU02906T0	malate	GO:0008152	metabolic process	Other
NCU02936T0	proline oxidase	GO:0008152	metabolic process	Other
NCU02954T0	homoisocitrate dehydrogenase	GO:0008152	metabolic process	Other
NCU03004T0	pyruvate dehydrogenase e1 component subunit beta	GO:0008152	metabolic process	Other
NCU03006T0	sterol 24-c-methyltransferase	GO:0008152	metabolic process	Other
NCU03076T0	delta-1-pyrroline-5-carboxylate dehydrogenase	GO:0008152	metabolic process	Other
NCU03112T0	nadh-cytochrome b5 reductase	GO:0008152	metabolic process	Other
NCU03188T0	d-arabinono- -lactone oxidase	GO:0008152	metabolic process	Other
NCU03283T0	fumarylacetoacetate hydrolase family protein	GO:0008152	metabolic process	Other
NCU03297T0	cytochrome c peroxidase	GO:0008152	metabolic process	Other
NCU03339T0	glutathione reductase	GO:0008152	metabolic process	Other
NCU03415T0	aldehyde dehydrogenase	GO:0008152	metabolic process	Other
NCU03608T0	ketol-acid reductoisomerase	GO:0008152	metabolic process	Other
NCU03651T0	nadp-dependent malic enzyme	GO:0008152	metabolic process	Other
NCU03702T0	fibrillarin	GO:0008152	metabolic process	Other
NCU03823T0	molecular chaperone	GO:0008152	metabolic process	Other
NCU03857T0	isocitrate dehydrogenase	GO:0008152	metabolic process	Other
NCU03877T0	c-1-tetrahydrofolate synthase	GO:0008152	metabolic process	Other
NCU03893T0	short-chain dehydrogenase reductase sdr	GO:0008152	metabolic process	Other
NCU03908T0	nad dependent epimerase dehydratase family protein	GO:0008152	metabolic process	Other
NCU03913T0	2-oxoisovalerate dehydrogenase subunit beta	GO:0008152	metabolic process	Other
NCU03957T0	ubiquinone biosynthesis protein	GO:0008152	metabolic process	Other
NCU03970T0	riboflavin kinase	GO:0008152	metabolic process	Other
NCU04013T0	aldehyde dehydrogenase	GO:0008152	metabolic process	Other
NCU04078T0	fe-containing alcohol	GO:0008152	metabolic process	Other
NCU04380T0	fatty acid activator	GO:0008152	metabolic process	Other
NCU04539T0	l-lactate dehydrogenase	GO:0008152	metabolic process	Other
NCU04591T0	monooxygenase fad-binding	GO:0008152	metabolic process	Other
NCU04768T0	electron transfer flavoprotein-ubiquinone oxidoreductase	GO:0008152	metabolic process	Other
NCU04899T0	malate dehydrogenase	GO:0008152	metabolic process	Other
NCU05011T0	polyketide synthase	GO:0008152	metabolic process	Other
NCU05225T0	nadh-ubiquinone oxidoreductase 64 kda	GO:0008152	metabolic process	Other
NCU05419T0	hydroxymethylglutaryl- lyase	GO:0008152	metabolic process	Other
NCU05425T0	alpha-ketoglutarate dehydrogenase complex subunit	GO:0008152	metabolic process	Other
NCU05454T0	glycerol-3-phosphate dehydrogenase	GO:0008152	metabolic process	Other
NCU05457T0	cytochrome c oxidase subunit v	GO:0008152	metabolic process	Other
NCU05488T0	actin cytoskeleton protein	GO:0008152	metabolic process	Other
NCU05558T0	3-ketoacyl- thiolase	GO:0008152	metabolic process	Other
NCU05770T0	bifunctional catalase-peroxidase cat2	GO:0008152	metabolic process	Other
NCU05805T0	serine hydroxymethyltransferase	GO:0008152	metabolic process	Other
NCU05850T0	aif-like mitochondrial oxidoreductase	GO:0008152	metabolic process	Other
NCU05982T0	3-demethylubiquinone-9 3-methyltransferase	GO:0008152	metabolic process	Other
NCU06211T0	malate nad-dependent	GO:0008152	metabolic process	Other
NCU06303T0	alcohol zinc-containing	GO:0008152	metabolic process	Other
NCU06448T0	enoyl- hydratase	GO:0008152	metabolic process	Other
NCU06482T0	pyruvate dehydrogenase e1 component subunit alpha	GO:0008152	metabolic process	Other
NCU06512T0	5-methyltetrahydropteroyltriglutamate-homocysteine methyltransferase	GO:0008152	metabolic process	Other
NCU06532T0	dihydroorotate reductase	GO:0008152	metabolic process	Other
NCU06543T0	acyl- dehydrogenase	GO:0008152	metabolic process	Other
NCU06726T0	nitrilase family protein	GO:0008152	metabolic process	Other
NCU06761T0	sphingosine-1-phosphate lyase	GO:0008152	metabolic process	Other
NCU06783T0	atp citrate lyase subunit putatibe	GO:0008152	metabolic process	Other
NCU06804T0	phenol 2-monooxygenase	GO:0008152	metabolic process	Other
NCU06845T0	short-chain dehydrogenase reductase family	GO:0008152	metabolic process	Other
NCU06924T0	kynurenine 3-monooxygenase	GO:0008152	metabolic process	Other
NCU06960T0	enoyl- hydratase	GO:0008152	metabolic process	Other
NCU06976T0	dynein heavy chain	GO:0008152	metabolic process	Other
NCU07021T0	elongation factor g	GO:0008152	metabolic process	Other
NCU07053T0	aldehyde dehydrogenase	GO:0008152	metabolic process	Other
NCU07112T0	sulfide quinone	GO:0008152	metabolic process	Other
NCU07308T0	fatty acid synthase alpha subunit	GO:0008152	metabolic process	Other
NCU07362T0	mitochondrial cytochrome	GO:0008152	metabolic process	Other
NCU07465T0	mitochondrial phosphate carrier protein 2	GO:0008152	metabolic process	Other
NCU07506T0	fumarylacetoacetate hydrolase family protein	GO:0008152	metabolic process	Other
NCU07659T0	pyruvate dehydrogenase dihydrolipoamide acetyltransferase	GO:0008152	metabolic process	Other
NCU07733T0	electron transfer flavoprotein beta-subunit	GO:0008152	metabolic process	Other
NCU07742T0	poly atp nad kinase	GO:0008152	metabolic process	Other
NCU07859T0	cyclopropane-fatty-acyl-phospholipid synthase	GO:0008152	metabolic process	Other
NCU07904T0	short chain dehydrogenase reductase	GO:0008152	metabolic process	Other
NCU07914T0	phosphoglycerate kinase	GO:0008152	metabolic process	Other
NCU08005T0	nadph-adrenodoxin reductase arh1	GO:0008152	metabolic process	Other
NCU08018T0	fumarylacetoacetate hydrolase family protein	GO:0008152	metabolic process	Other
NCU08126T0	d-lactate dehydrogenase	GO:0008152	metabolic process	Other
NCU08272T0	mitochondrial cytochrome	GO:0008152	metabolic process	Other
NCU08280T0	squalene epoxidase	GO:0008152	metabolic process	Other
NCU08693T0	mitochondrial hsp70 chaperone	GO:0008152	metabolic process	Other
NCU08699T0	retinol dehydrogenase 12	GO:0008152	metabolic process	Other
NCU08898T0	homoaconitase	GO:0008152	metabolic process	Other
NCU08924T0	acyl- dehydrogenase family protein	GO:0008152	metabolic process	Other
NCU08930T0	nadh-ubiquinone oxidoreductase kda subunit	GO:0008152	metabolic process	Other
NCU08995T0	dual specificity phosphatase catalytic domain protein	GO:0008152	metabolic process	Other
NCU09012T0	abc metal ion	GO:0008152	metabolic process	Other
NCU09058T0	mitochondrial methylglutaconyl- hydratase	GO:0008152	metabolic process	Other
NCU09223T0	protein disulfide isomerase	GO:0008152	metabolic process	Other
NCU09266T0	methylmalonate-semialdehyde dehydrogenase	GO:0008152	metabolic process	Other
NCU09291T0	fad dependent sulfhydryl oxidase	GO:0008152	metabolic process	Other
NCU09545T0	methylenetetrahydrofolate reductase	GO:0008152	metabolic process	Other
NCU09553T0	3-hydroxybutyryl- dehydrogenase	GO:0008152	metabolic process	Other
NCU09560T0	superoxide dismutase	GO:0008152	metabolic process	Other
NCU09646T0	3-ketoacyl- thiolase	GO:0008152	metabolic process	Other
NCU09732T0	acetyl- acetyltransferase	GO:0008152	metabolic process	Other
NCU09770T0	acetyl- hydrolase	GO:0008152	metabolic process	Other
NCU09864T0	2-oxoisovalerate dehydrogenase alpha subunit	GO:0008152	metabolic process	Other
NCU09885T0	acyl- dehydrogenase	GO:0008152	metabolic process	Other
NCU10008T0	fumarate hydratase	GO:0008152	metabolic process	Other
NCU10048T0	3-methyl-2-oxobutanoate hydroxymethyltransferase	GO:0008152	metabolic process	Other
NCU10311T0	cbs and pb1 domain-containing protein	GO:0008152	metabolic process	Other
NCU11278T0	cytochrome b2	GO:0008152	metabolic process	Other
NCU11348T0	nadh-ubiquinone oxidoreductase b18	GO:0008152	metabolic process	Other
NCU11744T0	mitochondrial pyruvate dehydrogenase kinase	GO:0008152	metabolic process	Other
NCU00107T0	metalloprotease atp23	GO:0007275	multicellular organismal development	Other
NCU00212T0	histone h4	GO:0007275	multicellular organismal development	Other
NCU00216T0	nadh-cytochrome b5 reductase	GO:0007275	multicellular organismal development	Other
NCU00464T0	60s ribosomal protein l32	GO:0007275	multicellular organismal development	Other
NCU00472T0	hsp90 co-chaperone cdc37	GO:0007275	multicellular organismal development	Other
NCU00742T0	glycerol-3-phosphate dehydrogenase	GO:0007275	multicellular organismal development	Other
NCU01115T0	trna-splicing endonuclease subunit	GO:0007275	multicellular organismal development	Other
NCU01213T0	superoxide dismutase	GO:0007275	multicellular organismal development	Other
NCU01452T0	40s ribosomal protein s3ae	GO:0007275	multicellular organismal development	Other
NCU01470T0	vacuolar protein 8	GO:0007275	multicellular organismal development	Other
NCU01501T0	mitochondrial peptidyl-trna hydrolase	GO:0007275	multicellular organismal development	Other
NCU01528T0	glyceraldehyde-3-phosphate dehydrogenase	GO:0007275	multicellular organismal development	Other
NCU01546T0	coproporphyrinogen iii oxidase	GO:0007275	multicellular organismal development	Other
NCU01550T0	adenylate kinase cytosolic	GO:0007275	multicellular organismal development	Other
NCU01568T0	mitochondrial carrier protein	GO:0007275	multicellular organismal development	Other
NCU01667T0	ornithine carbamoyltransferase	GO:0007275	multicellular organismal development	Other
NCU01888T0	trna-specific adenosine deaminase subunit tad2	GO:0007275	multicellular organismal development	Other
NCU01962T0	cytochrome c oxidase subunit	GO:0007275	multicellular organismal development	Other
NCU02126T0	isovaleryl- dehydrogenase	GO:0007275	multicellular organismal development	Other
NCU02274T0	serine hydroxymethyltransferase	GO:0007275	multicellular organismal development	Other
NCU02407T0	dihydrolipoamide dehydrogenase	GO:0007275	multicellular organismal development	Other
NCU02514T0	mitochondrial f1 atpase subunit	GO:0007275	multicellular organismal development	Other
NCU02549T0	mitochondrial processing peptidase beta subunit	GO:0007275	multicellular organismal development	Other
NCU02623T0	mitochondrial hypoxia responsive domain protein	GO:0007275	multicellular organismal development	Other
NCU02624T0	14 alpha-demethylase	GO:0007275	multicellular organismal development	Other
NCU02657T0	s-adenosylmethionine synthetase	GO:0007275	multicellular organismal development	Other
NCU02955T0	translation elongation factor	GO:0007275	multicellular organismal development	Other
NCU03004T0	pyruvate dehydrogenase e1 component subunit beta	GO:0007275	multicellular organismal development	Other
NCU03297T0	cytochrome c peroxidase	GO:0007275	multicellular organismal development	Other
NCU03394T0	ribosomal protein s15	GO:0007275	multicellular organismal development	Other
NCU03608T0	ketol-acid reductoisomerase	GO:0007275	multicellular organismal development	Other
NCU03651T0	nadp-dependent malic enzyme	GO:0007275	multicellular organismal development	Other
NCU03714T0	thioredoxin	GO:0007275	multicellular organismal development	Other
NCU03757T0	60s ribosomal protein	GO:0007275	multicellular organismal development	Other
NCU03806T0	60s ribosomal protein	GO:0007275	multicellular organismal development	Other
NCU03877T0	c-1-tetrahydrofolate synthase	GO:0007275	multicellular organismal development	Other
NCU04117T0	abc multidrug transporter mdr2	GO:0007275	multicellular organismal development	Other
NCU04202T0	nucleoside diphosphate kinase	GO:0007275	multicellular organismal development	Other
NCU04276T0	protein	GO:0007275	multicellular organismal development	Other
NCU04307T0	mitochondrial protein sorting	GO:0007275	multicellular organismal development	Other
NCU04331T0	60s ribosomal protein l5	GO:0007275	multicellular organismal development	Other
NCU04754T0	branched-chain amino acid cytosolic	GO:0007275	multicellular organismal development	Other
NCU04779T0	60s ribosomal protein l8	GO:0007275	multicellular organismal development	Other
NCU04874T0	alternative oxidase	GO:0007275	multicellular organismal development	Other
NCU05259T0	acyl- desaturase	GO:0007275	multicellular organismal development	Other
NCU05299T0	nadh-ubiquinone oxidoreductase 299 kda	GO:0007275	multicellular organismal development	Other
NCU05390T0	mitochondrial phosphate carrier protein	GO:0007275	multicellular organismal development	Other
NCU05391T0	mitochondrial phosphate carrier protein	GO:0007275	multicellular organismal development	Other
NCU05427T0	atp-dependent clp protease	GO:0007275	multicellular organismal development	Other
NCU05430T0	atp synthase subunit beta	GO:0007275	multicellular organismal development	Other
NCU05554T0	60s ribosomal protein l13	GO:0007275	multicellular organismal development	Other
NCU05633T0	stomatin family protein	GO:0007275	multicellular organismal development	Other
NCU05689T0	cytochrome c subunit	GO:0007275	multicellular organismal development	Other
NCU05804T0	60s ribosomal protein l19	GO:0007275	multicellular organismal development	Other
NCU05989T0	ubiquinol-cytochrome c reductase complex 17 kd protein	GO:0007275	multicellular organismal development	Other
NCU06042T0	fumarate reductase	GO:0007275	multicellular organismal development	Other
NCU06047T0	40s ribosomal protein s2	GO:0007275	multicellular organismal development	Other
NCU06246T0	atp-dependent rna helicase	GO:0007275	multicellular organismal development	Other
NCU06309T0	atp25_neucr ame: full=atpase synthesis protein mitochondrial flags: precursor	GO:0007275	multicellular organismal development	Other
NCU06361T0	cell lysis protein	GO:0007275	multicellular organismal development	Other
NCU06493T0	guanine nucleotide-binding protein alpha subunit	GO:0007275	multicellular organismal development	Other
NCU06511T0	mrna binding protein pumilio	GO:0007275	multicellular organismal development	Other
NCU06512T0	5-methyltetrahydropteroyltriglutamate-homocysteine methyltransferase	GO:0007275	multicellular organismal development	Other
NCU06606T0	ubiquinol-cytochrome c reductase iron-sulfur subunit	GO:0007275	multicellular organismal development	Other
NCU06783T0	atp citrate lyase subunit putatibe	GO:0007275	multicellular organismal development	Other
NCU07053T0	aldehyde dehydrogenase	GO:0007275	multicellular organismal development	Other
NCU07407T0	dna mismatch repair protein	GO:0007275	multicellular organismal development	Other
NCU07414T0	protein mitochondrial targeting protein	GO:0007275	multicellular organismal development	Other
NCU07420T0	atp-dependent rna helicase eif4a	GO:0007275	multicellular organismal development	Other
NCU07465T0	mitochondrial phosphate carrier protein 2	GO:0007275	multicellular organismal development	Other
NCU07670T0	dead box rna helicase	GO:0007275	multicellular organismal development	Other
NCU07700T0	elongation factor 2	GO:0007275	multicellular organismal development	Other
NCU07914T0	phosphoglycerate kinase	GO:0007275	multicellular organismal development	Other
NCU07927T0	mitochondrial carrier	GO:0007275	multicellular organismal development	Other
NCU07941T0	aspartate aminotransferase	GO:0007275	multicellular organismal development	Other
NCU07953T0	alternative oxidase	GO:0007275	multicellular organismal development	Other
NCU07982T0	acetolactate synthase	GO:0007275	multicellular organismal development	Other
NCU08004T0	electron transfer flavoprotein subunit alpha	GO:0007275	multicellular organismal development	Other
NCU08011T0	class iii	GO:0007275	multicellular organismal development	Other
NCU08340T0	adp-ribosylation factor 1	GO:0007275	multicellular organismal development	Other
NCU08389T0	60s ribosomal protein l20	GO:0007275	multicellular organismal development	Other
NCU08411T0	aspartate aminotransferase	GO:0007275	multicellular organismal development	Other
NCU08502T0	40s ribosomal protein s6	GO:0007275	multicellular organismal development	Other
NCU08693T0	mitochondrial hsp70 chaperone	GO:0007275	multicellular organismal development	Other
NCU08741T0	striatin pro11	GO:0007275	multicellular organismal development	Other
NCU08897T0	protein transport protein sec61 alpha subunit	GO:0007275	multicellular organismal development	Other
NCU08898T0	homoaconitase	GO:0007275	multicellular organismal development	Other
NCU08936T0	gpi-anchored cell wall organization protein ecm33	GO:0007275	multicellular organismal development	Other
NCU08949T0	ddhd domain-containing protein	GO:0007275	multicellular organismal development	Other
NCU08977T0	long chain fatty alcohol oxidase	GO:0007275	multicellular organismal development	Other
NCU09058T0	mitochondrial methylglutaconyl- hydratase	GO:0007275	multicellular organismal development	Other
NCU09228T0	aminopeptidase 2	GO:0007275	multicellular organismal development	Other
NCU09291T0	fad dependent sulfhydryl oxidase	GO:0007275	multicellular organismal development	Other
NCU09368T0	cation diffusion	GO:0007275	multicellular organismal development	Other
NCU09473T0	3-ketoacyl-acyl carrier protein reductase	GO:0007275	multicellular organismal development	Other
NCU09477T0	carrier protein	GO:0007275	multicellular organismal development	Other
NCU10185T0	trna isopentenyltransferase	GO:0007275	multicellular organismal development	Other
NCU11365T0	aminotransferase family protein	GO:0007275	multicellular organismal development	Other
NCU11637T0	mitochondrial inner membrane protease subunit	GO:0007275	multicellular organismal development	Other
NCU01104T0	protein	GO:0044238	primary metabolic process	Other
NCU02067T0	mitochondrial inheritance component mdm12	GO:0044238	primary metabolic process	Other
NCU07021T0	elongation factor g	GO:0044238	primary metabolic process	Other
NCU00212T0	histone h4	GO:0050789	regulation of biological process	Other
NCU01179T0	mitochondrial import receptor subunit tom-40	GO:0050789	regulation of biological process	Other
NCU01219T0	glutaredoxin	GO:0050789	regulation of biological process	Other
NCU01553T0	para-hydroxybenzoate-polyprenyltransferase	GO:0050789	regulation of biological process	Other
NCU02230T0	dna mismatch repair protein msh-2	GO:0050789	regulation of biological process	Other
NCU02407T0	dihydrolipoamide dehydrogenase	GO:0050789	regulation of biological process	Other
NCU03177T0	mitochondrial metallochaperone	GO:0050789	regulation of biological process	Other
NCU03310T0	prohibitin-2	GO:0050789	regulation of biological process	Other
NCU03339T0	glutathione reductase	GO:0050789	regulation of biological process	Other
NCU04098T0	monothiol glutaredoxin-5	GO:0050789	regulation of biological process	Other
NCU04304T0	outer mitochondrial membrane protein porin	GO:0050789	regulation of biological process	Other
NCU04553T0	ubiquitin	GO:0050789	regulation of biological process	Other
NCU05274T0	eukaryotic translation initiation factor 5a	GO:0050789	regulation of biological process	Other
NCU05850T0	aif-like mitochondrial oxidoreductase	GO:0050789	regulation of biological process	Other
NCU06031T0	mitochondrial peroxiredoxin prx1	GO:0050789	regulation of biological process	Other
NCU06441T0	actin interacting protein 2	GO:0050789	regulation of biological process	Other
NCU07053T0	aldehyde dehydrogenase	GO:0050789	regulation of biological process	Other
NCU07724T0	mitochondrial division protein 1	GO:0050789	regulation of biological process	Other
NCU08332T0	woronin body major protein	GO:0050789	regulation of biological process	Other
NCU08340T0	adp-ribosylation factor 1	GO:0050789	regulation of biological process	Other
NCU08946T0	prohibitin	GO:0050789	regulation of biological process	Other
NCU09223T0	protein disulfide isomerase	GO:0050789	regulation of biological process	Other
NCU02160T0	rho gtpase	GO:0000003	reproduction	Other
NCU02230T0	dna mismatch repair protein msh-2	GO:0000003	reproduction	Other
NCU02657T0	s-adenosylmethionine synthetase	GO:0000003	reproduction	Other
NCU06493T0	guanine nucleotide-binding protein alpha subunit	GO:0000003	reproduction	Other
NCU06511T0	mrna binding protein pumilio	GO:0000003	reproduction	Other
NCU07282T0	rnapii degradation factor def1	GO:0000003	reproduction	Other
NCU08340T0	adp-ribosylation factor 1	GO:0000003	reproduction	Other
NCU08741T0	striatin pro11	GO:0000003	reproduction	Other
NCU07053T0	aldehyde dehydrogenase	GO:0019748	secondary metabolic process	Other
NCU10110T0	3-hydroxyisobutyrate dehydrogenase	GO:0019748	secondary metabolic process	Other
NCU01470T0	vacuolar protein 8	GO:0044403	symbiosis, encompassing mutualism through parasitism	Other
NCU01767T0	protein phophatase 2c family protein	GO:0044403	symbiosis, encompassing mutualism through parasitism	Other
NCU02160T0	rho gtpase	GO:0044403	symbiosis, encompassing mutualism through parasitism	Other
NCU02393T0	mitogen-activated protein kinase	GO:0044403	symbiosis, encompassing mutualism through parasitism	Other
NCU02657T0	s-adenosylmethionine synthetase	GO:0044403	symbiosis, encompassing mutualism through parasitism	Other
NCU03340T0	cytochrome c	GO:0044403	symbiosis, encompassing mutualism through parasitism	Other
NCU03637T0	prenyl protease	GO:0044403	symbiosis, encompassing mutualism through parasitism	Other
NCU03823T0	molecular chaperone	GO:0044403	symbiosis, encompassing mutualism through parasitism	Other
NCU06493T0	guanine nucleotide-binding protein alpha subunit	GO:0044403	symbiosis, encompassing mutualism through parasitism	Other
NCU06511T0	mrna binding protein pumilio	GO:0044403	symbiosis, encompassing mutualism through parasitism	Other
NCU07282T0	rnapii degradation factor def1	GO:0044403	symbiosis, encompassing mutualism through parasitism	Other
NCU07988T0	atpase family aaa domain-containing protein 1	GO:0044403	symbiosis, encompassing mutualism through parasitism	Other
NCU08002T0	carnitine acetyl transferase	GO:0044403	symbiosis, encompassing mutualism through parasitism	Other
NCU00481T0	a-pheromone processing metallopeptidase ste23	GO:0019538	protein metabolic process	Protein metabolism
NCU00578T0	peptidyl prolyl cis-trans isomerase	GO:0019538	protein metabolic process	Protein metabolism
NCU00726T0	peptidyl-prolyl cis-trans isomerase	GO:0019538	protein metabolic process	Protein metabolism
NCU01272T0	pitrilysin family metalloprotease	GO:0019538	protein metabolic process	Protein metabolism
NCU01479T0	mitochondrial inner membrane aaa protease	GO:0019538	protein metabolic process	Protein metabolism
NCU01516T0	mitochondrial co-chaperone	GO:0019538	protein metabolic process	Protein metabolism
NCU01589T0	heat shock protein mitochondrial precursor	GO:0019538	protein metabolic process	Protein metabolism
NCU01975T0	complex i intermediate associated protein	GO:0019538	protein metabolic process	Protein metabolism
NCU02063T0	metallopeptidase mip1	GO:0019538	protein metabolic process	Protein metabolism
NCU02549T0	mitochondrial processing peptidase beta subunit	GO:0019538	protein metabolic process	Protein metabolism
NCU02963T0	prefoldin subunit 5	GO:0019538	protein metabolic process	Protein metabolism
NCU03310T0	prohibitin-2	GO:0019538	protein metabolic process	Protein metabolism
NCU03359T0	intermembrane space aaa protease iap-1	GO:0019538	protein metabolic process	Protein metabolism
NCU03559T0	cytochrome b-c1 complex subunit 2	GO:0019538	protein metabolic process	Protein metabolism
NCU03637T0	prenyl protease	GO:0019538	protein metabolic process	Protein metabolism
NCU03957T0	ubiquinone biosynthesis protein	GO:0019538	protein metabolic process	Protein metabolism
NCU04334T0	10 kda heat shock mitochondrial	GO:0019538	protein metabolic process	Protein metabolism
NCU04553T0	ubiquitin	GO:0019538	protein metabolic process	Protein metabolism
NCU04578T0	atp-dependent clp protease proteolytic subunit	GO:0019538	protein metabolic process	Protein metabolism
NCU05261T0	atp-dependent protease la	GO:0019538	protein metabolic process	Protein metabolism
NCU06270T0	mitochondrial-processing peptidase subunit alpha	GO:0019538	protein metabolic process	Protein metabolism
NCU07153T0	glutamate carboxypeptidase	GO:0019538	protein metabolic process	Protein metabolism
NCU07414T0	protein mitochondrial targeting protein	GO:0019538	protein metabolic process	Protein metabolism
NCU08303T0	atp-dependent protease la 2	GO:0019538	protein metabolic process	Protein metabolism
NCU08693T0	mitochondrial hsp70 chaperone	GO:0019538	protein metabolic process	Protein metabolism
NCU08946T0	prohibitin	GO:0019538	protein metabolic process	Protein metabolism
NCU09228T0	aminopeptidase 2	GO:0019538	protein metabolic process	Protein metabolism
NCU10388T0	peptidyl-prolyl cis-trans isomerase-like 3	GO:0019538	protein metabolic process	Protein metabolism
NCU00114T0	30s ribosomal protein s10	GO:0006412	translation	Protein metabolism
NCU00258T0	40s ribosomal protein s7	GO:0006412	translation	Protein metabolism
NCU00405T0	glycyl-trna synthetase	GO:0006412	translation	Protein metabolism
NCU00464T0	60s ribosomal protein l32	GO:0006412	translation	Protein metabolism
NCU00564T0	mitochondrial 40s ribosomal protein mrp2	GO:0006412	translation	Protein metabolism
NCU00920T0	isoleucyl-trna synthetase	GO:0006412	translation	Protein metabolism
NCU00931T0	lysyl-trna synthetase	GO:0006412	translation	Protein metabolism
NCU00936T0	succinate-semialdehyde dehydrogenase	GO:0006412	translation	Protein metabolism
NCU00979T0	60s acidic ribosomal protein p2	GO:0006412	translation	Protein metabolism
NCU01023T0	50s ribosomal protein l17	GO:0006412	translation	Protein metabolism
NCU01317T0	60s ribosomal protein l12	GO:0006412	translation	Protein metabolism
NCU01369T0	atp-dependent rna helicase ded1	GO:0006412	translation	Protein metabolism
NCU01452T0	40s ribosomal protein s3ae	GO:0006412	translation	Protein metabolism
NCU01501T0	mitochondrial peptidyl-trna hydrolase	GO:0006412	translation	Protein metabolism
NCU01512T0	phenylalanyl-trna synthetase alpha subunit	GO:0006412	translation	Protein metabolism
NCU01965T0	valyl-trna synthetase	GO:0006412	translation	Protein metabolism
NCU02003T0	elongation factor 1-alpha	GO:0006412	translation	Protein metabolism
NCU02075T0	hsp70 chaperone	GO:0006412	translation	Protein metabolism
NCU02566T0	alanyl-trna synthetase	GO:0006412	translation	Protein metabolism
NCU02585T0	aspartyl-trna synthetase	GO:0006412	translation	Protein metabolism
NCU02757T0	50s ribosomal protein l2	GO:0006412	translation	Protein metabolism
NCU02905T0	60s ribosomal protein l23	GO:0006412	translation	Protein metabolism
NCU02951T0	40s ribosomal protein s8	GO:0006412	translation	Protein metabolism
NCU02955T0	translation elongation factor	GO:0006412	translation	Protein metabolism
NCU03030T0	tyrosyl-trna synthetase	GO:0006412	translation	Protein metabolism
NCU03129T0	threonyl-trna synthetase	GO:0006412	translation	Protein metabolism
NCU03150T0	60s ribosomal protein l24	GO:0006412	translation	Protein metabolism
NCU03230T0	37s ribosomal protein	GO:0006412	translation	Protein metabolism
NCU03343T0	37s ribosomal protein rsm25	GO:0006412	translation	Protein metabolism
NCU03393T0	40s ribosomal protein s0	GO:0006412	translation	Protein metabolism
NCU03516T0	wd domain-containing protein	GO:0006412	translation	Protein metabolism
NCU03703T0	60s ribosomal protein l17	GO:0006412	translation	Protein metabolism
NCU03737T0	elongation factor tu	GO:0006412	translation	Protein metabolism
NCU03757T0	60s ribosomal protein	GO:0006412	translation	Protein metabolism
NCU03759T0	methionyl-trna synthetase	GO:0006412	translation	Protein metabolism
NCU03806T0	60s ribosomal protein	GO:0006412	translation	Protein metabolism
NCU03814T0	leucyl-trna synthetase	GO:0006412	translation	Protein metabolism
NCU03827T0	37s ribosomal protein s9	GO:0006412	translation	Protein metabolism
NCU04068T0	60s ribosomal protein	GO:0006412	translation	Protein metabolism
NCU04331T0	60s ribosomal protein l5	GO:0006412	translation	Protein metabolism
NCU04336T0	mitochondrial ribosomal protein	GO:0006412	translation	Protein metabolism
NCU04553T0	ubiquitin	GO:0006412	translation	Protein metabolism
NCU04779T0	60s ribosomal protein l8	GO:0006412	translation	Protein metabolism
NCU05270T0	eukaryotic translation initiation factor 5b	GO:0006412	translation	Protein metabolism
NCU05274T0	eukaryotic translation initiation factor 5a	GO:0006412	translation	Protein metabolism
NCU05287T0	50s ribosomal protein l4	GO:0006412	translation	Protein metabolism
NCU05714T0	50s ribosomal subunit protein l15	GO:0006412	translation	Protein metabolism
NCU05804T0	60s ribosomal protein l19	GO:0006412	translation	Protein metabolism
NCU05927T0	gtp-binding protein guf1	GO:0006412	translation	Protein metabolism
NCU06038T0	ribosomal protein l36	GO:0006412	translation	Protein metabolism
NCU06047T0	40s ribosomal protein s2	GO:0006412	translation	Protein metabolism
NCU06307T0	multisynthetase complex auxiliary component p43	GO:0006412	translation	Protein metabolism
NCU06457T0	asparaginyl-trna synthetase	GO:0006412	translation	Protein metabolism
NCU06469T0	50s ribosomal protein l12	GO:0006412	translation	Protein metabolism
NCU06542T0	37s ribosomal protein s12	GO:0006412	translation	Protein metabolism
NCU06768T0	mitochondrial large ribosomal subunit protein	GO:0006412	translation	Protein metabolism
NCU06786T0	50s ribosomal protein l30	GO:0006412	translation	Protein metabolism
NCU06843T0	60s ribosomal protein l3	GO:0006412	translation	Protein metabolism
NCU06866T0	asparaginyl-trna synthetase	GO:0006412	translation	Protein metabolism
NCU06914T0	histidyl-trna synthetase	GO:0006412	translation	Protein metabolism
NCU07420T0	atp-dependent rna helicase eif4a	GO:0006412	translation	Protein metabolism
NCU07549T0	mitochondrial ribosomal protein	GO:0006412	translation	Protein metabolism
NCU07700T0	elongation factor 2	GO:0006412	translation	Protein metabolism
NCU07830T0	40s ribosomal protein s14	GO:0006412	translation	Protein metabolism
NCU07852T0	50s ribosomal protein l13	GO:0006412	translation	Protein metabolism
NCU07922T0	elongation factor 3	GO:0006412	translation	Protein metabolism
NCU08071T0	37s ribosomal protein s16	GO:0006412	translation	Protein metabolism
NCU08195T0	arginyl-trna synthetase	GO:0006412	translation	Protein metabolism
NCU08332T0	woronin body major protein	GO:0006412	translation	Protein metabolism
NCU08389T0	60s ribosomal protein l20	GO:0006412	translation	Protein metabolism
NCU08410T0	50s ribosomal protein l24	GO:0006412	translation	Protein metabolism
NCU08502T0	40s ribosomal protein s6	GO:0006412	translation	Protein metabolism
NCU08552T0	50s ribosomal protein l14	GO:0006412	translation	Protein metabolism
NCU08728T0	mitochondrial ribosomal protein s19	GO:0006412	translation	Protein metabolism
NCU09025T0	glutamyl-trna b subunit	GO:0006412	translation	Protein metabolism
NCU09475T0	40s ribosomal protein s5	GO:0006412	translation	Protein metabolism
NCU09539T0	40s ribosomal protein s13	GO:0006412	translation	Protein metabolism
NCU09594T0	seryl-trna synthetase	GO:0006412	translation	Protein metabolism
NCU00582T0	cryptochrome dash	GO:0006464	protein modification process	Protein transport and folding
NCU02245T0	serine threonine protein kinase	GO:0006464	protein modification process	Protein transport and folding
NCU02393T0	mitogen-activated protein kinase	GO:0006464	protein modification process	Protein transport and folding
NCU04005T0	casein kinase i	GO:0006464	protein modification process	Protein transport and folding
NCU05274T0	eukaryotic translation initiation factor 5a	GO:0006464	protein modification process	Protein transport and folding
NCU05600T0	ubiquinone biosynthesis	GO:0006464	protein modification process	Protein transport and folding
NCU06760T0	pyruvate dehydrogenase kinase	GO:0006464	protein modification process	Protein transport and folding
NCU07459T0	hnrnp arginine n-methyltransferase	GO:0006464	protein modification process	Protein transport and folding
NCU07999T0	gpi-anchor biosynthetic protein	GO:0006464	protein modification process	Protein transport and folding
NCU08332T0	woronin body major protein	GO:0006464	protein modification process	Protein transport and folding
NCU08626T0	deoxyribodipyrimidine photo-lyase	GO:0006464	protein modification process	Protein transport and folding
NCU09291T0	fad dependent sulfhydryl oxidase	GO:0006464	protein modification process	Protein transport and folding
NCU00075T0	mitochondrial import inner membrane translocase subunit tim14	GO:0015031	protein transport	Protein transport and folding
NCU00198T0	mitochondrial import inner membrane translocase subunit tim9	GO:0015031	protein transport	Protein transport and folding
NCU00371T0	mitochondrial import inner membrane translocase subunit tim23	GO:0015031	protein transport	Protein transport and folding
NCU00431T0	mitochondrial import receptor subunit tom22	GO:0015031	protein transport	Protein transport and folding
NCU00737T0	presequence translocated-associated motor subunit pam17	GO:0015031	protein transport	Protein transport and folding
NCU00895T0	gtp-binding protein ypt5	GO:0015031	protein transport	Protein transport and folding
NCU00930T0	mitochondrial import inner membrane translocase subunit tim10	GO:0015031	protein transport	Protein transport and folding
NCU01101T0	mitochondrial import protein 1	GO:0015031	protein transport	Protein transport and folding
NCU01179T0	mitochondrial import receptor subunit tom-40	GO:0015031	protein transport	Protein transport and folding
NCU01342T0	endosomal cargo receptor	GO:0015031	protein transport	Protein transport and folding
NCU01516T0	mitochondrial co-chaperone	GO:0015031	protein transport	Protein transport and folding
NCU01523T0	ras gtpase	GO:0015031	protein transport	Protein transport and folding
NCU02280T0	nadh-ubiquinone oxidoreductase 213 kda subunit	GO:0015031	protein transport	Protein transport and folding
NCU02499T0	dnl zinc finger domain-containing protein	GO:0015031	protein transport	Protein transport and folding
NCU02943T0	mitochondrial translocase complex component	GO:0015031	protein transport	Protein transport and folding
NCU03229T0	mitochondrial inner membrane translocase subunit	GO:0015031	protein transport	Protein transport and folding
NCU03711T0	gtp-binding protein ypt7	GO:0015031	protein transport	Protein transport and folding
NCU03798T0	mitochondrial import inner membrane translocase subunit tim22	GO:0015031	protein transport	Protein transport and folding
NCU04181T0	tom complex component	GO:0015031	protein transport	Protein transport and folding
NCU04245T0	import receptor	GO:0015031	protein transport	Protein transport and folding
NCU04945T0	mitochondrial intermembrane space protein mia40	GO:0015031	protein transport	Protein transport and folding
NCU05515T0	mitochondrial import inner membrane translocase subunit tim16	GO:0015031	protein transport	Protein transport and folding
NCU05623T0	mitochondrial import inner membrane translocase subunit tim17	GO:0015031	protein transport	Protein transport and folding
NCU06244T0	mitochondrial import inner membrane translocase subunit tim13	GO:0015031	protein transport	Protein transport and folding
NCU06404T0	gtp-binding protein sas1	GO:0015031	protein transport	Protein transport and folding
NCU06410T0	rab gtpase vps21	GO:0015031	protein transport	Protein transport and folding
NCU06632T0	mitochondrial import receptor subunit tom-20	GO:0015031	protein transport	Protein transport and folding
NCU07295T0	mitochondrial import inner membrane translocase subunit tim-54	GO:0015031	protein transport	Protein transport and folding
NCU07988T0	atpase family aaa domain-containing protein 1	GO:0015031	protein transport	Protein transport and folding
NCU08340T0	adp-ribosylation factor 1	GO:0015031	protein transport	Protein transport and folding
NCU08477T0	gtp-binding protein ypt1	GO:0015031	protein transport	Protein transport and folding
NCU08810T0	import inner membrane translocase subunit tim-21	GO:0015031	protein transport	Protein transport and folding
NCU08897T0	protein transport protein sec61 alpha subunit	GO:0015031	protein transport	Protein transport and folding
NCU11311T0	mitochondrial import inner membrane translocase subunit tim8	GO:0015031	protein transport	Protein transport and folding
NCU07414T0	protein mitochondrial targeting protein	GO:0009628	response to abiotic stimulus	Response to stimulus
NCU08340T0	adp-ribosylation factor 1	GO:0009719	response to endogenous stimulus	Response to stimulus
NCU00582T0	cryptochrome dash	GO:0006950	response to stress	Response to stimulus
NCU01589T0	heat shock protein mitochondrial precursor	GO:0006950	response to stress	Response to stimulus
NCU02075T0	hsp70 chaperone	GO:0006950	response to stress	Response to stimulus
NCU02230T0	dna mismatch repair protein msh-2	GO:0006950	response to stress	Response to stimulus
NCU02437T0	histone h2a	GO:0006950	response to stress	Response to stimulus
NCU02630T0	heat shock protein 78	GO:0006950	response to stress	Response to stimulus
NCU03040T0	n-glycosylase dna lyase	GO:0006950	response to stress	Response to stimulus
NCU03297T0	cytochrome c peroxidase	GO:0006950	response to stress	Response to stimulus
NCU04334T0	10 kda heat shock mitochondrial	GO:0006950	response to stress	Response to stimulus
NCU04553T0	ubiquitin	GO:0006950	response to stress	Response to stimulus
NCU05261T0	atp-dependent protease la	GO:0006950	response to stress	Response to stimulus
NCU05770T0	bifunctional catalase-peroxidase cat2	GO:0006950	response to stress	Response to stimulus
NCU06110T0	thiazole biosynthetic enzyme	GO:0006950	response to stress	Response to stimulus
NCU06481T0	dna ligase	GO:0006950	response to stress	Response to stimulus
NCU07414T0	protein mitochondrial targeting protein	GO:0006950	response to stress	Response to stimulus
NCU07482T0	uracil-dna glycosylase	GO:0006950	response to stress	Response to stimulus
NCU08626T0	deoxyribodipyrimidine photo-lyase	GO:0006950	response to stress	Response to stimulus
NCU08693T0	mitochondrial hsp70 chaperone	GO:0006950	response to stress	Response to stimulus
NCU09364T0	30 kda heat shock protein	GO:0006950	response to stress	Response to stimulus
NCU09602T0	hsp70-like protein	GO:0006950	response to stress	Response to stimulus
NCU09706T0	dna ligase	GO:0006950	response to stress	Response to stimulus
NCU10044T0	dna (apurinic or apyrimidinic site) endon uclease	GO:0006950	response to stress	Response to stimulus
NCU00212T0	histone h4	GO:0007165	signal transduction	Signalling
NCU00895T0	gtp-binding protein ypt5	GO:0007165	signal transduction	Signalling
NCU01523T0	ras gtpase	GO:0007165	signal transduction	Signalling
NCU02160T0	rho gtpase	GO:0007165	signal transduction	Signalling
NCU02179T0	d-lactate dehydrogenase	GO:0007165	signal transduction	Signalling
NCU03263T0	membrane bound c2 domain protein	GO:0007165	signal transduction	Signalling
NCU03711T0	gtp-binding protein ypt7	GO:0007165	signal transduction	Signalling
NCU03966T0	mitochondrial gtpase (miro-2)	GO:0007165	signal transduction	Signalling
NCU06122T0	gtpase activating protein	GO:0007165	signal transduction	Signalling
NCU06404T0	gtp-binding protein sas1	GO:0007165	signal transduction	Signalling
NCU06410T0	rab gtpase vps21	GO:0007165	signal transduction	Signalling
NCU06493T0	guanine nucleotide-binding protein alpha subunit	GO:0007165	signal transduction	Signalling
NCU06760T0	pyruvate dehydrogenase kinase	GO:0007165	signal transduction	Signalling
NCU06877T0	cral trio domain protein	GO:0007165	signal transduction	Signalling
NCU08340T0	adp-ribosylation factor 1	GO:0007165	signal transduction	Signalling
NCU08477T0	gtp-binding protein ypt1	GO:0007165	signal transduction	Signalling
NCU09864T0	2-oxoisovalerate dehydrogenase alpha subunit	GO:0007165	signal transduction	Signalling
NCU11744T0	mitochondrial pyruvate dehydrogenase kinase	GO:0007165	signal transduction	Signalling
NCU00227T0	mitochondrial cation transporter	GO:0006811	ion transport	Transport of metabolites
NCU00385T0	atp synthase delta mitochondrial	GO:0006811	ion transport	Transport of metabolites
NCU00502T0	atp synthase subunit 4	GO:0006811	ion transport	Transport of metabolites
NCU00636T0	atp synthase subunit d	GO:0006811	ion transport	Transport of metabolites
NCU01140T0	nad transhydrogenase	GO:0006811	ion transport	Transport of metabolites
NCU01179T0	mitochondrial import receptor subunit tom-40	GO:0006811	ion transport	Transport of metabolites
NCU01606T0	atp synthase oligomycin sensitivity conferral	GO:0006811	ion transport	Transport of metabolites
NCU01680T0	plasma membrane atpase	GO:0006811	ion transport	Transport of metabolites
NCU02250T0	atp synthase subunit 9	GO:0006811	ion transport	Transport of metabolites
NCU02514T0	mitochondrial f1 atpase subunit	GO:0006811	ion transport	Transport of metabolites
NCU02530T0	cytochrome c oxidase copper chaperone	GO:0006811	ion transport	Transport of metabolites
NCU03177T0	mitochondrial metallochaperone	GO:0006811	ion transport	Transport of metabolites
NCU03305T0	endoplasmic reticulum calcium	GO:0006811	ion transport	Transport of metabolites
NCU03558T0	mitochondrial atp synthase epsilon chain domain-containing protein	GO:0006811	ion transport	Transport of metabolites
NCU03788T0	cysteine synthase b	GO:0006811	ion transport	Transport of metabolites
NCU04304T0	outer mitochondrial membrane protein porin	GO:0006811	ion transport	Transport of metabolites
NCU05029T0	iron-sulfur clusters transporter atm1	GO:0006811	ion transport	Transport of metabolites
NCU05220T0	mitochondrial f1f0 atp synthase subunit f	GO:0006811	ion transport	Transport of metabolites
NCU05430T0	atp synthase subunit beta	GO:0006811	ion transport	Transport of metabolites
NCU07879T0	cation efflux family	GO:0006811	ion transport	Transport of metabolites
NCU08743T0	phosphate transporter	GO:0006811	ion transport	Transport of metabolites
NCU09091T0	magnesium ion transporter	GO:0006811	ion transport	Transport of metabolites
NCU09119T0	atp synthase subunit gamma	GO:0006811	ion transport	Transport of metabolites
NCU09143T0	atp synthase subunit e	GO:0006811	ion transport	Transport of metabolites
NCU09368T0	cation diffusion	GO:0006811	ion transport	Transport of metabolites
NCU00075T0	mitochondrial import inner membrane translocase subunit tim14	GO:0006810	transport	Transport of metabolites
NCU00198T0	mitochondrial import inner membrane translocase subunit tim9	GO:0006810	transport	Transport of metabolites
NCU00227T0	mitochondrial cation transporter	GO:0006810	transport	Transport of metabolites
NCU00418T0	nadh-ubiquinone oxidoreductase kda subunit	GO:0006810	transport	Transport of metabolites
NCU00431T0	mitochondrial import receptor subunit tom22	GO:0006810	transport	Transport of metabolites
NCU00670T0	nadh-ubiquinone oxidoreductase kda subunit	GO:0006810	transport	Transport of metabolites
NCU00737T0	presequence translocated-associated motor subunit pam17	GO:0006810	transport	Transport of metabolites
NCU00930T0	mitochondrial import inner membrane translocase subunit tim10	GO:0006810	transport	Transport of metabolites
NCU01169T0	nadh-ubiquinone oxidoreductase 24 kda subunit	GO:0006810	transport	Transport of metabolites
NCU01179T0	mitochondrial import receptor subunit tom-40	GO:0006810	transport	Transport of metabolites
NCU01241T0	mitochondrial carrier	GO:0006810	transport	Transport of metabolites
NCU01342T0	endosomal cargo receptor	GO:0006810	transport	Transport of metabolites
NCU01512T0	phenylalanyl-trna synthetase alpha subunit	GO:0006810	transport	Transport of metabolites
NCU01514T0	mitochondrial dicarboxylate carrier	GO:0006810	transport	Transport of metabolites
NCU01564T0	calcium dependent mitochondrial carrier protein	GO:0006810	transport	Transport of metabolites
NCU01689T0	mitochondrial dna replication protein	GO:0006810	transport	Transport of metabolites
NCU01765T0	nadh-ubiquinone oxidoreductase 78 kda subunit	GO:0006810	transport	Transport of metabolites
NCU01808T0	cytochrome c	GO:0006810	transport	Transport of metabolites
NCU01810T0	mitochondrial carrier protein	GO:0006810	transport	Transport of metabolites
NCU01813T0	mfs monosaccharide transporter	GO:0006810	transport	Transport of metabolites
NCU01916T0	mitochondrial carrier protein rim2	GO:0006810	transport	Transport of metabolites
NCU02269T0	mitochondrial carrier protein	GO:0006810	transport	Transport of metabolites
NCU02373T0	nadh-ubiquinone oxidoreductase 40 kda subunit	GO:0006810	transport	Transport of metabolites
NCU02423T0	mitochondrial rna splicing protein	GO:0006810	transport	Transport of metabolites
NCU02472T0	nadh-ubiquinone oxidoreductase kda subunit	GO:0006810	transport	Transport of metabolites
NCU02534T0	nadh-ubiquinone oxidoreductase 49 kda subunit	GO:0006810	transport	Transport of metabolites
NCU02549T0	mitochondrial processing peptidase beta subunit	GO:0006810	transport	Transport of metabolites
NCU02802T0	amino-acid transporter arg-13	GO:0006810	transport	Transport of metabolites
NCU02943T0	mitochondrial translocase complex component	GO:0006810	transport	Transport of metabolites
NCU02973T0	solute carrier family 25 member 38	GO:0006810	transport	Transport of metabolites
NCU03031T0	succinate dehydrogenase membrane anchor subunit	GO:0006810	transport	Transport of metabolites
NCU03093T0	nadh-ubiquinone oxidoreductase 12 kda subunit	GO:0006810	transport	Transport of metabolites
NCU03145T0	zinc cadmium resistance protein	GO:0006810	transport	Transport of metabolites
NCU03156T0	nadh-ubiquinone oxidoreductase 105 kda subunit	GO:0006810	transport	Transport of metabolites
NCU03319T0	copii-coated vesicle protein 4	GO:0006810	transport	Transport of metabolites
NCU03393T0	40s ribosomal protein s0	GO:0006810	transport	Transport of metabolites
NCU03556T0	peroxisomal membrane protein	GO:0006810	transport	Transport of metabolites
NCU03559T0	cytochrome b-c1 complex subunit 2	GO:0006810	transport	Transport of metabolites
NCU03561T0	mitochondrial carrier protein	GO:0006810	transport	Transport of metabolites
NCU03603T0	cytochrome b5	GO:0006810	transport	Transport of metabolites
NCU03798T0	mitochondrial import inner membrane translocase subunit tim22	GO:0006810	transport	Transport of metabolites
NCU03910T0	cytochrome b5	GO:0006810	transport	Transport of metabolites
NCU03953T0	nadh-ubiquinone oxidoreductase subunit	GO:0006810	transport	Transport of metabolites
NCU03966T0	mitochondrial gtpase (miro-2)	GO:0006810	transport	Transport of metabolites
NCU03989T0	mitochondrial carrier protein	GO:0006810	transport	Transport of metabolites
NCU04044T0	nadh-ubiquinone oxidoreductase 51 kda subunit	GO:0006810	transport	Transport of metabolites
NCU04074T0	nadh-ubiquinone oxidoreductase 304 kda subunit precursor	GO:0006810	transport	Transport of metabolites
NCU04117T0	abc multidrug transporter mdr2	GO:0006810	transport	Transport of metabolites
NCU04180T0	mitochondrial folate carrier protein	GO:0006810	transport	Transport of metabolites
NCU04181T0	tom complex component	GO:0006810	transport	Transport of metabolites
NCU04304T0	outer mitochondrial membrane protein porin	GO:0006810	transport	Transport of metabolites
NCU04837T0	mitochondrial 2-oxodicarboxylate carrier	GO:0006810	transport	Transport of metabolites
NCU04874T0	alternative oxidase	GO:0006810	transport	Transport of metabolites
NCU04945T0	mitochondrial intermembrane space protein mia40	GO:0006810	transport	Transport of metabolites
NCU05008T0	acyl carrier protein	GO:0006810	transport	Transport of metabolites
NCU05009T0	nadh-ubiquinone oxidoreductase 23 kda subunit	GO:0006810	transport	Transport of metabolites
NCU05029T0	iron-sulfur clusters transporter atm1	GO:0006810	transport	Transport of metabolites
NCU05075T0	mitochondrial tricarboxylate transporter	GO:0006810	transport	Transport of metabolites
NCU05221T0	nadh-ubiquinone oxidoreductase 18 kda	GO:0006810	transport	Transport of metabolites
NCU05259T0	acyl- desaturase	GO:0006810	transport	Transport of metabolites
NCU05299T0	nadh-ubiquinone oxidoreductase 299 kda	GO:0006810	transport	Transport of metabolites
NCU05390T0	mitochondrial phosphate carrier protein	GO:0006810	transport	Transport of metabolites
NCU05391T0	mitochondrial phosphate carrier protein	GO:0006810	transport	Transport of metabolites
NCU05515T0	mitochondrial import inner membrane translocase subunit tim16	GO:0006810	transport	Transport of metabolites
NCU05623T0	mitochondrial import inner membrane translocase subunit tim17	GO:0006810	transport	Transport of metabolites
NCU06244T0	mitochondrial import inner membrane translocase subunit tim13	GO:0006810	transport	Transport of metabolites
NCU06606T0	ubiquinol-cytochrome c reductase iron-sulfur subunit	GO:0006810	transport	Transport of metabolites
NCU06662T0	mitochondrial carrier	GO:0006810	transport	Transport of metabolites
NCU07263T0	carnitine acyl carnitine carrier	GO:0006810	transport	Transport of metabolites
NCU07295T0	mitochondrial import inner membrane translocase subunit tim-54	GO:0006810	transport	Transport of metabolites
NCU07384T0	mitochondrial deoxynucleotide carrier	GO:0006810	transport	Transport of metabolites
NCU07465T0	mitochondrial phosphate carrier protein 2	GO:0006810	transport	Transport of metabolites
NCU07478T0	mitochondrial carrier	GO:0006810	transport	Transport of metabolites
NCU07879T0	cation efflux family	GO:0006810	transport	Transport of metabolites
NCU07884T0	mitochondrial oxaloacetate transporter	GO:0006810	transport	Transport of metabolites
NCU07953T0	alternative oxidase	GO:0006810	transport	Transport of metabolites
NCU08278T0	mitochondrial carrier	GO:0006810	transport	Transport of metabolites
NCU08326T0	mitochondrial carrier protein	GO:0006810	transport	Transport of metabolites
NCU08340T0	adp-ribosylation factor 1	GO:0006810	transport	Transport of metabolites
NCU08477T0	gtp-binding protein ypt1	GO:0006810	transport	Transport of metabolites
NCU08561T0	succinate fumarate mitochondrial transporter	GO:0006810	transport	Transport of metabolites
NCU08810T0	import inner membrane translocase subunit tim-21	GO:0006810	transport	Transport of metabolites
NCU08897T0	protein transport protein sec61 alpha subunit	GO:0006810	transport	Transport of metabolites
NCU08940T0	ubiquinol-cytochrome c reductase complex 14 kda protein	GO:0006810	transport	Transport of metabolites
NCU08941T0	mitochondrial carrier protein	GO:0006810	transport	Transport of metabolites
NCU08947T0	ubiquinol-cytochrome c reductase complex subunit	GO:0006810	transport	Transport of metabolites
NCU09012T0	abc metal ion	GO:0006810	transport	Transport of metabolites
NCU09091T0	magnesium ion transporter	GO:0006810	transport	Transport of metabolites
NCU09368T0	cation diffusion	GO:0006810	transport	Transport of metabolites
NCU09477T0	carrier protein	GO:0006810	transport	Transport of metabolites
NCU09816T0	cytochrome c1	GO:0006810	transport	Transport of metabolites
NCU10732T0	mitochondrial dicarboxylate carrier	GO:0006810	transport	Transport of metabolites
NCU11311T0	mitochondrial import inner membrane translocase subunit tim8	GO:0006810	transport	Transport of metabolites
NCU11312T0	magnesium transporter alr1	GO:0006810	transport	Transport of metabolites
