# Supplementary material for: Global analyses of Ceratocystis cacaofunesta mitochondria: from genome to proteome
Source: BMC Genomics. 2013 Feb 11;14:91. doi: 10.1186/1471-2164-14-91 (PMC3605234; doi:10.1186/1471-2164-14-91)
Supplement: Additional file 9 — Table mzML of mass spectrometry data. [file 1471-2164-14-91-S9.mzid]

<?xml version="1.0" encoding="UTF-8"?>
<mzIdentML id="" version="1.0.0"
             xsi:schemaLocation="http://psidev.info/psi/pi/mzIdentML/1.0 http://external.mas8server.abtlus.org.br/mascot/xmlns/schema/mzIdentML/mzIdentML1.0.0.xsd"
             xmlns="http://psidev.info/psi/pi/mzIdentML/1.0"
             xmlns:xsi="http://www.w3.org/2001/XMLSchema-instance"
             creationDate="2012-07-11T23:19:42">
  <cvList>
    <cv id="PSI-MS" fullName="Proteomics Standards Initiative Mass Spectrometry Vocabularies"   URI="http://psidev.cvs.sourceforge.net/viewvc/*checkout*/psidev/psi/psi-ms/mzML/controlledVocabulary/psi-ms.obo" version="2.32.0"></cv>
    <cv id="UNIMOD" fullName="UNIMOD"        URI="http://www.unimod.org/obo/unimod.obo"></cv>
    <cv id="UO"     fullName="UNIT-ONTOLOGY" URI="http://obo.cvs.sourceforge.net/*checkout*/obo/obo/ontology/phenotype/unit.obo"></cv>
  </cvList>
  <AnalysisSoftwareList>
    <AnalysisSoftware id="AS_mascot_server" name="Mascot Server" version="2.3.02" URI="http://www.matrixscience.com/search_form_select.html" >
      <ContactRole Contact_ref="ORG_MSL">
        <role>
          <cvParam accession="MS:1001267" name="software vendor" cvRef="PSI-MS"/>
        </role>
      </ContactRole>
      <SoftwareName>
        <cvParam accession="MS:1001207" name="Mascot" cvRef="PSI-MS"/>
      </SoftwareName>
      <Customizations>
        No customisations
      </Customizations>
    </AnalysisSoftware>
    <AnalysisSoftware id="AS_mascot_parser" name="Mascot Parser" version="2.3.3.0" URI="http://www.matrixscience.com/msparser.html" >
      <ContactRole Contact_ref="ORG_MSL">
        <role>
          <cvParam accession="MS:1001267" name="software vendor" cvRef="PSI-MS"/>
        </role>
      </ContactRole>
      <SoftwareName>
        <cvParam accession="MS:1001478" name="Mascot Parser" cvRef="PSI-MS"/>
      </SoftwareName>
      <Customizations>
        No customisations
      </Customizations>
    </AnalysisSoftware>
  </AnalysisSoftwareList>
  <Provider id="PROVIDER">
    <ContactRole Contact_ref="PERSON_DOC_OWNER">
      <role>
        <cvParam accession="MS:1001271" name="researcher" cvRef="PSI-MS" />
      </role>
    </ContactRole>
  </Provider>
  <AuditCollection>
    <Person id="">
      <affiliations Organization_ref="ORG_MSL"/>
    </Person>
    <Person id="PERSON_DOC_OWNER" firstName="" lastName="Bruno Vaz" email="brunovaz@gmail.com">
      <affiliations Organization_ref="ORG_DOC_OWNER"/>
    </Person>
    <Organization id="ORG_MSL" name="Matrix Science Limited" address="64 Baker Street, London W1U 7GB, UK" email="support@matrixscience.com"  fax="+44 (0)20 7224 1344" phone="+44 (0)20 7486 1050" />
    <Organization id="ORG_DOC_OWNER" />
  </AuditCollection>
  <SequenceCollection>
    <DBSequence id="DBSeq_1_Gene4659" SearchDatabase_ref="SDB_ceratocystis_final" accession="Gene4659" >
    </DBSequence>
    <DBSequence id="DBSeq_1_Gene4152" SearchDatabase_ref="SDB_ceratocystis_final" accession="Gene4152" >
    </DBSequence>
    <DBSequence id="DBSeq_1_Gene3468" SearchDatabase_ref="SDB_ceratocystis_final" accession="Gene3468" >
    </DBSequence>
    <DBSequence id="DBSeq_1_Gene6562" SearchDatabase_ref="SDB_ceratocystis_final" accession="Gene6562" >
    </DBSequence>
    <DBSequence id="DBSeq_1_Gene6318" SearchDatabase_ref="SDB_ceratocystis_final" accession="Gene6318" >
    </DBSequence>
    <DBSequence id="DBSeq_1_Gene5480" SearchDatabase_ref="SDB_ceratocystis_final" accession="Gene5480" >
    </DBSequence>
    <DBSequence id="DBSeq_1_Gene1281" SearchDatabase_ref="SDB_ceratocystis_final" accession="Gene1281" >
    </DBSequence>
    <DBSequence id="DBSeq_1_Gene3059" SearchDatabase_ref="SDB_ceratocystis_final" accession="Gene3059" >
    </DBSequence>
    <DBSequence id="DBSeq_1_Gene4194" SearchDatabase_ref="SDB_ceratocystis_final" accession="Gene4194" >
    </DBSequence>
    <DBSequence id="DBSeq_1_Gene1596" SearchDatabase_ref="SDB_ceratocystis_final" accession="Gene1596" >
    </DBSequence>
    <DBSequence id="DBSeq_1_Gene1748" SearchDatabase_ref="SDB_ceratocystis_final" accession="Gene1748" >
    </DBSequence>
    <DBSequence id="DBSeq_1_Gene1663" SearchDatabase_ref="SDB_ceratocystis_final" accession="Gene1663" >
    </DBSequence>
    <DBSequence id="DBSeq_1_Gene7064" SearchDatabase_ref="SDB_ceratocystis_final" accession="Gene7064" >
    </DBSequence>
    <DBSequence id="DBSeq_1_Gene6770" SearchDatabase_ref="SDB_ceratocystis_final" accession="Gene6770" >
    </DBSequence>
    <DBSequence id="DBSeq_1_Gene3934" SearchDatabase_ref="SDB_ceratocystis_final" accession="Gene3934" >
    </DBSequence>
    <DBSequence id="DBSeq_1_Gene2950" SearchDatabase_ref="SDB_ceratocystis_final" accession="Gene2950" >
    </DBSequence>
    <DBSequence id="DBSeq_1_Gene4334" SearchDatabase_ref="SDB_ceratocystis_final" accession="Gene4334" >
    </DBSequence>
    <DBSequence id="DBSeq_1_Gene183" SearchDatabase_ref="SDB_ceratocystis_final" accession="Gene183" >
    </DBSequence>
    <DBSequence id="DBSeq_1_Gene129" SearchDatabase_ref="SDB_ceratocystis_final" accession="Gene129" >
    </DBSequence>
    <DBSequence id="DBSeq_1_Gene381" SearchDatabase_ref="SDB_ceratocystis_final" accession="Gene381" >
    </DBSequence>
    <DBSequence id="DBSeq_1_Gene2966" SearchDatabase_ref="SDB_ceratocystis_final" accession="Gene2966" >
    </DBSequence>
    <DBSequence id="DBSeq_1_Gene4181" SearchDatabase_ref="SDB_ceratocystis_final" accession="Gene4181" >
    </DBSequence>
    <DBSequence id="DBSeq_1_Gene6241" SearchDatabase_ref="SDB_ceratocystis_final" accession="Gene6241" >
    </DBSequence>
    <DBSequence id="DBSeq_1_Gene2319" SearchDatabase_ref="SDB_ceratocystis_final" accession="Gene2319" >
    </DBSequence>
    <DBSequence id="DBSeq_1_Gene1235" SearchDatabase_ref="SDB_ceratocystis_final" accession="Gene1235" >
    </DBSequence>
    <DBSequence id="DBSeq_1_Gene2973" SearchDatabase_ref="SDB_ceratocystis_final" accession="Gene2973" >
    </DBSequence>
    <DBSequence id="DBSeq_1_Gene2768" SearchDatabase_ref="SDB_ceratocystis_final" accession="Gene2768" >
    </DBSequence>
    <DBSequence id="DBSeq_1_Gene5563" SearchDatabase_ref="SDB_ceratocystis_final" accession="Gene5563" >
    </DBSequence>
    <DBSequence id="DBSeq_1_COX1" SearchDatabase_ref="SDB_ceratocystis_final" accession="COX1" >
    </DBSequence>
    <DBSequence id="DBSeq_1_Gene4261" SearchDatabase_ref="SDB_ceratocystis_final" accession="Gene4261" >
    </DBSequence>
    <DBSequence id="DBSeq_1_Gene4210" SearchDatabase_ref="SDB_ceratocystis_final" accession="Gene4210" >
    </DBSequence>
    <DBSequence id="DBSeq_1_Gene3134" SearchDatabase_ref="SDB_ceratocystis_final" accession="Gene3134" >
    </DBSequence>
    <DBSequence id="DBSeq_1_Gene4877" SearchDatabase_ref="SDB_ceratocystis_final" accession="Gene4877" >
    </DBSequence>
    <DBSequence id="DBSeq_1_Gene6476" SearchDatabase_ref="SDB_ceratocystis_final" accession="Gene6476" >
    </DBSequence>
    <DBSequence id="DBSeq_1_Gene4492" SearchDatabase_ref="SDB_ceratocystis_final" accession="Gene4492" >
    </DBSequence>
    <DBSequence id="DBSeq_1_Gene2618" SearchDatabase_ref="SDB_ceratocystis_final" accession="Gene2618" >
    </DBSequence>
    <DBSequence id="DBSeq_1_Gene1435" SearchDatabase_ref="SDB_ceratocystis_final" accession="Gene1435" >
    </DBSequence>
    <DBSequence id="DBSeq_1_Gene2373" SearchDatabase_ref="SDB_ceratocystis_final" accession="Gene2373" >
    </DBSequence>
    <DBSequence id="DBSeq_1_Gene3126" SearchDatabase_ref="SDB_ceratocystis_final" accession="Gene3126" >
    </DBSequence>
    <DBSequence id="DBSeq_1_Gene1525" SearchDatabase_ref="SDB_ceratocystis_final" accession="Gene1525" >
    </DBSequence>
    <DBSequence id="DBSeq_1_Gene989" SearchDatabase_ref="SDB_ceratocystis_final" accession="Gene989" >
    </DBSequence>
    <DBSequence id="DBSeq_1_Gene6882" SearchDatabase_ref="SDB_ceratocystis_final" accession="Gene6882" >
    </DBSequence>
    <DBSequence id="DBSeq_1_Gene3833" SearchDatabase_ref="SDB_ceratocystis_final" accession="Gene3833" >
    </DBSequence>
    <DBSequence id="DBSeq_1_Gene5629" SearchDatabase_ref="SDB_ceratocystis_final" accession="Gene5629" >
    </DBSequence>
    <DBSequence id="DBSeq_1_Gene5296" SearchDatabase_ref="SDB_ceratocystis_final" accession="Gene5296" >
    </DBSequence>
    <DBSequence id="DBSeq_1_Gene6944" SearchDatabase_ref="SDB_ceratocystis_final" accession="Gene6944" >
    </DBSequence>
    <DBSequence id="DBSeq_1_Gene4215" SearchDatabase_ref="SDB_ceratocystis_final" accession="Gene4215" >
    </DBSequence>
    <DBSequence id="DBSeq_1_Gene4913" SearchDatabase_ref="SDB_ceratocystis_final" accession="Gene4913" >
    </DBSequence>
    <DBSequence id="DBSeq_1_Nad2" SearchDatabase_ref="SDB_ceratocystis_final" accession="Nad2" >
    </DBSequence>
    <DBSequence id="DBSeq_1_Gene3631" SearchDatabase_ref="SDB_ceratocystis_final" accession="Gene3631" >
    </DBSequence>
    <DBSequence id="DBSeq_1_Gene3142" SearchDatabase_ref="SDB_ceratocystis_final" accession="Gene3142" >
    </DBSequence>
    <DBSequence id="DBSeq_1_Gene3554" SearchDatabase_ref="SDB_ceratocystis_final" accession="Gene3554" >
    </DBSequence>
    <DBSequence id="DBSeq_1_Gene1773" SearchDatabase_ref="SDB_ceratocystis_final" accession="Gene1773" >
    </DBSequence>
    <DBSequence id="DBSeq_1_Gene1572" SearchDatabase_ref="SDB_ceratocystis_final" accession="Gene1572" >
    </DBSequence>
    <DBSequence id="DBSeq_1_Gene6165" SearchDatabase_ref="SDB_ceratocystis_final" accession="Gene6165" >
    </DBSequence>
    <DBSequence id="DBSeq_1_Gene6276" SearchDatabase_ref="SDB_ceratocystis_final" accession="Gene6276" >
    </DBSequence>
    <DBSequence id="DBSeq_1_Gene4713" SearchDatabase_ref="SDB_ceratocystis_final" accession="Gene4713" >
    </DBSequence>
    <DBSequence id="DBSeq_1_Gene1801" SearchDatabase_ref="SDB_ceratocystis_final" accession="Gene1801" >
    </DBSequence>
    <DBSequence id="DBSeq_1_Gene1135" SearchDatabase_ref="SDB_ceratocystis_final" accession="Gene1135" >
    </DBSequence>
    <DBSequence id="DBSeq_1_Gene2449" SearchDatabase_ref="SDB_ceratocystis_final" accession="Gene2449" >
    </DBSequence>
    <DBSequence id="DBSeq_1_Gene1759" SearchDatabase_ref="SDB_ceratocystis_final" accession="Gene1759" >
    </DBSequence>
    <DBSequence id="DBSeq_1_Gene702" SearchDatabase_ref="SDB_ceratocystis_final" accession="Gene702" >
    </DBSequence>
    <DBSequence id="DBSeq_1_Gene324" SearchDatabase_ref="SDB_ceratocystis_final" accession="Gene324" >
    </DBSequence>
    <DBSequence id="DBSeq_1_Gene1257" SearchDatabase_ref="SDB_ceratocystis_final" accession="Gene1257" >
    </DBSequence>
    <DBSequence id="DBSeq_1_Gene2987" SearchDatabase_ref="SDB_ceratocystis_final" accession="Gene2987" >
    </DBSequence>
    <DBSequence id="DBSeq_1_Gene6769" SearchDatabase_ref="SDB_ceratocystis_final" accession="Gene6769" >
    </DBSequence>
    <DBSequence id="DBSeq_1_Gene5723" SearchDatabase_ref="SDB_ceratocystis_final" accession="Gene5723" >
    </DBSequence>
    <DBSequence id="DBSeq_1_Gene4366" SearchDatabase_ref="SDB_ceratocystis_final" accession="Gene4366" >
    </DBSequence>
    <DBSequence id="DBSeq_1_Gene3435" SearchDatabase_ref="SDB_ceratocystis_final" accession="Gene3435" >
    </DBSequence>
    <DBSequence id="DBSeq_1_Gene1599" SearchDatabase_ref="SDB_ceratocystis_final" accession="Gene1599" >
    </DBSequence>
    <DBSequence id="DBSeq_1_Gene4128" SearchDatabase_ref="SDB_ceratocystis_final" accession="Gene4128" >
    </DBSequence>
    <DBSequence id="DBSeq_1_Gene6079" SearchDatabase_ref="SDB_ceratocystis_final" accession="Gene6079" >
    </DBSequence>
    <DBSequence id="DBSeq_1_Gene170" SearchDatabase_ref="SDB_ceratocystis_final" accession="Gene170" >
    </DBSequence>
    <DBSequence id="DBSeq_1_Gene372" SearchDatabase_ref="SDB_ceratocystis_final" accession="Gene372" >
    </DBSequence>
    <DBSequence id="DBSeq_1_cob" SearchDatabase_ref="SDB_ceratocystis_final" accession="cob" >
    </DBSequence>
    <Peptide id="peptide_4_1">
      <peptideSequence>SSFDAAK</peptideSequence>
    </Peptide>
    <Peptide id="peptide_4_2">
      <peptideSequence>SSDMAAK</peptideSequence>
      <Modification location="4" residues="M" monoisotopicMassDelta="15.994915">
        <cvParam accession="UNIMOD:35" name="Oxidation" cvRef="UNIMOD" />
        <cvParam accession="MS:1001524" name="fragment neutral loss" cvRef="PSI-MS" value="0" unitAccession="UO:0000221" unitName="dalton" unitCvRef="UO"/>
      </Modification>
    </Peptide>
    <Peptide id="peptide_4_3">
      <peptideSequence>SSEKFK</peptideSequence>
    </Peptide>
    <Peptide id="peptide_4_4">
      <peptideSequence>SSGRYR</peptideSequence>
    </Peptide>
    <Peptide id="peptide_4_5">
      <peptideSequence>SVHLAAK</peptideSequence>
    </Peptide>
    <Peptide id="peptide_4_6">
      <peptideSequence>SPHRTK</peptideSequence>
    </Peptide>
    <Peptide id="peptide_4_7">
      <peptideSequence>QFTSSR</peptideSequence>
    </Peptide>
    <Peptide id="peptide_4_8">
      <peptideSequence>AIHDNR</peptideSequence>
    </Peptide>
    <Peptide id="peptide_4_9">
      <peptideSequence>QMTSSR</peptideSequence>
      <Modification location="2" residues="M" monoisotopicMassDelta="15.994915">
        <cvParam accession="UNIMOD:35" name="Oxidation" cvRef="UNIMOD" />
        <cvParam accession="MS:1001524" name="fragment neutral loss" cvRef="PSI-MS" value="0" unitAccession="UO:0000221" unitName="dalton" unitCvRef="UO"/>
      </Modification>
    </Peptide>
    <Peptide id="peptide_4_10">
      <peptideSequence>SYDANR</peptideSequence>
    </Peptide>
    <Peptide id="peptide_5_1">
      <peptideSequence>VITSSAR</peptideSequence>
    </Peptide>
    <Peptide id="peptide_5_2">
      <peptideSequence>VLTSDAK</peptideSequence>
    </Peptide>
    <Peptide id="peptide_5_3">
      <peptideSequence>VLAMSGR</peptideSequence>
    </Peptide>
    <Peptide id="peptide_5_4">
      <peptideSequence>VLAFKR</peptideSequence>
    </Peptide>
    <Peptide id="peptide_5_5">
      <peptideSequence>VLAFQR</peptideSequence>
    </Peptide>
    <Peptide id="peptide_5_6">
      <peptideSequence>VLNLFK</peptideSequence>
    </Peptide>
    <Peptide id="peptide_5_7">
      <peptideSequence>VATESVK</peptideSequence>
    </Peptide>
    <Peptide id="peptide_5_8">
      <peptideSequence>VTVTEGK</peptideSequence>
    </Peptide>
    <Peptide id="peptide_5_9">
      <peptideSequence>VGDMRR</peptideSequence>
    </Peptide>
    <Peptide id="peptide_5_10">
      <peptideSequence>VASDDAR</peptideSequence>
    </Peptide>
    <Peptide id="peptide_11_1">
      <peptideSequence>VAEAAFR</peptideSequence>
    </Peptide>
    <Peptide id="peptide_11_2">
      <peptideSequence>LGVDFGR</peptideSequence>
    </Peptide>
    <Peptide id="peptide_11_3">
      <peptideSequence>MSQLLR</peptideSequence>
      <Modification location="1" residues="M" monoisotopicMassDelta="15.994915">
        <cvParam accession="UNIMOD:35" name="Oxidation" cvRef="UNIMOD" />
        <cvParam accession="MS:1001524" name="fragment neutral loss" cvRef="PSI-MS" value="63.998285" unitAccession="UO:0000221" unitName="dalton" unitCvRef="UO"/>
      </Modification>
    </Peptide>
    <Peptide id="peptide_12_1">
      <peptideSequence>VAEAAFR</peptideSequence>
    </Peptide>
    <Peptide id="peptide_12_2">
      <peptideSequence>QFLVTR</peptideSequence>
    </Peptide>
    <Peptide id="peptide_12_3">
      <peptideSequence>GLSMEAR</peptideSequence>
    </Peptide>
    <Peptide id="peptide_12_4">
      <peptideSequence>ARFLEK</peptideSequence>
    </Peptide>
    <Peptide id="peptide_12_5">
      <peptideSequence>LGMADIK</peptideSequence>
      <Modification location="3" residues="M" monoisotopicMassDelta="15.994915">
        <cvParam accession="UNIMOD:35" name="Oxidation" cvRef="UNIMOD" />
        <cvParam accession="MS:1001524" name="fragment neutral loss" cvRef="PSI-MS" value="0" unitAccession="UO:0000221" unitName="dalton" unitCvRef="UO"/>
      </Modification>
    </Peptide>
    <Peptide id="peptide_12_6">
      <peptideSequence>FAPTAEK</peptideSequence>
    </Peptide>
    <Peptide id="peptide_12_7">
      <peptideSequence>KMLDLK</peptideSequence>
      <Modification location="2" residues="M" monoisotopicMassDelta="15.994915">
        <cvParam accession="UNIMOD:35" name="Oxidation" cvRef="UNIMOD" />
        <cvParam accession="MS:1001524" name="fragment neutral loss" cvRef="PSI-MS" value="0" unitAccession="UO:0000221" unitName="dalton" unitCvRef="UO"/>
      </Modification>
    </Peptide>
    <Peptide id="peptide_12_8">
      <peptideSequence>MAVGKNK</peptideSequence>
      <Modification location="1" residues="M" monoisotopicMassDelta="15.994915">
        <cvParam accession="UNIMOD:35" name="Oxidation" cvRef="UNIMOD" />
        <cvParam accession="MS:1001524" name="fragment neutral loss" cvRef="PSI-MS" value="0" unitAccession="UO:0000221" unitName="dalton" unitCvRef="UO"/>
      </Modification>
    </Peptide>
    <Peptide id="peptide_12_9">
      <peptideSequence>MAGEIAR</peptideSequence>
      <Modification location="1" residues="M" monoisotopicMassDelta="15.994915">
        <cvParam accession="UNIMOD:35" name="Oxidation" cvRef="UNIMOD" />
        <cvParam accession="MS:1001524" name="fragment neutral loss" cvRef="PSI-MS" value="0" unitAccession="UO:0000221" unitName="dalton" unitCvRef="UO"/>
      </Modification>
    </Peptide>
    <Peptide id="peptide_12_10">
      <peptideSequence>LDAETSK</peptideSequence>
    </Peptide>
    <Peptide id="peptide_13_1">
      <peptideSequence>AVAHDIR</peptideSequence>
    </Peptide>
    <Peptide id="peptide_13_2">
      <peptideSequence>GTFSTIR</peptideSequence>
    </Peptide>
    <Peptide id="peptide_13_3">
      <peptideSequence>MSSSTIR</peptideSequence>
    </Peptide>
    <Peptide id="peptide_13_4">
      <peptideSequence>SMSSTLR</peptideSequence>
    </Peptide>
    <Peptide id="peptide_13_5">
      <peptideSequence>TGSFTLR</peptideSequence>
    </Peptide>
    <Peptide id="peptide_13_6">
      <peptideSequence>TMASSLR</peptideSequence>
      <Modification location="2" residues="M" monoisotopicMassDelta="15.994915">
        <cvParam accession="UNIMOD:35" name="Oxidation" cvRef="UNIMOD" />
        <cvParam accession="MS:1001524" name="fragment neutral loss" cvRef="PSI-MS" value="0" unitAccession="UO:0000221" unitName="dalton" unitCvRef="UO"/>
      </Modification>
    </Peptide>
    <Peptide id="peptide_13_7">
      <peptideSequence>KLMMSR</peptideSequence>
      <Modification location="3" residues="M" monoisotopicMassDelta="15.994915">
        <cvParam accession="UNIMOD:35" name="Oxidation" cvRef="UNIMOD" />
        <cvParam accession="MS:1001524" name="fragment neutral loss" cvRef="PSI-MS" value="0" unitAccession="UO:0000221" unitName="dalton" unitCvRef="UO"/>
      </Modification>
    </Peptide>
    <Peptide id="peptide_13_8">
      <peptideSequence>YTKTIR</peptideSequence>
    </Peptide>
    <Peptide id="peptide_14_1">
      <peptideSequence>AVAHDIR</peptideSequence>
    </Peptide>
    <Peptide id="peptide_14_2">
      <peptideSequence>ALGMFAR</peptideSequence>
      <Modification location="4" residues="M" monoisotopicMassDelta="15.994915">
        <cvParam accession="UNIMOD:35" name="Oxidation" cvRef="UNIMOD" />
        <cvParam accession="MS:1001524" name="fragment neutral loss" cvRef="PSI-MS" value="0" unitAccession="UO:0000221" unitName="dalton" unitCvRef="UO"/>
      </Modification>
    </Peptide>
    <Peptide id="peptide_14_3">
      <peptideSequence>IKMAFR</peptideSequence>
      <Modification location="3" residues="M" monoisotopicMassDelta="15.994915">
        <cvParam accession="UNIMOD:35" name="Oxidation" cvRef="UNIMOD" />
        <cvParam accession="MS:1001524" name="fragment neutral loss" cvRef="PSI-MS" value="0" unitAccession="UO:0000221" unitName="dalton" unitCvRef="UO"/>
      </Modification>
    </Peptide>
    <Peptide id="peptide_14_4">
      <peptideSequence>KLMMSR</peptideSequence>
      <Modification location="3" residues="M" monoisotopicMassDelta="15.994915">
        <cvParam accession="UNIMOD:35" name="Oxidation" cvRef="UNIMOD" />
        <cvParam accession="MS:1001524" name="fragment neutral loss" cvRef="PSI-MS" value="0" unitAccession="UO:0000221" unitName="dalton" unitCvRef="UO"/>
      </Modification>
    </Peptide>
    <Peptide id="peptide_14_5">
      <peptideSequence>GTFSTIR</peptideSequence>
    </Peptide>
    <Peptide id="peptide_14_6">
      <peptideSequence>MSSSTIR</peptideSequence>
    </Peptide>
    <Peptide id="peptide_14_7">
      <peptideSequence>SMSSTLR</peptideSequence>
    </Peptide>
    <Peptide id="peptide_14_8">
      <peptideSequence>AVHEVAR</peptideSequence>
    </Peptide>
    <Peptide id="peptide_15_1">
      <peptideSequence>FVVYEK</peptideSequence>
    </Peptide>
    <Peptide id="peptide_15_2">
      <peptideSequence>KFYAQK</peptideSequence>
    </Peptide>
    <Peptide id="peptide_15_3">
      <peptideSequence>MSHHEK</peptideSequence>
      <Modification location="1" residues="M" monoisotopicMassDelta="15.994915">
        <cvParam accession="UNIMOD:35" name="Oxidation" cvRef="UNIMOD" />
        <cvParam accession="MS:1001524" name="fragment neutral loss" cvRef="PSI-MS" value="0" unitAccession="UO:0000221" unitName="dalton" unitCvRef="UO"/>
      </Modification>
    </Peptide>
    <Peptide id="peptide_16_1">
      <peptideSequence>FVVYEK</peptideSequence>
    </Peptide>
    <Peptide id="peptide_16_2">
      <peptideSequence>KFYAQK</peptideSequence>
    </Peptide>
    <Peptide id="peptide_16_3">
      <peptideSequence>MSHHEK</peptideSequence>
      <Modification location="1" residues="M" monoisotopicMassDelta="15.994915">
        <cvParam accession="UNIMOD:35" name="Oxidation" cvRef="UNIMOD" />
        <cvParam accession="MS:1001524" name="fragment neutral loss" cvRef="PSI-MS" value="0" unitAccession="UO:0000221" unitName="dalton" unitCvRef="UO"/>
      </Modification>
    </Peptide>
    <Peptide id="peptide_19_1">
      <peptideSequence>LVTVDSR</peptideSequence>
    </Peptide>
    <Peptide id="peptide_19_2">
      <peptideSequence>LIDSLTK</peptideSequence>
    </Peptide>
    <Peptide id="peptide_19_3">
      <peptideSequence>IAEEEAK</peptideSequence>
    </Peptide>
    <Peptide id="peptide_19_4">
      <peptideSequence>IWELTK</peptideSequence>
    </Peptide>
    <Peptide id="peptide_19_5">
      <peptideSequence>IAELESK</peptideSequence>
    </Peptide>
    <Peptide id="peptide_19_6">
      <peptideSequence>LVRMVR</peptideSequence>
      <Modification location="4" residues="M" monoisotopicMassDelta="15.994915">
        <cvParam accession="UNIMOD:35" name="Oxidation" cvRef="UNIMOD" />
        <cvParam accession="MS:1001524" name="fragment neutral loss" cvRef="PSI-MS" value="0" unitAccession="UO:0000221" unitName="dalton" unitCvRef="UO"/>
      </Modification>
    </Peptide>
    <Peptide id="peptide_19_7">
      <peptideSequence>IVASEDR</peptideSequence>
    </Peptide>
    <Peptide id="peptide_19_8">
      <peptideSequence>MPVTLTK</peptideSequence>
    </Peptide>
    <Peptide id="peptide_19_9">
      <peptideSequence>LISNAGSK</peptideSequence>
    </Peptide>
    <Peptide id="peptide_19_10">
      <peptideSequence>MALIVDK</peptideSequence>
    </Peptide>
    <Peptide id="peptide_20_1">
      <peptideSequence>LAEQSIR</peptideSequence>
    </Peptide>
    <Peptide id="peptide_20_2">
      <peptideSequence>LAEQAER</peptideSequence>
    </Peptide>
    <Peptide id="peptide_20_3">
      <peptideSequence>LARSLEK</peptideSequence>
    </Peptide>
    <Peptide id="peptide_20_4">
      <peptideSequence>IATANNGR</peptideSequence>
    </Peptide>
    <Peptide id="peptide_20_5">
      <peptideSequence>LALTASLK</peptideSequence>
    </Peptide>
    <Peptide id="peptide_20_6">
      <peptideSequence>LADERGR</peptideSequence>
    </Peptide>
    <Peptide id="peptide_20_7">
      <peptideSequence>LASLKER</peptideSequence>
    </Peptide>
    <Peptide id="peptide_20_8">
      <peptideSequence>AIEREAK</peptideSequence>
    </Peptide>
    <Peptide id="peptide_20_9">
      <peptideSequence>ALEASTPK</peptideSequence>
    </Peptide>
    <Peptide id="peptide_20_10">
      <peptideSequence>LDVVKSR</peptideSequence>
    </Peptide>
    <Peptide id="peptide_21_1">
      <peptideSequence>PSVMDNR</peptideSequence>
    </Peptide>
    <Peptide id="peptide_21_2">
      <peptideSequence>AVLSTDGR</peptideSequence>
    </Peptide>
    <Peptide id="peptide_21_3">
      <peptideSequence>IGIDSTGR</peptideSequence>
    </Peptide>
    <Peptide id="peptide_21_4">
      <peptideSequence>WPTMKR</peptideSequence>
    </Peptide>
    <Peptide id="peptide_21_5">
      <peptideSequence>TAIRTTR</peptideSequence>
    </Peptide>
    <Peptide id="peptide_21_6">
      <peptideSequence>DQDALTR</peptideSequence>
    </Peptide>
    <Peptide id="peptide_21_7">
      <peptideSequence>DGNGGKDR</peptideSequence>
    </Peptide>
    <Peptide id="peptide_21_8">
      <peptideSequence>DGGAGGNDR</peptideSequence>
    </Peptide>
    <Peptide id="peptide_21_9">
      <peptideSequence>STPTRTR</peptideSequence>
    </Peptide>
    <Peptide id="peptide_21_10">
      <peptideSequence>ILTNMAR</peptideSequence>
    </Peptide>
    <Peptide id="peptide_22_1">
      <peptideSequence>PSVMDNR</peptideSequence>
    </Peptide>
    <Peptide id="peptide_22_2">
      <peptideSequence>TAIRTTR</peptideSequence>
    </Peptide>
    <Peptide id="peptide_22_3">
      <peptideSequence>AVLSTDGR</peptideSequence>
    </Peptide>
    <Peptide id="peptide_22_4">
      <peptideSequence>IGIDSTGR</peptideSequence>
    </Peptide>
    <Peptide id="peptide_22_5">
      <peptideSequence>WPTMKR</peptideSequence>
    </Peptide>
    <Peptide id="peptide_22_6">
      <peptideSequence>DADGITAR</peptideSequence>
    </Peptide>
    <Peptide id="peptide_22_7">
      <peptideSequence>DQDALTR</peptideSequence>
    </Peptide>
    <Peptide id="peptide_22_8">
      <peptideSequence>QVIDSTR</peptideSequence>
    </Peptide>
    <Peptide id="peptide_22_9">
      <peptideSequence>NLTITTR</peptideSequence>
    </Peptide>
    <Peptide id="peptide_22_10">
      <peptideSequence>DEGREGR</peptideSequence>
    </Peptide>
    <Peptide id="peptide_23_1">
      <peptideSequence>ATEEKLK</peptideSequence>
    </Peptide>
    <Peptide id="peptide_23_2">
      <peptideSequence>ATHYAQK</peptideSequence>
    </Peptide>
    <Peptide id="peptide_23_3">
      <peptideSequence>ATLMNLR</peptideSequence>
    </Peptide>
    <Peptide id="peptide_23_4">
      <peptideSequence>ATPAMLAK</peptideSequence>
      <Modification location="5" residues="M" monoisotopicMassDelta="15.994915">
        <cvParam accession="UNIMOD:35" name="Oxidation" cvRef="UNIMOD" />
        <cvParam accession="MS:1001524" name="fragment neutral loss" cvRef="PSI-MS" value="0" unitAccession="UO:0000221" unitName="dalton" unitCvRef="UO"/>
      </Modification>
    </Peptide>
    <Peptide id="peptide_23_5">
      <peptideSequence>ATVESRR</peptideSequence>
    </Peptide>
    <Peptide id="peptide_23_6">
      <peptideSequence>GDERITK</peptideSequence>
    </Peptide>
    <Peptide id="peptide_23_7">
      <peptideSequence>LTSEQLK</peptideSequence>
    </Peptide>
    <Peptide id="peptide_23_8">
      <peptideSequence>TASATDPR</peptideSequence>
    </Peptide>
    <Peptide id="peptide_23_9">
      <peptideSequence>AMAERLK</peptideSequence>
    </Peptide>
    <Peptide id="peptide_23_10">
      <peptideSequence>ANDMSHK</peptideSequence>
      <Modification location="4" residues="M" monoisotopicMassDelta="15.994915">
        <cvParam accession="UNIMOD:35" name="Oxidation" cvRef="UNIMOD" />
        <cvParam accession="MS:1001524" name="fragment neutral loss" cvRef="PSI-MS" value="0" unitAccession="UO:0000221" unitName="dalton" unitCvRef="UO"/>
      </Modification>
    </Peptide>
    <Peptide id="peptide_24_1">
      <peptideSequence>ATEEKLK</peptideSequence>
    </Peptide>
    <Peptide id="peptide_24_2">
      <peptideSequence>ATPAMLAK</peptideSequence>
      <Modification location="5" residues="M" monoisotopicMassDelta="15.994915">
        <cvParam accession="UNIMOD:35" name="Oxidation" cvRef="UNIMOD" />
        <cvParam accession="MS:1001524" name="fragment neutral loss" cvRef="PSI-MS" value="0" unitAccession="UO:0000221" unitName="dalton" unitCvRef="UO"/>
      </Modification>
    </Peptide>
    <Peptide id="peptide_24_3">
      <peptideSequence>ATHYAQK</peptideSequence>
    </Peptide>
    <Peptide id="peptide_24_4">
      <peptideSequence>GDERITK</peptideSequence>
    </Peptide>
    <Peptide id="peptide_24_5">
      <peptideSequence>AMAERLK</peptideSequence>
    </Peptide>
    <Peptide id="peptide_24_6">
      <peptideSequence>TASATDPR</peptideSequence>
    </Peptide>
    <Peptide id="peptide_24_7">
      <peptideSequence>ALFRALK</peptideSequence>
    </Peptide>
    <Peptide id="peptide_24_8">
      <peptideSequence>MPESNLK</peptideSequence>
    </Peptide>
    <Peptide id="peptide_24_9">
      <peptideSequence>LTSEQLK</peptideSequence>
    </Peptide>
    <Peptide id="peptide_24_10">
      <peptideSequence>ATLMNLR</peptideSequence>
    </Peptide>
    <Peptide id="peptide_27_1">
      <peptideSequence>LKEIAQK</peptideSequence>
    </Peptide>
    <Peptide id="peptide_27_2">
      <peptideSequence>QLELAKK</peptideSequence>
    </Peptide>
    <Peptide id="peptide_27_3">
      <peptideSequence>ISLLGAQK</peptideSequence>
    </Peptide>
    <Peptide id="peptide_27_4">
      <peptideSequence>LQRTALK</peptideSequence>
    </Peptide>
    <Peptide id="peptide_27_5">
      <peptideSequence>QLTIVKK</peptideSequence>
    </Peptide>
    <Peptide id="peptide_27_6">
      <peptideSequence>LQEAQLK</peptideSequence>
    </Peptide>
    <Peptide id="peptide_27_7">
      <peptideSequence>IAGKLTAR</peptideSequence>
    </Peptide>
    <Peptide id="peptide_27_8">
      <peptideSequence>IQTALKR</peptideSequence>
    </Peptide>
    <Peptide id="peptide_27_9">
      <peptideSequence>LKPDAASK</peptideSequence>
    </Peptide>
    <Peptide id="peptide_27_10">
      <peptideSequence>LKPNETK</peptideSequence>
    </Peptide>
    <Peptide id="peptide_28_1">
      <peptideSequence>LEGINQR</peptideSequence>
    </Peptide>
    <Peptide id="peptide_28_2">
      <peptideSequence>LEVALER</peptideSequence>
    </Peptide>
    <Peptide id="peptide_28_3">
      <peptideSequence>LGLEIER</peptideSequence>
    </Peptide>
    <Peptide id="peptide_28_4">
      <peptideSequence>LLEGLER</peptideSequence>
    </Peptide>
    <Peptide id="peptide_28_5">
      <peptideSequence>LQRTALK</peptideSequence>
    </Peptide>
    <Peptide id="peptide_28_6">
      <peptideSequence>QLELAKK</peptideSequence>
    </Peptide>
    <Peptide id="peptide_28_7">
      <peptideSequence>IAGKLTAR</peptideSequence>
    </Peptide>
    <Peptide id="peptide_28_8">
      <peptideSequence>IQTALKR</peptideSequence>
    </Peptide>
    <Peptide id="peptide_28_9">
      <peptideSequence>LKEIAQK</peptideSequence>
    </Peptide>
    <Peptide id="peptide_28_10">
      <peptideSequence>LKPDAASK</peptideSequence>
    </Peptide>
    <Peptide id="peptide_29_1">
      <peptideSequence>KLTQLVK</peptideSequence>
    </Peptide>
    <Peptide id="peptide_29_2">
      <peptideSequence>QLELAKK</peptideSequence>
    </Peptide>
    <Peptide id="peptide_29_3">
      <peptideSequence>IAGKLTAR</peptideSequence>
    </Peptide>
    <Peptide id="peptide_29_4">
      <peptideSequence>LKEIAQK</peptideSequence>
    </Peptide>
    <Peptide id="peptide_29_5">
      <peptideSequence>LQEAQLK</peptideSequence>
    </Peptide>
    <Peptide id="peptide_32_1">
      <peptideSequence>RIETAPR</peptideSequence>
    </Peptide>
    <Peptide id="peptide_32_2">
      <peptideSequence>RWDIPR</peptideSequence>
    </Peptide>
    <Peptide id="peptide_32_3">
      <peptideSequence>NKLGSAPR</peptideSequence>
    </Peptide>
    <Peptide id="peptide_32_4">
      <peptideSequence>VGLELRR</peptideSequence>
    </Peptide>
    <Peptide id="peptide_32_5">
      <peptideSequence>SSLPDAPR</peptideSequence>
    </Peptide>
    <Peptide id="peptide_32_6">
      <peptideSequence>RDLAVLR</peptideSequence>
    </Peptide>
    <Peptide id="peptide_32_7">
      <peptideSequence>RSEPTPR</peptideSequence>
    </Peptide>
    <Peptide id="peptide_32_8">
      <peptideSequence>IDTVAAPR</peptideSequence>
    </Peptide>
    <Peptide id="peptide_32_9">
      <peptideSequence>RVAAVGGGR</peptideSequence>
    </Peptide>
    <Peptide id="peptide_32_10">
      <peptideSequence>RQNVVAR</peptideSequence>
    </Peptide>
    <Peptide id="peptide_33_1">
      <peptideSequence>SQLSLLGK</peptideSequence>
    </Peptide>
    <Peptide id="peptide_33_2">
      <peptideSequence>EQRGDLK</peptideSequence>
    </Peptide>
    <Peptide id="peptide_33_3">
      <peptideSequence>IDHYLGK</peptideSequence>
    </Peptide>
    <Peptide id="peptide_33_4">
      <peptideSequence>EQARDVK</peptideSequence>
    </Peptide>
    <Peptide id="peptide_33_5">
      <peptideSequence>RTADGVVK</peptideSequence>
    </Peptide>
    <Peptide id="peptide_33_6">
      <peptideSequence>RTAQLEK</peptideSequence>
    </Peptide>
    <Peptide id="peptide_33_7">
      <peptideSequence>EKYDYK</peptideSequence>
    </Peptide>
    <Peptide id="peptide_33_8">
      <peptideSequence>EAAELANK</peptideSequence>
    </Peptide>
    <Peptide id="peptide_33_9">
      <peptideSequence>ISVTANLK</peptideSequence>
    </Peptide>
    <Peptide id="peptide_33_10">
      <peptideSequence>QSLSGLIK</peptideSequence>
    </Peptide>
    <Peptide id="peptide_37_1">
      <peptideSequence>KPSLFVR</peptideSequence>
    </Peptide>
    <Peptide id="peptide_37_2">
      <peptideSequence>KPPTYLK</peptideSequence>
    </Peptide>
    <Peptide id="peptide_37_3">
      <peptideSequence>QAGQEVSK</peptideSequence>
    </Peptide>
    <Peptide id="peptide_37_4">
      <peptideSequence>QKLDSQK</peptideSequence>
    </Peptide>
    <Peptide id="peptide_37_5">
      <peptideSequence>QKQSVEK</peptideSequence>
    </Peptide>
    <Peptide id="peptide_37_6">
      <peptideSequence>QQAMLKK</peptideSequence>
    </Peptide>
    <Peptide id="peptide_37_7">
      <peptideSequence>QKSEAQR</peptideSequence>
    </Peptide>
    <Peptide id="peptide_37_8">
      <peptideSequence>KQENATR</peptideSequence>
    </Peptide>
    <Peptide id="peptide_37_9">
      <peptideSequence>QPYLVAR</peptideSequence>
    </Peptide>
    <Peptide id="peptide_37_10">
      <peptideSequence>KASQDAVK</peptideSequence>
    </Peptide>
    <Peptide id="peptide_39_1">
      <peptideSequence>HVMYAGR</peptideSequence>
      <Modification location="3" residues="M" monoisotopicMassDelta="15.994915">
        <cvParam accession="UNIMOD:35" name="Oxidation" cvRef="UNIMOD" />
        <cvParam accession="MS:1001524" name="fragment neutral loss" cvRef="PSI-MS" value="0" unitAccession="UO:0000221" unitName="dalton" unitCvRef="UO"/>
      </Modification>
    </Peptide>
    <Peptide id="peptide_39_2">
      <peptideSequence>RGSVSSTR</peptideSequence>
    </Peptide>
    <Peptide id="peptide_39_3">
      <peptideSequence>RGSSISSR</peptideSequence>
    </Peptide>
    <Peptide id="peptide_39_4">
      <peptideSequence>HALMFSK</peptideSequence>
      <Modification location="4" residues="M" monoisotopicMassDelta="15.994915">
        <cvParam accession="UNIMOD:35" name="Oxidation" cvRef="UNIMOD" />
        <cvParam accession="MS:1001524" name="fragment neutral loss" cvRef="PSI-MS" value="0" unitAccession="UO:0000221" unitName="dalton" unitCvRef="UO"/>
      </Modification>
    </Peptide>
    <Peptide id="peptide_40_1">
      <peptideSequence>HVMYAGR</peptideSequence>
      <Modification location="3" residues="M" monoisotopicMassDelta="15.994915">
        <cvParam accession="UNIMOD:35" name="Oxidation" cvRef="UNIMOD" />
        <cvParam accession="MS:1001524" name="fragment neutral loss" cvRef="PSI-MS" value="0" unitAccession="UO:0000221" unitName="dalton" unitCvRef="UO"/>
      </Modification>
    </Peptide>
    <Peptide id="peptide_40_2">
      <peptideSequence>MAAAVSKR</peptideSequence>
      <Modification location="1" residues="M" monoisotopicMassDelta="15.994915">
        <cvParam accession="UNIMOD:35" name="Oxidation" cvRef="UNIMOD" />
        <cvParam accession="MS:1001524" name="fragment neutral loss" cvRef="PSI-MS" value="0" unitAccession="UO:0000221" unitName="dalton" unitCvRef="UO"/>
      </Modification>
    </Peptide>
    <Peptide id="peptide_40_3">
      <peptideSequence>RGSSISSR</peptideSequence>
    </Peptide>
    <Peptide id="peptide_40_4">
      <peptideSequence>RGSVSSTR</peptideSequence>
    </Peptide>
    <Peptide id="peptide_40_5">
      <peptideSequence>MSSQPQR</peptideSequence>
      <Modification location="1" residues="M" monoisotopicMassDelta="15.994915">
        <cvParam accession="UNIMOD:35" name="Oxidation" cvRef="UNIMOD" />
        <cvParam accession="MS:1001524" name="fragment neutral loss" cvRef="PSI-MS" value="0" unitAccession="UO:0000221" unitName="dalton" unitCvRef="UO"/>
      </Modification>
    </Peptide>
    <Peptide id="peptide_40_6">
      <peptideSequence>VQDMGRK</peptideSequence>
      <Modification location="4" residues="M" monoisotopicMassDelta="15.994915">
        <cvParam accession="UNIMOD:35" name="Oxidation" cvRef="UNIMOD" />
        <cvParam accession="MS:1001524" name="fragment neutral loss" cvRef="PSI-MS" value="0" unitAccession="UO:0000221" unitName="dalton" unitCvRef="UO"/>
      </Modification>
    </Peptide>
    <Peptide id="peptide_40_7">
      <peptideSequence>NTAFIKR</peptideSequence>
    </Peptide>
    <Peptide id="peptide_40_8">
      <peptideSequence>IAQAYQR</peptideSequence>
    </Peptide>
    <Peptide id="peptide_40_9">
      <peptideSequence>HWTIHR</peptideSequence>
    </Peptide>
    <Peptide id="peptide_41_1">
      <peptideSequence>HVMYAGR</peptideSequence>
      <Modification location="3" residues="M" monoisotopicMassDelta="15.994915">
        <cvParam accession="UNIMOD:35" name="Oxidation" cvRef="UNIMOD" />
        <cvParam accession="MS:1001524" name="fragment neutral loss" cvRef="PSI-MS" value="63.998285" unitAccession="UO:0000221" unitName="dalton" unitCvRef="UO"/>
      </Modification>
    </Peptide>
    <Peptide id="peptide_42_1">
      <peptideSequence>HVMYAGR</peptideSequence>
      <Modification location="3" residues="M" monoisotopicMassDelta="15.994915">
        <cvParam accession="UNIMOD:35" name="Oxidation" cvRef="UNIMOD" />
        <cvParam accession="MS:1001524" name="fragment neutral loss" cvRef="PSI-MS" value="63.998285" unitAccession="UO:0000221" unitName="dalton" unitCvRef="UO"/>
      </Modification>
    </Peptide>
    <Peptide id="peptide_42_2">
      <peptideSequence>QTAWTSR</peptideSequence>
    </Peptide>
    <Peptide id="peptide_42_3">
      <peptideSequence>RGSSISSR</peptideSequence>
    </Peptide>
    <Peptide id="peptide_42_4">
      <peptideSequence>NTAFIKR</peptideSequence>
    </Peptide>
    <Peptide id="peptide_42_5">
      <peptideSequence>HALMFSK</peptideSequence>
      <Modification location="4" residues="M" monoisotopicMassDelta="15.994915">
        <cvParam accession="UNIMOD:35" name="Oxidation" cvRef="UNIMOD" />
        <cvParam accession="MS:1001524" name="fragment neutral loss" cvRef="PSI-MS" value="63.998285" unitAccession="UO:0000221" unitName="dalton" unitCvRef="UO"/>
      </Modification>
    </Peptide>
    <Peptide id="peptide_43_1">
      <peptideSequence>EHLLLAR</peptideSequence>
    </Peptide>
    <Peptide id="peptide_43_2">
      <peptideSequence>EHNRPAK</peptideSequence>
    </Peptide>
    <Peptide id="peptide_43_3">
      <peptideSequence>VMDKASGK</peptideSequence>
      <Modification location="2" residues="M" monoisotopicMassDelta="15.994915">
        <cvParam accession="UNIMOD:35" name="Oxidation" cvRef="UNIMOD" />
        <cvParam accession="MS:1001524" name="fragment neutral loss" cvRef="PSI-MS" value="0" unitAccession="UO:0000221" unitName="dalton" unitCvRef="UO"/>
      </Modification>
    </Peptide>
    <Peptide id="peptide_45_1">
      <peptideSequence>IHETNLK</peptideSequence>
    </Peptide>
    <Peptide id="peptide_45_2">
      <peptideSequence>SPSPDHSK</peptideSequence>
    </Peptide>
    <Peptide id="peptide_45_3">
      <peptideSequence>LHDGREK</peptideSequence>
    </Peptide>
    <Peptide id="peptide_45_4">
      <peptideSequence>LEHNDVK</peptideSequence>
    </Peptide>
    <Peptide id="peptide_45_5">
      <peptideSequence>IHAWTAR</peptideSequence>
    </Peptide>
    <Peptide id="peptide_45_6">
      <peptideSequence>LHNAFPR</peptideSequence>
    </Peptide>
    <Peptide id="peptide_45_7">
      <peptideSequence>LQPGAIKK</peptideSequence>
    </Peptide>
    <Peptide id="peptide_46_1">
      <peptideSequence>LRNSAAPK</peptideSequence>
    </Peptide>
    <Peptide id="peptide_46_2">
      <peptideSequence>LTAFGYGK</peptideSequence>
    </Peptide>
    <Peptide id="peptide_46_3">
      <peptideSequence>ALEISAPR</peptideSequence>
    </Peptide>
    <Peptide id="peptide_46_4">
      <peptideSequence>LAQQGAIR</peptideSequence>
    </Peptide>
    <Peptide id="peptide_46_5">
      <peptideSequence>LAQGVIQK</peptideSequence>
    </Peptide>
    <Peptide id="peptide_46_6">
      <peptideSequence>LAPSEALR</peptideSequence>
    </Peptide>
    <Peptide id="peptide_46_7">
      <peptideSequence>SPMVGLPR</peptideSequence>
    </Peptide>
    <Peptide id="peptide_46_8">
      <peptideSequence>GVDLLLAR</peptideSequence>
    </Peptide>
    <Peptide id="peptide_46_9">
      <peptideSequence>LFLNPPR</peptideSequence>
    </Peptide>
    <Peptide id="peptide_46_10">
      <peptideSequence>IIEVTGPK</peptideSequence>
    </Peptide>
    <Peptide id="peptide_47_1">
      <peptideSequence>ALEISAPR</peptideSequence>
    </Peptide>
    <Peptide id="peptide_47_2">
      <peptideSequence>LTAFGYGK</peptideSequence>
    </Peptide>
    <Peptide id="peptide_47_3">
      <peptideSequence>SPMVGLPR</peptideSequence>
    </Peptide>
    <Peptide id="peptide_47_4">
      <peptideSequence>LAPSEALR</peptideSequence>
    </Peptide>
    <Peptide id="peptide_47_5">
      <peptideSequence>APVADDIR</peptideSequence>
    </Peptide>
    <Peptide id="peptide_47_6">
      <peptideSequence>LAQGVIQK</peptideSequence>
    </Peptide>
    <Peptide id="peptide_47_7">
      <peptideSequence>LAQQGAIR</peptideSequence>
    </Peptide>
    <Peptide id="peptide_47_8">
      <peptideSequence>IARAQGLK</peptideSequence>
    </Peptide>
    <Peptide id="peptide_47_9">
      <peptideSequence>IAFLHQK</peptideSequence>
    </Peptide>
    <Peptide id="peptide_47_10">
      <peptideSequence>IAIKLGNK</peptideSequence>
    </Peptide>
    <Peptide id="peptide_48_1">
      <peptideSequence>LTAFGYGK</peptideSequence>
    </Peptide>
    <Peptide id="peptide_48_2">
      <peptideSequence>LAQGVIQK</peptideSequence>
    </Peptide>
    <Peptide id="peptide_48_3">
      <peptideSequence>SPMVGLPR</peptideSequence>
    </Peptide>
    <Peptide id="peptide_48_4">
      <peptideSequence>IAFLHQK</peptideSequence>
    </Peptide>
    <Peptide id="peptide_48_5">
      <peptideSequence>ALEISAPR</peptideSequence>
    </Peptide>
    <Peptide id="peptide_48_6">
      <peptideSequence>LAPSEALR</peptideSequence>
    </Peptide>
    <Peptide id="peptide_48_7">
      <peptideSequence>IESPPWK</peptideSequence>
    </Peptide>
    <Peptide id="peptide_48_8">
      <peptideSequence>IAIKLGNK</peptideSequence>
    </Peptide>
    <Peptide id="peptide_48_9">
      <peptideSequence>IARAQGLK</peptideSequence>
    </Peptide>
    <Peptide id="peptide_48_10">
      <peptideSequence>SIPSVTPR</peptideSequence>
    </Peptide>
    <Peptide id="peptide_51_1">
      <peptideSequence>ARVTGLNK</peptideSequence>
    </Peptide>
    <Peptide id="peptide_51_2">
      <peptideSequence>GAFHAVEK</peptideSequence>
    </Peptide>
    <Peptide id="peptide_51_3">
      <peptideSequence>AGDIIIEK</peptideSequence>
    </Peptide>
    <Peptide id="peptide_51_4">
      <peptideSequence>HGVTMGEK</peptideSequence>
    </Peptide>
    <Peptide id="peptide_53_1">
      <peptideSequence>QYAARTR</peptideSequence>
    </Peptide>
    <Peptide id="peptide_53_2">
      <peptideSequence>FSELLEK</peptideSequence>
    </Peptide>
    <Peptide id="peptide_53_3">
      <peptideSequence>MQSSLRK</peptideSequence>
      <Modification location="1" residues="M" monoisotopicMassDelta="15.994915">
        <cvParam accession="UNIMOD:35" name="Oxidation" cvRef="UNIMOD" />
        <cvParam accession="MS:1001524" name="fragment neutral loss" cvRef="PSI-MS" value="0" unitAccession="UO:0000221" unitName="dalton" unitCvRef="UO"/>
      </Modification>
    </Peptide>
    <Peptide id="peptide_53_4">
      <peptideSequence>FKSNIEK</peptideSequence>
    </Peptide>
    <Peptide id="peptide_53_5">
      <peptideSequence>FTDLDVR</peptideSequence>
    </Peptide>
    <Peptide id="peptide_53_6">
      <peptideSequence>MTDEILK</peptideSequence>
      <Modification location="1" residues="M" monoisotopicMassDelta="15.994915">
        <cvParam accession="UNIMOD:35" name="Oxidation" cvRef="UNIMOD" />
        <cvParam accession="MS:1001524" name="fragment neutral loss" cvRef="PSI-MS" value="0" unitAccession="UO:0000221" unitName="dalton" unitCvRef="UO"/>
      </Modification>
    </Peptide>
    <Peptide id="peptide_53_7">
      <peptideSequence>MSSAAARR</peptideSequence>
      <Modification location="1" residues="M" monoisotopicMassDelta="15.994915">
        <cvParam accession="UNIMOD:35" name="Oxidation" cvRef="UNIMOD" />
        <cvParam accession="MS:1001524" name="fragment neutral loss" cvRef="PSI-MS" value="0" unitAccession="UO:0000221" unitName="dalton" unitCvRef="UO"/>
      </Modification>
    </Peptide>
    <Peptide id="peptide_53_8">
      <peptideSequence>NFATRTR</peptideSequence>
    </Peptide>
    <Peptide id="peptide_53_9">
      <peptideSequence>TAFNRTR</peptideSequence>
    </Peptide>
    <Peptide id="peptide_53_10">
      <peptideSequence>MGFVADLP</peptideSequence>
      <Modification location="1" residues="M" monoisotopicMassDelta="15.994915">
        <cvParam accession="UNIMOD:35" name="Oxidation" cvRef="UNIMOD" />
        <cvParam accession="MS:1001524" name="fragment neutral loss" cvRef="PSI-MS" value="0" unitAccession="UO:0000221" unitName="dalton" unitCvRef="UO"/>
      </Modification>
    </Peptide>
    <Peptide id="peptide_66_1">
      <peptideSequence>VSGQDVER</peptideSequence>
    </Peptide>
    <Peptide id="peptide_66_2">
      <peptideSequence>VSGWVADR</peptideSequence>
    </Peptide>
    <Peptide id="peptide_66_3">
      <peptideSequence>WGDEAPSK</peptideSequence>
    </Peptide>
    <Peptide id="peptide_66_4">
      <peptideSequence>ADGVWWR</peptideSequence>
    </Peptide>
    <Peptide id="peptide_66_5">
      <peptideSequence>VSRTVEAK</peptideSequence>
    </Peptide>
    <Peptide id="peptide_66_6">
      <peptideSequence>VSWASVLK</peptideSequence>
    </Peptide>
    <Peptide id="peptide_67_1">
      <peptideSequence>FLAAEALR</peptideSequence>
    </Peptide>
    <Peptide id="peptide_67_2">
      <peptideSequence>MLAKVLEA</peptideSequence>
      <Modification location="1" residues="M" monoisotopicMassDelta="15.994915">
        <cvParam accession="UNIMOD:35" name="Oxidation" cvRef="UNIMOD" />
        <cvParam accession="MS:1001524" name="fragment neutral loss" cvRef="PSI-MS" value="0" unitAccession="UO:0000221" unitName="dalton" unitCvRef="UO"/>
      </Modification>
    </Peptide>
    <Peptide id="peptide_67_3">
      <peptideSequence>MGIKLANK</peptideSequence>
      <Modification location="1" residues="M" monoisotopicMassDelta="15.994915">
        <cvParam accession="UNIMOD:35" name="Oxidation" cvRef="UNIMOD" />
        <cvParam accession="MS:1001524" name="fragment neutral loss" cvRef="PSI-MS" value="0" unitAccession="UO:0000221" unitName="dalton" unitCvRef="UO"/>
      </Modification>
    </Peptide>
    <Peptide id="peptide_67_4">
      <peptideSequence>MTVPNSNK</peptideSequence>
    </Peptide>
    <Peptide id="peptide_67_5">
      <peptideSequence>MEINDLR</peptideSequence>
    </Peptide>
    <Peptide id="peptide_67_6">
      <peptideSequence>LFAKHMK</peptideSequence>
      <Modification location="6" residues="M" monoisotopicMassDelta="15.994915">
        <cvParam accession="UNIMOD:35" name="Oxidation" cvRef="UNIMOD" />
        <cvParam accession="MS:1001524" name="fragment neutral loss" cvRef="PSI-MS" value="0" unitAccession="UO:0000221" unitName="dalton" unitCvRef="UO"/>
      </Modification>
    </Peptide>
    <Peptide id="peptide_67_7">
      <peptideSequence>FIELAVAK</peptideSequence>
    </Peptide>
    <Peptide id="peptide_67_8">
      <peptideSequence>FIMHAKK</peptideSequence>
      <Modification location="3" residues="M" monoisotopicMassDelta="15.994915">
        <cvParam accession="UNIMOD:35" name="Oxidation" cvRef="UNIMOD" />
        <cvParam accession="MS:1001524" name="fragment neutral loss" cvRef="PSI-MS" value="0" unitAccession="UO:0000221" unitName="dalton" unitCvRef="UO"/>
      </Modification>
    </Peptide>
    <Peptide id="peptide_67_9">
      <peptideSequence>FLENVIR</peptideSequence>
    </Peptide>
    <Peptide id="peptide_67_10">
      <peptideSequence>FLVSIGVR</peptideSequence>
    </Peptide>
    <Peptide id="peptide_68_1">
      <peptideSequence>FLAAEALR</peptideSequence>
    </Peptide>
    <Peptide id="peptide_68_2">
      <peptideSequence>MTVPNSNK</peptideSequence>
    </Peptide>
    <Peptide id="peptide_70_1">
      <peptideSequence>QLIVAINK</peptideSequence>
    </Peptide>
    <Peptide id="peptide_70_2">
      <peptideSequence>LKLGLNLK</peptideSequence>
    </Peptide>
    <Peptide id="peptide_70_3">
      <peptideSequence>KILHMEK</peptideSequence>
    </Peptide>
    <Peptide id="peptide_70_4">
      <peptideSequence>QLRGLAIK</peptideSequence>
    </Peptide>
    <Peptide id="peptide_70_5">
      <peptideSequence>QLGPTARR</peptideSequence>
    </Peptide>
    <Peptide id="peptide_70_6">
      <peptideSequence>QLNTAVPR</peptideSequence>
    </Peptide>
    <Peptide id="peptide_70_7">
      <peptideSequence>LIQVRAAK</peptideSequence>
    </Peptide>
    <Peptide id="peptide_70_8">
      <peptideSequence>AIAVPKGDK</peptideSequence>
    </Peptide>
    <Peptide id="peptide_70_9">
      <peptideSequence>QTSQLPPK</peptideSequence>
    </Peptide>
    <Peptide id="peptide_70_10">
      <peptideSequence>LLQVNRR</peptideSequence>
    </Peptide>
    <Peptide id="peptide_71_1">
      <peptideSequence>HLVQQFK</peptideSequence>
    </Peptide>
    <Peptide id="peptide_71_2">
      <peptideSequence>HLELLMK</peptideSequence>
      <Modification location="6" residues="M" monoisotopicMassDelta="15.994915">
        <cvParam accession="UNIMOD:35" name="Oxidation" cvRef="UNIMOD" />
        <cvParam accession="MS:1001524" name="fragment neutral loss" cvRef="PSI-MS" value="0" unitAccession="UO:0000221" unitName="dalton" unitCvRef="UO"/>
      </Modification>
    </Peptide>
    <Peptide id="peptide_71_3">
      <peptideSequence>KFAMTSSK</peptideSequence>
    </Peptide>
    <Peptide id="peptide_71_4">
      <peptideSequence>SSSVASSFK</peptideSequence>
    </Peptide>
    <Peptide id="peptide_71_5">
      <peptideSequence>MIESEFK</peptideSequence>
      <Modification location="1" residues="M" monoisotopicMassDelta="15.994915">
        <cvParam accession="UNIMOD:35" name="Oxidation" cvRef="UNIMOD" />
        <cvParam accession="MS:1001524" name="fragment neutral loss" cvRef="PSI-MS" value="0" unitAccession="UO:0000221" unitName="dalton" unitCvRef="UO"/>
      </Modification>
    </Peptide>
    <Peptide id="peptide_71_6">
      <peptideSequence>EGYLYVR</peptideSequence>
    </Peptide>
    <Peptide id="peptide_71_7">
      <peptideSequence>FEHPGANK</peptideSequence>
    </Peptide>
    <Peptide id="peptide_72_1">
      <peptideSequence>RLDNVER</peptideSequence>
    </Peptide>
    <Peptide id="peptide_72_2">
      <peptideSequence>QQMLPLR</peptideSequence>
      <Modification location="3" residues="M" monoisotopicMassDelta="15.994915">
        <cvParam accession="UNIMOD:35" name="Oxidation" cvRef="UNIMOD" />
        <cvParam accession="MS:1001524" name="fragment neutral loss" cvRef="PSI-MS" value="0" unitAccession="UO:0000221" unitName="dalton" unitCvRef="UO"/>
      </Modification>
    </Peptide>
    <Peptide id="peptide_72_3">
      <peptideSequence>GAASVLLDR</peptideSequence>
    </Peptide>
    <Peptide id="peptide_72_4">
      <peptideSequence>RSTRPER</peptideSequence>
    </Peptide>
    <Peptide id="peptide_72_5">
      <peptideSequence>KAIVVSER</peptideSequence>
    </Peptide>
    <Peptide id="peptide_72_6">
      <peptideSequence>QEVEAAVR</peptideSequence>
    </Peptide>
    <Peptide id="peptide_72_7">
      <peptideSequence>QPSNSVNR</peptideSequence>
    </Peptide>
    <Peptide id="peptide_72_8">
      <peptideSequence>TGLLDKVR</peptideSequence>
    </Peptide>
    <Peptide id="peptide_72_9">
      <peptideSequence>RLGATVER</peptideSequence>
    </Peptide>
    <Peptide id="peptide_72_10">
      <peptideSequence>KAEIDGLR</peptideSequence>
    </Peptide>
    <Peptide id="peptide_76_1">
      <peptideSequence>NLPFEASK</peptideSequence>
    </Peptide>
    <Peptide id="peptide_76_2">
      <peptideSequence>GAVVATEMK</peptideSequence>
    </Peptide>
    <Peptide id="peptide_76_3">
      <peptideSequence>QVPYTVAK</peptideSequence>
    </Peptide>
    <Peptide id="peptide_76_4">
      <peptideSequence>KVSHSGYK</peptideSequence>
    </Peptide>
    <Peptide id="peptide_76_5">
      <peptideSequence>NIASEMLK</peptideSequence>
    </Peptide>
    <Peptide id="peptide_76_6">
      <peptideSequence>ETSVAGLTK</peptideSequence>
    </Peptide>
    <Peptide id="peptide_76_7">
      <peptideSequence>RASTVMPK</peptideSequence>
      <Modification location="6" residues="M" monoisotopicMassDelta="15.994915">
        <cvParam accession="UNIMOD:35" name="Oxidation" cvRef="UNIMOD" />
        <cvParam accession="MS:1001524" name="fragment neutral loss" cvRef="PSI-MS" value="0" unitAccession="UO:0000221" unitName="dalton" unitCvRef="UO"/>
      </Modification>
    </Peptide>
    <Peptide id="peptide_76_8">
      <peptideSequence>ARSHHAAR</peptideSequence>
    </Peptide>
    <Peptide id="peptide_76_9">
      <peptideSequence>GAVYLAAIK</peptideSequence>
    </Peptide>
    <Peptide id="peptide_76_10">
      <peptideSequence>INRDLFK</peptideSequence>
    </Peptide>
    <Peptide id="peptide_77_1">
      <peptideSequence>QVPYTVAK</peptideSequence>
    </Peptide>
    <Peptide id="peptide_77_2">
      <peptideSequence>KVSHSGYK</peptideSequence>
    </Peptide>
    <Peptide id="peptide_78_1">
      <peptideSequence>HNTEAALR</peptideSequence>
    </Peptide>
    <Peptide id="peptide_78_2">
      <peptideSequence>HNSLRER</peptideSequence>
    </Peptide>
    <Peptide id="peptide_78_3">
      <peptideSequence>HQSRLDR</peptideSequence>
    </Peptide>
    <Peptide id="peptide_78_4">
      <peptideSequence>HAERNER</peptideSequence>
    </Peptide>
    <Peptide id="peptide_78_5">
      <peptideSequence>HDAEGARR</peptideSequence>
    </Peptide>
    <Peptide id="peptide_78_6">
      <peptideSequence>HIENDKR</peptideSequence>
    </Peptide>
    <Peptide id="peptide_79_1">
      <peptideSequence>HNTEAALR</peptideSequence>
    </Peptide>
    <Peptide id="peptide_79_2">
      <peptideSequence>HNSLRER</peptideSequence>
    </Peptide>
    <Peptide id="peptide_79_3">
      <peptideSequence>VSRSPPLR</peptideSequence>
    </Peptide>
    <Peptide id="peptide_79_4">
      <peptideSequence>HQSRLDR</peptideSequence>
    </Peptide>
    <Peptide id="peptide_79_5">
      <peptideSequence>KTWHAIR</peptideSequence>
    </Peptide>
    <Peptide id="peptide_79_6">
      <peptideSequence>RPWLSPR</peptideSequence>
    </Peptide>
    <Peptide id="peptide_79_7">
      <peptideSequence>HDAEGARR</peptideSequence>
    </Peptide>
    <Peptide id="peptide_82_1">
      <peptideSequence>QTVAVGVIK</peptideSequence>
    </Peptide>
    <Peptide id="peptide_82_2">
      <peptideSequence>DNLLAQLK</peptideSequence>
    </Peptide>
    <Peptide id="peptide_82_3">
      <peptideSequence>QAEVVLAGK</peptideSequence>
    </Peptide>
    <Peptide id="peptide_82_4">
      <peptideSequence>TAARLAALK</peptideSequence>
    </Peptide>
    <Peptide id="peptide_82_5">
      <peptideSequence>KTPSKPEK</peptideSequence>
    </Peptide>
    <Peptide id="peptide_82_6">
      <peptideSequence>QTAPLQEK</peptideSequence>
    </Peptide>
    <Peptide id="peptide_82_7">
      <peptideSequence>QVLKSVLK</peptideSequence>
    </Peptide>
    <Peptide id="peptide_82_8">
      <peptideSequence>AGVDGSLAPK</peptideSequence>
    </Peptide>
    <Peptide id="peptide_82_9">
      <peptideSequence>KDDPQALK</peptideSequence>
    </Peptide>
    <Peptide id="peptide_82_10">
      <peptideSequence>RILGQSLK</peptideSequence>
    </Peptide>
    <Peptide id="peptide_83_1">
      <peptideSequence>VGYPIIVR</peptideSequence>
    </Peptide>
    <Peptide id="peptide_83_2">
      <peptideSequence>VETDALLR</peptideSequence>
    </Peptide>
    <Peptide id="peptide_83_3">
      <peptideSequence>RLMPLDR</peptideSequence>
      <Modification location="3" residues="M" monoisotopicMassDelta="15.994915">
        <cvParam accession="UNIMOD:35" name="Oxidation" cvRef="UNIMOD" />
        <cvParam accession="MS:1001524" name="fragment neutral loss" cvRef="PSI-MS" value="0" unitAccession="UO:0000221" unitName="dalton" unitCvRef="UO"/>
      </Modification>
    </Peptide>
    <Peptide id="peptide_84_1">
      <peptideSequence>LGSGEVTTR</peptideSequence>
    </Peptide>
    <Peptide id="peptide_84_2">
      <peptideSequence>QSVTEVEK</peptideSequence>
    </Peptide>
    <Peptide id="peptide_84_3">
      <peptideSequence>MLGNLFPK</peptideSequence>
    </Peptide>
    <Peptide id="peptide_84_4">
      <peptideSequence>ETDLSRAK</peptideSequence>
    </Peptide>
    <Peptide id="peptide_84_5">
      <peptideSequence>DGENISER</peptideSequence>
    </Peptide>
    <Peptide id="peptide_84_6">
      <peptideSequence>WQVETEK</peptideSequence>
    </Peptide>
    <Peptide id="peptide_84_7">
      <peptideSequence>QRELSMR</peptideSequence>
    </Peptide>
    <Peptide id="peptide_84_8">
      <peptideSequence>EQGKSQSR</peptideSequence>
    </Peptide>
    <Peptide id="peptide_84_9">
      <peptideSequence>ESLNSLTR</peptideSequence>
    </Peptide>
    <Peptide id="peptide_84_10">
      <peptideSequence>LIFSHFR</peptideSequence>
    </Peptide>
    <Peptide id="peptide_85_1">
      <peptideSequence>EHAALEPR</peptideSequence>
    </Peptide>
    <Peptide id="peptide_85_2">
      <peptideSequence>AEAEEMAR</peptideSequence>
      <Modification location="6" residues="M" monoisotopicMassDelta="15.994915">
        <cvParam accession="UNIMOD:35" name="Oxidation" cvRef="UNIMOD" />
        <cvParam accession="MS:1001524" name="fragment neutral loss" cvRef="PSI-MS" value="0" unitAccession="UO:0000221" unitName="dalton" unitCvRef="UO"/>
      </Modification>
    </Peptide>
    <Peptide id="peptide_85_3">
      <peptideSequence>TPSDIFDK</peptideSequence>
    </Peptide>
    <Peptide id="peptide_89_1">
      <peptideSequence>VELGPEGVK</peptideSequence>
    </Peptide>
    <Peptide id="peptide_89_2">
      <peptideSequence>DLGLIIKR</peptideSequence>
    </Peptide>
    <Peptide id="peptide_89_3">
      <peptideSequence>VEIGEGAPR</peptideSequence>
    </Peptide>
    <Peptide id="peptide_90_1">
      <peptideSequence>VELGPEGVK</peptideSequence>
    </Peptide>
    <Peptide id="peptide_92_1">
      <peptideSequence>SPEDLKEK</peptideSequence>
    </Peptide>
    <Peptide id="peptide_92_2">
      <peptideSequence>SDEPSLAVK</peptideSequence>
    </Peptide>
    <Peptide id="peptide_92_3">
      <peptideSequence>SQVLNQEK</peptideSequence>
    </Peptide>
    <Peptide id="peptide_92_4">
      <peptideSequence>ALEIMKPK</peptideSequence>
      <Modification location="5" residues="M" monoisotopicMassDelta="15.994915">
        <cvParam accession="UNIMOD:35" name="Oxidation" cvRef="UNIMOD" />
        <cvParam accession="MS:1001524" name="fragment neutral loss" cvRef="PSI-MS" value="0" unitAccession="UO:0000221" unitName="dalton" unitCvRef="UO"/>
      </Modification>
    </Peptide>
    <Peptide id="peptide_92_5">
      <peptideSequence>SRSSHDTR</peptideSequence>
    </Peptide>
    <Peptide id="peptide_92_6">
      <peptideSequence>LLSIDKEK</peptideSequence>
    </Peptide>
    <Peptide id="peptide_92_7">
      <peptideSequence>ALMLRLTK</peptideSequence>
    </Peptide>
    <Peptide id="peptide_92_8">
      <peptideSequence>SSMHRPSK</peptideSequence>
      <Modification location="3" residues="M" monoisotopicMassDelta="15.994915">
        <cvParam accession="UNIMOD:35" name="Oxidation" cvRef="UNIMOD" />
        <cvParam accession="MS:1001524" name="fragment neutral loss" cvRef="PSI-MS" value="0" unitAccession="UO:0000221" unitName="dalton" unitCvRef="UO"/>
      </Modification>
    </Peptide>
    <Peptide id="peptide_92_9">
      <peptideSequence>VGGQSLEQK</peptideSequence>
    </Peptide>
    <Peptide id="peptide_92_10">
      <peptideSequence>IAVEETRK</peptideSequence>
    </Peptide>
    <Peptide id="peptide_93_1">
      <peptideSequence>SQVLNQEK</peptideSequence>
    </Peptide>
    <Peptide id="peptide_93_2">
      <peptideSequence>SKIDELIK</peptideSequence>
    </Peptide>
    <Peptide id="peptide_93_3">
      <peptideSequence>NTDPLETR</peptideSequence>
    </Peptide>
    <Peptide id="peptide_93_4">
      <peptideSequence>QSLHSAFR</peptideSequence>
    </Peptide>
    <Peptide id="peptide_93_5">
      <peptideSequence>WQLRTNK</peptideSequence>
    </Peptide>
    <Peptide id="peptide_93_6">
      <peptideSequence>QSGVAKEAR</peptideSequence>
    </Peptide>
    <Peptide id="peptide_93_7">
      <peptideSequence>KEGWAQVK</peptideSequence>
    </Peptide>
    <Peptide id="peptide_93_8">
      <peptideSequence>QSINRLSK</peptideSequence>
    </Peptide>
    <Peptide id="peptide_93_9">
      <peptideSequence>SKYAFSDK</peptideSequence>
    </Peptide>
    <Peptide id="peptide_93_10">
      <peptideSequence>TNAPGGSWR</peptideSequence>
    </Peptide>
    <Peptide id="peptide_94_1">
      <peptideSequence>LQILSPFK</peptideSequence>
    </Peptide>
    <Peptide id="peptide_94_2">
      <peptideSequence>QLLLSFPK</peptideSequence>
    </Peptide>
    <Peptide id="peptide_94_3">
      <peptideSequence>LGAVHAYSK</peptideSequence>
    </Peptide>
    <Peptide id="peptide_94_4">
      <peptideSequence>QLLEEASR</peptideSequence>
    </Peptide>
    <Peptide id="peptide_94_5">
      <peptideSequence>IQVTESLR</peptideSequence>
    </Peptide>
    <Peptide id="peptide_94_6">
      <peptideSequence>ISESRLLK</peptideSequence>
    </Peptide>
    <Peptide id="peptide_94_7">
      <peptideSequence>AETAIAEIK</peptideSequence>
    </Peptide>
    <Peptide id="peptide_94_8">
      <peptideSequence>KLDETALR</peptideSequence>
    </Peptide>
    <Peptide id="peptide_95_1">
      <peptideSequence>LQILSPFK</peptideSequence>
    </Peptide>
    <Peptide id="peptide_95_2">
      <peptideSequence>QLLLSFPK</peptideSequence>
    </Peptide>
    <Peptide id="peptide_95_3">
      <peptideSequence>LGAVHAYSK</peptideSequence>
    </Peptide>
    <Peptide id="peptide_95_4">
      <peptideSequence>QLLEEASR</peptideSequence>
    </Peptide>
    <Peptide id="peptide_95_5">
      <peptideSequence>KLTEIITK</peptideSequence>
    </Peptide>
    <Peptide id="peptide_95_6">
      <peptideSequence>KPESATANK</peptideSequence>
    </Peptide>
    <Peptide id="peptide_95_7">
      <peptideSequence>IQVTESLR</peptideSequence>
    </Peptide>
    <Peptide id="peptide_95_8">
      <peptideSequence>LAHEYGKK</peptideSequence>
    </Peptide>
    <Peptide id="peptide_95_9">
      <peptideSequence>KESDLEPK</peptideSequence>
    </Peptide>
    <Peptide id="peptide_96_1">
      <peptideSequence>GAPGEGTTTR</peptideSequence>
    </Peptide>
    <Peptide id="peptide_96_2">
      <peptideSequence>QSIIRSSR</peptideSequence>
    </Peptide>
    <Peptide id="peptide_96_3">
      <peptideSequence>QESDALKR</peptideSequence>
    </Peptide>
    <Peptide id="peptide_96_4">
      <peptideSequence>KDLEQWK</peptideSequence>
    </Peptide>
    <Peptide id="peptide_96_5">
      <peptideSequence>KGILDDTGK</peptideSequence>
    </Peptide>
    <Peptide id="peptide_96_6">
      <peptideSequence>KYYFVVK</peptideSequence>
    </Peptide>
    <Peptide id="peptide_96_7">
      <peptideSequence>AGGFFYER</peptideSequence>
    </Peptide>
    <Peptide id="peptide_96_8">
      <peptideSequence>GARLLFGGR</peptideSequence>
    </Peptide>
    <Peptide id="peptide_96_9">
      <peptideSequence>KGNPVYIR</peptideSequence>
    </Peptide>
    <Peptide id="peptide_96_10">
      <peptideSequence>KLICISGR</peptideSequence>
      <Modification location="4" residues="C" monoisotopicMassDelta="57.021464">
        <cvParam accession="UNIMOD:4" name="Carbamidomethyl" cvRef="UNIMOD" />
      </Modification>
    </Peptide>
    <Peptide id="peptide_97_1">
      <peptideSequence>GAPGEGTTTR</peptideSequence>
    </Peptide>
    <Peptide id="peptide_97_2">
      <peptideSequence>QAIAAMADR</peptideSequence>
    </Peptide>
    <Peptide id="peptide_97_3">
      <peptideSequence>KGILDDTGK</peptideSequence>
    </Peptide>
    <Peptide id="peptide_97_4">
      <peptideSequence>KGNPVYIR</peptideSequence>
    </Peptide>
    <Peptide id="peptide_97_5">
      <peptideSequence>QQEEVDAK</peptideSequence>
    </Peptide>
    <Peptide id="peptide_97_6">
      <peptideSequence>QESDALKR</peptideSequence>
    </Peptide>
    <Peptide id="peptide_97_7">
      <peptideSequence>QSIIRSSR</peptideSequence>
    </Peptide>
    <Peptide id="peptide_97_8">
      <peptideSequence>MPSHMRR</peptideSequence>
      <Modification location="1" residues="M" monoisotopicMassDelta="15.994915">
        <cvParam accession="UNIMOD:35" name="Oxidation" cvRef="UNIMOD" />
        <cvParam accession="MS:1001524" name="fragment neutral loss" cvRef="PSI-MS" value="0" unitAccession="UO:0000221" unitName="dalton" unitCvRef="UO"/>
      </Modification>
      <Modification location="5" residues="M" monoisotopicMassDelta="15.994915">
        <cvParam accession="UNIMOD:35" name="Oxidation" cvRef="UNIMOD" />
        <cvParam accession="MS:1001524" name="fragment neutral loss" cvRef="PSI-MS" value="0" unitAccession="UO:0000221" unitName="dalton" unitCvRef="UO"/>
      </Modification>
    </Peptide>
    <Peptide id="peptide_97_9">
      <peptideSequence>QDLGPCTR</peptideSequence>
      <Modification location="6" residues="C" monoisotopicMassDelta="57.021464">
        <cvParam accession="UNIMOD:4" name="Carbamidomethyl" cvRef="UNIMOD" />
      </Modification>
    </Peptide>
    <Peptide id="peptide_97_10">
      <peptideSequence>AGGNSAGRTR</peptideSequence>
    </Peptide>
    <Peptide id="peptide_98_1">
      <peptideSequence>QASTASNLR</peptideSequence>
    </Peptide>
    <Peptide id="peptide_98_2">
      <peptideSequence>AKPSFEIR</peptideSequence>
    </Peptide>
    <Peptide id="peptide_98_3">
      <peptideSequence>QNCDAALR</peptideSequence>
      <Modification location="3" residues="C" monoisotopicMassDelta="57.021464">
        <cvParam accession="UNIMOD:4" name="Carbamidomethyl" cvRef="UNIMOD" />
      </Modification>
    </Peptide>
    <Peptide id="peptide_98_4">
      <peptideSequence>SKTATAGAIK</peptideSequence>
    </Peptide>
    <Peptide id="peptide_98_5">
      <peptideSequence>KALQSCIK</peptideSequence>
      <Modification location="6" residues="C" monoisotopicMassDelta="57.021464">
        <cvParam accession="UNIMOD:4" name="Carbamidomethyl" cvRef="UNIMOD" />
      </Modification>
    </Peptide>
    <Peptide id="peptide_98_6">
      <peptideSequence>AAGSGTSVAAR</peptideSequence>
    </Peptide>
    <Peptide id="peptide_98_7">
      <peptideSequence>SGATAAWVGK</peptideSequence>
    </Peptide>
    <Peptide id="peptide_99_1">
      <peptideSequence>QASTASNLR</peptideSequence>
    </Peptide>
    <Peptide id="peptide_99_2">
      <peptideSequence>AQSSSQPSR</peptideSequence>
    </Peptide>
    <Peptide id="peptide_99_3">
      <peptideSequence>AKPSFEIR</peptideSequence>
    </Peptide>
    <Peptide id="peptide_99_4">
      <peptideSequence>AAGSGTSVAAR</peptideSequence>
    </Peptide>
    <Peptide id="peptide_99_5">
      <peptideSequence>SSLKDLER</peptideSequence>
    </Peptide>
    <Peptide id="peptide_99_6">
      <peptideSequence>KTGVEEER</peptideSequence>
    </Peptide>
    <Peptide id="peptide_99_7">
      <peptideSequence>SQNLVGSSR</peptideSequence>
    </Peptide>
    <Peptide id="peptide_99_8">
      <peptideSequence>ESLEKSVR</peptideSequence>
    </Peptide>
    <Peptide id="peptide_99_9">
      <peptideSequence>SKTATAGAIK</peptideSequence>
    </Peptide>
    <Peptide id="peptide_99_10">
      <peptideSequence>AGAVMANSAR</peptideSequence>
    </Peptide>
    <Peptide id="peptide_100_1">
      <peptideSequence>QASTASNLR</peptideSequence>
    </Peptide>
    <Peptide id="peptide_100_2">
      <peptideSequence>AAGSGTSVAAR</peptideSequence>
    </Peptide>
    <Peptide id="peptide_100_3">
      <peptideSequence>NEFTLAPR</peptideSequence>
    </Peptide>
    <Peptide id="peptide_100_4">
      <peptideSequence>AGAVMANSAR</peptideSequence>
    </Peptide>
    <Peptide id="peptide_100_5">
      <peptideSequence>AQSSSQPSR</peptideSequence>
    </Peptide>
    <Peptide id="peptide_100_6">
      <peptideSequence>KTGVEEER</peptideSequence>
    </Peptide>
    <Peptide id="peptide_100_7">
      <peptideSequence>KALQSCIK</peptideSequence>
      <Modification location="6" residues="C" monoisotopicMassDelta="57.021464">
        <cvParam accession="UNIMOD:4" name="Carbamidomethyl" cvRef="UNIMOD" />
      </Modification>
    </Peptide>
    <Peptide id="peptide_100_8">
      <peptideSequence>SKTATAGAIK</peptideSequence>
    </Peptide>
    <Peptide id="peptide_100_9">
      <peptideSequence>DKATIPFR</peptideSequence>
    </Peptide>
    <Peptide id="peptide_100_10">
      <peptideSequence>QADDRQSK</peptideSequence>
    </Peptide>
    <Peptide id="peptide_103_1">
      <peptideSequence>SIIGELLGR</peptideSequence>
    </Peptide>
    <Peptide id="peptide_103_2">
      <peptideSequence>EAIAEIRR</peptideSequence>
    </Peptide>
    <Peptide id="peptide_103_3">
      <peptideSequence>EALDRLIK</peptideSequence>
    </Peptide>
    <Peptide id="peptide_103_4">
      <peptideSequence>EALQNRAR</peptideSequence>
    </Peptide>
    <Peptide id="peptide_103_5">
      <peptideSequence>EALRVLEK</peptideSequence>
    </Peptide>
    <Peptide id="peptide_103_6">
      <peptideSequence>ISLELASPK</peptideSequence>
    </Peptide>
    <Peptide id="peptide_103_7">
      <peptideSequence>LSLLNLER</peptideSequence>
    </Peptide>
    <Peptide id="peptide_103_8">
      <peptideSequence>SIIKGHFR</peptideSequence>
    </Peptide>
    <Peptide id="peptide_103_9">
      <peptideSequence>SLEGIALVR</peptideSequence>
    </Peptide>
    <Peptide id="peptide_103_10">
      <peptideSequence>EAVRLVDR</peptideSequence>
    </Peptide>
    <Peptide id="peptide_104_1">
      <peptideSequence>SIIGELLGR</peptideSequence>
    </Peptide>
    <Peptide id="peptide_104_2">
      <peptideSequence>EAIAEIRR</peptideSequence>
    </Peptide>
    <Peptide id="peptide_104_3">
      <peptideSequence>DLAAQNAVR</peptideSequence>
    </Peptide>
    <Peptide id="peptide_104_4">
      <peptideSequence>LLSLALGDR</peptideSequence>
    </Peptide>
    <Peptide id="peptide_104_5">
      <peptideSequence>ELQEIPTK</peptideSequence>
    </Peptide>
    <Peptide id="peptide_104_6">
      <peptideSequence>EALDRLIK</peptideSequence>
    </Peptide>
    <Peptide id="peptide_104_7">
      <peptideSequence>EALQNRAR</peptideSequence>
    </Peptide>
    <Peptide id="peptide_104_8">
      <peptideSequence>EALRVLEK</peptideSequence>
    </Peptide>
    <Peptide id="peptide_104_9">
      <peptideSequence>ISLELASPK</peptideSequence>
    </Peptide>
    <Peptide id="peptide_104_10">
      <peptideSequence>LSLLNLER</peptideSequence>
    </Peptide>
    <Peptide id="peptide_105_1">
      <peptideSequence>LQGTADPEK</peptideSequence>
    </Peptide>
    <Peptide id="peptide_105_2">
      <peptideSequence>GWGVEGVVR</peptideSequence>
    </Peptide>
    <Peptide id="peptide_105_3">
      <peptideSequence>IQQLSGGQK</peptideSequence>
    </Peptide>
    <Peptide id="peptide_105_4">
      <peptideSequence>IQLSTLQR</peptideSequence>
    </Peptide>
    <Peptide id="peptide_105_5">
      <peptideSequence>IKPSSDRR</peptideSequence>
    </Peptide>
    <Peptide id="peptide_105_6">
      <peptideSequence>LKDVEAQR</peptideSequence>
    </Peptide>
    <Peptide id="peptide_105_7">
      <peptideSequence>LKEHLYR</peptideSequence>
    </Peptide>
    <Peptide id="peptide_105_8">
      <peptideSequence>QIATLCPR</peptideSequence>
      <Modification location="6" residues="C" monoisotopicMassDelta="57.021464">
        <cvParam accession="UNIMOD:4" name="Carbamidomethyl" cvRef="UNIMOD" />
      </Modification>
    </Peptide>
    <Peptide id="peptide_105_9">
      <peptideSequence>LQVGETSPK</peptideSequence>
    </Peptide>
    <Peptide id="peptide_105_10">
      <peptideSequence>LAGWVEKR</peptideSequence>
    </Peptide>
    <Peptide id="peptide_106_1">
      <peptideSequence>FGGYELFK</peptideSequence>
    </Peptide>
    <Peptide id="peptide_106_2">
      <peptideSequence>MDIPEPDK</peptideSequence>
      <Modification location="1" residues="M" monoisotopicMassDelta="15.994915">
        <cvParam accession="UNIMOD:35" name="Oxidation" cvRef="UNIMOD" />
        <cvParam accession="MS:1001524" name="fragment neutral loss" cvRef="PSI-MS" value="0" unitAccession="UO:0000221" unitName="dalton" unitCvRef="UO"/>
      </Modification>
    </Peptide>
    <Peptide id="peptide_106_3">
      <peptideSequence>FGEARPRK</peptideSequence>
    </Peptide>
    <Peptide id="peptide_106_4">
      <peptideSequence>MPIQSLAGK</peptideSequence>
      <Modification location="1" residues="M" monoisotopicMassDelta="15.994915">
        <cvParam accession="UNIMOD:35" name="Oxidation" cvRef="UNIMOD" />
        <cvParam accession="MS:1001524" name="fragment neutral loss" cvRef="PSI-MS" value="63.998285" unitAccession="UO:0000221" unitName="dalton" unitCvRef="UO"/>
      </Modification>
    </Peptide>
    <Peptide id="peptide_106_5">
      <peptideSequence>FMASVMSR</peptideSequence>
      <Modification location="2" residues="M" monoisotopicMassDelta="15.994915">
        <cvParam accession="UNIMOD:35" name="Oxidation" cvRef="UNIMOD" />
        <cvParam accession="MS:1001524" name="fragment neutral loss" cvRef="PSI-MS" value="0" unitAccession="UO:0000221" unitName="dalton" unitCvRef="UO"/>
      </Modification>
      <Modification location="6" residues="M" monoisotopicMassDelta="15.994915">
        <cvParam accession="UNIMOD:35" name="Oxidation" cvRef="UNIMOD" />
        <cvParam accession="MS:1001524" name="fragment neutral loss" cvRef="PSI-MS" value="0" unitAccession="UO:0000221" unitName="dalton" unitCvRef="UO"/>
      </Modification>
    </Peptide>
    <Peptide id="peptide_106_6">
      <peptideSequence>GTHEELMK</peptideSequence>
      <Modification location="7" residues="M" monoisotopicMassDelta="15.994915">
        <cvParam accession="UNIMOD:35" name="Oxidation" cvRef="UNIMOD" />
        <cvParam accession="MS:1001524" name="fragment neutral loss" cvRef="PSI-MS" value="0" unitAccession="UO:0000221" unitName="dalton" unitCvRef="UO"/>
      </Modification>
    </Peptide>
    <Peptide id="peptide_106_7">
      <peptideSequence>FTMVATFK</peptideSequence>
      <Modification location="3" residues="M" monoisotopicMassDelta="15.994915">
        <cvParam accession="UNIMOD:35" name="Oxidation" cvRef="UNIMOD" />
        <cvParam accession="MS:1001524" name="fragment neutral loss" cvRef="PSI-MS" value="0" unitAccession="UO:0000221" unitName="dalton" unitCvRef="UO"/>
      </Modification>
    </Peptide>
    <Peptide id="peptide_106_8">
      <peptideSequence>FQDYTMR</peptideSequence>
    </Peptide>
    <Peptide id="peptide_106_9">
      <peptideSequence>MAQKPQNK</peptideSequence>
      <Modification location="1" residues="M" monoisotopicMassDelta="15.994915">
        <cvParam accession="UNIMOD:35" name="Oxidation" cvRef="UNIMOD" />
        <cvParam accession="MS:1001524" name="fragment neutral loss" cvRef="PSI-MS" value="0" unitAccession="UO:0000221" unitName="dalton" unitCvRef="UO"/>
      </Modification>
    </Peptide>
    <Peptide id="peptide_107_1">
      <peptideSequence>GVFNLALAR</peptideSequence>
    </Peptide>
    <Peptide id="peptide_107_2">
      <peptideSequence>AISATSAPSR</peptideSequence>
    </Peptide>
    <Peptide id="peptide_107_3">
      <peptideSequence>KASIMAALR</peptideSequence>
    </Peptide>
    <Peptide id="peptide_107_4">
      <peptideSequence>RLGGSNNSR</peptideSequence>
    </Peptide>
    <Peptide id="peptide_107_5">
      <peptideSequence>TTTAFTYR</peptideSequence>
    </Peptide>
    <Peptide id="peptide_107_6">
      <peptideSequence>TAVSADLKR</peptideSequence>
    </Peptide>
    <Peptide id="peptide_107_7">
      <peptideSequence>GAVTAGLSER</peptideSequence>
    </Peptide>
    <Peptide id="peptide_107_8">
      <peptideSequence>ASLSLADKR</peptideSequence>
    </Peptide>
    <Peptide id="peptide_107_9">
      <peptideSequence>NTTTPSAIR</peptideSequence>
    </Peptide>
    <Peptide id="peptide_108_1">
      <peptideSequence>GVFNLALAR</peptideSequence>
    </Peptide>
    <Peptide id="peptide_108_2">
      <peptideSequence>KASIMAALR</peptideSequence>
    </Peptide>
    <Peptide id="peptide_108_3">
      <peptideSequence>AISATSAPSR</peptideSequence>
    </Peptide>
    <Peptide id="peptide_108_4">
      <peptideSequence>RLGGSNNSR</peptideSequence>
    </Peptide>
    <Peptide id="peptide_108_5">
      <peptideSequence>RPSNPFSR</peptideSequence>
    </Peptide>
    <Peptide id="peptide_108_6">
      <peptideSequence>GAVTAGLSER</peptideSequence>
    </Peptide>
    <Peptide id="peptide_108_7">
      <peptideSequence>ASSLQEAVR</peptideSequence>
    </Peptide>
    <Peptide id="peptide_108_8">
      <peptideSequence>ASGTLREAR</peptideSequence>
    </Peptide>
    <Peptide id="peptide_108_9">
      <peptideSequence>NIGGPFAER</peptideSequence>
    </Peptide>
    <Peptide id="peptide_108_10">
      <peptideSequence>QIRQMER</peptideSequence>
    </Peptide>
    <Peptide id="peptide_109_1">
      <peptideSequence>DIDKAEDR</peptideSequence>
    </Peptide>
    <Peptide id="peptide_109_2">
      <peptideSequence>SGAQKAEDR</peptideSequence>
    </Peptide>
    <Peptide id="peptide_109_3">
      <peptideSequence>EQVDAEDR</peptideSequence>
    </Peptide>
    <Peptide id="peptide_109_4">
      <peptideSequence>DLDQWER</peptideSequence>
    </Peptide>
    <Peptide id="peptide_109_5">
      <peptideSequence>GDIDASLDR</peptideSequence>
    </Peptide>
    <Peptide id="peptide_109_6">
      <peptideSequence>AFVVVRDR</peptideSequence>
    </Peptide>
    <Peptide id="peptide_109_7">
      <peptideSequence>MPQALMDR</peptideSequence>
    </Peptide>
    <Peptide id="peptide_109_8">
      <peptideSequence>ESALAALMR</peptideSequence>
    </Peptide>
    <Peptide id="peptide_109_9">
      <peptideSequence>LMSAAPISR</peptideSequence>
      <Modification location="2" residues="M" monoisotopicMassDelta="15.994915">
        <cvParam accession="UNIMOD:35" name="Oxidation" cvRef="UNIMOD" />
        <cvParam accession="MS:1001524" name="fragment neutral loss" cvRef="PSI-MS" value="0" unitAccession="UO:0000221" unitName="dalton" unitCvRef="UO"/>
      </Modification>
    </Peptide>
    <Peptide id="peptide_109_10">
      <peptideSequence>DVGLETGDR</peptideSequence>
    </Peptide>
    <Peptide id="peptide_112_1">
      <peptideSequence>YGMGTSANR</peptideSequence>
      <Modification location="3" residues="M" monoisotopicMassDelta="15.994915">
        <cvParam accession="UNIMOD:35" name="Oxidation" cvRef="UNIMOD" />
        <cvParam accession="MS:1001524" name="fragment neutral loss" cvRef="PSI-MS" value="63.998285" unitAccession="UO:0000221" unitName="dalton" unitCvRef="UO"/>
      </Modification>
    </Peptide>
    <Peptide id="peptide_112_2">
      <peptideSequence>SSLDMTFR</peptideSequence>
      <Modification location="5" residues="M" monoisotopicMassDelta="15.994915">
        <cvParam accession="UNIMOD:35" name="Oxidation" cvRef="UNIMOD" />
        <cvParam accession="MS:1001524" name="fragment neutral loss" cvRef="PSI-MS" value="63.998285" unitAccession="UO:0000221" unitName="dalton" unitCvRef="UO"/>
      </Modification>
    </Peptide>
    <Peptide id="peptide_113_1">
      <peptideSequence>YGMGTSANR</peptideSequence>
      <Modification location="3" residues="M" monoisotopicMassDelta="15.994915">
        <cvParam accession="UNIMOD:35" name="Oxidation" cvRef="UNIMOD" />
        <cvParam accession="MS:1001524" name="fragment neutral loss" cvRef="PSI-MS" value="0" unitAccession="UO:0000221" unitName="dalton" unitCvRef="UO"/>
      </Modification>
    </Peptide>
    <Peptide id="peptide_116_1">
      <peptideSequence>LPLQDVYK</peptideSequence>
    </Peptide>
    <Peptide id="peptide_116_2">
      <peptideSequence>LGIRLLYK</peptideSequence>
    </Peptide>
    <Peptide id="peptide_116_3">
      <peptideSequence>LPFDEARK</peptideSequence>
    </Peptide>
    <Peptide id="peptide_116_4">
      <peptideSequence>LPSAESDEK</peptideSequence>
    </Peptide>
    <Peptide id="peptide_116_5">
      <peptideSequence>IVILQDFK</peptideSequence>
    </Peptide>
    <Peptide id="peptide_116_6">
      <peptideSequence>LVILQDFK</peptideSequence>
    </Peptide>
    <Peptide id="peptide_116_7">
      <peptideSequence>LAETGFIPK</peptideSequence>
    </Peptide>
    <Peptide id="peptide_116_8">
      <peptideSequence>LLMIGREK</peptideSequence>
      <Modification location="3" residues="M" monoisotopicMassDelta="15.994915">
        <cvParam accession="UNIMOD:35" name="Oxidation" cvRef="UNIMOD" />
        <cvParam accession="MS:1001524" name="fragment neutral loss" cvRef="PSI-MS" value="0" unitAccession="UO:0000221" unitName="dalton" unitCvRef="UO"/>
      </Modification>
    </Peptide>
    <Peptide id="peptide_116_9">
      <peptideSequence>LNEKQDTK</peptideSequence>
    </Peptide>
    <Peptide id="peptide_116_10">
      <peptideSequence>IVSCEVIR</peptideSequence>
      <Modification location="4" residues="C" monoisotopicMassDelta="57.021464">
        <cvParam accession="UNIMOD:4" name="Carbamidomethyl" cvRef="UNIMOD" />
      </Modification>
    </Peptide>
    <Peptide id="peptide_117_1">
      <peptideSequence>LPLQDVYK</peptideSequence>
    </Peptide>
    <Peptide id="peptide_117_2">
      <peptideSequence>LGIRLLYK</peptideSequence>
    </Peptide>
    <Peptide id="peptide_117_3">
      <peptideSequence>LPFDEARK</peptideSequence>
    </Peptide>
    <Peptide id="peptide_117_4">
      <peptideSequence>LQVKECAK</peptideSequence>
      <Modification location="6" residues="C" monoisotopicMassDelta="57.021464">
        <cvParam accession="UNIMOD:4" name="Carbamidomethyl" cvRef="UNIMOD" />
      </Modification>
    </Peptide>
    <Peptide id="peptide_117_5">
      <peptideSequence>LAETGFIPK</peptideSequence>
    </Peptide>
    <Peptide id="peptide_117_6">
      <peptideSequence>LKMIQQSK</peptideSequence>
    </Peptide>
    <Peptide id="peptide_117_7">
      <peptideSequence>LVMERSLK</peptideSequence>
    </Peptide>
    <Peptide id="peptide_117_8">
      <peptideSequence>IVILQDFK</peptideSequence>
    </Peptide>
    <Peptide id="peptide_117_9">
      <peptideSequence>LVILQDFK</peptideSequence>
    </Peptide>
    <Peptide id="peptide_117_10">
      <peptideSequence>KLMTLLLK</peptideSequence>
      <Modification location="3" residues="M" monoisotopicMassDelta="15.994915">
        <cvParam accession="UNIMOD:35" name="Oxidation" cvRef="UNIMOD" />
        <cvParam accession="MS:1001524" name="fragment neutral loss" cvRef="PSI-MS" value="0" unitAccession="UO:0000221" unitName="dalton" unitCvRef="UO"/>
      </Modification>
    </Peptide>
    <Peptide id="peptide_118_1">
      <peptideSequence>SYLLALMR</peptideSequence>
      <Modification location="7" residues="M" monoisotopicMassDelta="15.994915">
        <cvParam accession="UNIMOD:35" name="Oxidation" cvRef="UNIMOD" />
        <cvParam accession="MS:1001524" name="fragment neutral loss" cvRef="PSI-MS" value="0" unitAccession="UO:0000221" unitName="dalton" unitCvRef="UO"/>
      </Modification>
    </Peptide>
    <Peptide id="peptide_118_2">
      <peptideSequence>IHETNLKK</peptideSequence>
    </Peptide>
    <Peptide id="peptide_120_1">
      <peptideSequence>VLSVGDGIAR</peptideSequence>
    </Peptide>
    <Peptide id="peptide_120_2">
      <peptideSequence>ARSAGNSPVK</peptideSequence>
    </Peptide>
    <Peptide id="peptide_120_3">
      <peptideSequence>EVVAGVDIGK</peptideSequence>
    </Peptide>
    <Peptide id="peptide_120_4">
      <peptideSequence>EAVVEVRGK</peptideSequence>
    </Peptide>
    <Peptide id="peptide_120_5">
      <peptideSequence>LADSLGPEGK</peptideSequence>
    </Peptide>
    <Peptide id="peptide_120_6">
      <peptideSequence>QVVLESLAK</peptideSequence>
    </Peptide>
    <Peptide id="peptide_120_7">
      <peptideSequence>VLSLDGGGIR</peptideSequence>
    </Peptide>
    <Peptide id="peptide_121_1">
      <peptideSequence>MAPSLAAALK</peptideSequence>
      <Modification location="1" residues="M" monoisotopicMassDelta="15.994915">
        <cvParam accession="UNIMOD:35" name="Oxidation" cvRef="UNIMOD" />
        <cvParam accession="MS:1001524" name="fragment neutral loss" cvRef="PSI-MS" value="0" unitAccession="UO:0000221" unitName="dalton" unitCvRef="UO"/>
      </Modification>
    </Peptide>
    <Peptide id="peptide_121_2">
      <peptideSequence>IRDQSEIK</peptideSequence>
    </Peptide>
    <Peptide id="peptide_121_3">
      <peptideSequence>LVSDNEALK</peptideSequence>
    </Peptide>
    <Peptide id="peptide_121_4">
      <peptideSequence>QIDLRTDK</peptideSequence>
    </Peptide>
    <Peptide id="peptide_121_5">
      <peptideSequence>KLEADATIK</peptideSequence>
    </Peptide>
    <Peptide id="peptide_121_6">
      <peptideSequence>LECNVLLK</peptideSequence>
      <Modification location="3" residues="C" monoisotopicMassDelta="57.021464">
        <cvParam accession="UNIMOD:4" name="Carbamidomethyl" cvRef="UNIMOD" />
      </Modification>
    </Peptide>
    <Peptide id="peptide_121_7">
      <peptideSequence>TTMAPNIIK</peptideSequence>
    </Peptide>
    <Peptide id="peptide_121_8">
      <peptideSequence>AIETARSLK</peptideSequence>
    </Peptide>
    <Peptide id="peptide_121_9">
      <peptideSequence>LEEEDLLK</peptideSequence>
    </Peptide>
    <Peptide id="peptide_121_10">
      <peptideSequence>NEKFIPIK</peptideSequence>
    </Peptide>
    <Peptide id="peptide_126_1">
      <peptideSequence>AAASGLNFIK</peptideSequence>
    </Peptide>
    <Peptide id="peptide_126_2">
      <peptideSequence>AADNVQMVK</peptideSequence>
      <Modification location="7" residues="M" monoisotopicMassDelta="15.994915">
        <cvParam accession="UNIMOD:35" name="Oxidation" cvRef="UNIMOD" />
        <cvParam accession="MS:1001524" name="fragment neutral loss" cvRef="PSI-MS" value="0" unitAccession="UO:0000221" unitName="dalton" unitCvRef="UO"/>
      </Modification>
    </Peptide>
    <Peptide id="peptide_126_3">
      <peptideSequence>AALHEPVVR</peptideSequence>
    </Peptide>
    <Peptide id="peptide_126_4">
      <peptideSequence>VNSISTAGDK</peptideSequence>
    </Peptide>
    <Peptide id="peptide_126_5">
      <peptideSequence>ASAAKSSTIR</peptideSequence>
    </Peptide>
    <Peptide id="peptide_127_1">
      <peptideSequence>AAASGLNFIK</peptideSequence>
    </Peptide>
    <Peptide id="peptide_128_1">
      <peptideSequence>RPTEKPLR</peptideSequence>
    </Peptide>
    <Peptide id="peptide_128_2">
      <peptideSequence>DLINGVIPR</peptideSequence>
    </Peptide>
    <Peptide id="peptide_128_3">
      <peptideSequence>KDPSIAPLR</peptideSequence>
    </Peptide>
    <Peptide id="peptide_128_4">
      <peptideSequence>KIDVRPLR</peptideSequence>
    </Peptide>
    <Peptide id="peptide_128_5">
      <peptideSequence>LALSRPPSR</peptideSequence>
    </Peptide>
    <Peptide id="peptide_128_6">
      <peptideSequence>RPRANPASK</peptideSequence>
    </Peptide>
    <Peptide id="peptide_128_7">
      <peptideSequence>SSPRPSPLR</peptideSequence>
    </Peptide>
    <Peptide id="peptide_128_8">
      <peptideSequence>IRDNIHTK</peptideSequence>
    </Peptide>
    <Peptide id="peptide_128_9">
      <peptideSequence>KPQLQGIGR</peptideSequence>
    </Peptide>
    <Peptide id="peptide_129_1">
      <peptideSequence>SSPRPSPLR</peptideSequence>
    </Peptide>
    <Peptide id="peptide_129_2">
      <peptideSequence>RLPPGWDR</peptideSequence>
    </Peptide>
    <Peptide id="peptide_129_3">
      <peptideSequence>DLINGVIPR</peptideSequence>
    </Peptide>
    <Peptide id="peptide_129_4">
      <peptideSequence>LTKVLGLPR</peptideSequence>
    </Peptide>
    <Peptide id="peptide_129_5">
      <peptideSequence>KPQLQGIGR</peptideSequence>
    </Peptide>
    <Peptide id="peptide_129_6">
      <peptideSequence>RPTEKPLR</peptideSequence>
    </Peptide>
    <Peptide id="peptide_129_7">
      <peptideSequence>KDPSIAPLR</peptideSequence>
    </Peptide>
    <Peptide id="peptide_129_8">
      <peptideSequence>KIDVRPLR</peptideSequence>
    </Peptide>
    <Peptide id="peptide_130_1">
      <peptideSequence>ELLESIATK</peptideSequence>
    </Peptide>
    <Peptide id="peptide_130_2">
      <peptideSequence>QNIRLMGR</peptideSequence>
      <Modification location="6" residues="M" monoisotopicMassDelta="15.994915">
        <cvParam accession="UNIMOD:35" name="Oxidation" cvRef="UNIMOD" />
        <cvParam accession="MS:1001524" name="fragment neutral loss" cvRef="PSI-MS" value="0" unitAccession="UO:0000221" unitName="dalton" unitCvRef="UO"/>
      </Modification>
    </Peptide>
    <Peptide id="peptide_130_3">
      <peptideSequence>NKIHHLNK</peptideSequence>
    </Peptide>
    <Peptide id="peptide_131_1">
      <peptideSequence>TAPTQMSVR</peptideSequence>
      <Modification location="6" residues="M" monoisotopicMassDelta="15.994915">
        <cvParam accession="UNIMOD:35" name="Oxidation" cvRef="UNIMOD" />
        <cvParam accession="MS:1001524" name="fragment neutral loss" cvRef="PSI-MS" value="0" unitAccession="UO:0000221" unitName="dalton" unitCvRef="UO"/>
      </Modification>
    </Peptide>
    <Peptide id="peptide_131_2">
      <peptideSequence>ATPSPFSSGR</peptideSequence>
    </Peptide>
    <Peptide id="peptide_132_1">
      <peptideSequence>ETADYVIAK</peptideSequence>
    </Peptide>
    <Peptide id="peptide_132_2">
      <peptideSequence>DADFDDLAK</peptideSequence>
    </Peptide>
    <Peptide id="peptide_132_3">
      <peptideSequence>TEALATMEK</peptideSequence>
      <Modification location="7" residues="M" monoisotopicMassDelta="15.994915">
        <cvParam accession="UNIMOD:35" name="Oxidation" cvRef="UNIMOD" />
        <cvParam accession="MS:1001524" name="fragment neutral loss" cvRef="PSI-MS" value="0" unitAccession="UO:0000221" unitName="dalton" unitCvRef="UO"/>
      </Modification>
    </Peptide>
    <Peptide id="peptide_132_4">
      <peptideSequence>KISTGGFDGK</peptideSequence>
    </Peptide>
    <Peptide id="peptide_132_5">
      <peptideSequence>KAFTFPGNK</peptideSequence>
    </Peptide>
    <Peptide id="peptide_132_6">
      <peptideSequence>KMEQGAMAK</peptideSequence>
      <Modification location="2" residues="M" monoisotopicMassDelta="15.994915">
        <cvParam accession="UNIMOD:35" name="Oxidation" cvRef="UNIMOD" />
        <cvParam accession="MS:1001524" name="fragment neutral loss" cvRef="PSI-MS" value="0" unitAccession="UO:0000221" unitName="dalton" unitCvRef="UO"/>
      </Modification>
    </Peptide>
    <Peptide id="peptide_133_1">
      <peptideSequence>TGLPVTFFK</peptideSequence>
    </Peptide>
    <Peptide id="peptide_133_2">
      <peptideSequence>SAIQQLPPR</peptideSequence>
    </Peptide>
    <Peptide id="peptide_133_3">
      <peptideSequence>HFGEAVPPR</peptideSequence>
    </Peptide>
    <Peptide id="peptide_133_4">
      <peptideSequence>LGPNVSIGPR</peptideSequence>
    </Peptide>
    <Peptide id="peptide_133_5">
      <peptideSequence>DRPPAYYK</peptideSequence>
    </Peptide>
    <Peptide id="peptide_133_6">
      <peptideSequence>DWIILPPR</peptideSequence>
    </Peptide>
    <Peptide id="peptide_134_1">
      <peptideSequence>PASPLLNVAK</peptideSequence>
    </Peptide>
    <Peptide id="peptide_135_1">
      <peptideSequence>LNVLSNVVR</peptideSequence>
    </Peptide>
    <Peptide id="peptide_135_2">
      <peptideSequence>NLVGVARER</peptideSequence>
    </Peptide>
    <Peptide id="peptide_135_3">
      <peptideSequence>LNDGVKIVR</peptideSequence>
    </Peptide>
    <Peptide id="peptide_135_4">
      <peptideSequence>LNGLVSRVR</peptideSequence>
    </Peptide>
    <Peptide id="peptide_135_5">
      <peptideSequence>INNPTVLSR</peptideSequence>
    </Peptide>
    <Peptide id="peptide_135_6">
      <peptideSequence>LVNPQAEDK</peptideSequence>
    </Peptide>
    <Peptide id="peptide_136_1">
      <peptideSequence>ALEQAELLK</peptideSequence>
    </Peptide>
    <Peptide id="peptide_136_2">
      <peptideSequence>KDGQVQVIK</peptideSequence>
    </Peptide>
    <Peptide id="peptide_136_3">
      <peptideSequence>QAELEAILK</peptideSequence>
    </Peptide>
    <Peptide id="peptide_136_4">
      <peptideSequence>DNIEIIGLK</peptideSequence>
    </Peptide>
    <Peptide id="peptide_136_5">
      <peptideSequence>DGKGAVLNLK</peptideSequence>
    </Peptide>
    <Peptide id="peptide_136_6">
      <peptideSequence>KIGFPVLLK</peptideSequence>
    </Peptide>
    <Peptide id="peptide_136_7">
      <peptideSequence>IGVVGRTGAGK</peptideSequence>
    </Peptide>
    <Peptide id="peptide_136_8">
      <peptideSequence>RAPADPFIK</peptideSequence>
    </Peptide>
    <Peptide id="peptide_136_9">
      <peptideSequence>IADADAVVLK</peptideSequence>
    </Peptide>
    <Peptide id="peptide_136_10">
      <peptideSequence>LQSLEAILK</peptideSequence>
    </Peptide>
    <Peptide id="peptide_137_1">
      <peptideSequence>ALEQAELLK</peptideSequence>
    </Peptide>
    <Peptide id="peptide_137_2">
      <peptideSequence>IGVVGRTGAGK</peptideSequence>
    </Peptide>
    <Peptide id="peptide_137_3">
      <peptideSequence>LQSLEAILK</peptideSequence>
    </Peptide>
    <Peptide id="peptide_137_4">
      <peptideSequence>QAELEAILK</peptideSequence>
    </Peptide>
    <Peptide id="peptide_137_5">
      <peptideSequence>SAELQILIK</peptideSequence>
    </Peptide>
    <Peptide id="peptide_137_6">
      <peptideSequence>TKPTDVPEK</peptideSequence>
    </Peptide>
    <Peptide id="peptide_137_7">
      <peptideSequence>KDGQVQVIK</peptideSequence>
    </Peptide>
    <Peptide id="peptide_137_8">
      <peptideSequence>DNASLLLLR</peptideSequence>
    </Peptide>
    <Peptide id="peptide_137_9">
      <peptideSequence>GEQPTIELK</peptideSequence>
    </Peptide>
    <Peptide id="peptide_137_10">
      <peptideSequence>VGIVGRTGAGK</peptideSequence>
    </Peptide>
    <Peptide id="peptide_138_1">
      <peptideSequence>AGDNSGLLLR</peptideSequence>
    </Peptide>
    <Peptide id="peptide_138_2">
      <peptideSequence>QPIEFILR</peptideSequence>
    </Peptide>
    <Peptide id="peptide_138_3">
      <peptideSequence>KSMMHLLR</peptideSequence>
    </Peptide>
    <Peptide id="peptide_138_4">
      <peptideSequence>MEPSAKKPK</peptideSequence>
    </Peptide>
    <Peptide id="peptide_138_5">
      <peptideSequence>AATIAATVAVK</peptideSequence>
    </Peptide>
    <Peptide id="peptide_138_6">
      <peptideSequence>QTNGTNPRK</peptideSequence>
    </Peptide>
    <Peptide id="peptide_138_7">
      <peptideSequence>KASEAQEPR</peptideSequence>
    </Peptide>
    <Peptide id="peptide_138_8">
      <peptideSequence>KEIIEDIR</peptideSequence>
    </Peptide>
    <Peptide id="peptide_138_9">
      <peptideSequence>KELEEVLR</peptideSequence>
    </Peptide>
    <Peptide id="peptide_138_10">
      <peptideSequence>QTLARSALR</peptideSequence>
    </Peptide>
    <Peptide id="peptide_139_1">
      <peptideSequence>AGDNSGLLLR</peptideSequence>
    </Peptide>
    <Peptide id="peptide_139_2">
      <peptideSequence>QPIEFILR</peptideSequence>
    </Peptide>
    <Peptide id="peptide_139_3">
      <peptideSequence>MEPSAKKPK</peptideSequence>
    </Peptide>
    <Peptide id="peptide_139_4">
      <peptideSequence>KSMMHLLR</peptideSequence>
    </Peptide>
    <Peptide id="peptide_139_5">
      <peptideSequence>QTNGTNPRK</peptideSequence>
    </Peptide>
    <Peptide id="peptide_139_6">
      <peptideSequence>SSIISVQPGK</peptideSequence>
    </Peptide>
    <Peptide id="peptide_139_7">
      <peptideSequence>AANSNVKSPK</peptideSequence>
    </Peptide>
    <Peptide id="peptide_139_8">
      <peptideSequence>KASEAQEPR</peptideSequence>
    </Peptide>
    <Peptide id="peptide_139_9">
      <peptideSequence>DNTMHILR</peptideSequence>
      <Modification location="4" residues="M" monoisotopicMassDelta="15.994915">
        <cvParam accession="UNIMOD:35" name="Oxidation" cvRef="UNIMOD" />
        <cvParam accession="MS:1001524" name="fragment neutral loss" cvRef="PSI-MS" value="0" unitAccession="UO:0000221" unitName="dalton" unitCvRef="UO"/>
      </Modification>
    </Peptide>
    <Peptide id="peptide_139_10">
      <peptideSequence>KDLQVVSVK</peptideSequence>
    </Peptide>
    <Peptide id="peptide_140_1">
      <peptideSequence>VQLQIESAK</peptideSequence>
    </Peptide>
    <Peptide id="peptide_140_2">
      <peptideSequence>ARLEELER</peptideSequence>
    </Peptide>
    <Peptide id="peptide_140_3">
      <peptideSequence>QVGPGMVRR</peptideSequence>
      <Modification location="6" residues="M" monoisotopicMassDelta="15.994915">
        <cvParam accession="UNIMOD:35" name="Oxidation" cvRef="UNIMOD" />
        <cvParam accession="MS:1001524" name="fragment neutral loss" cvRef="PSI-MS" value="0" unitAccession="UO:0000221" unitName="dalton" unitCvRef="UO"/>
      </Modification>
    </Peptide>
    <Peptide id="peptide_141_1">
      <peptideSequence>ELLAMAAQR</peptideSequence>
      <Modification location="5" residues="M" monoisotopicMassDelta="15.994915">
        <cvParam accession="UNIMOD:35" name="Oxidation" cvRef="UNIMOD" />
        <cvParam accession="MS:1001524" name="fragment neutral loss" cvRef="PSI-MS" value="0" unitAccession="UO:0000221" unitName="dalton" unitCvRef="UO"/>
      </Modification>
    </Peptide>
    <Peptide id="peptide_141_2">
      <peptideSequence>ALLEMAARK</peptideSequence>
      <Modification location="5" residues="M" monoisotopicMassDelta="15.994915">
        <cvParam accession="UNIMOD:35" name="Oxidation" cvRef="UNIMOD" />
        <cvParam accession="MS:1001524" name="fragment neutral loss" cvRef="PSI-MS" value="0" unitAccession="UO:0000221" unitName="dalton" unitCvRef="UO"/>
      </Modification>
    </Peptide>
    <Peptide id="peptide_141_3">
      <peptideSequence>LESDSLAAGR</peptideSequence>
    </Peptide>
    <Peptide id="peptide_141_4">
      <peptideSequence>ELGTWERK</peptideSequence>
    </Peptide>
    <Peptide id="peptide_141_5">
      <peptideSequence>ELTRDGAEK</peptideSequence>
    </Peptide>
    <Peptide id="peptide_142_1">
      <peptideSequence>VPQFSWTR</peptideSequence>
    </Peptide>
    <Peptide id="peptide_142_2">
      <peptideSequence>MLQNVTGNK</peptideSequence>
      <Modification location="1" residues="M" monoisotopicMassDelta="15.994915">
        <cvParam accession="UNIMOD:35" name="Oxidation" cvRef="UNIMOD" />
        <cvParam accession="MS:1001524" name="fragment neutral loss" cvRef="PSI-MS" value="63.998285" unitAccession="UO:0000221" unitName="dalton" unitCvRef="UO"/>
      </Modification>
    </Peptide>
    <Peptide id="peptide_142_3">
      <peptideSequence>VPFMVLGNK</peptideSequence>
      <Modification location="4" residues="M" monoisotopicMassDelta="15.994915">
        <cvParam accession="UNIMOD:35" name="Oxidation" cvRef="UNIMOD" />
        <cvParam accession="MS:1001524" name="fragment neutral loss" cvRef="PSI-MS" value="0" unitAccession="UO:0000221" unitName="dalton" unitCvRef="UO"/>
      </Modification>
    </Peptide>
    <Peptide id="peptide_142_4">
      <peptideSequence>VAEERCTR</peptideSequence>
      <Modification location="6" residues="C" monoisotopicMassDelta="57.021464">
        <cvParam accession="UNIMOD:4" name="Carbamidomethyl" cvRef="UNIMOD" />
      </Modification>
    </Peptide>
    <Peptide id="peptide_142_5">
      <peptideSequence>VAFAVAEGEK</peptideSequence>
    </Peptide>
    <Peptide id="peptide_142_6">
      <peptideSequence>VVMMVWQK</peptideSequence>
    </Peptide>
    <Peptide id="peptide_142_7">
      <peptideSequence>VNQEDIFR</peptideSequence>
    </Peptide>
    <Peptide id="peptide_142_8">
      <peptideSequence>VFIEEGNGR</peptideSequence>
    </Peptide>
    <Peptide id="peptide_143_1">
      <peptideSequence>IGGIGTVPVGR</peptideSequence>
    </Peptide>
    <Peptide id="peptide_143_2">
      <peptideSequence>IGGSYKASSR</peptideSequence>
    </Peptide>
    <Peptide id="peptide_143_3">
      <peptideSequence>LARHNTTGR</peptideSequence>
    </Peptide>
    <Peptide id="peptide_143_4">
      <peptideSequence>IGEAVAPIKK</peptideSequence>
    </Peptide>
    <Peptide id="peptide_143_5">
      <peptideSequence>LGMIGNRHK</peptideSequence>
    </Peptide>
    <Peptide id="peptide_143_6">
      <peptideSequence>LGPEVAVAAAK</peptideSequence>
    </Peptide>
    <Peptide id="peptide_143_7">
      <peptideSequence>GVAITVIKPK</peptideSequence>
    </Peptide>
    <Peptide id="peptide_143_8">
      <peptideSequence>IRAIEGPNR</peptideSequence>
    </Peptide>
    <Peptide id="peptide_143_9">
      <peptideSequence>YSMIRPSR</peptideSequence>
      <Modification location="3" residues="M" monoisotopicMassDelta="15.994915">
        <cvParam accession="UNIMOD:35" name="Oxidation" cvRef="UNIMOD" />
        <cvParam accession="MS:1001524" name="fragment neutral loss" cvRef="PSI-MS" value="63.998285" unitAccession="UO:0000221" unitName="dalton" unitCvRef="UO"/>
      </Modification>
    </Peptide>
    <Peptide id="peptide_143_10">
      <peptideSequence>ETAVRQPPK</peptideSequence>
    </Peptide>
    <Peptide id="peptide_144_1">
      <peptideSequence>IGGIGTVPVGR</peptideSequence>
    </Peptide>
    <Peptide id="peptide_144_2">
      <peptideSequence>IGGSYKASSR</peptideSequence>
    </Peptide>
    <Peptide id="peptide_144_3">
      <peptideSequence>GVAITVIKPK</peptideSequence>
    </Peptide>
    <Peptide id="peptide_144_4">
      <peptideSequence>GISVVAPVKR</peptideSequence>
    </Peptide>
    <Peptide id="peptide_144_5">
      <peptideSequence>GITGATPPRR</peptideSequence>
    </Peptide>
    <Peptide id="peptide_144_6">
      <peptideSequence>IRAIEGPNR</peptideSequence>
    </Peptide>
    <Peptide id="peptide_144_7">
      <peptideSequence>LARHNTTGR</peptideSequence>
    </Peptide>
    <Peptide id="peptide_144_8">
      <peptideSequence>IGEAVAPIKK</peptideSequence>
    </Peptide>
    <Peptide id="peptide_144_9">
      <peptideSequence>LGMIGNRHK</peptideSequence>
    </Peptide>
    <Peptide id="peptide_144_10">
      <peptideSequence>LGPEVAVAAAK</peptideSequence>
    </Peptide>
    <Peptide id="peptide_145_1">
      <peptideSequence>YIYQTGGVK</peptideSequence>
    </Peptide>
    <Peptide id="peptide_145_2">
      <peptideSequence>QYLQTYGR</peptideSequence>
    </Peptide>
    <Peptide id="peptide_145_3">
      <peptideSequence>YLHYYNR</peptideSequence>
    </Peptide>
    <Peptide id="peptide_147_1">
      <peptideSequence>EQEVELVGK</peptideSequence>
    </Peptide>
    <Peptide id="peptide_147_2">
      <peptideSequence>SGLSEAVLVR</peptideSequence>
    </Peptide>
    <Peptide id="peptide_147_3">
      <peptideSequence>QEEEARIR</peptideSequence>
    </Peptide>
    <Peptide id="peptide_147_4">
      <peptideSequence>KEIASLITR</peptideSequence>
    </Peptide>
    <Peptide id="peptide_147_5">
      <peptideSequence>RGGASWLVGK</peptideSequence>
    </Peptide>
    <Peptide id="peptide_147_6">
      <peptideSequence>HAPQEMSSK</peptideSequence>
      <Modification location="6" residues="M" monoisotopicMassDelta="15.994915">
        <cvParam accession="UNIMOD:35" name="Oxidation" cvRef="UNIMOD" />
        <cvParam accession="MS:1001524" name="fragment neutral loss" cvRef="PSI-MS" value="0" unitAccession="UO:0000221" unitName="dalton" unitCvRef="UO"/>
      </Modification>
    </Peptide>
    <Peptide id="peptide_147_7">
      <peptideSequence>KELLALSTR</peptideSequence>
    </Peptide>
    <Peptide id="peptide_147_8">
      <peptideSequence>TGNKPVISSK</peptideSequence>
    </Peptide>
    <Peptide id="peptide_147_9">
      <peptideSequence>EAGLDGLTVR</peptideSequence>
    </Peptide>
    <Peptide id="peptide_147_10">
      <peptideSequence>TRVESVAIR</peptideSequence>
    </Peptide>
    <Peptide id="peptide_148_1">
      <peptideSequence>EQEVELVGK</peptideSequence>
    </Peptide>
    <Peptide id="peptide_148_2">
      <peptideSequence>QEEEARIR</peptideSequence>
    </Peptide>
    <Peptide id="peptide_148_3">
      <peptideSequence>RGGASWLVGK</peptideSequence>
    </Peptide>
    <Peptide id="peptide_148_4">
      <peptideSequence>KELLALSTR</peptideSequence>
    </Peptide>
    <Peptide id="peptide_148_5">
      <peptideSequence>TGNKPVISSK</peptideSequence>
    </Peptide>
    <Peptide id="peptide_148_6">
      <peptideSequence>QKVCPLTGK</peptideSequence>
      <Modification location="4" residues="C" monoisotopicMassDelta="57.021464">
        <cvParam accession="UNIMOD:4" name="Carbamidomethyl" cvRef="UNIMOD" />
      </Modification>
    </Peptide>
    <Peptide id="peptide_148_7">
      <peptideSequence>KEIASLITR</peptideSequence>
    </Peptide>
    <Peptide id="peptide_149_1">
      <peptideSequence>QLVSGQAATR</peptideSequence>
    </Peptide>
    <Peptide id="peptide_149_2">
      <peptideSequence>QLDATLDVR</peptideSequence>
    </Peptide>
    <Peptide id="peptide_149_3">
      <peptideSequence>AAPTANASVTK</peptideSequence>
    </Peptide>
    <Peptide id="peptide_149_4">
      <peptideSequence>DAKLFDGHK</peptideSequence>
    </Peptide>
    <Peptide id="peptide_149_5">
      <peptideSequence>QKVCPLTGK</peptideSequence>
      <Modification location="4" residues="C" monoisotopicMassDelta="57.021464">
        <cvParam accession="UNIMOD:4" name="Carbamidomethyl" cvRef="UNIMOD" />
      </Modification>
    </Peptide>
    <Peptide id="peptide_149_6">
      <peptideSequence>QDPEEREK</peptideSequence>
    </Peptide>
    <Peptide id="peptide_149_7">
      <peptideSequence>QITQINWK</peptideSequence>
    </Peptide>
    <Peptide id="peptide_149_8">
      <peptideSequence>QLLTAEDIK</peptideSequence>
    </Peptide>
    <Peptide id="peptide_149_9">
      <peptideSequence>KLTDPISTR</peptideSequence>
    </Peptide>
    <Peptide id="peptide_149_10">
      <peptideSequence>KITLWDVR</peptideSequence>
    </Peptide>
    <Peptide id="peptide_151_1">
      <peptideSequence>MSENLAVVR</peptideSequence>
      <Modification location="1" residues="M" monoisotopicMassDelta="15.994915">
        <cvParam accession="UNIMOD:35" name="Oxidation" cvRef="UNIMOD" />
        <cvParam accession="MS:1001524" name="fragment neutral loss" cvRef="PSI-MS" value="0" unitAccession="UO:0000221" unitName="dalton" unitCvRef="UO"/>
      </Modification>
    </Peptide>
    <Peptide id="peptide_151_2">
      <peptideSequence>FIQEIISGK</peptideSequence>
    </Peptide>
    <Peptide id="peptide_151_3">
      <peptideSequence>FSSISTAPPK</peptideSequence>
    </Peptide>
    <Peptide id="peptide_151_4">
      <peptideSequence>MKPSPEAMK</peptideSequence>
      <Modification location="1" residues="M" monoisotopicMassDelta="15.994915">
        <cvParam accession="UNIMOD:35" name="Oxidation" cvRef="UNIMOD" />
        <cvParam accession="MS:1001524" name="fragment neutral loss" cvRef="PSI-MS" value="0" unitAccession="UO:0000221" unitName="dalton" unitCvRef="UO"/>
      </Modification>
    </Peptide>
    <Peptide id="peptide_151_5">
      <peptideSequence>MSRTLPSAR</peptideSequence>
      <Modification location="1" residues="M" monoisotopicMassDelta="15.994915">
        <cvParam accession="UNIMOD:35" name="Oxidation" cvRef="UNIMOD" />
        <cvParam accession="MS:1001524" name="fragment neutral loss" cvRef="PSI-MS" value="0" unitAccession="UO:0000221" unitName="dalton" unitCvRef="UO"/>
      </Modification>
    </Peptide>
    <Peptide id="peptide_151_6">
      <peptideSequence>KGAVSSATSAR</peptideSequence>
    </Peptide>
    <Peptide id="peptide_151_7">
      <peptideSequence>NHMHARLR</peptideSequence>
    </Peptide>
    <Peptide id="peptide_151_8">
      <peptideSequence>FAEQASLIR</peptideSequence>
    </Peptide>
    <Peptide id="peptide_151_9">
      <peptideSequence>FIDGSVKIR</peptideSequence>
    </Peptide>
    <Peptide id="peptide_151_10">
      <peptideSequence>NTLFDRLR</peptideSequence>
    </Peptide>
    <Peptide id="peptide_152_1">
      <peptideSequence>SVGEVMAIGR</peptideSequence>
      <Modification location="6" residues="M" monoisotopicMassDelta="15.994915">
        <cvParam accession="UNIMOD:35" name="Oxidation" cvRef="UNIMOD" />
        <cvParam accession="MS:1001524" name="fragment neutral loss" cvRef="PSI-MS" value="0" unitAccession="UO:0000221" unitName="dalton" unitCvRef="UO"/>
      </Modification>
    </Peptide>
    <Peptide id="peptide_152_2">
      <peptideSequence>SVGEVMSIGR</peptideSequence>
    </Peptide>
    <Peptide id="peptide_152_3">
      <peptideSequence>WVSWDEGR</peptideSequence>
    </Peptide>
    <Peptide id="peptide_152_4">
      <peptideSequence>EGIQYVLGR</peptideSequence>
    </Peptide>
    <Peptide id="peptide_152_5">
      <peptideSequence>SVGIGAYLVR</peptideSequence>
    </Peptide>
    <Peptide id="peptide_152_6">
      <peptideSequence>GTRTFAILR</peptideSequence>
    </Peptide>
    <Peptide id="peptide_152_7">
      <peptideSequence>SVFGQELVR</peptideSequence>
    </Peptide>
    <Peptide id="peptide_152_8">
      <peptideSequence>SVTKDTPMR</peptideSequence>
    </Peptide>
    <Peptide id="peptide_152_9">
      <peptideSequence>WEREAGMR</peptideSequence>
    </Peptide>
    <Peptide id="peptide_152_10">
      <peptideSequence>HLAAATPVVR</peptideSequence>
    </Peptide>
    <Peptide id="peptide_154_1">
      <peptideSequence>ALELDFDSK</peptideSequence>
    </Peptide>
    <Peptide id="peptide_155_1">
      <peptideSequence>QFYEDTLK</peptideSequence>
    </Peptide>
    <Peptide id="peptide_155_2">
      <peptideSequence>KFFVGGNFK</peptideSequence>
    </Peptide>
    <Peptide id="peptide_155_3">
      <peptideSequence>EYDMLKTK</peptideSequence>
      <Modification location="4" residues="M" monoisotopicMassDelta="15.994915">
        <cvParam accession="UNIMOD:35" name="Oxidation" cvRef="UNIMOD" />
        <cvParam accession="MS:1001524" name="fragment neutral loss" cvRef="PSI-MS" value="0" unitAccession="UO:0000221" unitName="dalton" unitCvRef="UO"/>
      </Modification>
    </Peptide>
    <Peptide id="peptide_155_4">
      <peptideSequence>KEPAVGWEK</peptideSequence>
    </Peptide>
    <Peptide id="peptide_155_5">
      <peptideSequence>RPYEHITK</peptideSequence>
    </Peptide>
    <Peptide id="peptide_155_6">
      <peptideSequence>MATMTEAEK</peptideSequence>
      <Modification location="1" residues="M" monoisotopicMassDelta="15.994915">
        <cvParam accession="UNIMOD:35" name="Oxidation" cvRef="UNIMOD" />
        <cvParam accession="MS:1001524" name="fragment neutral loss" cvRef="PSI-MS" value="0" unitAccession="UO:0000221" unitName="dalton" unitCvRef="UO"/>
      </Modification>
      <Modification location="4" residues="M" monoisotopicMassDelta="15.994915">
        <cvParam accession="UNIMOD:35" name="Oxidation" cvRef="UNIMOD" />
        <cvParam accession="MS:1001524" name="fragment neutral loss" cvRef="PSI-MS" value="0" unitAccession="UO:0000221" unitName="dalton" unitCvRef="UO"/>
      </Modification>
    </Peptide>
    <Peptide id="peptide_155_7">
      <peptideSequence>ALATGGPDDVK</peptideSequence>
    </Peptide>
    <Peptide id="peptide_155_8">
      <peptideSequence>QHMLELEK</peptideSequence>
      <Modification location="3" residues="M" monoisotopicMassDelta="15.994915">
        <cvParam accession="UNIMOD:35" name="Oxidation" cvRef="UNIMOD" />
        <cvParam accession="MS:1001524" name="fragment neutral loss" cvRef="PSI-MS" value="0" unitAccession="UO:0000221" unitName="dalton" unitCvRef="UO"/>
      </Modification>
    </Peptide>
    <Peptide id="peptide_155_9">
      <peptideSequence>TSSTTTGFNK</peptideSequence>
    </Peptide>
    <Peptide id="peptide_155_10">
      <peptideSequence>ASAPVTLKEK</peptideSequence>
    </Peptide>
    <Peptide id="peptide_156_1">
      <peptideSequence>HFDFILPR</peptideSequence>
    </Peptide>
    <Peptide id="peptide_156_2">
      <peptideSequence>HFARIASSR</peptideSequence>
    </Peptide>
    <Peptide id="peptide_156_3">
      <peptideSequence>AARTGNTTPR</peptideSequence>
    </Peptide>
    <Peptide id="peptide_156_4">
      <peptideSequence>MHSRSTGPR</peptideSequence>
      <Modification location="1" residues="M" monoisotopicMassDelta="15.994915">
        <cvParam accession="UNIMOD:35" name="Oxidation" cvRef="UNIMOD" />
        <cvParam accession="MS:1001524" name="fragment neutral loss" cvRef="PSI-MS" value="0" unitAccession="UO:0000221" unitName="dalton" unitCvRef="UO"/>
      </Modification>
    </Peptide>
    <Peptide id="peptide_156_5">
      <peptideSequence>ESQSPMLPR</peptideSequence>
    </Peptide>
    <Peptide id="peptide_156_6">
      <peptideSequence>GDFLRALPR</peptideSequence>
    </Peptide>
    <Peptide id="peptide_157_1">
      <peptideSequence>HFDFILPR</peptideSequence>
    </Peptide>
    <Peptide id="peptide_157_2">
      <peptideSequence>HFARIASSR</peptideSequence>
    </Peptide>
    <Peptide id="peptide_157_3">
      <peptideSequence>MHSRSTGPR</peptideSequence>
      <Modification location="1" residues="M" monoisotopicMassDelta="15.994915">
        <cvParam accession="UNIMOD:35" name="Oxidation" cvRef="UNIMOD" />
        <cvParam accession="MS:1001524" name="fragment neutral loss" cvRef="PSI-MS" value="0" unitAccession="UO:0000221" unitName="dalton" unitCvRef="UO"/>
      </Modification>
    </Peptide>
    <Peptide id="peptide_161_1">
      <peptideSequence>HLGGLAIITR</peptideSequence>
    </Peptide>
    <Peptide id="peptide_162_1">
      <peptideSequence>HLGGLAIITR</peptideSequence>
    </Peptide>
    <Peptide id="peptide_163_1">
      <peptideSequence>YLGVDLFTK</peptideSequence>
    </Peptide>
    <Peptide id="peptide_164_1">
      <peptideSequence>YLGVDLFTK</peptideSequence>
    </Peptide>
    <Peptide id="peptide_164_2">
      <peptideSequence>IYRTPHIR</peptideSequence>
    </Peptide>
    <Peptide id="peptide_165_1">
      <peptideSequence>AADVVVNEIK</peptideSequence>
    </Peptide>
    <Peptide id="peptide_165_2">
      <peptideSequence>VASVVADQLR</peptideSequence>
    </Peptide>
    <Peptide id="peptide_165_3">
      <peptideSequence>AAAIEANLER</peptideSequence>
    </Peptide>
    <Peptide id="peptide_165_4">
      <peptideSequence>ERAVAVLGDK</peptideSequence>
    </Peptide>
    <Peptide id="peptide_165_5">
      <peptideSequence>WIRVNLEK</peptideSequence>
    </Peptide>
    <Peptide id="peptide_165_6">
      <peptideSequence>AADGSLIVGVR</peptideSequence>
    </Peptide>
    <Peptide id="peptide_166_1">
      <peptideSequence>AADVVVNEIK</peptideSequence>
    </Peptide>
    <Peptide id="peptide_166_2">
      <peptideSequence>VASVVADQLR</peptideSequence>
    </Peptide>
    <Peptide id="peptide_166_3">
      <peptideSequence>AAAIEANLER</peptideSequence>
    </Peptide>
    <Peptide id="peptide_166_4">
      <peptideSequence>ERAVAVLGDK</peptideSequence>
    </Peptide>
    <Peptide id="peptide_166_5">
      <peptideSequence>AGEGVPLLSSK</peptideSequence>
    </Peptide>
    <Peptide id="peptide_166_6">
      <peptideSequence>AADGSLIVGVR</peptideSequence>
    </Peptide>
    <Peptide id="peptide_167_1">
      <peptideSequence>LPGVGNFDLK</peptideSequence>
    </Peptide>
    <Peptide id="peptide_167_2">
      <peptideSequence>ISELEVEIK</peptideSequence>
    </Peptide>
    <Peptide id="peptide_167_3">
      <peptideSequence>TASSNPELLK</peptideSequence>
    </Peptide>
    <Peptide id="peptide_167_4">
      <peptideSequence>QEKADDLLK</peptideSequence>
    </Peptide>
    <Peptide id="peptide_167_5">
      <peptideSequence>IDQAILQMK</peptideSequence>
    </Peptide>
    <Peptide id="peptide_167_6">
      <peptideSequence>LLDQAKDTR</peptideSequence>
    </Peptide>
    <Peptide id="peptide_167_7">
      <peptideSequence>LPTNTSPDSK</peptideSequence>
    </Peptide>
    <Peptide id="peptide_167_8">
      <peptideSequence>LLRSVATGSR</peptideSequence>
    </Peptide>
    <Peptide id="peptide_168_1">
      <peptideSequence>LPGVGNFDLK</peptideSequence>
    </Peptide>
    <Peptide id="peptide_168_2">
      <peptideSequence>LPETTDDIR</peptideSequence>
    </Peptide>
    <Peptide id="peptide_168_3">
      <peptideSequence>IEASAEKALK</peptideSequence>
    </Peptide>
    <Peptide id="peptide_168_4">
      <peptideSequence>LLDQAKDTR</peptideSequence>
    </Peptide>
    <Peptide id="peptide_168_5">
      <peptideSequence>LPTNTSPDSK</peptideSequence>
    </Peptide>
    <Peptide id="peptide_168_6">
      <peptideSequence>ISELEVEIK</peptideSequence>
    </Peptide>
    <Peptide id="peptide_168_7">
      <peptideSequence>LPIYPKSNK</peptideSequence>
    </Peptide>
    <Peptide id="peptide_168_8">
      <peptideSequence>LDDGTRAALK</peptideSequence>
    </Peptide>
    <Peptide id="peptide_168_9">
      <peptideSequence>ISSPSSKPTR</peptideSequence>
    </Peptide>
    <Peptide id="peptide_168_10">
      <peptideSequence>IAERGSIWK</peptideSequence>
    </Peptide>
    <Peptide id="peptide_169_1">
      <peptideSequence>SVDAMVPIGR</peptideSequence>
      <Modification location="5" residues="M" monoisotopicMassDelta="15.994915">
        <cvParam accession="UNIMOD:35" name="Oxidation" cvRef="UNIMOD" />
        <cvParam accession="MS:1001524" name="fragment neutral loss" cvRef="PSI-MS" value="0" unitAccession="UO:0000221" unitName="dalton" unitCvRef="UO"/>
      </Modification>
    </Peptide>
    <Peptide id="peptide_170_1">
      <peptideSequence>SVDAMVPIGR</peptideSequence>
      <Modification location="5" residues="M" monoisotopicMassDelta="15.994915">
        <cvParam accession="UNIMOD:35" name="Oxidation" cvRef="UNIMOD" />
        <cvParam accession="MS:1001524" name="fragment neutral loss" cvRef="PSI-MS" value="0" unitAccession="UO:0000221" unitName="dalton" unitCvRef="UO"/>
      </Modification>
    </Peptide>
    <Peptide id="peptide_171_1">
      <peptideSequence>ASAEDGDAVVK</peptideSequence>
    </Peptide>
    <Peptide id="peptide_171_2">
      <peptideSequence>GTIPGFTGLAK</peptideSequence>
    </Peptide>
    <Peptide id="peptide_171_3">
      <peptideSequence>EASTVQSSPR</peptideSequence>
    </Peptide>
    <Peptide id="peptide_171_4">
      <peptideSequence>EFTGPQLAAK</peptideSequence>
    </Peptide>
    <Peptide id="peptide_171_5">
      <peptideSequence>ALDLMNVAAK</peptideSequence>
      <Modification location="5" residues="M" monoisotopicMassDelta="15.994915">
        <cvParam accession="UNIMOD:35" name="Oxidation" cvRef="UNIMOD" />
        <cvParam accession="MS:1001524" name="fragment neutral loss" cvRef="PSI-MS" value="0" unitAccession="UO:0000221" unitName="dalton" unitCvRef="UO"/>
      </Modification>
    </Peptide>
    <Peptide id="peptide_171_6">
      <peptideSequence>ADVDKDEAAK</peptideSequence>
    </Peptide>
    <Peptide id="peptide_171_7">
      <peptideSequence>AISSIEISNK</peptideSequence>
    </Peptide>
    <Peptide id="peptide_171_8">
      <peptideSequence>SSPFGGSSHAK</peptideSequence>
    </Peptide>
    <Peptide id="peptide_171_9">
      <peptideSequence>DGGTEKDIAR</peptideSequence>
    </Peptide>
    <Peptide id="peptide_171_10">
      <peptideSequence>GGPMKVLSEK</peptideSequence>
      <Modification location="4" residues="M" monoisotopicMassDelta="15.994915">
        <cvParam accession="UNIMOD:35" name="Oxidation" cvRef="UNIMOD" />
        <cvParam accession="MS:1001524" name="fragment neutral loss" cvRef="PSI-MS" value="63.998285" unitAccession="UO:0000221" unitName="dalton" unitCvRef="UO"/>
      </Modification>
    </Peptide>
    <Peptide id="peptide_173_1">
      <peptideSequence>MLADPETDR</peptideSequence>
      <Modification location="1" residues="M" monoisotopicMassDelta="15.994915">
        <cvParam accession="UNIMOD:35" name="Oxidation" cvRef="UNIMOD" />
        <cvParam accession="MS:1001524" name="fragment neutral loss" cvRef="PSI-MS" value="0" unitAccession="UO:0000221" unitName="dalton" unitCvRef="UO"/>
      </Modification>
    </Peptide>
    <Peptide id="peptide_173_2">
      <peptideSequence>MSDPETLVR</peptideSequence>
      <Modification location="1" residues="M" monoisotopicMassDelta="15.994915">
        <cvParam accession="UNIMOD:35" name="Oxidation" cvRef="UNIMOD" />
        <cvParam accession="MS:1001524" name="fragment neutral loss" cvRef="PSI-MS" value="0" unitAccession="UO:0000221" unitName="dalton" unitCvRef="UO"/>
      </Modification>
    </Peptide>
    <Peptide id="peptide_173_3">
      <peptideSequence>EAVEALMER</peptideSequence>
      <Modification location="7" residues="M" monoisotopicMassDelta="15.994915">
        <cvParam accession="UNIMOD:35" name="Oxidation" cvRef="UNIMOD" />
        <cvParam accession="MS:1001524" name="fragment neutral loss" cvRef="PSI-MS" value="0" unitAccession="UO:0000221" unitName="dalton" unitCvRef="UO"/>
      </Modification>
    </Peptide>
    <Peptide id="peptide_173_4">
      <peptideSequence>SDEDSASAGPK</peptideSequence>
    </Peptide>
    <Peptide id="peptide_173_5">
      <peptideSequence>ENESETKAR</peptideSequence>
    </Peptide>
    <Peptide id="peptide_174_1">
      <peptideSequence>RPLIPDQQV</peptideSequence>
    </Peptide>
    <Peptide id="peptide_174_2">
      <peptideSequence>DIHNLVQAR</peptideSequence>
    </Peptide>
    <Peptide id="peptide_174_3">
      <peptideSequence>QTLKDYAVK</peptideSequence>
    </Peptide>
    <Peptide id="peptide_174_4">
      <peptideSequence>VQIRAHGER</peptideSequence>
    </Peptide>
    <Peptide id="peptide_175_1">
      <peptideSequence>RPLIPDQQV</peptideSequence>
    </Peptide>
    <Peptide id="peptide_175_2">
      <peptideSequence>QTLKDYAVK</peptideSequence>
    </Peptide>
    <Peptide id="peptide_175_3">
      <peptideSequence>VQIRAHGER</peptideSequence>
    </Peptide>
    <Peptide id="peptide_176_1">
      <peptideSequence>ESTLHLVLR</peptideSequence>
    </Peptide>
    <Peptide id="peptide_176_2">
      <peptideSequence>NPREAIVLR</peptideSequence>
    </Peptide>
    <Peptide id="peptide_176_3">
      <peptideSequence>STEKPRHGR</peptideSequence>
    </Peptide>
    <Peptide id="peptide_176_4">
      <peptideSequence>IIGQIRPDR</peptideSequence>
    </Peptide>
    <Peptide id="peptide_176_5">
      <peptideSequence>TSGAPLRPIR</peptideSequence>
    </Peptide>
    <Peptide id="peptide_176_6">
      <peptideSequence>QMVIARPPR</peptideSequence>
    </Peptide>
    <Peptide id="peptide_176_7">
      <peptideSequence>SVEATNYKR</peptideSequence>
    </Peptide>
    <Peptide id="peptide_176_8">
      <peptideSequence>FMTDGVLLR</peptideSequence>
      <Modification location="2" residues="M" monoisotopicMassDelta="15.994915">
        <cvParam accession="UNIMOD:35" name="Oxidation" cvRef="UNIMOD" />
        <cvParam accession="MS:1001524" name="fragment neutral loss" cvRef="PSI-MS" value="0" unitAccession="UO:0000221" unitName="dalton" unitCvRef="UO"/>
      </Modification>
    </Peptide>
    <Peptide id="peptide_176_9">
      <peptideSequence>YMTDGVLLR</peptideSequence>
    </Peptide>
    <Peptide id="peptide_176_10">
      <peptideSequence>ESSAPGVPVPK</peptideSequence>
    </Peptide>
    <Peptide id="peptide_181_1">
      <peptideSequence>ANEGGAQDALK</peptideSequence>
    </Peptide>
    <Peptide id="peptide_181_2">
      <peptideSequence>QGGALGWKTR</peptideSequence>
    </Peptide>
    <Peptide id="peptide_181_3">
      <peptideSequence>ETRLQDAIK</peptideSequence>
    </Peptide>
    <Peptide id="peptide_181_4">
      <peptideSequence>IAEATATTAPK</peptideSequence>
    </Peptide>
    <Peptide id="peptide_181_5">
      <peptideSequence>EELGEAGAVAK</peptideSequence>
    </Peptide>
    <Peptide id="peptide_181_6">
      <peptideSequence>MPSAPSVGALK</peptideSequence>
      <Modification location="1" residues="M" monoisotopicMassDelta="15.994915">
        <cvParam accession="UNIMOD:35" name="Oxidation" cvRef="UNIMOD" />
        <cvParam accession="MS:1001524" name="fragment neutral loss" cvRef="PSI-MS" value="0" unitAccession="UO:0000221" unitName="dalton" unitCvRef="UO"/>
      </Modification>
    </Peptide>
    <Peptide id="peptide_181_7">
      <peptideSequence>TAAQTPEVEK</peptideSequence>
    </Peptide>
    <Peptide id="peptide_181_8">
      <peptideSequence>MKAVSDSAHK</peptideSequence>
    </Peptide>
    <Peptide id="peptide_181_9">
      <peptideSequence>DLAEAENRR</peptideSequence>
    </Peptide>
    <Peptide id="peptide_183_1">
      <peptideSequence>VQFGGDEVVK</peptideSequence>
    </Peptide>
    <Peptide id="peptide_183_2">
      <peptideSequence>ARIMTSVQR</peptideSequence>
      <Modification location="4" residues="M" monoisotopicMassDelta="15.994915">
        <cvParam accession="UNIMOD:35" name="Oxidation" cvRef="UNIMOD" />
        <cvParam accession="MS:1001524" name="fragment neutral loss" cvRef="PSI-MS" value="0" unitAccession="UO:0000221" unitName="dalton" unitCvRef="UO"/>
      </Modification>
    </Peptide>
    <Peptide id="peptide_183_3">
      <peptideSequence>VQFDKITAR</peptideSequence>
    </Peptide>
    <Peptide id="peptide_183_4">
      <peptideSequence>NLNIMTIDK</peptideSequence>
      <Modification location="5" residues="M" monoisotopicMassDelta="15.994915">
        <cvParam accession="UNIMOD:35" name="Oxidation" cvRef="UNIMOD" />
        <cvParam accession="MS:1001524" name="fragment neutral loss" cvRef="PSI-MS" value="0" unitAccession="UO:0000221" unitName="dalton" unitCvRef="UO"/>
      </Modification>
    </Peptide>
    <Peptide id="peptide_183_5">
      <peptideSequence>QVFEGWRR</peptideSequence>
    </Peptide>
    <Peptide id="peptide_183_6">
      <peptideSequence>QAARMVEEK</peptideSequence>
      <Modification location="5" residues="M" monoisotopicMassDelta="15.994915">
        <cvParam accession="UNIMOD:35" name="Oxidation" cvRef="UNIMOD" />
        <cvParam accession="MS:1001524" name="fragment neutral loss" cvRef="PSI-MS" value="63.998285" unitAccession="UO:0000221" unitName="dalton" unitCvRef="UO"/>
      </Modification>
    </Peptide>
    <Peptide id="peptide_183_7">
      <peptideSequence>KMSVALGIDK</peptideSequence>
      <Modification location="2" residues="M" monoisotopicMassDelta="15.994915">
        <cvParam accession="UNIMOD:35" name="Oxidation" cvRef="UNIMOD" />
        <cvParam accession="MS:1001524" name="fragment neutral loss" cvRef="PSI-MS" value="0" unitAccession="UO:0000221" unitName="dalton" unitCvRef="UO"/>
      </Modification>
    </Peptide>
    <Peptide id="peptide_183_8">
      <peptideSequence>ARSSSPTESR</peptideSequence>
    </Peptide>
    <Peptide id="peptide_183_9">
      <peptideSequence>ARATINDDSD</peptideSequence>
    </Peptide>
    <Peptide id="peptide_184_1">
      <peptideSequence>LQNIVDMTK</peptideSequence>
      <Modification location="7" residues="M" monoisotopicMassDelta="15.994915">
        <cvParam accession="UNIMOD:35" name="Oxidation" cvRef="UNIMOD" />
        <cvParam accession="MS:1001524" name="fragment neutral loss" cvRef="PSI-MS" value="0" unitAccession="UO:0000221" unitName="dalton" unitCvRef="UO"/>
      </Modification>
    </Peptide>
    <Peptide id="peptide_186_1">
      <peptideSequence>NPSASVATGMK</peptideSequence>
      <Modification location="10" residues="M" monoisotopicMassDelta="15.994915">
        <cvParam accession="UNIMOD:35" name="Oxidation" cvRef="UNIMOD" />
        <cvParam accession="MS:1001524" name="fragment neutral loss" cvRef="PSI-MS" value="0" unitAccession="UO:0000221" unitName="dalton" unitCvRef="UO"/>
      </Modification>
    </Peptide>
    <Peptide id="peptide_186_2">
      <peptideSequence>MQQQISSLK</peptideSequence>
      <Modification location="1" residues="M" monoisotopicMassDelta="15.994915">
        <cvParam accession="UNIMOD:35" name="Oxidation" cvRef="UNIMOD" />
        <cvParam accession="MS:1001524" name="fragment neutral loss" cvRef="PSI-MS" value="63.998285" unitAccession="UO:0000221" unitName="dalton" unitCvRef="UO"/>
      </Modification>
    </Peptide>
    <Peptide id="peptide_187_1">
      <peptideSequence>KPLVIFFSK</peptideSequence>
    </Peptide>
    <Peptide id="peptide_188_1">
      <peptideSequence>KPLVIFFSK</peptideSequence>
    </Peptide>
    <Peptide id="peptide_192_1">
      <peptideSequence>STFCNALLR</peptideSequence>
      <Modification location="4" residues="C" monoisotopicMassDelta="57.021464">
        <cvParam accession="UNIMOD:4" name="Carbamidomethyl" cvRef="UNIMOD" />
      </Modification>
    </Peptide>
    <Peptide id="peptide_192_2">
      <peptideSequence>MTSANTALTR</peptideSequence>
      <Modification location="1" residues="M" monoisotopicMassDelta="15.994915">
        <cvParam accession="UNIMOD:35" name="Oxidation" cvRef="UNIMOD" />
        <cvParam accession="MS:1001524" name="fragment neutral loss" cvRef="PSI-MS" value="0" unitAccession="UO:0000221" unitName="dalton" unitCvRef="UO"/>
      </Modification>
    </Peptide>
    <Peptide id="peptide_193_1">
      <peptideSequence>TLSDYNIQK</peptideSequence>
    </Peptide>
    <Peptide id="peptide_193_2">
      <peptideSequence>VDYICVKGK</peptideSequence>
      <Modification location="5" residues="C" monoisotopicMassDelta="57.021464">
        <cvParam accession="UNIMOD:4" name="Carbamidomethyl" cvRef="UNIMOD" />
      </Modification>
    </Peptide>
    <Peptide id="peptide_193_3">
      <peptideSequence>TLGAGSYSVVK</peptideSequence>
    </Peptide>
    <Peptide id="peptide_193_4">
      <peptideSequence>LTSPRAPALR</peptideSequence>
    </Peptide>
    <Peptide id="peptide_193_5">
      <peptideSequence>DGGVPLHSDGK</peptideSequence>
    </Peptide>
    <Peptide id="peptide_193_6">
      <peptideSequence>VDNAAAPPQAK</peptideSequence>
    </Peptide>
    <Peptide id="peptide_194_1">
      <peptideSequence>NIDVILVAPK</peptideSequence>
    </Peptide>
    <Peptide id="peptide_195_1">
      <peptideSequence>TPLTPEAILK</peptideSequence>
    </Peptide>
    <Peptide id="peptide_195_2">
      <peptideSequence>VVLADDGTHR</peptideSequence>
    </Peptide>
    <Peptide id="peptide_195_3">
      <peptideSequence>NALNEPPATR</peptideSequence>
    </Peptide>
    <Peptide id="peptide_196_1">
      <peptideSequence>TPLTPEAILK</peptideSequence>
    </Peptide>
    <Peptide id="peptide_196_2">
      <peptideSequence>VVLADDGTHR</peptideSequence>
    </Peptide>
    <Peptide id="peptide_196_3">
      <peptideSequence>IPTTKANIPK</peptideSequence>
    </Peptide>
    <Peptide id="peptide_197_1">
      <peptideSequence>NFNASFGATR</peptideSequence>
    </Peptide>
    <Peptide id="peptide_197_2">
      <peptideSequence>DKVTEDHLK</peptideSequence>
    </Peptide>
    <Peptide id="peptide_197_3">
      <peptideSequence>MTRMYPNR</peptideSequence>
      <Modification location="4" residues="M" monoisotopicMassDelta="15.994915">
        <cvParam accession="UNIMOD:35" name="Oxidation" cvRef="UNIMOD" />
        <cvParam accession="MS:1001524" name="fragment neutral loss" cvRef="PSI-MS" value="63.998285" unitAccession="UO:0000221" unitName="dalton" unitCvRef="UO"/>
      </Modification>
    </Peptide>
    <Peptide id="peptide_197_4">
      <peptideSequence>SSIVFRTFK</peptideSequence>
    </Peptide>
    <Peptide id="peptide_198_1">
      <peptideSequence>DSYTDSAISK</peptideSequence>
    </Peptide>
    <Peptide id="peptide_198_2">
      <peptideSequence>IDKWFLHK</peptideSequence>
    </Peptide>
    <Peptide id="peptide_199_1">
      <peptideSequence>MYDYLAATK</peptideSequence>
      <Modification location="1" residues="M" monoisotopicMassDelta="15.994915">
        <cvParam accession="UNIMOD:35" name="Oxidation" cvRef="UNIMOD" />
        <cvParam accession="MS:1001524" name="fragment neutral loss" cvRef="PSI-MS" value="0" unitAccession="UO:0000221" unitName="dalton" unitCvRef="UO"/>
      </Modification>
    </Peptide>
    <Peptide id="peptide_199_2">
      <peptideSequence>KAPLDSDAMK</peptideSequence>
      <Modification location="9" residues="M" monoisotopicMassDelta="15.994915">
        <cvParam accession="UNIMOD:35" name="Oxidation" cvRef="UNIMOD" />
        <cvParam accession="MS:1001524" name="fragment neutral loss" cvRef="PSI-MS" value="63.998285" unitAccession="UO:0000221" unitName="dalton" unitCvRef="UO"/>
      </Modification>
    </Peptide>
    <Peptide id="peptide_199_3">
      <peptideSequence>MLLLGAGESGK</peptideSequence>
      <Modification location="1" residues="M" monoisotopicMassDelta="15.994915">
        <cvParam accession="UNIMOD:35" name="Oxidation" cvRef="UNIMOD" />
        <cvParam accession="MS:1001524" name="fragment neutral loss" cvRef="PSI-MS" value="0" unitAccession="UO:0000221" unitName="dalton" unitCvRef="UO"/>
      </Modification>
    </Peptide>
    <Peptide id="peptide_199_4">
      <peptideSequence>MAKLDVNER</peptideSequence>
      <Modification location="1" residues="M" monoisotopicMassDelta="15.994915">
        <cvParam accession="UNIMOD:35" name="Oxidation" cvRef="UNIMOD" />
        <cvParam accession="MS:1001524" name="fragment neutral loss" cvRef="PSI-MS" value="0" unitAccession="UO:0000221" unitName="dalton" unitCvRef="UO"/>
      </Modification>
    </Peptide>
    <Peptide id="peptide_200_1">
      <peptideSequence>MYDYLAATK</peptideSequence>
      <Modification location="1" residues="M" monoisotopicMassDelta="15.994915">
        <cvParam accession="UNIMOD:35" name="Oxidation" cvRef="UNIMOD" />
        <cvParam accession="MS:1001524" name="fragment neutral loss" cvRef="PSI-MS" value="0" unitAccession="UO:0000221" unitName="dalton" unitCvRef="UO"/>
      </Modification>
    </Peptide>
    <Peptide id="peptide_200_2">
      <peptideSequence>FLNDIVKDK</peptideSequence>
    </Peptide>
    <Peptide id="peptide_200_3">
      <peptideSequence>MAKDPSLGEK</peptideSequence>
      <Modification location="1" residues="M" monoisotopicMassDelta="15.994915">
        <cvParam accession="UNIMOD:35" name="Oxidation" cvRef="UNIMOD" />
        <cvParam accession="MS:1001524" name="fragment neutral loss" cvRef="PSI-MS" value="63.998285" unitAccession="UO:0000221" unitName="dalton" unitCvRef="UO"/>
      </Modification>
    </Peptide>
    <Peptide id="peptide_200_4">
      <peptideSequence>MLLLGAGESGK</peptideSequence>
      <Modification location="1" residues="M" monoisotopicMassDelta="15.994915">
        <cvParam accession="UNIMOD:35" name="Oxidation" cvRef="UNIMOD" />
        <cvParam accession="MS:1001524" name="fragment neutral loss" cvRef="PSI-MS" value="0" unitAccession="UO:0000221" unitName="dalton" unitCvRef="UO"/>
      </Modification>
    </Peptide>
    <Peptide id="peptide_200_5">
      <peptideSequence>MSVVGPADGSR</peptideSequence>
      <Modification location="1" residues="M" monoisotopicMassDelta="15.994915">
        <cvParam accession="UNIMOD:35" name="Oxidation" cvRef="UNIMOD" />
        <cvParam accession="MS:1001524" name="fragment neutral loss" cvRef="PSI-MS" value="0" unitAccession="UO:0000221" unitName="dalton" unitCvRef="UO"/>
      </Modification>
    </Peptide>
    <Peptide id="peptide_205_1">
      <peptideSequence>DIKPFSNKR</peptideSequence>
    </Peptide>
    <Peptide id="peptide_205_2">
      <peptideSequence>SSEIEIEAAR</peptideSequence>
    </Peptide>
    <Peptide id="peptide_205_3">
      <peptideSequence>SPKAAMVAADK</peptideSequence>
      <Modification location="6" residues="M" monoisotopicMassDelta="15.994915">
        <cvParam accession="UNIMOD:35" name="Oxidation" cvRef="UNIMOD" />
        <cvParam accession="MS:1001524" name="fragment neutral loss" cvRef="PSI-MS" value="0" unitAccession="UO:0000221" unitName="dalton" unitCvRef="UO"/>
      </Modification>
    </Peptide>
    <Peptide id="peptide_205_4">
      <peptideSequence>PSVMDNRNR</peptideSequence>
      <Modification location="4" residues="M" monoisotopicMassDelta="15.994915">
        <cvParam accession="UNIMOD:35" name="Oxidation" cvRef="UNIMOD" />
        <cvParam accession="MS:1001524" name="fragment neutral loss" cvRef="PSI-MS" value="0" unitAccession="UO:0000221" unitName="dalton" unitCvRef="UO"/>
      </Modification>
    </Peptide>
    <Peptide id="peptide_205_5">
      <peptideSequence>SIPLEKMDR</peptideSequence>
      <Modification location="7" residues="M" monoisotopicMassDelta="15.994915">
        <cvParam accession="UNIMOD:35" name="Oxidation" cvRef="UNIMOD" />
        <cvParam accession="MS:1001524" name="fragment neutral loss" cvRef="PSI-MS" value="0" unitAccession="UO:0000221" unitName="dalton" unitCvRef="UO"/>
      </Modification>
    </Peptide>
    <Peptide id="peptide_205_6">
      <peptideSequence>LARTSYTHR</peptideSequence>
    </Peptide>
    <Peptide id="peptide_205_7">
      <peptideSequence>SSFSPHRMR</peptideSequence>
    </Peptide>
    <Peptide id="peptide_205_8">
      <peptideSequence>STVPSSQSSPK</peptideSequence>
    </Peptide>
    <Peptide id="peptide_205_9">
      <peptideSequence>AMERISEIR</peptideSequence>
    </Peptide>
    <Peptide id="peptide_205_10">
      <peptideSequence>SSSLAAAVAATR</peptideSequence>
    </Peptide>
    <Peptide id="peptide_207_1">
      <peptideSequence>DIKPFSNKR</peptideSequence>
    </Peptide>
    <Peptide id="peptide_207_2">
      <peptideSequence>AMERISEIR</peptideSequence>
    </Peptide>
    <Peptide id="peptide_207_3">
      <peptideSequence>SPKAAMVAADK</peptideSequence>
      <Modification location="6" residues="M" monoisotopicMassDelta="15.994915">
        <cvParam accession="UNIMOD:35" name="Oxidation" cvRef="UNIMOD" />
        <cvParam accession="MS:1001524" name="fragment neutral loss" cvRef="PSI-MS" value="0" unitAccession="UO:0000221" unitName="dalton" unitCvRef="UO"/>
      </Modification>
    </Peptide>
    <Peptide id="peptide_207_4">
      <peptideSequence>SSSLAAAVAATR</peptideSequence>
    </Peptide>
    <Peptide id="peptide_207_5">
      <peptideSequence>DPLSVAAFER</peptideSequence>
    </Peptide>
    <Peptide id="peptide_207_6">
      <peptideSequence>SIPLEKMDR</peptideSequence>
      <Modification location="7" residues="M" monoisotopicMassDelta="15.994915">
        <cvParam accession="UNIMOD:35" name="Oxidation" cvRef="UNIMOD" />
        <cvParam accession="MS:1001524" name="fragment neutral loss" cvRef="PSI-MS" value="0" unitAccession="UO:0000221" unitName="dalton" unitCvRef="UO"/>
      </Modification>
    </Peptide>
    <Peptide id="peptide_207_7">
      <peptideSequence>LARTSYTHR</peptideSequence>
    </Peptide>
    <Peptide id="peptide_207_8">
      <peptideSequence>PSVMDNRNR</peptideSequence>
      <Modification location="4" residues="M" monoisotopicMassDelta="15.994915">
        <cvParam accession="UNIMOD:35" name="Oxidation" cvRef="UNIMOD" />
        <cvParam accession="MS:1001524" name="fragment neutral loss" cvRef="PSI-MS" value="0" unitAccession="UO:0000221" unitName="dalton" unitCvRef="UO"/>
      </Modification>
    </Peptide>
    <Peptide id="peptide_207_9">
      <peptideSequence>SSSALTKSPVK</peptideSequence>
    </Peptide>
    <Peptide id="peptide_207_10">
      <peptideSequence>MLSENLELR</peptideSequence>
    </Peptide>
    <Peptide id="peptide_208_1">
      <peptideSequence>RFITIADLR</peptideSequence>
    </Peptide>
    <Peptide id="peptide_208_2">
      <peptideSequence>SPKAAMVAADK</peptideSequence>
      <Modification location="6" residues="M" monoisotopicMassDelta="15.994915">
        <cvParam accession="UNIMOD:35" name="Oxidation" cvRef="UNIMOD" />
        <cvParam accession="MS:1001524" name="fragment neutral loss" cvRef="PSI-MS" value="0" unitAccession="UO:0000221" unitName="dalton" unitCvRef="UO"/>
      </Modification>
    </Peptide>
    <Peptide id="peptide_208_3">
      <peptideSequence>SIPLEKMDR</peptideSequence>
      <Modification location="7" residues="M" monoisotopicMassDelta="15.994915">
        <cvParam accession="UNIMOD:35" name="Oxidation" cvRef="UNIMOD" />
        <cvParam accession="MS:1001524" name="fragment neutral loss" cvRef="PSI-MS" value="0" unitAccession="UO:0000221" unitName="dalton" unitCvRef="UO"/>
      </Modification>
    </Peptide>
    <Peptide id="peptide_208_4">
      <peptideSequence>PSVMDNRNR</peptideSequence>
      <Modification location="4" residues="M" monoisotopicMassDelta="15.994915">
        <cvParam accession="UNIMOD:35" name="Oxidation" cvRef="UNIMOD" />
        <cvParam accession="MS:1001524" name="fragment neutral loss" cvRef="PSI-MS" value="0" unitAccession="UO:0000221" unitName="dalton" unitCvRef="UO"/>
      </Modification>
    </Peptide>
    <Peptide id="peptide_208_5">
      <peptideSequence>LARTSYTHR</peptideSequence>
    </Peptide>
    <Peptide id="peptide_208_6">
      <peptideSequence>SSSALTKSPVK</peptideSequence>
    </Peptide>
    <Peptide id="peptide_208_7">
      <peptideSequence>SSEIEIEAAR</peptideSequence>
    </Peptide>
    <Peptide id="peptide_208_8">
      <peptideSequence>SSFSPHRMR</peptideSequence>
    </Peptide>
    <Peptide id="peptide_208_9">
      <peptideSequence>DPLSVAAFER</peptideSequence>
    </Peptide>
    <Peptide id="peptide_208_10">
      <peptideSequence>NVQKMSELR</peptideSequence>
    </Peptide>
    <Peptide id="peptide_213_1">
      <peptideSequence>MLTGDAVGIAR</peptideSequence>
      <Modification location="1" residues="M" monoisotopicMassDelta="15.994915">
        <cvParam accession="UNIMOD:35" name="Oxidation" cvRef="UNIMOD" />
        <cvParam accession="MS:1001524" name="fragment neutral loss" cvRef="PSI-MS" value="0" unitAccession="UO:0000221" unitName="dalton" unitCvRef="UO"/>
      </Modification>
    </Peptide>
    <Peptide id="peptide_213_2">
      <peptideSequence>MLTLGIGGWR</peptideSequence>
      <Modification location="1" residues="M" monoisotopicMassDelta="15.994915">
        <cvParam accession="UNIMOD:35" name="Oxidation" cvRef="UNIMOD" />
        <cvParam accession="MS:1001524" name="fragment neutral loss" cvRef="PSI-MS" value="0" unitAccession="UO:0000221" unitName="dalton" unitCvRef="UO"/>
      </Modification>
    </Peptide>
    <Peptide id="peptide_213_3">
      <peptideSequence>IFSEAGVKLR</peptideSequence>
    </Peptide>
    <Peptide id="peptide_213_4">
      <peptideSequence>FLNLSQELR</peptideSequence>
    </Peptide>
    <Peptide id="peptide_213_5">
      <peptideSequence>FLEQLQADR</peptideSequence>
    </Peptide>
    <Peptide id="peptide_213_6">
      <peptideSequence>TMELHGYLR</peptideSequence>
    </Peptide>
    <Peptide id="peptide_213_7">
      <peptideSequence>VMQGVAMLDR</peptideSequence>
    </Peptide>
    <Peptide id="peptide_213_8">
      <peptideSequence>GKGHQSYTNK</peptideSequence>
    </Peptide>
    <Peptide id="peptide_213_9">
      <peptideSequence>APLDSDAMKR</peptideSequence>
      <Modification location="8" residues="M" monoisotopicMassDelta="15.994915">
        <cvParam accession="UNIMOD:35" name="Oxidation" cvRef="UNIMOD" />
        <cvParam accession="MS:1001524" name="fragment neutral loss" cvRef="PSI-MS" value="0" unitAccession="UO:0000221" unitName="dalton" unitCvRef="UO"/>
      </Modification>
    </Peptide>
    <Peptide id="peptide_213_10">
      <peptideSequence>LMLSLADAGGR</peptideSequence>
      <Modification location="2" residues="M" monoisotopicMassDelta="15.994915">
        <cvParam accession="UNIMOD:35" name="Oxidation" cvRef="UNIMOD" />
        <cvParam accession="MS:1001524" name="fragment neutral loss" cvRef="PSI-MS" value="0" unitAccession="UO:0000221" unitName="dalton" unitCvRef="UO"/>
      </Modification>
    </Peptide>
    <Peptide id="peptide_214_1">
      <peptideSequence>MLTGDAVGIAR</peptideSequence>
      <Modification location="1" residues="M" monoisotopicMassDelta="15.994915">
        <cvParam accession="UNIMOD:35" name="Oxidation" cvRef="UNIMOD" />
        <cvParam accession="MS:1001524" name="fragment neutral loss" cvRef="PSI-MS" value="0" unitAccession="UO:0000221" unitName="dalton" unitCvRef="UO"/>
      </Modification>
    </Peptide>
    <Peptide id="peptide_214_2">
      <peptideSequence>MLTLGIGGWR</peptideSequence>
      <Modification location="1" residues="M" monoisotopicMassDelta="15.994915">
        <cvParam accession="UNIMOD:35" name="Oxidation" cvRef="UNIMOD" />
        <cvParam accession="MS:1001524" name="fragment neutral loss" cvRef="PSI-MS" value="0" unitAccession="UO:0000221" unitName="dalton" unitCvRef="UO"/>
      </Modification>
    </Peptide>
    <Peptide id="peptide_214_3">
      <peptideSequence>FATLGAEAIAR</peptideSequence>
    </Peptide>
    <Peptide id="peptide_214_4">
      <peptideSequence>IFSEAGVKLR</peptideSequence>
    </Peptide>
    <Peptide id="peptide_214_5">
      <peptideSequence>GKGHQSYTNK</peptideSequence>
    </Peptide>
    <Peptide id="peptide_214_6">
      <peptideSequence>FLNLSQELR</peptideSequence>
    </Peptide>
    <Peptide id="peptide_214_7">
      <peptideSequence>ADEIVAIFNK</peptideSequence>
    </Peptide>
    <Peptide id="peptide_214_8">
      <peptideSequence>TMELHGYLR</peptideSequence>
    </Peptide>
    <Peptide id="peptide_214_9">
      <peptideSequence>FLEQLQADR</peptideSequence>
    </Peptide>
    <Peptide id="peptide_215_1">
      <peptideSequence>HLPEDPMFK</peptideSequence>
      <Modification location="7" residues="M" monoisotopicMassDelta="15.994915">
        <cvParam accession="UNIMOD:35" name="Oxidation" cvRef="UNIMOD" />
        <cvParam accession="MS:1001524" name="fragment neutral loss" cvRef="PSI-MS" value="0" unitAccession="UO:0000221" unitName="dalton" unitCvRef="UO"/>
      </Modification>
    </Peptide>
    <Peptide id="peptide_215_2">
      <peptideSequence>LHLLMEVMK</peptideSequence>
      <Modification location="8" residues="M" monoisotopicMassDelta="15.994915">
        <cvParam accession="UNIMOD:35" name="Oxidation" cvRef="UNIMOD" />
        <cvParam accession="MS:1001524" name="fragment neutral loss" cvRef="PSI-MS" value="0" unitAccession="UO:0000221" unitName="dalton" unitCvRef="UO"/>
      </Modification>
    </Peptide>
    <Peptide id="peptide_216_1">
      <peptideSequence>MMMTSGEAVK</peptideSequence>
      <Modification location="1" residues="M" monoisotopicMassDelta="15.994915">
        <cvParam accession="UNIMOD:35" name="Oxidation" cvRef="UNIMOD" />
        <cvParam accession="MS:1001524" name="fragment neutral loss" cvRef="PSI-MS" value="0" unitAccession="UO:0000221" unitName="dalton" unitCvRef="UO"/>
      </Modification>
      <Modification location="2" residues="M" monoisotopicMassDelta="15.994915">
        <cvParam accession="UNIMOD:35" name="Oxidation" cvRef="UNIMOD" />
        <cvParam accession="MS:1001524" name="fragment neutral loss" cvRef="PSI-MS" value="0" unitAccession="UO:0000221" unitName="dalton" unitCvRef="UO"/>
      </Modification>
      <Modification location="3" residues="M" monoisotopicMassDelta="15.994915">
        <cvParam accession="UNIMOD:35" name="Oxidation" cvRef="UNIMOD" />
        <cvParam accession="MS:1001524" name="fragment neutral loss" cvRef="PSI-MS" value="0" unitAccession="UO:0000221" unitName="dalton" unitCvRef="UO"/>
      </Modification>
    </Peptide>
    <Peptide id="peptide_216_2">
      <peptideSequence>NMPGVVMAAAR</peptideSequence>
      <Modification location="2" residues="M" monoisotopicMassDelta="15.994915">
        <cvParam accession="UNIMOD:35" name="Oxidation" cvRef="UNIMOD" />
        <cvParam accession="MS:1001524" name="fragment neutral loss" cvRef="PSI-MS" value="0" unitAccession="UO:0000221" unitName="dalton" unitCvRef="UO"/>
      </Modification>
    </Peptide>
    <Peptide id="peptide_216_3">
      <peptideSequence>MNPDDATKPK</peptideSequence>
      <Modification location="1" residues="M" monoisotopicMassDelta="15.994915">
        <cvParam accession="UNIMOD:35" name="Oxidation" cvRef="UNIMOD" />
        <cvParam accession="MS:1001524" name="fragment neutral loss" cvRef="PSI-MS" value="0" unitAccession="UO:0000221" unitName="dalton" unitCvRef="UO"/>
      </Modification>
    </Peptide>
    <Peptide id="peptide_216_4">
      <peptideSequence>LGNMAGGAAQVK</peptideSequence>
      <Modification location="4" residues="M" monoisotopicMassDelta="15.994915">
        <cvParam accession="UNIMOD:35" name="Oxidation" cvRef="UNIMOD" />
        <cvParam accession="MS:1001524" name="fragment neutral loss" cvRef="PSI-MS" value="0" unitAccession="UO:0000221" unitName="dalton" unitCvRef="UO"/>
      </Modification>
    </Peptide>
    <Peptide id="peptide_216_5">
      <peptideSequence>DYVSGMMWK</peptideSequence>
      <Modification location="7" residues="M" monoisotopicMassDelta="15.994915">
        <cvParam accession="UNIMOD:35" name="Oxidation" cvRef="UNIMOD" />
        <cvParam accession="MS:1001524" name="fragment neutral loss" cvRef="PSI-MS" value="63.998285" unitAccession="UO:0000221" unitName="dalton" unitCvRef="UO"/>
      </Modification>
    </Peptide>
    <Peptide id="peptide_216_6">
      <peptideSequence>DYVSGMMWK</peptideSequence>
      <Modification location="6" residues="M" monoisotopicMassDelta="15.994915">
        <cvParam accession="UNIMOD:35" name="Oxidation" cvRef="UNIMOD" />
        <cvParam accession="MS:1001524" name="fragment neutral loss" cvRef="PSI-MS" value="63.998285" unitAccession="UO:0000221" unitName="dalton" unitCvRef="UO"/>
      </Modification>
    </Peptide>
    <Peptide id="peptide_216_7">
      <peptideSequence>NMPGVVMAAAR</peptideSequence>
      <Modification location="7" residues="M" monoisotopicMassDelta="15.994915">
        <cvParam accession="UNIMOD:35" name="Oxidation" cvRef="UNIMOD" />
        <cvParam accession="MS:1001524" name="fragment neutral loss" cvRef="PSI-MS" value="0" unitAccession="UO:0000221" unitName="dalton" unitCvRef="UO"/>
      </Modification>
    </Peptide>
    <Peptide id="peptide_216_8">
      <peptideSequence>EMTSFFAKR</peptideSequence>
      <Modification location="2" residues="M" monoisotopicMassDelta="15.994915">
        <cvParam accession="UNIMOD:35" name="Oxidation" cvRef="UNIMOD" />
        <cvParam accession="MS:1001524" name="fragment neutral loss" cvRef="PSI-MS" value="0" unitAccession="UO:0000221" unitName="dalton" unitCvRef="UO"/>
      </Modification>
    </Peptide>
    <Peptide id="peptide_216_9">
      <peptideSequence>ADVEKQMPAK</peptideSequence>
      <Modification location="7" residues="M" monoisotopicMassDelta="15.994915">
        <cvParam accession="UNIMOD:35" name="Oxidation" cvRef="UNIMOD" />
        <cvParam accession="MS:1001524" name="fragment neutral loss" cvRef="PSI-MS" value="0" unitAccession="UO:0000221" unitName="dalton" unitCvRef="UO"/>
      </Modification>
    </Peptide>
    <Peptide id="peptide_217_1">
      <peptideSequence>MMMTSGEAVK</peptideSequence>
      <Modification location="1" residues="M" monoisotopicMassDelta="15.994915">
        <cvParam accession="UNIMOD:35" name="Oxidation" cvRef="UNIMOD" />
        <cvParam accession="MS:1001524" name="fragment neutral loss" cvRef="PSI-MS" value="0" unitAccession="UO:0000221" unitName="dalton" unitCvRef="UO"/>
      </Modification>
      <Modification location="2" residues="M" monoisotopicMassDelta="15.994915">
        <cvParam accession="UNIMOD:35" name="Oxidation" cvRef="UNIMOD" />
        <cvParam accession="MS:1001524" name="fragment neutral loss" cvRef="PSI-MS" value="0" unitAccession="UO:0000221" unitName="dalton" unitCvRef="UO"/>
      </Modification>
      <Modification location="3" residues="M" monoisotopicMassDelta="15.994915">
        <cvParam accession="UNIMOD:35" name="Oxidation" cvRef="UNIMOD" />
        <cvParam accession="MS:1001524" name="fragment neutral loss" cvRef="PSI-MS" value="0" unitAccession="UO:0000221" unitName="dalton" unitCvRef="UO"/>
      </Modification>
    </Peptide>
    <Peptide id="peptide_217_2">
      <peptideSequence>MNPDDATKPK</peptideSequence>
      <Modification location="1" residues="M" monoisotopicMassDelta="15.994915">
        <cvParam accession="UNIMOD:35" name="Oxidation" cvRef="UNIMOD" />
        <cvParam accession="MS:1001524" name="fragment neutral loss" cvRef="PSI-MS" value="63.998285" unitAccession="UO:0000221" unitName="dalton" unitCvRef="UO"/>
      </Modification>
    </Peptide>
    <Peptide id="peptide_217_3">
      <peptideSequence>DYVSGMMWK</peptideSequence>
      <Modification location="7" residues="M" monoisotopicMassDelta="15.994915">
        <cvParam accession="UNIMOD:35" name="Oxidation" cvRef="UNIMOD" />
        <cvParam accession="MS:1001524" name="fragment neutral loss" cvRef="PSI-MS" value="63.998285" unitAccession="UO:0000221" unitName="dalton" unitCvRef="UO"/>
      </Modification>
    </Peptide>
    <Peptide id="peptide_217_4">
      <peptideSequence>DYVSGMMWK</peptideSequence>
      <Modification location="6" residues="M" monoisotopicMassDelta="15.994915">
        <cvParam accession="UNIMOD:35" name="Oxidation" cvRef="UNIMOD" />
        <cvParam accession="MS:1001524" name="fragment neutral loss" cvRef="PSI-MS" value="63.998285" unitAccession="UO:0000221" unitName="dalton" unitCvRef="UO"/>
      </Modification>
    </Peptide>
    <Peptide id="peptide_218_1">
      <peptideSequence>GTIILGSGVYR</peptideSequence>
    </Peptide>
    <Peptide id="peptide_218_2">
      <peptideSequence>EFTKNMLPR</peptideSequence>
    </Peptide>
    <Peptide id="peptide_223_1">
      <peptideSequence>LIGGSDETVVR</peptideSequence>
    </Peptide>
    <Peptide id="peptide_223_2">
      <peptideSequence>IIENRMVDR</peptideSequence>
    </Peptide>
    <Peptide id="peptide_223_3">
      <peptideSequence>LLKDAGILFR</peptideSequence>
    </Peptide>
    <Peptide id="peptide_223_4">
      <peptideSequence>LLKYVPGLSR</peptideSequence>
    </Peptide>
    <Peptide id="peptide_223_5">
      <peptideSequence>LLKFIAEPSK</peptideSequence>
    </Peptide>
    <Peptide id="peptide_223_6">
      <peptideSequence>IVAEASQGGEGK</peptideSequence>
    </Peptide>
    <Peptide id="peptide_223_7">
      <peptideSequence>LLSLNASKATK</peptideSequence>
    </Peptide>
    <Peptide id="peptide_223_8">
      <peptideSequence>LLYTRLAPAK</peptideSequence>
    </Peptide>
    <Peptide id="peptide_223_9">
      <peptideSequence>LKWEEVWR</peptideSequence>
    </Peptide>
    <Peptide id="peptide_223_10">
      <peptideSequence>EPNLERPYK</peptideSequence>
    </Peptide>
    <Peptide id="peptide_228_1">
      <peptideSequence>LSFYQFSEK</peptideSequence>
    </Peptide>
    <Peptide id="peptide_228_2">
      <peptideSequence>EAMLANELNK</peptideSequence>
      <Modification location="3" residues="M" monoisotopicMassDelta="15.994915">
        <cvParam accession="UNIMOD:35" name="Oxidation" cvRef="UNIMOD" />
        <cvParam accession="MS:1001524" name="fragment neutral loss" cvRef="PSI-MS" value="0" unitAccession="UO:0000221" unitName="dalton" unitCvRef="UO"/>
      </Modification>
    </Peptide>
    <Peptide id="peptide_228_3">
      <peptideSequence>ISIYSLPDLK</peptideSequence>
    </Peptide>
    <Peptide id="peptide_228_4">
      <peptideSequence>SLETLMTPTR</peptideSequence>
    </Peptide>
    <Peptide id="peptide_228_5">
      <peptideSequence>SLMRDLQNR</peptideSequence>
      <Modification location="3" residues="M" monoisotopicMassDelta="15.994915">
        <cvParam accession="UNIMOD:35" name="Oxidation" cvRef="UNIMOD" />
        <cvParam accession="MS:1001524" name="fragment neutral loss" cvRef="PSI-MS" value="0" unitAccession="UO:0000221" unitName="dalton" unitCvRef="UO"/>
      </Modification>
    </Peptide>
    <Peptide id="peptide_231_1">
      <peptideSequence>ENLDSYPNAK</peptideSequence>
    </Peptide>
    <Peptide id="peptide_231_2">
      <peptideSequence>VESLWAGFGGK</peptideSequence>
    </Peptide>
    <Peptide id="peptide_231_3">
      <peptideSequence>EMLADGEITR</peptideSequence>
      <Modification location="2" residues="M" monoisotopicMassDelta="15.994915">
        <cvParam accession="UNIMOD:35" name="Oxidation" cvRef="UNIMOD" />
        <cvParam accession="MS:1001524" name="fragment neutral loss" cvRef="PSI-MS" value="0" unitAccession="UO:0000221" unitName="dalton" unitCvRef="UO"/>
      </Modification>
    </Peptide>
    <Peptide id="peptide_231_4">
      <peptideSequence>TVDLETIFGR</peptideSequence>
    </Peptide>
    <Peptide id="peptide_232_1">
      <peptideSequence>ENLDSYPNAK</peptideSequence>
    </Peptide>
    <Peptide id="peptide_232_2">
      <peptideSequence>DQLLEEIYK</peptideSequence>
    </Peptide>
    <Peptide id="peptide_233_1">
      <peptideSequence>YEAELEEIR</peptideSequence>
    </Peptide>
    <Peptide id="peptide_233_2">
      <peptideSequence>AYNLLDEASR</peptideSequence>
    </Peptide>
    <Peptide id="peptide_236_1">
      <peptideSequence>IEEAEAVPVKA</peptideSequence>
    </Peptide>
    <Peptide id="peptide_236_2">
      <peptideSequence>EIEAAHACVR</peptideSequence>
      <Modification location="8" residues="C" monoisotopicMassDelta="57.021464">
        <cvParam accession="UNIMOD:4" name="Carbamidomethyl" cvRef="UNIMOD" />
      </Modification>
    </Peptide>
    <Peptide id="peptide_236_3">
      <peptideSequence>QNPRFNHSR</peptideSequence>
    </Peptide>
    <Peptide id="peptide_239_1">
      <peptideSequence>ASNVLDFHTR</peptideSequence>
    </Peptide>
    <Peptide id="peptide_239_2">
      <peptideSequence>ASVNNSAANRR</peptideSequence>
    </Peptide>
    <Peptide id="peptide_240_1">
      <peptideSequence>GVSFVQSNPPK</peptideSequence>
    </Peptide>
    <Peptide id="peptide_240_2">
      <peptideSequence>TAAFVIPALEK</peptideSequence>
    </Peptide>
    <Peptide id="peptide_240_3">
      <peptideSequence>RSISMPDIPK</peptideSequence>
      <Modification location="5" residues="M" monoisotopicMassDelta="15.994915">
        <cvParam accession="UNIMOD:35" name="Oxidation" cvRef="UNIMOD" />
        <cvParam accession="MS:1001524" name="fragment neutral loss" cvRef="PSI-MS" value="0" unitAccession="UO:0000221" unitName="dalton" unitCvRef="UO"/>
      </Modification>
    </Peptide>
    <Peptide id="peptide_240_4">
      <peptideSequence>RSGQEQAQQK</peptideSequence>
    </Peptide>
    <Peptide id="peptide_241_1">
      <peptideSequence>GVSFVQSNPPK</peptideSequence>
    </Peptide>
    <Peptide id="peptide_241_2">
      <peptideSequence>GGKAAALEDTVK</peptideSequence>
    </Peptide>
    <Peptide id="peptide_242_1">
      <peptideSequence>GVSFVQSNPPK</peptideSequence>
    </Peptide>
    <Peptide id="peptide_242_2">
      <peptideSequence>KMLIIGEDPK</peptideSequence>
      <Modification location="2" residues="M" monoisotopicMassDelta="15.994915">
        <cvParam accession="UNIMOD:35" name="Oxidation" cvRef="UNIMOD" />
        <cvParam accession="MS:1001524" name="fragment neutral loss" cvRef="PSI-MS" value="0" unitAccession="UO:0000221" unitName="dalton" unitCvRef="UO"/>
      </Modification>
    </Peptide>
    <Peptide id="peptide_242_3">
      <peptideSequence>TAAFVIPALEK</peptideSequence>
    </Peptide>
    <Peptide id="peptide_242_4">
      <peptideSequence>RSISMPDIPK</peptideSequence>
      <Modification location="5" residues="M" monoisotopicMassDelta="15.994915">
        <cvParam accession="UNIMOD:35" name="Oxidation" cvRef="UNIMOD" />
        <cvParam accession="MS:1001524" name="fragment neutral loss" cvRef="PSI-MS" value="0" unitAccession="UO:0000221" unitName="dalton" unitCvRef="UO"/>
      </Modification>
    </Peptide>
    <Peptide id="peptide_242_5">
      <peptideSequence>VGSLERTLER</peptideSequence>
    </Peptide>
    <Peptide id="peptide_242_6">
      <peptideSequence>SRDISPESLR</peptideSequence>
    </Peptide>
    <Peptide id="peptide_242_7">
      <peptideSequence>GAETIDDVIAR</peptideSequence>
    </Peptide>
    <Peptide id="peptide_242_8">
      <peptideSequence>QALAASEKWR</peptideSequence>
    </Peptide>
    <Peptide id="peptide_242_9">
      <peptideSequence>RSGQEQAQQK</peptideSequence>
    </Peptide>
    <Peptide id="peptide_242_10">
      <peptideSequence>AGDSLLNNEVK</peptideSequence>
    </Peptide>
    <Peptide id="peptide_243_1">
      <peptideSequence>GVSFVQSNPPK</peptideSequence>
    </Peptide>
    <Peptide id="peptide_243_2">
      <peptideSequence>TAAFVIPALEK</peptideSequence>
    </Peptide>
    <Peptide id="peptide_243_3">
      <peptideSequence>RSISMPDIPK</peptideSequence>
      <Modification location="5" residues="M" monoisotopicMassDelta="15.994915">
        <cvParam accession="UNIMOD:35" name="Oxidation" cvRef="UNIMOD" />
        <cvParam accession="MS:1001524" name="fragment neutral loss" cvRef="PSI-MS" value="0" unitAccession="UO:0000221" unitName="dalton" unitCvRef="UO"/>
      </Modification>
    </Peptide>
    <Peptide id="peptide_243_4">
      <peptideSequence>KMLIIGEDPK</peptideSequence>
      <Modification location="2" residues="M" monoisotopicMassDelta="15.994915">
        <cvParam accession="UNIMOD:35" name="Oxidation" cvRef="UNIMOD" />
        <cvParam accession="MS:1001524" name="fragment neutral loss" cvRef="PSI-MS" value="0" unitAccession="UO:0000221" unitName="dalton" unitCvRef="UO"/>
      </Modification>
    </Peptide>
    <Peptide id="peptide_243_5">
      <peptideSequence>LPSRDTVEDK</peptideSequence>
    </Peptide>
    <Peptide id="peptide_244_1">
      <peptideSequence>ALSELQDTRK</peptideSequence>
    </Peptide>
    <Peptide id="peptide_244_2">
      <peptideSequence>TGFGIRPWVK</peptideSequence>
    </Peptide>
    <Peptide id="peptide_245_1">
      <peptideSequence>IATMAGEIALR</peptideSequence>
      <Modification location="4" residues="M" monoisotopicMassDelta="15.994915">
        <cvParam accession="UNIMOD:35" name="Oxidation" cvRef="UNIMOD" />
        <cvParam accession="MS:1001524" name="fragment neutral loss" cvRef="PSI-MS" value="0" unitAccession="UO:0000221" unitName="dalton" unitCvRef="UO"/>
      </Modification>
    </Peptide>
    <Peptide id="peptide_245_2">
      <peptideSequence>ALTPSEIKMR</peptideSequence>
      <Modification location="9" residues="M" monoisotopicMassDelta="15.994915">
        <cvParam accession="UNIMOD:35" name="Oxidation" cvRef="UNIMOD" />
        <cvParam accession="MS:1001524" name="fragment neutral loss" cvRef="PSI-MS" value="0" unitAccession="UO:0000221" unitName="dalton" unitCvRef="UO"/>
      </Modification>
    </Peptide>
    <Peptide id="peptide_245_3">
      <peptideSequence>ITALCGGWQR</peptideSequence>
      <Modification location="5" residues="C" monoisotopicMassDelta="57.021464">
        <cvParam accession="UNIMOD:4" name="Carbamidomethyl" cvRef="UNIMOD" />
      </Modification>
    </Peptide>
    <Peptide id="peptide_245_4">
      <peptideSequence>LTARMIEAIK</peptideSequence>
      <Modification location="5" residues="M" monoisotopicMassDelta="15.994915">
        <cvParam accession="UNIMOD:35" name="Oxidation" cvRef="UNIMOD" />
        <cvParam accession="MS:1001524" name="fragment neutral loss" cvRef="PSI-MS" value="0" unitAccession="UO:0000221" unitName="dalton" unitCvRef="UO"/>
      </Modification>
    </Peptide>
    <Peptide id="peptide_245_5">
      <peptideSequence>REESSDVPSR</peptideSequence>
    </Peptide>
    <Peptide id="peptide_245_6">
      <peptideSequence>LYRAIEQLR</peptideSequence>
    </Peptide>
    <Peptide id="peptide_246_1">
      <peptideSequence>IQLDPATYNK</peptideSequence>
    </Peptide>
    <Peptide id="peptide_246_2">
      <peptideSequence>LKMSIDQSIK</peptideSequence>
    </Peptide>
    <Peptide id="peptide_246_3">
      <peptideSequence>QLLTWCGER</peptideSequence>
      <Modification location="6" residues="C" monoisotopicMassDelta="57.021464">
        <cvParam accession="UNIMOD:4" name="Carbamidomethyl" cvRef="UNIMOD" />
      </Modification>
    </Peptide>
    <Peptide id="peptide_246_4">
      <peptideSequence>KLITGVTQFR</peptideSequence>
    </Peptide>
    <Peptide id="peptide_246_5">
      <peptideSequence>LLQKCIEMK</peptideSequence>
      <Modification location="5" residues="C" monoisotopicMassDelta="57.021464">
        <cvParam accession="UNIMOD:4" name="Carbamidomethyl" cvRef="UNIMOD" />
      </Modification>
    </Peptide>
    <Peptide id="peptide_246_6">
      <peptideSequence>IMEGVMAHSR</peptideSequence>
      <Modification location="2" residues="M" monoisotopicMassDelta="15.994915">
        <cvParam accession="UNIMOD:35" name="Oxidation" cvRef="UNIMOD" />
        <cvParam accession="MS:1001524" name="fragment neutral loss" cvRef="PSI-MS" value="0" unitAccession="UO:0000221" unitName="dalton" unitCvRef="UO"/>
      </Modification>
      <Modification location="6" residues="M" monoisotopicMassDelta="15.994915">
        <cvParam accession="UNIMOD:35" name="Oxidation" cvRef="UNIMOD" />
        <cvParam accession="MS:1001524" name="fragment neutral loss" cvRef="PSI-MS" value="0" unitAccession="UO:0000221" unitName="dalton" unitCvRef="UO"/>
      </Modification>
    </Peptide>
    <Peptide id="peptide_247_1">
      <peptideSequence>IQLDPATYNK</peptideSequence>
    </Peptide>
    <Peptide id="peptide_247_2">
      <peptideSequence>LKMSIDQSIK</peptideSequence>
    </Peptide>
    <Peptide id="peptide_247_3">
      <peptideSequence>IMEGVMAHSR</peptideSequence>
      <Modification location="2" residues="M" monoisotopicMassDelta="15.994915">
        <cvParam accession="UNIMOD:35" name="Oxidation" cvRef="UNIMOD" />
        <cvParam accession="MS:1001524" name="fragment neutral loss" cvRef="PSI-MS" value="0" unitAccession="UO:0000221" unitName="dalton" unitCvRef="UO"/>
      </Modification>
      <Modification location="6" residues="M" monoisotopicMassDelta="15.994915">
        <cvParam accession="UNIMOD:35" name="Oxidation" cvRef="UNIMOD" />
        <cvParam accession="MS:1001524" name="fragment neutral loss" cvRef="PSI-MS" value="0" unitAccession="UO:0000221" unitName="dalton" unitCvRef="UO"/>
      </Modification>
    </Peptide>
    <Peptide id="peptide_247_4">
      <peptideSequence>QLLTWCGER</peptideSequence>
      <Modification location="6" residues="C" monoisotopicMassDelta="57.021464">
        <cvParam accession="UNIMOD:4" name="Carbamidomethyl" cvRef="UNIMOD" />
      </Modification>
    </Peptide>
    <Peptide id="peptide_247_5">
      <peptideSequence>KLITGVTQFR</peptideSequence>
    </Peptide>
    <Peptide id="peptide_247_6">
      <peptideSequence>LLQKCIEMK</peptideSequence>
      <Modification location="5" residues="C" monoisotopicMassDelta="57.021464">
        <cvParam accession="UNIMOD:4" name="Carbamidomethyl" cvRef="UNIMOD" />
      </Modification>
    </Peptide>
    <Peptide id="peptide_247_7">
      <peptideSequence>IKAPGAVHLTR</peptideSequence>
    </Peptide>
    <Peptide id="peptide_247_8">
      <peptideSequence>IKASVVSSDEK</peptideSequence>
    </Peptide>
    <Peptide id="peptide_247_9">
      <peptideSequence>IQCTAVDISR</peptideSequence>
      <Modification location="3" residues="C" monoisotopicMassDelta="57.021464">
        <cvParam accession="UNIMOD:4" name="Carbamidomethyl" cvRef="UNIMOD" />
      </Modification>
    </Peptide>
    <Peptide id="peptide_247_10">
      <peptideSequence>LQMELEQAGK</peptideSequence>
      <Modification location="3" residues="M" monoisotopicMassDelta="15.994915">
        <cvParam accession="UNIMOD:35" name="Oxidation" cvRef="UNIMOD" />
        <cvParam accession="MS:1001524" name="fragment neutral loss" cvRef="PSI-MS" value="0" unitAccession="UO:0000221" unitName="dalton" unitCvRef="UO"/>
      </Modification>
    </Peptide>
    <Peptide id="peptide_248_1">
      <peptideSequence>LVSRYQELR</peptideSequence>
    </Peptide>
    <Peptide id="peptide_248_2">
      <peptideSequence>QTASLSINTTK</peptideSequence>
    </Peptide>
    <Peptide id="peptide_248_3">
      <peptideSequence>LVDMSDQLSR</peptideSequence>
    </Peptide>
    <Peptide id="peptide_248_4">
      <peptideSequence>IASLREFISK</peptideSequence>
    </Peptide>
    <Peptide id="peptide_248_5">
      <peptideSequence>DPNRLPPAQR</peptideSequence>
    </Peptide>
    <Peptide id="peptide_249_1">
      <peptideSequence>GPSTAANKPPAR</peptideSequence>
    </Peptide>
    <Peptide id="peptide_249_2">
      <peptideSequence>LFYVFGPAPR</peptideSequence>
    </Peptide>
    <Peptide id="peptide_252_1">
      <peptideSequence>FLGDPSGAFTR</peptideSequence>
    </Peptide>
    <Peptide id="peptide_252_2">
      <peptideSequence>MEREQALMK</peptideSequence>
      <Modification location="1" residues="M" monoisotopicMassDelta="15.994915">
        <cvParam accession="UNIMOD:35" name="Oxidation" cvRef="UNIMOD" />
        <cvParam accession="MS:1001524" name="fragment neutral loss" cvRef="PSI-MS" value="0" unitAccession="UO:0000221" unitName="dalton" unitCvRef="UO"/>
      </Modification>
      <Modification location="8" residues="M" monoisotopicMassDelta="15.994915">
        <cvParam accession="UNIMOD:35" name="Oxidation" cvRef="UNIMOD" />
        <cvParam accession="MS:1001524" name="fragment neutral loss" cvRef="PSI-MS" value="0" unitAccession="UO:0000221" unitName="dalton" unitCvRef="UO"/>
      </Modification>
    </Peptide>
    <Peptide id="peptide_253_1">
      <peptideSequence>FLGDPSGAFTR</peptideSequence>
    </Peptide>
    <Peptide id="peptide_253_2">
      <peptideSequence>TMLADVAAGMR</peptideSequence>
      <Modification location="2" residues="M" monoisotopicMassDelta="15.994915">
        <cvParam accession="UNIMOD:35" name="Oxidation" cvRef="UNIMOD" />
        <cvParam accession="MS:1001524" name="fragment neutral loss" cvRef="PSI-MS" value="0" unitAccession="UO:0000221" unitName="dalton" unitCvRef="UO"/>
      </Modification>
      <Modification location="10" residues="M" monoisotopicMassDelta="15.994915">
        <cvParam accession="UNIMOD:35" name="Oxidation" cvRef="UNIMOD" />
        <cvParam accession="MS:1001524" name="fragment neutral loss" cvRef="PSI-MS" value="0" unitAccession="UO:0000221" unitName="dalton" unitCvRef="UO"/>
      </Modification>
    </Peptide>
    <Peptide id="peptide_254_1">
      <peptideSequence>AMQTDVSVFR</peptideSequence>
      <Modification location="2" residues="M" monoisotopicMassDelta="15.994915">
        <cvParam accession="UNIMOD:35" name="Oxidation" cvRef="UNIMOD" />
        <cvParam accession="MS:1001524" name="fragment neutral loss" cvRef="PSI-MS" value="0" unitAccession="UO:0000221" unitName="dalton" unitCvRef="UO"/>
      </Modification>
    </Peptide>
    <Peptide id="peptide_257_1">
      <peptideSequence>ILSELVVENR</peptideSequence>
    </Peptide>
    <Peptide id="peptide_257_2">
      <peptideSequence>IINVQSQLEK</peptideSequence>
    </Peptide>
    <Peptide id="peptide_257_3">
      <peptideSequence>LTVSAADAPAKK</peptideSequence>
    </Peptide>
    <Peptide id="peptide_258_1">
      <peptideSequence>ILSELVVENR</peptideSequence>
    </Peptide>
    <Peptide id="peptide_259_1">
      <peptideSequence>LSDGLFLNVAK</peptideSequence>
    </Peptide>
    <Peptide id="peptide_259_2">
      <peptideSequence>GEKGITANTSAK</peptideSequence>
    </Peptide>
    <Peptide id="peptide_260_1">
      <peptideSequence>LSDGLFLNVAK</peptideSequence>
    </Peptide>
    <Peptide id="peptide_260_2">
      <peptideSequence>LKMNVDESIK</peptideSequence>
    </Peptide>
    <Peptide id="peptide_260_3">
      <peptideSequence>IQGMEMVQLK</peptideSequence>
    </Peptide>
    <Peptide id="peptide_269_1">
      <peptideSequence>VTELALYDIR</peptideSequence>
    </Peptide>
    <Peptide id="peptide_269_2">
      <peptideSequence>TVSDVSNISDR</peptideSequence>
    </Peptide>
    <Peptide id="peptide_269_3">
      <peptideSequence>LSSISAQSPMR</peptideSequence>
      <Modification location="10" residues="M" monoisotopicMassDelta="15.994915">
        <cvParam accession="UNIMOD:35" name="Oxidation" cvRef="UNIMOD" />
        <cvParam accession="MS:1001524" name="fragment neutral loss" cvRef="PSI-MS" value="0" unitAccession="UO:0000221" unitName="dalton" unitCvRef="UO"/>
      </Modification>
    </Peptide>
    <Peptide id="peptide_269_4">
      <peptideSequence>AEQYLQSILK</peptideSequence>
    </Peptide>
    <Peptide id="peptide_269_5">
      <peptideSequence>SLSNIRLPHR</peptideSequence>
    </Peptide>
    <Peptide id="peptide_269_6">
      <peptideSequence>ISESFNLGIGR</peptideSequence>
    </Peptide>
    <Peptide id="peptide_269_7">
      <peptideSequence>AETLAYLRQK</peptideSequence>
    </Peptide>
    <Peptide id="peptide_269_8">
      <peptideSequence>EAVTLKFDGGR</peptideSequence>
    </Peptide>
    <Peptide id="peptide_269_9">
      <peptideSequence>AKSPVLMQMR</peptideSequence>
      <Modification location="7" residues="M" monoisotopicMassDelta="15.994915">
        <cvParam accession="UNIMOD:35" name="Oxidation" cvRef="UNIMOD" />
        <cvParam accession="MS:1001524" name="fragment neutral loss" cvRef="PSI-MS" value="0" unitAccession="UO:0000221" unitName="dalton" unitCvRef="UO"/>
      </Modification>
      <Modification location="9" residues="M" monoisotopicMassDelta="15.994915">
        <cvParam accession="UNIMOD:35" name="Oxidation" cvRef="UNIMOD" />
        <cvParam accession="MS:1001524" name="fragment neutral loss" cvRef="PSI-MS" value="0" unitAccession="UO:0000221" unitName="dalton" unitCvRef="UO"/>
      </Modification>
    </Peptide>
    <Peptide id="peptide_270_1">
      <peptideSequence>AAEQATTESASK</peptideSequence>
    </Peptide>
    <Peptide id="peptide_271_1">
      <peptideSequence>VVDALGNPIDGK</peptideSequence>
    </Peptide>
    <Peptide id="peptide_271_2">
      <peptideSequence>VTLPSIPDVEK</peptideSequence>
    </Peptide>
    <Peptide id="peptide_271_3">
      <peptideSequence>VVIILLDWAR</peptideSequence>
    </Peptide>
    <Peptide id="peptide_271_4">
      <peptideSequence>TPSEGGRSGHGR</peptideSequence>
    </Peptide>
    <Peptide id="peptide_271_5">
      <peptideSequence>DLRIDIIPDK</peptideSequence>
    </Peptide>
    <Peptide id="peptide_271_6">
      <peptideSequence>LGSMETTVSEK</peptideSequence>
      <Modification location="4" residues="M" monoisotopicMassDelta="15.994915">
        <cvParam accession="UNIMOD:35" name="Oxidation" cvRef="UNIMOD" />
        <cvParam accession="MS:1001524" name="fragment neutral loss" cvRef="PSI-MS" value="63.998285" unitAccession="UO:0000221" unitName="dalton" unitCvRef="UO"/>
      </Modification>
    </Peptide>
    <Peptide id="peptide_272_1">
      <peptideSequence>FGFDDNADFR</peptideSequence>
    </Peptide>
    <Peptide id="peptide_272_2">
      <peptideSequence>TFEMDELMR</peptideSequence>
      <Modification location="4" residues="M" monoisotopicMassDelta="15.994915">
        <cvParam accession="UNIMOD:35" name="Oxidation" cvRef="UNIMOD" />
        <cvParam accession="MS:1001524" name="fragment neutral loss" cvRef="PSI-MS" value="0" unitAccession="UO:0000221" unitName="dalton" unitCvRef="UO"/>
      </Modification>
      <Modification location="8" residues="M" monoisotopicMassDelta="15.994915">
        <cvParam accession="UNIMOD:35" name="Oxidation" cvRef="UNIMOD" />
        <cvParam accession="MS:1001524" name="fragment neutral loss" cvRef="PSI-MS" value="0" unitAccession="UO:0000221" unitName="dalton" unitCvRef="UO"/>
      </Modification>
    </Peptide>
    <Peptide id="peptide_272_3">
      <peptideSequence>DDMGGVGSFMR</peptideSequence>
      <Modification location="3" residues="M" monoisotopicMassDelta="15.994915">
        <cvParam accession="UNIMOD:35" name="Oxidation" cvRef="UNIMOD" />
        <cvParam accession="MS:1001524" name="fragment neutral loss" cvRef="PSI-MS" value="0" unitAccession="UO:0000221" unitName="dalton" unitCvRef="UO"/>
      </Modification>
      <Modification location="10" residues="M" monoisotopicMassDelta="15.994915">
        <cvParam accession="UNIMOD:35" name="Oxidation" cvRef="UNIMOD" />
        <cvParam accession="MS:1001524" name="fragment neutral loss" cvRef="PSI-MS" value="0" unitAccession="UO:0000221" unitName="dalton" unitCvRef="UO"/>
      </Modification>
    </Peptide>
    <Peptide id="peptide_273_1">
      <peptideSequence>LNRPLTYAEK</peptideSequence>
    </Peptide>
    <Peptide id="peptide_273_2">
      <peptideSequence>QELSRLAMEK</peptideSequence>
    </Peptide>
    <Peptide id="peptide_273_3">
      <peptideSequence>KLESASIEATR</peptideSequence>
    </Peptide>
    <Peptide id="peptide_273_4">
      <peptideSequence>ALVDNMTLAEK</peptideSequence>
    </Peptide>
    <Peptide id="peptide_273_5">
      <peptideSequence>AGMEGLEKPTR</peptideSequence>
      <Modification location="3" residues="M" monoisotopicMassDelta="15.994915">
        <cvParam accession="UNIMOD:35" name="Oxidation" cvRef="UNIMOD" />
        <cvParam accession="MS:1001524" name="fragment neutral loss" cvRef="PSI-MS" value="0" unitAccession="UO:0000221" unitName="dalton" unitCvRef="UO"/>
      </Modification>
    </Peptide>
    <Peptide id="peptide_273_6">
      <peptideSequence>KGGDSVATGGVEK</peptideSequence>
    </Peptide>
    <Peptide id="peptide_273_7">
      <peptideSequence>LGQLEEKMEK</peptideSequence>
    </Peptide>
    <Peptide id="peptide_273_8">
      <peptideSequence>QEVMKELIAK</peptideSequence>
      <Modification location="4" residues="M" monoisotopicMassDelta="15.994915">
        <cvParam accession="UNIMOD:35" name="Oxidation" cvRef="UNIMOD" />
        <cvParam accession="MS:1001524" name="fragment neutral loss" cvRef="PSI-MS" value="0" unitAccession="UO:0000221" unitName="dalton" unitCvRef="UO"/>
      </Modification>
    </Peptide>
    <Peptide id="peptide_273_9">
      <peptideSequence>QEETAIQETR</peptideSequence>
    </Peptide>
    <Peptide id="peptide_273_10">
      <peptideSequence>EQQIEAIMAR</peptideSequence>
      <Modification location="8" residues="M" monoisotopicMassDelta="15.994915">
        <cvParam accession="UNIMOD:35" name="Oxidation" cvRef="UNIMOD" />
        <cvParam accession="MS:1001524" name="fragment neutral loss" cvRef="PSI-MS" value="63.998285" unitAccession="UO:0000221" unitName="dalton" unitCvRef="UO"/>
      </Modification>
    </Peptide>
    <Peptide id="peptide_274_1">
      <peptideSequence>LITEIINNMK</peptideSequence>
      <Modification location="9" residues="M" monoisotopicMassDelta="15.994915">
        <cvParam accession="UNIMOD:35" name="Oxidation" cvRef="UNIMOD" />
        <cvParam accession="MS:1001524" name="fragment neutral loss" cvRef="PSI-MS" value="0" unitAccession="UO:0000221" unitName="dalton" unitCvRef="UO"/>
      </Modification>
    </Peptide>
    <Peptide id="peptide_274_2">
      <peptideSequence>IIKGEIPCFK</peptideSequence>
      <Modification location="8" residues="C" monoisotopicMassDelta="57.021464">
        <cvParam accession="UNIMOD:4" name="Carbamidomethyl" cvRef="UNIMOD" />
      </Modification>
    </Peptide>
    <Peptide id="peptide_275_1">
      <peptideSequence>VGAFSIVTADPK</peptideSequence>
    </Peptide>
    <Peptide id="peptide_275_2">
      <peptideSequence>KPSPLSSMVDK</peptideSequence>
      <Modification location="8" residues="M" monoisotopicMassDelta="15.994915">
        <cvParam accession="UNIMOD:35" name="Oxidation" cvRef="UNIMOD" />
        <cvParam accession="MS:1001524" name="fragment neutral loss" cvRef="PSI-MS" value="63.998285" unitAccession="UO:0000221" unitName="dalton" unitCvRef="UO"/>
      </Modification>
    </Peptide>
    <Peptide id="peptide_275_3">
      <peptideSequence>AGMEGLEKPTR</peptideSequence>
      <Modification location="3" residues="M" monoisotopicMassDelta="15.994915">
        <cvParam accession="UNIMOD:35" name="Oxidation" cvRef="UNIMOD" />
        <cvParam accession="MS:1001524" name="fragment neutral loss" cvRef="PSI-MS" value="0" unitAccession="UO:0000221" unitName="dalton" unitCvRef="UO"/>
      </Modification>
    </Peptide>
    <Peptide id="peptide_275_4">
      <peptideSequence>STNSRGALAVTK</peptideSequence>
    </Peptide>
    <Peptide id="peptide_276_1">
      <peptideSequence>NPSASVATGMKK</peptideSequence>
      <Modification location="10" residues="M" monoisotopicMassDelta="15.994915">
        <cvParam accession="UNIMOD:35" name="Oxidation" cvRef="UNIMOD" />
        <cvParam accession="MS:1001524" name="fragment neutral loss" cvRef="PSI-MS" value="0" unitAccession="UO:0000221" unitName="dalton" unitCvRef="UO"/>
      </Modification>
    </Peptide>
    <Peptide id="peptide_277_1">
      <peptideSequence>ALQEIDIPIAK</peptideSequence>
    </Peptide>
    <Peptide id="peptide_280_1">
      <peptideSequence>HISPTDLPALR</peptideSequence>
    </Peptide>
    <Peptide id="peptide_280_2">
      <peptideSequence>HMSNVLSIYR</peptideSequence>
    </Peptide>
    <Peptide id="peptide_280_3">
      <peptideSequence>SYGLNVARLAR</peptideSequence>
    </Peptide>
    <Peptide id="peptide_280_4">
      <peptideSequence>YSDAHELTKR</peptideSequence>
    </Peptide>
    <Peptide id="peptide_281_1">
      <peptideSequence>HISPTDLPALR</peptideSequence>
    </Peptide>
    <Peptide id="peptide_282_1">
      <peptideSequence>HISPTDLPALR</peptideSequence>
    </Peptide>
    <Peptide id="peptide_283_1">
      <peptideSequence>LFGVTTLDVVR</peptideSequence>
    </Peptide>
    <Peptide id="peptide_283_2">
      <peptideSequence>IESSITTLSIR</peptideSequence>
    </Peptide>
    <Peptide id="peptide_283_3">
      <peptideSequence>LFKPLMDVEK</peptideSequence>
    </Peptide>
    <Peptide id="peptide_283_4">
      <peptideSequence>MADPFEVRVR</peptideSequence>
    </Peptide>
    <Peptide id="peptide_283_5">
      <peptideSequence>SSHIHLSIAVR</peptideSequence>
    </Peptide>
    <Peptide id="peptide_283_6">
      <peptideSequence>LFSRPSKVGTK</peptideSequence>
    </Peptide>
    <Peptide id="peptide_283_7">
      <peptideSequence>LSKDPSAYPNK</peptideSequence>
    </Peptide>
    <Peptide id="peptide_285_1">
      <peptideSequence>DAGQIAGLNVLR</peptideSequence>
    </Peptide>
    <Peptide id="peptide_286_1">
      <peptideSequence>DSGLIAGLNVLR</peptideSequence>
    </Peptide>
    <Peptide id="peptide_287_1">
      <peptideSequence>DSGLIAGLNVLR</peptideSequence>
    </Peptide>
    <Peptide id="peptide_287_2">
      <peptideSequence>ALLKATEQLLK</peptideSequence>
    </Peptide>
    <Peptide id="peptide_290_1">
      <peptideSequence>LLDAPTDVMLK</peptideSequence>
      <Modification location="9" residues="M" monoisotopicMassDelta="15.994915">
        <cvParam accession="UNIMOD:35" name="Oxidation" cvRef="UNIMOD" />
        <cvParam accession="MS:1001524" name="fragment neutral loss" cvRef="PSI-MS" value="0" unitAccession="UO:0000221" unitName="dalton" unitCvRef="UO"/>
      </Modification>
    </Peptide>
    <Peptide id="peptide_290_2">
      <peptideSequence>LLADRDASSVGK</peptideSequence>
    </Peptide>
    <Peptide id="peptide_290_3">
      <peptideSequence>LIMPSNVSNEK</peptideSequence>
    </Peptide>
    <Peptide id="peptide_290_4">
      <peptideSequence>LIGNGELEGAMK</peptideSequence>
    </Peptide>
    <Peptide id="peptide_290_5">
      <peptideSequence>IIEWLSFVPK</peptideSequence>
    </Peptide>
    <Peptide id="peptide_290_6">
      <peptideSequence>IANNLGASDKTK</peptideSequence>
    </Peptide>
    <Peptide id="peptide_290_7">
      <peptideSequence>LISEAELTLDK</peptideSequence>
    </Peptide>
    <Peptide id="peptide_291_1">
      <peptideSequence>LLDAPTDVMLK</peptideSequence>
      <Modification location="9" residues="M" monoisotopicMassDelta="15.994915">
        <cvParam accession="UNIMOD:35" name="Oxidation" cvRef="UNIMOD" />
        <cvParam accession="MS:1001524" name="fragment neutral loss" cvRef="PSI-MS" value="0" unitAccession="UO:0000221" unitName="dalton" unitCvRef="UO"/>
      </Modification>
    </Peptide>
    <Peptide id="peptide_291_2">
      <peptideSequence>LLADRDASSVGK</peptideSequence>
    </Peptide>
    <Peptide id="peptide_291_3">
      <peptideSequence>VIESNEARTGR</peptideSequence>
    </Peptide>
    <Peptide id="peptide_292_1">
      <peptideSequence>LLDAPTDVMLK</peptideSequence>
      <Modification location="9" residues="M" monoisotopicMassDelta="15.994915">
        <cvParam accession="UNIMOD:35" name="Oxidation" cvRef="UNIMOD" />
        <cvParam accession="MS:1001524" name="fragment neutral loss" cvRef="PSI-MS" value="0" unitAccession="UO:0000221" unitName="dalton" unitCvRef="UO"/>
      </Modification>
    </Peptide>
    <Peptide id="peptide_294_1">
      <peptideSequence>RVQFGGDEVVK</peptideSequence>
    </Peptide>
    <Peptide id="peptide_294_2">
      <peptideSequence>RVFVIETQGGK</peptideSequence>
    </Peptide>
    <Peptide id="peptide_294_3">
      <peptideSequence>AAEARSPGTFVK</peptideSequence>
    </Peptide>
    <Peptide id="peptide_294_4">
      <peptideSequence>QQAGPKQSDFK</peptideSequence>
    </Peptide>
    <Peptide id="peptide_294_5">
      <peptideSequence>LHKALFDYVK</peptideSequence>
    </Peptide>
    <Peptide id="peptide_294_6">
      <peptideSequence>RSMTATINPVK</peptideSequence>
      <Modification location="3" residues="M" monoisotopicMassDelta="15.994915">
        <cvParam accession="UNIMOD:35" name="Oxidation" cvRef="UNIMOD" />
        <cvParam accession="MS:1001524" name="fragment neutral loss" cvRef="PSI-MS" value="0" unitAccession="UO:0000221" unitName="dalton" unitCvRef="UO"/>
      </Modification>
    </Peptide>
    <Peptide id="peptide_294_7">
      <peptideSequence>IKMETPEELK</peptideSequence>
      <Modification location="3" residues="M" monoisotopicMassDelta="15.994915">
        <cvParam accession="UNIMOD:35" name="Oxidation" cvRef="UNIMOD" />
        <cvParam accession="MS:1001524" name="fragment neutral loss" cvRef="PSI-MS" value="0" unitAccession="UO:0000221" unitName="dalton" unitCvRef="UO"/>
      </Modification>
    </Peptide>
    <Peptide id="peptide_294_8">
      <peptideSequence>EILETRVMVK</peptideSequence>
      <Modification location="8" residues="M" monoisotopicMassDelta="15.994915">
        <cvParam accession="UNIMOD:35" name="Oxidation" cvRef="UNIMOD" />
        <cvParam accession="MS:1001524" name="fragment neutral loss" cvRef="PSI-MS" value="0" unitAccession="UO:0000221" unitName="dalton" unitCvRef="UO"/>
      </Modification>
    </Peptide>
    <Peptide id="peptide_294_9">
      <peptideSequence>EVDLMLSVTVK</peptideSequence>
    </Peptide>
    <Peptide id="peptide_294_10">
      <peptideSequence>DAKTVNIVMVK</peptideSequence>
      <Modification location="9" residues="M" monoisotopicMassDelta="15.994915">
        <cvParam accession="UNIMOD:35" name="Oxidation" cvRef="UNIMOD" />
        <cvParam accession="MS:1001524" name="fragment neutral loss" cvRef="PSI-MS" value="0" unitAccession="UO:0000221" unitName="dalton" unitCvRef="UO"/>
      </Modification>
    </Peptide>
    <Peptide id="peptide_295_1">
      <peptideSequence>AVTNEIVNVFK</peptideSequence>
    </Peptide>
    <Peptide id="peptide_295_2">
      <peptideSequence>LGSQQMLTSPR</peptideSequence>
      <Modification location="6" residues="M" monoisotopicMassDelta="15.994915">
        <cvParam accession="UNIMOD:35" name="Oxidation" cvRef="UNIMOD" />
        <cvParam accession="MS:1001524" name="fragment neutral loss" cvRef="PSI-MS" value="0" unitAccession="UO:0000221" unitName="dalton" unitCvRef="UO"/>
      </Modification>
    </Peptide>
    <Peptide id="peptide_295_3">
      <peptideSequence>GICIAGRVMEK</peptideSequence>
      <Modification location="3" residues="C" monoisotopicMassDelta="57.021464">
        <cvParam accession="UNIMOD:4" name="Carbamidomethyl" cvRef="UNIMOD" />
      </Modification>
    </Peptide>
    <Peptide id="peptide_296_1">
      <peptideSequence>AVTNEIVNVFK</peptideSequence>
    </Peptide>
    <Peptide id="peptide_296_2">
      <peptideSequence>AAEARSPGTFVK</peptideSequence>
    </Peptide>
    <Peptide id="peptide_296_3">
      <peptideSequence>VGSTIFGTRPAK</peptideSequence>
    </Peptide>
    <Peptide id="peptide_296_4">
      <peptideSequence>LGSQQMLTSPR</peptideSequence>
      <Modification location="6" residues="M" monoisotopicMassDelta="15.994915">
        <cvParam accession="UNIMOD:35" name="Oxidation" cvRef="UNIMOD" />
        <cvParam accession="MS:1001524" name="fragment neutral loss" cvRef="PSI-MS" value="0" unitAccession="UO:0000221" unitName="dalton" unitCvRef="UO"/>
      </Modification>
    </Peptide>
    <Peptide id="peptide_296_5">
      <peptideSequence>RGMVVAAPASMK</peptideSequence>
      <Modification location="11" residues="M" monoisotopicMassDelta="15.994915">
        <cvParam accession="UNIMOD:35" name="Oxidation" cvRef="UNIMOD" />
        <cvParam accession="MS:1001524" name="fragment neutral loss" cvRef="PSI-MS" value="0" unitAccession="UO:0000221" unitName="dalton" unitCvRef="UO"/>
      </Modification>
    </Peptide>
    <Peptide id="peptide_296_6">
      <peptideSequence>MSIQTASGTIPK</peptideSequence>
    </Peptide>
    <Peptide id="peptide_296_7">
      <peptideSequence>GICIAGRVMEK</peptideSequence>
      <Modification location="3" residues="C" monoisotopicMassDelta="57.021464">
        <cvParam accession="UNIMOD:4" name="Carbamidomethyl" cvRef="UNIMOD" />
      </Modification>
    </Peptide>
    <Peptide id="peptide_296_8">
      <peptideSequence>AAVCLSRLSEK</peptideSequence>
      <Modification location="4" residues="C" monoisotopicMassDelta="57.021464">
        <cvParam accession="UNIMOD:4" name="Carbamidomethyl" cvRef="UNIMOD" />
      </Modification>
    </Peptide>
    <Peptide id="peptide_296_9">
      <peptideSequence>ALSDSSQSTPIK</peptideSequence>
    </Peptide>
    <Peptide id="peptide_296_10">
      <peptideSequence>LCALEQKFPK</peptideSequence>
      <Modification location="2" residues="C" monoisotopicMassDelta="57.021464">
        <cvParam accession="UNIMOD:4" name="Carbamidomethyl" cvRef="UNIMOD" />
      </Modification>
    </Peptide>
    <Peptide id="peptide_297_1">
      <peptideSequence>TLASDGIAGLYR</peptideSequence>
    </Peptide>
    <Peptide id="peptide_297_2">
      <peptideSequence>TLAKMEDLCR</peptideSequence>
      <Modification location="9" residues="C" monoisotopicMassDelta="57.021464">
        <cvParam accession="UNIMOD:4" name="Carbamidomethyl" cvRef="UNIMOD" />
      </Modification>
    </Peptide>
    <Peptide id="peptide_297_3">
      <peptideSequence>AVDSIVFPNMK</peptideSequence>
      <Modification location="10" residues="M" monoisotopicMassDelta="15.994915">
        <cvParam accession="UNIMOD:35" name="Oxidation" cvRef="UNIMOD" />
        <cvParam accession="MS:1001524" name="fragment neutral loss" cvRef="PSI-MS" value="0" unitAccession="UO:0000221" unitName="dalton" unitCvRef="UO"/>
      </Modification>
    </Peptide>
    <Peptide id="peptide_297_4">
      <peptideSequence>DTASLGIGFSLR</peptideSequence>
    </Peptide>
    <Peptide id="peptide_297_5">
      <peptideSequence>GAKPAPGLVDRR</peptideSequence>
    </Peptide>
    <Peptide id="peptide_297_6">
      <peptideSequence>EAHIKELLQR</peptideSequence>
    </Peptide>
    <Peptide id="peptide_298_1">
      <peptideSequence>RDSYTDSAISK</peptideSequence>
    </Peptide>
    <Peptide id="peptide_298_2">
      <peptideSequence>SALYGEGAFAEK</peptideSequence>
    </Peptide>
    <Peptide id="peptide_298_3">
      <peptideSequence>RTEYISGTTSK</peptideSequence>
    </Peptide>
    <Peptide id="peptide_298_4">
      <peptideSequence>LGMMATEAGFSK</peptideSequence>
    </Peptide>
    <Peptide id="peptide_298_5">
      <peptideSequence>FASSASASASASAK</peptideSequence>
    </Peptide>
    <Peptide id="peptide_298_6">
      <peptideSequence>SVAKSASRPSPR</peptideSequence>
    </Peptide>
    <Peptide id="peptide_298_7">
      <peptideSequence>NYLTERGMDK</peptideSequence>
      <Modification location="8" residues="M" monoisotopicMassDelta="15.994915">
        <cvParam accession="UNIMOD:35" name="Oxidation" cvRef="UNIMOD" />
        <cvParam accession="MS:1001524" name="fragment neutral loss" cvRef="PSI-MS" value="0" unitAccession="UO:0000221" unitName="dalton" unitCvRef="UO"/>
      </Modification>
    </Peptide>
    <Peptide id="peptide_298_8">
      <peptideSequence>TIGKMTTMAEK</peptideSequence>
      <Modification location="5" residues="M" monoisotopicMassDelta="15.994915">
        <cvParam accession="UNIMOD:35" name="Oxidation" cvRef="UNIMOD" />
        <cvParam accession="MS:1001524" name="fragment neutral loss" cvRef="PSI-MS" value="0" unitAccession="UO:0000221" unitName="dalton" unitCvRef="UO"/>
      </Modification>
      <Modification location="8" residues="M" monoisotopicMassDelta="15.994915">
        <cvParam accession="UNIMOD:35" name="Oxidation" cvRef="UNIMOD" />
        <cvParam accession="MS:1001524" name="fragment neutral loss" cvRef="PSI-MS" value="0" unitAccession="UO:0000221" unitName="dalton" unitCvRef="UO"/>
      </Modification>
    </Peptide>
    <Peptide id="peptide_298_9">
      <peptideSequence>KDAEAQLSKPR</peptideSequence>
    </Peptide>
    <Peptide id="peptide_299_1">
      <peptideSequence>LEELAETEPGR</peptideSequence>
    </Peptide>
    <Peptide id="peptide_299_2">
      <peptideSequence>SANTNASLIPKK</peptideSequence>
    </Peptide>
    <Peptide id="peptide_299_3">
      <peptideSequence>LEEQLRLTNK</peptideSequence>
    </Peptide>
    <Peptide id="peptide_299_4">
      <peptideSequence>ELERLEGIER</peptideSequence>
    </Peptide>
    <Peptide id="peptide_299_5">
      <peptideSequence>ETVQIVASQLR</peptideSequence>
    </Peptide>
    <Peptide id="peptide_299_6">
      <peptideSequence>EPMEPTLTPGR</peptideSequence>
      <Modification location="3" residues="M" monoisotopicMassDelta="15.994915">
        <cvParam accession="UNIMOD:35" name="Oxidation" cvRef="UNIMOD" />
        <cvParam accession="MS:1001524" name="fragment neutral loss" cvRef="PSI-MS" value="63.998285" unitAccession="UO:0000221" unitName="dalton" unitCvRef="UO"/>
      </Modification>
    </Peptide>
    <Peptide id="peptide_299_7">
      <peptideSequence>LEAMYAQFVR</peptideSequence>
      <Modification location="4" residues="M" monoisotopicMassDelta="15.994915">
        <cvParam accession="UNIMOD:35" name="Oxidation" cvRef="UNIMOD" />
        <cvParam accession="MS:1001524" name="fragment neutral loss" cvRef="PSI-MS" value="0" unitAccession="UO:0000221" unitName="dalton" unitCvRef="UO"/>
      </Modification>
    </Peptide>
    <Peptide id="peptide_300_1">
      <peptideSequence>GFSNIDPPELR</peptideSequence>
    </Peptide>
    <Peptide id="peptide_301_1">
      <peptideSequence>GFSNIDPPELR</peptideSequence>
    </Peptide>
    <Peptide id="peptide_301_2">
      <peptideSequence>NIIMEARLLR</peptideSequence>
      <Modification location="4" residues="M" monoisotopicMassDelta="15.994915">
        <cvParam accession="UNIMOD:35" name="Oxidation" cvRef="UNIMOD" />
        <cvParam accession="MS:1001524" name="fragment neutral loss" cvRef="PSI-MS" value="63.998285" unitAccession="UO:0000221" unitName="dalton" unitCvRef="UO"/>
      </Modification>
    </Peptide>
    <Peptide id="peptide_301_3">
      <peptideSequence>GGSIDKQGLVDR</peptideSequence>
    </Peptide>
    <Peptide id="peptide_303_1">
      <peptideSequence>KALGATAGVEISK</peptideSequence>
    </Peptide>
    <Peptide id="peptide_303_2">
      <peptideSequence>AGAAVQMNNPQK</peptideSequence>
      <Modification location="7" residues="M" monoisotopicMassDelta="15.994915">
        <cvParam accession="UNIMOD:35" name="Oxidation" cvRef="UNIMOD" />
        <cvParam accession="MS:1001524" name="fragment neutral loss" cvRef="PSI-MS" value="0" unitAccession="UO:0000221" unitName="dalton" unitCvRef="UO"/>
      </Modification>
    </Peptide>
    <Peptide id="peptide_307_1">
      <peptideSequence>EAFELITSDPK</peptideSequence>
    </Peptide>
    <Peptide id="peptide_307_2">
      <peptideSequence>KVFDAVISGVSK</peptideSequence>
    </Peptide>
    <Peptide id="peptide_307_3">
      <peptideSequence>AGNSTDKANEDK</peptideSequence>
    </Peptide>
    <Peptide id="peptide_308_1">
      <peptideSequence>YAFQQAEAIGR</peptideSequence>
    </Peptide>
    <Peptide id="peptide_309_1">
      <peptideSequence>YAFQQAEAIGR</peptideSequence>
    </Peptide>
    <Peptide id="peptide_310_1">
      <peptideSequence>IPFAPYYLFK</peptideSequence>
    </Peptide>
    <Peptide id="peptide_310_2">
      <peptideSequence>DANGATVAPSIDK</peptideSequence>
    </Peptide>
    <Peptide id="peptide_310_3">
      <peptideSequence>LEWRGTGKPSK</peptideSequence>
    </Peptide>
    <Peptide id="peptide_311_1">
      <peptideSequence>YNVVEILQQR</peptideSequence>
    </Peptide>
    <Peptide id="peptide_311_2">
      <peptideSequence>AVTVGASALDDSR</peptideSequence>
    </Peptide>
    <Peptide id="peptide_311_3">
      <peptideSequence>AVGLQFVGLDSR</peptideSequence>
    </Peptide>
    <Peptide id="peptide_311_4">
      <peptideSequence>TATRVNELVMK</peptideSequence>
    </Peptide>
    <Peptide id="peptide_311_5">
      <peptideSequence>TSPGDNSLLVMK</peptideSequence>
    </Peptide>
    <Peptide id="peptide_311_6">
      <peptideSequence>ISLLQYLQKR</peptideSequence>
    </Peptide>
    <Peptide id="peptide_311_7">
      <peptideSequence>TENMKPTVDAR</peptideSequence>
    </Peptide>
    <Peptide id="peptide_312_1">
      <peptideSequence>YGVEAEVINLR</peptideSequence>
    </Peptide>
    <Peptide id="peptide_313_1">
      <peptideSequence>QETMQEGLPSK</peptideSequence>
      <Modification location="4" residues="M" monoisotopicMassDelta="15.994915">
        <cvParam accession="UNIMOD:35" name="Oxidation" cvRef="UNIMOD" />
        <cvParam accession="MS:1001524" name="fragment neutral loss" cvRef="PSI-MS" value="0" unitAccession="UO:0000221" unitName="dalton" unitCvRef="UO"/>
      </Modification>
    </Peptide>
    <Peptide id="peptide_313_2">
      <peptideSequence>KESNIDLSSDR</peptideSequence>
    </Peptide>
    <Peptide id="peptide_313_3">
      <peptideSequence>HNDATFASSSVK</peptideSequence>
    </Peptide>
    <Peptide id="peptide_313_4">
      <peptideSequence>EVCDTVLGDKK</peptideSequence>
      <Modification location="3" residues="C" monoisotopicMassDelta="57.021464">
        <cvParam accession="UNIMOD:4" name="Carbamidomethyl" cvRef="UNIMOD" />
      </Modification>
    </Peptide>
    <Peptide id="peptide_313_5">
      <peptideSequence>ETVWNKSIMR</peptideSequence>
    </Peptide>
    <Peptide id="peptide_313_6">
      <peptideSequence>NMQQRMMHR</peptideSequence>
      <Modification location="6" residues="M" monoisotopicMassDelta="15.994915">
        <cvParam accession="UNIMOD:35" name="Oxidation" cvRef="UNIMOD" />
        <cvParam accession="MS:1001524" name="fragment neutral loss" cvRef="PSI-MS" value="63.998285" unitAccession="UO:0000221" unitName="dalton" unitCvRef="UO"/>
      </Modification>
      <Modification location="7" residues="M" monoisotopicMassDelta="15.994915">
        <cvParam accession="UNIMOD:35" name="Oxidation" cvRef="UNIMOD" />
        <cvParam accession="MS:1001524" name="fragment neutral loss" cvRef="PSI-MS" value="63.998285" unitAccession="UO:0000221" unitName="dalton" unitCvRef="UO"/>
      </Modification>
    </Peptide>
    <Peptide id="peptide_313_7">
      <peptideSequence>HNDDLPAVVQR</peptideSequence>
    </Peptide>
    <Peptide id="peptide_318_1">
      <peptideSequence>SGVFNFDPSLAK</peptideSequence>
    </Peptide>
    <Peptide id="peptide_318_2">
      <peptideSequence>KNVVFDMGGGNK</peptideSequence>
      <Modification location="7" residues="M" monoisotopicMassDelta="15.994915">
        <cvParam accession="UNIMOD:35" name="Oxidation" cvRef="UNIMOD" />
        <cvParam accession="MS:1001524" name="fragment neutral loss" cvRef="PSI-MS" value="63.998285" unitAccession="UO:0000221" unitName="dalton" unitCvRef="UO"/>
      </Modification>
    </Peptide>
    <Peptide id="peptide_318_3">
      <peptideSequence>ASKIDCVVFDK</peptideSequence>
      <Modification location="6" residues="C" monoisotopicMassDelta="57.021464">
        <cvParam accession="UNIMOD:4" name="Carbamidomethyl" cvRef="UNIMOD" />
      </Modification>
    </Peptide>
    <Peptide id="peptide_319_1">
      <peptideSequence>ATLFAMDMVPR</peptideSequence>
      <Modification location="6" residues="M" monoisotopicMassDelta="15.994915">
        <cvParam accession="UNIMOD:35" name="Oxidation" cvRef="UNIMOD" />
        <cvParam accession="MS:1001524" name="fragment neutral loss" cvRef="PSI-MS" value="0" unitAccession="UO:0000221" unitName="dalton" unitCvRef="UO"/>
      </Modification>
      <Modification location="8" residues="M" monoisotopicMassDelta="15.994915">
        <cvParam accession="UNIMOD:35" name="Oxidation" cvRef="UNIMOD" />
        <cvParam accession="MS:1001524" name="fragment neutral loss" cvRef="PSI-MS" value="0" unitAccession="UO:0000221" unitName="dalton" unitCvRef="UO"/>
      </Modification>
    </Peptide>
    <Peptide id="peptide_324_1">
      <peptideSequence>EFYLAILMDR</peptideSequence>
      <Modification location="8" residues="M" monoisotopicMassDelta="15.994915">
        <cvParam accession="UNIMOD:35" name="Oxidation" cvRef="UNIMOD" />
        <cvParam accession="MS:1001524" name="fragment neutral loss" cvRef="PSI-MS" value="0" unitAccession="UO:0000221" unitName="dalton" unitCvRef="UO"/>
      </Modification>
    </Peptide>
    <Peptide id="peptide_325_1">
      <peptideSequence>LIAPFGILESAR</peptideSequence>
    </Peptide>
    <Peptide id="peptide_325_2">
      <peptideSequence>LSPGLMEDALLK</peptideSequence>
    </Peptide>
    <Peptide id="peptide_325_3">
      <peptideSequence>IALEGQDWAKR</peptideSequence>
    </Peptide>
    <Peptide id="peptide_326_1">
      <peptideSequence>LIAPFGILESAR</peptideSequence>
    </Peptide>
    <Peptide id="peptide_326_2">
      <peptideSequence>ALISHRSMTVR</peptideSequence>
      <Modification location="8" residues="M" monoisotopicMassDelta="15.994915">
        <cvParam accession="UNIMOD:35" name="Oxidation" cvRef="UNIMOD" />
        <cvParam accession="MS:1001524" name="fragment neutral loss" cvRef="PSI-MS" value="0" unitAccession="UO:0000221" unitName="dalton" unitCvRef="UO"/>
      </Modification>
    </Peptide>
    <Peptide id="peptide_326_3">
      <peptideSequence>IALEGQDWAKR</peptideSequence>
    </Peptide>
    <Peptide id="peptide_329_1">
      <peptideSequence>HSLVIYDDLSK</peptideSequence>
    </Peptide>
    <Peptide id="peptide_329_2">
      <peptideSequence>LHDAAYSGKVTK</peptideSequence>
    </Peptide>
    <Peptide id="peptide_329_3">
      <peptideSequence>DGKDVPQLYVR</peptideSequence>
    </Peptide>
    <Peptide id="peptide_329_4">
      <peptideSequence>VRPMMQLSLSK</peptideSequence>
    </Peptide>
    <Peptide id="peptide_329_5">
      <peptideSequence>TILALSPSWSSK</peptideSequence>
    </Peptide>
    <Peptide id="peptide_329_6">
      <peptideSequence>HLFDSNDKVSK</peptideSequence>
    </Peptide>
    <Peptide id="peptide_329_7">
      <peptideSequence>MSTEVRNLIAR</peptideSequence>
    </Peptide>
    <Peptide id="peptide_329_8">
      <peptideSequence>HISSMMIDAER</peptideSequence>
    </Peptide>
    <Peptide id="peptide_329_9">
      <peptideSequence>MPAIIQATETSK</peptideSequence>
    </Peptide>
    <Peptide id="peptide_329_10">
      <peptideSequence>SLHEPPVNLRK</peptideSequence>
    </Peptide>
    <Peptide id="peptide_330_1">
      <peptideSequence>SLEDFVVSLQR</peptideSequence>
    </Peptide>
    <Peptide id="peptide_330_2">
      <peptideSequence>QSNDPFTREAK</peptideSequence>
    </Peptide>
    <Peptide id="peptide_330_3">
      <peptideSequence>AEYDQKIAQAR</peptideSequence>
    </Peptide>
    <Peptide id="peptide_330_4">
      <peptideSequence>MSTGPNSVVTQR</peptideSequence>
      <Modification location="1" residues="M" monoisotopicMassDelta="15.994915">
        <cvParam accession="UNIMOD:35" name="Oxidation" cvRef="UNIMOD" />
        <cvParam accession="MS:1001524" name="fragment neutral loss" cvRef="PSI-MS" value="0" unitAccession="UO:0000221" unitName="dalton" unitCvRef="UO"/>
      </Modification>
    </Peptide>
    <Peptide id="peptide_330_5">
      <peptideSequence>DLLMLCDQLR</peptideSequence>
      <Modification location="4" residues="M" monoisotopicMassDelta="15.994915">
        <cvParam accession="UNIMOD:35" name="Oxidation" cvRef="UNIMOD" />
        <cvParam accession="MS:1001524" name="fragment neutral loss" cvRef="PSI-MS" value="0" unitAccession="UO:0000221" unitName="dalton" unitCvRef="UO"/>
      </Modification>
      <Modification location="6" residues="C" monoisotopicMassDelta="57.021464">
        <cvParam accession="UNIMOD:4" name="Carbamidomethyl" cvRef="UNIMOD" />
      </Modification>
    </Peptide>
    <Peptide id="peptide_330_6">
      <peptideSequence>AETTAINAQMDK</peptideSequence>
    </Peptide>
    <Peptide id="peptide_331_1">
      <peptideSequence>SLEDFVVSLQR</peptideSequence>
    </Peptide>
    <Peptide id="peptide_331_2">
      <peptideSequence>QSNDPFTREAK</peptideSequence>
    </Peptide>
    <Peptide id="peptide_331_3">
      <peptideSequence>MSTGPNSVVTQR</peptideSequence>
      <Modification location="1" residues="M" monoisotopicMassDelta="15.994915">
        <cvParam accession="UNIMOD:35" name="Oxidation" cvRef="UNIMOD" />
        <cvParam accession="MS:1001524" name="fragment neutral loss" cvRef="PSI-MS" value="0" unitAccession="UO:0000221" unitName="dalton" unitCvRef="UO"/>
      </Modification>
    </Peptide>
    <Peptide id="peptide_331_4">
      <peptideSequence>AETTAINAQMDK</peptideSequence>
    </Peptide>
    <Peptide id="peptide_331_5">
      <peptideSequence>AEYDQKIAQAR</peptideSequence>
    </Peptide>
    <Peptide id="peptide_332_1">
      <peptideSequence>SLEDFVVSLQR</peptideSequence>
    </Peptide>
    <Peptide id="peptide_332_2">
      <peptideSequence>AETTAINAQMDK</peptideSequence>
    </Peptide>
    <Peptide id="peptide_332_3">
      <peptideSequence>QSNDPFTREAK</peptideSequence>
    </Peptide>
    <Peptide id="peptide_332_4">
      <peptideSequence>MSTGPNSVVTQR</peptideSequence>
      <Modification location="1" residues="M" monoisotopicMassDelta="15.994915">
        <cvParam accession="UNIMOD:35" name="Oxidation" cvRef="UNIMOD" />
        <cvParam accession="MS:1001524" name="fragment neutral loss" cvRef="PSI-MS" value="0" unitAccession="UO:0000221" unitName="dalton" unitCvRef="UO"/>
      </Modification>
    </Peptide>
    <Peptide id="peptide_333_1">
      <peptideSequence>VLGTNFIETATK</peptideSequence>
    </Peptide>
    <Peptide id="peptide_333_2">
      <peptideSequence>VLLKSQFESDK</peptideSequence>
    </Peptide>
    <Peptide id="peptide_333_3">
      <peptideSequence>VVATSKGVYELK</peptideSequence>
    </Peptide>
    <Peptide id="peptide_333_4">
      <peptideSequence>VLESFPVFVEK</peptideSequence>
    </Peptide>
    <Peptide id="peptide_333_5">
      <peptideSequence>MTPTGQILSSDK</peptideSequence>
      <Modification location="1" residues="M" monoisotopicMassDelta="15.994915">
        <cvParam accession="UNIMOD:35" name="Oxidation" cvRef="UNIMOD" />
        <cvParam accession="MS:1001524" name="fragment neutral loss" cvRef="PSI-MS" value="63.998285" unitAccession="UO:0000221" unitName="dalton" unitCvRef="UO"/>
      </Modification>
    </Peptide>
    <Peptide id="peptide_333_6">
      <peptideSequence>VIRGCMEATLK</peptideSequence>
      <Modification location="5" residues="C" monoisotopicMassDelta="57.021464">
        <cvParam accession="UNIMOD:4" name="Carbamidomethyl" cvRef="UNIMOD" />
      </Modification>
      <Modification location="6" residues="M" monoisotopicMassDelta="15.994915">
        <cvParam accession="UNIMOD:35" name="Oxidation" cvRef="UNIMOD" />
        <cvParam accession="MS:1001524" name="fragment neutral loss" cvRef="PSI-MS" value="0" unitAccession="UO:0000221" unitName="dalton" unitCvRef="UO"/>
      </Modification>
    </Peptide>
    <Peptide id="peptide_333_7">
      <peptideSequence>VLDMACAKLEK</peptideSequence>
      <Modification location="4" residues="M" monoisotopicMassDelta="15.994915">
        <cvParam accession="UNIMOD:35" name="Oxidation" cvRef="UNIMOD" />
        <cvParam accession="MS:1001524" name="fragment neutral loss" cvRef="PSI-MS" value="0" unitAccession="UO:0000221" unitName="dalton" unitCvRef="UO"/>
      </Modification>
      <Modification location="6" residues="C" monoisotopicMassDelta="57.021464">
        <cvParam accession="UNIMOD:4" name="Carbamidomethyl" cvRef="UNIMOD" />
      </Modification>
    </Peptide>
    <Peptide id="peptide_334_1">
      <peptideSequence>VLGTNFIETATK</peptideSequence>
    </Peptide>
    <Peptide id="peptide_334_2">
      <peptideSequence>VVATSKGVYELK</peptideSequence>
    </Peptide>
    <Peptide id="peptide_335_1">
      <peptideSequence>GSEVVLIPAGVPR</peptideSequence>
    </Peptide>
    <Peptide id="peptide_337_1">
      <peptideSequence>NQQPNSTLQDR</peptideSequence>
    </Peptide>
    <Peptide id="peptide_337_2">
      <peptideSequence>ELIAGVSFIHSK</peptideSequence>
    </Peptide>
    <Peptide id="peptide_338_1">
      <peptideSequence>SIDLAKGEVSGAR</peptideSequence>
    </Peptide>
    <Peptide id="peptide_338_2">
      <peptideSequence>LSDLEEQTIVR</peptideSequence>
    </Peptide>
    <Peptide id="peptide_338_3">
      <peptideSequence>SLDLYLAPRVR</peptideSequence>
    </Peptide>
    <Peptide id="peptide_338_4">
      <peptideSequence>LSPGLMEDALLK</peptideSequence>
      <Modification location="6" residues="M" monoisotopicMassDelta="15.994915">
        <cvParam accession="UNIMOD:35" name="Oxidation" cvRef="UNIMOD" />
        <cvParam accession="MS:1001524" name="fragment neutral loss" cvRef="PSI-MS" value="0" unitAccession="UO:0000221" unitName="dalton" unitCvRef="UO"/>
      </Modification>
    </Peptide>
    <Peptide id="peptide_338_5">
      <peptideSequence>LSMDWAQGAPVK</peptideSequence>
    </Peptide>
    <Peptide id="peptide_338_6">
      <peptideSequence>KLMLSHMAIDK</peptideSequence>
      <Modification location="3" residues="M" monoisotopicMassDelta="15.994915">
        <cvParam accession="UNIMOD:35" name="Oxidation" cvRef="UNIMOD" />
        <cvParam accession="MS:1001524" name="fragment neutral loss" cvRef="PSI-MS" value="0" unitAccession="UO:0000221" unitName="dalton" unitCvRef="UO"/>
      </Modification>
    </Peptide>
    <Peptide id="peptide_338_7">
      <peptideSequence>QRGSLASALNSAK</peptideSequence>
    </Peptide>
    <Peptide id="peptide_338_8">
      <peptideSequence>ILDSSVELSPSR</peptideSequence>
    </Peptide>
    <Peptide id="peptide_338_9">
      <peptideSequence>LIDPSETTDALK</peptideSequence>
    </Peptide>
    <Peptide id="peptide_338_10">
      <peptideSequence>DLGTEIDPDLSK</peptideSequence>
    </Peptide>
    <Peptide id="peptide_340_1">
      <peptideSequence>DTTQEDPDEVR</peptideSequence>
    </Peptide>
    <Peptide id="peptide_341_1">
      <peptideSequence>DTTQEDPDEVR</peptideSequence>
    </Peptide>
    <Peptide id="peptide_341_2">
      <peptideSequence>TKLMEPLEGDR</peptideSequence>
      <Modification location="4" residues="M" monoisotopicMassDelta="15.994915">
        <cvParam accession="UNIMOD:35" name="Oxidation" cvRef="UNIMOD" />
        <cvParam accession="MS:1001524" name="fragment neutral loss" cvRef="PSI-MS" value="63.998285" unitAccession="UO:0000221" unitName="dalton" unitCvRef="UO"/>
      </Modification>
    </Peptide>
    <Peptide id="peptide_344_1">
      <peptideSequence>NLFEVDEAITR</peptideSequence>
    </Peptide>
    <Peptide id="peptide_344_2">
      <peptideSequence>QFVEDSRNLAK</peptideSequence>
    </Peptide>
    <Peptide id="peptide_344_3">
      <peptideSequence>DVTRMAEDITR</peptideSequence>
    </Peptide>
    <Peptide id="peptide_344_4">
      <peptideSequence>DGDSKSNLLSDR</peptideSequence>
    </Peptide>
    <Peptide id="peptide_344_5">
      <peptideSequence>QVDSGAETDKEK</peptideSequence>
    </Peptide>
    <Peptide id="peptide_344_6">
      <peptideSequence>SEGEMLREAER</peptideSequence>
    </Peptide>
    <Peptide id="peptide_344_7">
      <peptideSequence>CDVYGLDHATR</peptideSequence>
      <Modification location="1" residues="C" monoisotopicMassDelta="57.021464">
        <cvParam accession="UNIMOD:4" name="Carbamidomethyl" cvRef="UNIMOD" />
      </Modification>
    </Peptide>
    <Peptide id="peptide_344_8">
      <peptideSequence>IGGNDSFTPENR</peptideSequence>
    </Peptide>
    <Peptide id="peptide_345_1">
      <peptideSequence>NLFEVDEAITR</peptideSequence>
    </Peptide>
    <Peptide id="peptide_346_1">
      <peptideSequence>NLFEVDEAITR</peptideSequence>
    </Peptide>
    <Peptide id="peptide_346_2">
      <peptideSequence>QALQKFSDIEK</peptideSequence>
    </Peptide>
    <Peptide id="peptide_346_3">
      <peptideSequence>QFVEDSRNLAK</peptideSequence>
    </Peptide>
    <Peptide id="peptide_346_4">
      <peptideSequence>QVDSGAETDKEK</peptideSequence>
    </Peptide>
    <Peptide id="peptide_347_1">
      <peptideSequence>AIGVLPQLIIDR</peptideSequence>
    </Peptide>
    <Peptide id="peptide_347_2">
      <peptideSequence>QIDPITLEPGPK</peptideSequence>
    </Peptide>
    <Peptide id="peptide_348_1">
      <peptideSequence>AIGVLPQLIIDR</peptideSequence>
    </Peptide>
    <Peptide id="peptide_349_1">
      <peptideSequence>VEAESFELEQK</peptideSequence>
    </Peptide>
    <Peptide id="peptide_349_2">
      <peptideSequence>EIGDTFAKWNK</peptideSequence>
    </Peptide>
    <Peptide id="peptide_349_3">
      <peptideSequence>TVENSDGMTVKK</peptideSequence>
    </Peptide>
    <Peptide id="peptide_349_4">
      <peptideSequence>LVSSMSVSNLKK</peptideSequence>
      <Modification location="5" residues="M" monoisotopicMassDelta="15.994915">
        <cvParam accession="UNIMOD:35" name="Oxidation" cvRef="UNIMOD" />
        <cvParam accession="MS:1001524" name="fragment neutral loss" cvRef="PSI-MS" value="0" unitAccession="UO:0000221" unitName="dalton" unitCvRef="UO"/>
      </Modification>
    </Peptide>
    <Peptide id="peptide_349_5">
      <peptideSequence>SPDDDSVYAVLK</peptideSequence>
    </Peptide>
    <Peptide id="peptide_349_6">
      <peptideSequence>DILEEDGFNEK</peptideSequence>
    </Peptide>
    <Peptide id="peptide_349_7">
      <peptideSequence>LDITSVEEFKK</peptideSequence>
    </Peptide>
    <Peptide id="peptide_349_8">
      <peptideSequence>DLSDMDEREAK</peptideSequence>
    </Peptide>
    <Peptide id="peptide_349_9">
      <peptideSequence>DIIPRYWSMK</peptideSequence>
    </Peptide>
    <Peptide id="peptide_349_10">
      <peptideSequence>LDFMGLKEDIK</peptideSequence>
    </Peptide>
    <Peptide id="peptide_350_1">
      <peptideSequence>VEAESFELEQK</peptideSequence>
    </Peptide>
    <Peptide id="peptide_350_2">
      <peptideSequence>SLNHMGDFPFK</peptideSequence>
      <Modification location="5" residues="M" monoisotopicMassDelta="15.994915">
        <cvParam accession="UNIMOD:35" name="Oxidation" cvRef="UNIMOD" />
        <cvParam accession="MS:1001524" name="fragment neutral loss" cvRef="PSI-MS" value="63.998285" unitAccession="UO:0000221" unitName="dalton" unitCvRef="UO"/>
      </Modification>
    </Peptide>
    <Peptide id="peptide_351_1">
      <peptideSequence>NILPVGSVDAAEK</peptideSequence>
    </Peptide>
    <Peptide id="peptide_351_2">
      <peptideSequence>YIELMTQISAK</peptideSequence>
      <Modification location="5" residues="M" monoisotopicMassDelta="15.994915">
        <cvParam accession="UNIMOD:35" name="Oxidation" cvRef="UNIMOD" />
        <cvParam accession="MS:1001524" name="fragment neutral loss" cvRef="PSI-MS" value="63.998285" unitAccession="UO:0000221" unitName="dalton" unitCvRef="UO"/>
      </Modification>
    </Peptide>
    <Peptide id="peptide_351_3">
      <peptideSequence>VLEMSGMAISSR</peptideSequence>
      <Modification location="4" residues="M" monoisotopicMassDelta="15.994915">
        <cvParam accession="UNIMOD:35" name="Oxidation" cvRef="UNIMOD" />
        <cvParam accession="MS:1001524" name="fragment neutral loss" cvRef="PSI-MS" value="63.998285" unitAccession="UO:0000221" unitName="dalton" unitCvRef="UO"/>
      </Modification>
      <Modification location="7" residues="M" monoisotopicMassDelta="15.994915">
        <cvParam accession="UNIMOD:35" name="Oxidation" cvRef="UNIMOD" />
        <cvParam accession="MS:1001524" name="fragment neutral loss" cvRef="PSI-MS" value="63.998285" unitAccession="UO:0000221" unitName="dalton" unitCvRef="UO"/>
      </Modification>
    </Peptide>
    <Peptide id="peptide_351_4">
      <peptideSequence>IPAPPSAQLPPPK</peptideSequence>
    </Peptide>
    <Peptide id="peptide_351_5">
      <peptideSequence>QVLVITGSINLR</peptideSequence>
    </Peptide>
    <Peptide id="peptide_351_6">
      <peptideSequence>RALANWLPMIK</peptideSequence>
    </Peptide>
    <Peptide id="peptide_351_7">
      <peptideSequence>YAMEVANIEEK</peptideSequence>
      <Modification location="3" residues="M" monoisotopicMassDelta="15.994915">
        <cvParam accession="UNIMOD:35" name="Oxidation" cvRef="UNIMOD" />
        <cvParam accession="MS:1001524" name="fragment neutral loss" cvRef="PSI-MS" value="63.998285" unitAccession="UO:0000221" unitName="dalton" unitCvRef="UO"/>
      </Modification>
    </Peptide>
    <Peptide id="peptide_352_1">
      <peptideSequence>NILPVGSVDAAEK</peptideSequence>
    </Peptide>
    <Peptide id="peptide_352_2">
      <peptideSequence>QVLVITGSINLR</peptideSequence>
    </Peptide>
    <Peptide id="peptide_352_3">
      <peptideSequence>RALANWLPMIK</peptideSequence>
    </Peptide>
    <Peptide id="peptide_352_4">
      <peptideSequence>YIELMTQISAK</peptideSequence>
      <Modification location="5" residues="M" monoisotopicMassDelta="15.994915">
        <cvParam accession="UNIMOD:35" name="Oxidation" cvRef="UNIMOD" />
        <cvParam accession="MS:1001524" name="fragment neutral loss" cvRef="PSI-MS" value="63.998285" unitAccession="UO:0000221" unitName="dalton" unitCvRef="UO"/>
      </Modification>
    </Peptide>
    <Peptide id="peptide_352_5">
      <peptideSequence>VQPVDDIKSALK</peptideSequence>
    </Peptide>
    <Peptide id="peptide_353_1">
      <peptideSequence>SLEYNSAPDYR</peptideSequence>
    </Peptide>
    <Peptide id="peptide_356_1">
      <peptideSequence>GVQEEAGLAETGR</peptideSequence>
    </Peptide>
    <Peptide id="peptide_356_2">
      <peptideSequence>TSVLAAANPIFGR</peptideSequence>
    </Peptide>
    <Peptide id="peptide_356_3">
      <peptideSequence>QRLASMDILGGR</peptideSequence>
    </Peptide>
    <Peptide id="peptide_356_4">
      <peptideSequence>RTGSDIPWTAGR</peptideSequence>
    </Peptide>
    <Peptide id="peptide_359_1">
      <peptideSequence>SNEAELLATIEK</peptideSequence>
    </Peptide>
    <Peptide id="peptide_359_2">
      <peptideSequence>SNEMVRVGPLES</peptideSequence>
    </Peptide>
    <Peptide id="peptide_359_3">
      <peptideSequence>SAAAIMIKNNIR</peptideSequence>
      <Modification location="6" residues="M" monoisotopicMassDelta="15.994915">
        <cvParam accession="UNIMOD:35" name="Oxidation" cvRef="UNIMOD" />
        <cvParam accession="MS:1001524" name="fragment neutral loss" cvRef="PSI-MS" value="0" unitAccession="UO:0000221" unitName="dalton" unitCvRef="UO"/>
      </Modification>
    </Peptide>
    <Peptide id="peptide_359_4">
      <peptideSequence>IATMAGEIALRR</peptideSequence>
      <Modification location="4" residues="M" monoisotopicMassDelta="15.994915">
        <cvParam accession="UNIMOD:35" name="Oxidation" cvRef="UNIMOD" />
        <cvParam accession="MS:1001524" name="fragment neutral loss" cvRef="PSI-MS" value="0" unitAccession="UO:0000221" unitName="dalton" unitCvRef="UO"/>
      </Modification>
    </Peptide>
    <Peptide id="peptide_359_5">
      <peptideSequence>GTAPRPLAMYPK</peptideSequence>
      <Modification location="9" residues="M" monoisotopicMassDelta="15.994915">
        <cvParam accession="UNIMOD:35" name="Oxidation" cvRef="UNIMOD" />
        <cvParam accession="MS:1001524" name="fragment neutral loss" cvRef="PSI-MS" value="63.998285" unitAccession="UO:0000221" unitName="dalton" unitCvRef="UO"/>
      </Modification>
    </Peptide>
    <Peptide id="peptide_359_6">
      <peptideSequence>QSSVEDVIKTLV</peptideSequence>
    </Peptide>
    <Peptide id="peptide_359_7">
      <peptideSequence>RSLHEPPVNLR</peptideSequence>
    </Peptide>
    <Peptide id="peptide_359_8">
      <peptideSequence>FVGQEILRPTAS</peptideSequence>
    </Peptide>
    <Peptide id="peptide_359_9">
      <peptideSequence>DDSVAAPTATPTTA</peptideSequence>
    </Peptide>
    <Peptide id="peptide_360_1">
      <peptideSequence>SNEAELLATIEK</peptideSequence>
    </Peptide>
    <Peptide id="peptide_360_2">
      <peptideSequence>IATMAGEIALRR</peptideSequence>
      <Modification location="4" residues="M" monoisotopicMassDelta="15.994915">
        <cvParam accession="UNIMOD:35" name="Oxidation" cvRef="UNIMOD" />
        <cvParam accession="MS:1001524" name="fragment neutral loss" cvRef="PSI-MS" value="0" unitAccession="UO:0000221" unitName="dalton" unitCvRef="UO"/>
      </Modification>
    </Peptide>
    <Peptide id="peptide_360_3">
      <peptideSequence>SAAAIMIKNNIR</peptideSequence>
      <Modification location="6" residues="M" monoisotopicMassDelta="15.994915">
        <cvParam accession="UNIMOD:35" name="Oxidation" cvRef="UNIMOD" />
        <cvParam accession="MS:1001524" name="fragment neutral loss" cvRef="PSI-MS" value="0" unitAccession="UO:0000221" unitName="dalton" unitCvRef="UO"/>
      </Modification>
    </Peptide>
    <Peptide id="peptide_360_4">
      <peptideSequence>SNEMVRVGPLES</peptideSequence>
    </Peptide>
    <Peptide id="peptide_360_5">
      <peptideSequence>FVGQEILRPTAS</peptideSequence>
    </Peptide>
    <Peptide id="peptide_360_6">
      <peptideSequence>RSLHEPPVNLR</peptideSequence>
    </Peptide>
    <Peptide id="peptide_360_7">
      <peptideSequence>GTAPRPLAMYPK</peptideSequence>
      <Modification location="9" residues="M" monoisotopicMassDelta="15.994915">
        <cvParam accession="UNIMOD:35" name="Oxidation" cvRef="UNIMOD" />
        <cvParam accession="MS:1001524" name="fragment neutral loss" cvRef="PSI-MS" value="63.998285" unitAccession="UO:0000221" unitName="dalton" unitCvRef="UO"/>
      </Modification>
    </Peptide>
    <Peptide id="peptide_361_1">
      <peptideSequence>IDIIINNAGILR</peptideSequence>
    </Peptide>
    <Peptide id="peptide_361_2">
      <peptideSequence>IDILINNAGILR</peptideSequence>
    </Peptide>
    <Peptide id="peptide_361_3">
      <peptideSequence>VKLNIPDLEGAR</peptideSequence>
    </Peptide>
    <Peptide id="peptide_362_1">
      <peptideSequence>SLAPLPIVFTLR</peptideSequence>
    </Peptide>
    <Peptide id="peptide_363_1">
      <peptideSequence>SLAPLPIVFTLR</peptideSequence>
    </Peptide>
    <Peptide id="peptide_364_1">
      <peptideSequence>SLTLSPQILVEK</peptideSequence>
    </Peptide>
    <Peptide id="peptide_365_1">
      <peptideSequence>NENATASGPDPTR</peptideSequence>
    </Peptide>
    <Peptide id="peptide_365_2">
      <peptideSequence>DGGQKTCYASSR</peptideSequence>
      <Modification location="7" residues="C" monoisotopicMassDelta="57.021464">
        <cvParam accession="UNIMOD:4" name="Carbamidomethyl" cvRef="UNIMOD" />
      </Modification>
    </Peptide>
    <Peptide id="peptide_365_3">
      <peptideSequence>NENFDLFCDR</peptideSequence>
      <Modification location="8" residues="C" monoisotopicMassDelta="57.021464">
        <cvParam accession="UNIMOD:4" name="Carbamidomethyl" cvRef="UNIMOD" />
      </Modification>
    </Peptide>
    <Peptide id="peptide_365_4">
      <peptideSequence>MTLIRGNHESR</peptideSequence>
      <Modification location="1" residues="M" monoisotopicMassDelta="15.994915">
        <cvParam accession="UNIMOD:35" name="Oxidation" cvRef="UNIMOD" />
        <cvParam accession="MS:1001524" name="fragment neutral loss" cvRef="PSI-MS" value="0" unitAccession="UO:0000221" unitName="dalton" unitCvRef="UO"/>
      </Modification>
    </Peptide>
    <Peptide id="peptide_365_5">
      <peptideSequence>MAPLCYSKTSR</peptideSequence>
      <Modification location="1" residues="M" monoisotopicMassDelta="15.994915">
        <cvParam accession="UNIMOD:35" name="Oxidation" cvRef="UNIMOD" />
        <cvParam accession="MS:1001524" name="fragment neutral loss" cvRef="PSI-MS" value="0" unitAccession="UO:0000221" unitName="dalton" unitCvRef="UO"/>
      </Modification>
      <Modification location="5" residues="C" monoisotopicMassDelta="57.021464">
        <cvParam accession="UNIMOD:4" name="Carbamidomethyl" cvRef="UNIMOD" />
      </Modification>
    </Peptide>
    <Peptide id="peptide_365_6">
      <peptideSequence>TQINCENPILK</peptideSequence>
      <Modification location="5" residues="C" monoisotopicMassDelta="57.021464">
        <cvParam accession="UNIMOD:4" name="Carbamidomethyl" cvRef="UNIMOD" />
      </Modification>
    </Peptide>
    <Peptide id="peptide_365_7">
      <peptideSequence>SRYIPEVFYR</peptideSequence>
    </Peptide>
    <Peptide id="peptide_365_8">
      <peptideSequence>GANDAIISQRER</peptideSequence>
    </Peptide>
    <Peptide id="peptide_365_9">
      <peptideSequence>SQNRNSMSHLR</peptideSequence>
    </Peptide>
    <Peptide id="peptide_368_1">
      <peptideSequence>FSVGGLTDVAEIK</peptideSequence>
    </Peptide>
    <Peptide id="peptide_368_2">
      <peptideSequence>MWLNTTIGLDR</peptideSequence>
      <Modification location="1" residues="M" monoisotopicMassDelta="15.994915">
        <cvParam accession="UNIMOD:35" name="Oxidation" cvRef="UNIMOD" />
        <cvParam accession="MS:1001524" name="fragment neutral loss" cvRef="PSI-MS" value="0" unitAccession="UO:0000221" unitName="dalton" unitCvRef="UO"/>
      </Modification>
    </Peptide>
    <Peptide id="peptide_368_3">
      <peptideSequence>TIAGLGVYIADSR</peptideSequence>
    </Peptide>
    <Peptide id="peptide_369_1">
      <peptideSequence>SNVLSQTDGLFR</peptideSequence>
    </Peptide>
    <Peptide id="peptide_369_2">
      <peptideSequence>QGDIFTVRGGMR</peptideSequence>
    </Peptide>
    <Peptide id="peptide_370_1">
      <peptideSequence>SNVLSQTDGLFR</peptideSequence>
    </Peptide>
    <Peptide id="peptide_371_1">
      <peptideSequence>KLFGVTTLDVVR</peptideSequence>
    </Peptide>
    <Peptide id="peptide_371_2">
      <peptideSequence>KLVSDLETSLSR</peptideSequence>
    </Peptide>
    <Peptide id="peptide_371_3">
      <peptideSequence>QIGMLELFIQR</peptideSequence>
    </Peptide>
    <Peptide id="peptide_372_1">
      <peptideSequence>TPYDGVDTVLIR</peptideSequence>
    </Peptide>
    <Peptide id="peptide_372_2">
      <peptideSequence>MEKSANSLSILR</peptideSequence>
    </Peptide>
    <Peptide id="peptide_372_3">
      <peptideSequence>VVMFSIPTGKAAK</peptideSequence>
    </Peptide>
    <Peptide id="peptide_372_4">
      <peptideSequence>LGSLDAVAYGNIR</peptideSequence>
    </Peptide>
    <Peptide id="peptide_372_5">
      <peptideSequence>MIAGLYLGEILR</peptideSequence>
    </Peptide>
    <Peptide id="peptide_375_1">
      <peptideSequence>MAATTTGSATTGNR</peptideSequence>
      <Modification location="1" residues="M" monoisotopicMassDelta="15.994915">
        <cvParam accession="UNIMOD:35" name="Oxidation" cvRef="UNIMOD" />
        <cvParam accession="MS:1001524" name="fragment neutral loss" cvRef="PSI-MS" value="0" unitAccession="UO:0000221" unitName="dalton" unitCvRef="UO"/>
      </Modification>
    </Peptide>
    <Peptide id="peptide_375_2">
      <peptideSequence>AMFARAQMSAQK</peptideSequence>
      <Modification location="2" residues="M" monoisotopicMassDelta="15.994915">
        <cvParam accession="UNIMOD:35" name="Oxidation" cvRef="UNIMOD" />
        <cvParam accession="MS:1001524" name="fragment neutral loss" cvRef="PSI-MS" value="0" unitAccession="UO:0000221" unitName="dalton" unitCvRef="UO"/>
      </Modification>
    </Peptide>
    <Peptide id="peptide_375_3">
      <peptideSequence>SRMQTMLDTEK</peptideSequence>
      <Modification location="3" residues="M" monoisotopicMassDelta="15.994915">
        <cvParam accession="UNIMOD:35" name="Oxidation" cvRef="UNIMOD" />
        <cvParam accession="MS:1001524" name="fragment neutral loss" cvRef="PSI-MS" value="0" unitAccession="UO:0000221" unitName="dalton" unitCvRef="UO"/>
      </Modification>
    </Peptide>
    <Peptide id="peptide_376_1">
      <peptideSequence>MAATTTGSATTGNR</peptideSequence>
      <Modification location="1" residues="M" monoisotopicMassDelta="15.994915">
        <cvParam accession="UNIMOD:35" name="Oxidation" cvRef="UNIMOD" />
        <cvParam accession="MS:1001524" name="fragment neutral loss" cvRef="PSI-MS" value="0" unitAccession="UO:0000221" unitName="dalton" unitCvRef="UO"/>
      </Modification>
    </Peptide>
    <Peptide id="peptide_376_2">
      <peptideSequence>AMFARAQMSAQK</peptideSequence>
      <Modification location="2" residues="M" monoisotopicMassDelta="15.994915">
        <cvParam accession="UNIMOD:35" name="Oxidation" cvRef="UNIMOD" />
        <cvParam accession="MS:1001524" name="fragment neutral loss" cvRef="PSI-MS" value="0" unitAccession="UO:0000221" unitName="dalton" unitCvRef="UO"/>
      </Modification>
    </Peptide>
    <Peptide id="peptide_376_3">
      <peptideSequence>SRMQTMLDTEK</peptideSequence>
      <Modification location="3" residues="M" monoisotopicMassDelta="15.994915">
        <cvParam accession="UNIMOD:35" name="Oxidation" cvRef="UNIMOD" />
        <cvParam accession="MS:1001524" name="fragment neutral loss" cvRef="PSI-MS" value="0" unitAccession="UO:0000221" unitName="dalton" unitCvRef="UO"/>
      </Modification>
    </Peptide>
    <Peptide id="peptide_376_4">
      <peptideSequence>GFVYVAQVDSDR</peptideSequence>
    </Peptide>
    <Peptide id="peptide_377_1">
      <peptideSequence>LVDDWGVLNLGR</peptideSequence>
    </Peptide>
    <Peptide id="peptide_377_2">
      <peptideSequence>QMIQARYSFGR</peptideSequence>
    </Peptide>
    <Peptide id="peptide_378_1">
      <peptideSequence>TAIPDSAIQSINK</peptideSequence>
    </Peptide>
    <Peptide id="peptide_378_2">
      <peptideSequence>DVAASPGLTPSKSK</peptideSequence>
    </Peptide>
    <Peptide id="peptide_378_3">
      <peptideSequence>TAIVEPNVPMDR</peptideSequence>
      <Modification location="10" residues="M" monoisotopicMassDelta="15.994915">
        <cvParam accession="UNIMOD:35" name="Oxidation" cvRef="UNIMOD" />
        <cvParam accession="MS:1001524" name="fragment neutral loss" cvRef="PSI-MS" value="0" unitAccession="UO:0000221" unitName="dalton" unitCvRef="UO"/>
      </Modification>
    </Peptide>
    <Peptide id="peptide_379_1">
      <peptideSequence>TAIPDSAIQSINK</peptideSequence>
    </Peptide>
    <Peptide id="peptide_379_2">
      <peptideSequence>TAIVEPNVPMDR</peptideSequence>
      <Modification location="10" residues="M" monoisotopicMassDelta="15.994915">
        <cvParam accession="UNIMOD:35" name="Oxidation" cvRef="UNIMOD" />
        <cvParam accession="MS:1001524" name="fragment neutral loss" cvRef="PSI-MS" value="0" unitAccession="UO:0000221" unitName="dalton" unitCvRef="UO"/>
      </Modification>
    </Peptide>
    <Peptide id="peptide_379_3">
      <peptideSequence>DVAASPGLTPSKSK</peptideSequence>
    </Peptide>
    <Peptide id="peptide_382_1">
      <peptideSequence>LLIQNQDEMIK</peptideSequence>
      <Modification location="9" residues="M" monoisotopicMassDelta="15.994915">
        <cvParam accession="UNIMOD:35" name="Oxidation" cvRef="UNIMOD" />
        <cvParam accession="MS:1001524" name="fragment neutral loss" cvRef="PSI-MS" value="0" unitAccession="UO:0000221" unitName="dalton" unitCvRef="UO"/>
      </Modification>
    </Peptide>
    <Peptide id="peptide_382_2">
      <peptideSequence>KNKPELHEIPR</peptideSequence>
    </Peptide>
    <Peptide id="peptide_382_3">
      <peptideSequence>LLSQSIPQSLMK</peptideSequence>
      <Modification location="11" residues="M" monoisotopicMassDelta="15.994915">
        <cvParam accession="UNIMOD:35" name="Oxidation" cvRef="UNIMOD" />
        <cvParam accession="MS:1001524" name="fragment neutral loss" cvRef="PSI-MS" value="0" unitAccession="UO:0000221" unitName="dalton" unitCvRef="UO"/>
      </Modification>
    </Peptide>
    <Peptide id="peptide_382_4">
      <peptideSequence>LLYLGVSDTHDK</peptideSequence>
    </Peptide>
    <Peptide id="peptide_382_5">
      <peptideSequence>GNMQLAFDIAHK</peptideSequence>
      <Modification location="3" residues="M" monoisotopicMassDelta="15.994915">
        <cvParam accession="UNIMOD:35" name="Oxidation" cvRef="UNIMOD" />
        <cvParam accession="MS:1001524" name="fragment neutral loss" cvRef="PSI-MS" value="0" unitAccession="UO:0000221" unitName="dalton" unitCvRef="UO"/>
      </Modification>
    </Peptide>
    <Peptide id="peptide_382_6">
      <peptideSequence>VLRYDIDEIPK</peptideSequence>
    </Peptide>
    <Peptide id="peptide_382_7">
      <peptideSequence>HREIDHAELLK</peptideSequence>
    </Peptide>
    <Peptide id="peptide_383_1">
      <peptideSequence>LLIQNQDEMIK</peptideSequence>
      <Modification location="9" residues="M" monoisotopicMassDelta="15.994915">
        <cvParam accession="UNIMOD:35" name="Oxidation" cvRef="UNIMOD" />
        <cvParam accession="MS:1001524" name="fragment neutral loss" cvRef="PSI-MS" value="0" unitAccession="UO:0000221" unitName="dalton" unitCvRef="UO"/>
      </Modification>
    </Peptide>
    <Peptide id="peptide_383_2">
      <peptideSequence>LLSQSIPQSLMK</peptideSequence>
      <Modification location="11" residues="M" monoisotopicMassDelta="15.994915">
        <cvParam accession="UNIMOD:35" name="Oxidation" cvRef="UNIMOD" />
        <cvParam accession="MS:1001524" name="fragment neutral loss" cvRef="PSI-MS" value="0" unitAccession="UO:0000221" unitName="dalton" unitCvRef="UO"/>
      </Modification>
    </Peptide>
    <Peptide id="peptide_384_1">
      <peptideSequence>DDLFNTNASIVR</peptideSequence>
    </Peptide>
    <Peptide id="peptide_384_2">
      <peptideSequence>ETGSRFKPTWR</peptideSequence>
    </Peptide>
    <Peptide id="peptide_384_3">
      <peptideSequence>DDIPPISFADFK</peptideSequence>
    </Peptide>
    <Peptide id="peptide_384_4">
      <peptideSequence>MIVIHPGSQNLR</peptideSequence>
    </Peptide>
    <Peptide id="peptide_385_1">
      <peptideSequence>YPETEETMTAGK</peptideSequence>
      <Modification location="8" residues="M" monoisotopicMassDelta="15.994915">
        <cvParam accession="UNIMOD:35" name="Oxidation" cvRef="UNIMOD" />
        <cvParam accession="MS:1001524" name="fragment neutral loss" cvRef="PSI-MS" value="0" unitAccession="UO:0000221" unitName="dalton" unitCvRef="UO"/>
      </Modification>
    </Peptide>
    <Peptide id="peptide_385_2">
      <peptideSequence>NKFTVPPPGIMR</peptideSequence>
      <Modification location="11" residues="M" monoisotopicMassDelta="15.994915">
        <cvParam accession="UNIMOD:35" name="Oxidation" cvRef="UNIMOD" />
        <cvParam accession="MS:1001524" name="fragment neutral loss" cvRef="PSI-MS" value="0" unitAccession="UO:0000221" unitName="dalton" unitCvRef="UO"/>
      </Modification>
    </Peptide>
    <Peptide id="peptide_385_3">
      <peptideSequence>LANRTNTEVNLK</peptideSequence>
    </Peptide>
    <Peptide id="peptide_385_4">
      <peptideSequence>KEPTSPQMPTTR</peptideSequence>
    </Peptide>
    <Peptide id="peptide_385_5">
      <peptideSequence>FPDIDLTHTWK</peptideSequence>
    </Peptide>
    <Peptide id="peptide_385_6">
      <peptideSequence>GAHVLFADADGATK</peptideSequence>
    </Peptide>
    <Peptide id="peptide_385_7">
      <peptideSequence>QHPPLEMYTTR</peptideSequence>
    </Peptide>
    <Peptide id="peptide_385_8">
      <peptideSequence>QLWVWLAEAEK</peptideSequence>
    </Peptide>
    <Peptide id="peptide_385_9">
      <peptideSequence>SFVRDPPIANTR</peptideSequence>
    </Peptide>
    <Peptide id="peptide_385_10">
      <peptideSequence>YNGRTGEFCIR</peptideSequence>
      <Modification location="9" residues="C" monoisotopicMassDelta="57.021464">
        <cvParam accession="UNIMOD:4" name="Carbamidomethyl" cvRef="UNIMOD" />
      </Modification>
    </Peptide>
    <Peptide id="peptide_386_1">
      <peptideSequence>AVGDDLSDENITK</peptideSequence>
    </Peptide>
    <Peptide id="peptide_386_2">
      <peptideSequence>ARDMFSDLDYK</peptideSequence>
      <Modification location="4" residues="M" monoisotopicMassDelta="15.994915">
        <cvParam accession="UNIMOD:35" name="Oxidation" cvRef="UNIMOD" />
        <cvParam accession="MS:1001524" name="fragment neutral loss" cvRef="PSI-MS" value="0" unitAccession="UO:0000221" unitName="dalton" unitCvRef="UO"/>
      </Modification>
    </Peptide>
    <Peptide id="peptide_386_3">
      <peptideSequence>AVDGVVATLDAAMK</peptideSequence>
      <Modification location="13" residues="M" monoisotopicMassDelta="15.994915">
        <cvParam accession="UNIMOD:35" name="Oxidation" cvRef="UNIMOD" />
        <cvParam accession="MS:1001524" name="fragment neutral loss" cvRef="PSI-MS" value="0" unitAccession="UO:0000221" unitName="dalton" unitCvRef="UO"/>
      </Modification>
    </Peptide>
    <Peptide id="peptide_386_4">
      <peptideSequence>AAAELEVSNAVFR</peptideSequence>
    </Peptide>
    <Peptide id="peptide_386_5">
      <peptideSequence>ALELYEDPEAVK</peptideSequence>
    </Peptide>
    <Peptide id="peptide_386_6">
      <peptideSequence>AAEAEGLLRPGHR</peptideSequence>
    </Peptide>
    <Peptide id="peptide_386_7">
      <peptideSequence>VASEAEKATDVEK</peptideSequence>
    </Peptide>
    <Peptide id="peptide_386_8">
      <peptideSequence>AAIDLSFENIRK</peptideSequence>
    </Peptide>
    <Peptide id="peptide_387_1">
      <peptideSequence>AVGDDLSDENITK</peptideSequence>
    </Peptide>
    <Peptide id="peptide_387_2">
      <peptideSequence>ARDMFSDLDYK</peptideSequence>
      <Modification location="4" residues="M" monoisotopicMassDelta="15.994915">
        <cvParam accession="UNIMOD:35" name="Oxidation" cvRef="UNIMOD" />
        <cvParam accession="MS:1001524" name="fragment neutral loss" cvRef="PSI-MS" value="0" unitAccession="UO:0000221" unitName="dalton" unitCvRef="UO"/>
      </Modification>
    </Peptide>
    <Peptide id="peptide_387_3">
      <peptideSequence>AVDGVVATLDAAMK</peptideSequence>
      <Modification location="13" residues="M" monoisotopicMassDelta="15.994915">
        <cvParam accession="UNIMOD:35" name="Oxidation" cvRef="UNIMOD" />
        <cvParam accession="MS:1001524" name="fragment neutral loss" cvRef="PSI-MS" value="0" unitAccession="UO:0000221" unitName="dalton" unitCvRef="UO"/>
      </Modification>
    </Peptide>
    <Peptide id="peptide_387_4">
      <peptideSequence>AAEAEGLLRPGHR</peptideSequence>
    </Peptide>
    <Peptide id="peptide_387_5">
      <peptideSequence>ALELYEDPEAVK</peptideSequence>
    </Peptide>
    <Peptide id="peptide_387_6">
      <peptideSequence>TEEFPDGLPEDK</peptideSequence>
    </Peptide>
    <Peptide id="peptide_387_7">
      <peptideSequence>AAIDLSFENIRK</peptideSequence>
    </Peptide>
    <Peptide id="peptide_387_8">
      <peptideSequence>VASEAEKATDVEK</peptideSequence>
    </Peptide>
    <Peptide id="peptide_387_9">
      <peptideSequence>GIGFQIEQSNQR</peptideSequence>
    </Peptide>
    <Peptide id="peptide_387_10">
      <peptideSequence>QVMTENEELRK</peptideSequence>
    </Peptide>
    <Peptide id="peptide_388_1">
      <peptideSequence>AVGDDLSDENITK</peptideSequence>
    </Peptide>
    <Peptide id="peptide_388_2">
      <peptideSequence>VASEAEKATDVEK</peptideSequence>
    </Peptide>
    <Peptide id="peptide_388_3">
      <peptideSequence>GIGFQIEQSNQR</peptideSequence>
    </Peptide>
    <Peptide id="peptide_394_1">
      <peptideSequence>YYVTVIDAPGHR</peptideSequence>
    </Peptide>
    <Peptide id="peptide_395_1">
      <peptideSequence>YYVTVIDAPGHR</peptideSequence>
    </Peptide>
    <Peptide id="peptide_395_2">
      <peptideSequence>RAVEMEPSLTGGK</peptideSequence>
      <Modification location="5" residues="M" monoisotopicMassDelta="15.994915">
        <cvParam accession="UNIMOD:35" name="Oxidation" cvRef="UNIMOD" />
        <cvParam accession="MS:1001524" name="fragment neutral loss" cvRef="PSI-MS" value="63.998285" unitAccession="UO:0000221" unitName="dalton" unitCvRef="UO"/>
      </Modification>
    </Peptide>
    <Peptide id="peptide_395_3">
      <peptideSequence>MTETVMPPDLLK</peptideSequence>
      <Modification location="6" residues="M" monoisotopicMassDelta="15.994915">
        <cvParam accession="UNIMOD:35" name="Oxidation" cvRef="UNIMOD" />
        <cvParam accession="MS:1001524" name="fragment neutral loss" cvRef="PSI-MS" value="63.998285" unitAccession="UO:0000221" unitName="dalton" unitCvRef="UO"/>
      </Modification>
    </Peptide>
    <Peptide id="peptide_398_1">
      <peptideSequence>AEATDSSDVSSDSK</peptideSequence>
    </Peptide>
    <Peptide id="peptide_398_2">
      <peptideSequence>TVRDVFDDMER</peptideSequence>
      <Modification location="9" residues="M" monoisotopicMassDelta="15.994915">
        <cvParam accession="UNIMOD:35" name="Oxidation" cvRef="UNIMOD" />
        <cvParam accession="MS:1001524" name="fragment neutral loss" cvRef="PSI-MS" value="0" unitAccession="UO:0000221" unitName="dalton" unitCvRef="UO"/>
      </Modification>
    </Peptide>
    <Peptide id="peptide_399_1">
      <peptideSequence>AVAQDIGTGDLVIK</peptideSequence>
    </Peptide>
    <Peptide id="peptide_399_2">
      <peptideSequence>IGAAGLALAAAVAMAL</peptideSequence>
      <Modification location="14" residues="M" monoisotopicMassDelta="15.994915">
        <cvParam accession="UNIMOD:35" name="Oxidation" cvRef="UNIMOD" />
        <cvParam accession="MS:1001524" name="fragment neutral loss" cvRef="PSI-MS" value="0" unitAccession="UO:0000221" unitName="dalton" unitCvRef="UO"/>
      </Modification>
    </Peptide>
    <Peptide id="peptide_399_3">
      <peptideSequence>AVAMLEHVVKMR</peptideSequence>
      <Modification location="11" residues="M" monoisotopicMassDelta="15.994915">
        <cvParam accession="UNIMOD:35" name="Oxidation" cvRef="UNIMOD" />
        <cvParam accession="MS:1001524" name="fragment neutral loss" cvRef="PSI-MS" value="0" unitAccession="UO:0000221" unitName="dalton" unitCvRef="UO"/>
      </Modification>
    </Peptide>
    <Peptide id="peptide_399_4">
      <peptideSequence>GLTTMAYEKELK</peptideSequence>
      <Modification location="5" residues="M" monoisotopicMassDelta="15.994915">
        <cvParam accession="UNIMOD:35" name="Oxidation" cvRef="UNIMOD" />
        <cvParam accession="MS:1001524" name="fragment neutral loss" cvRef="PSI-MS" value="0" unitAccession="UO:0000221" unitName="dalton" unitCvRef="UO"/>
      </Modification>
    </Peptide>
    <Peptide id="peptide_400_1">
      <peptideSequence>AVAQDIGTGDLVIK</peptideSequence>
    </Peptide>
    <Peptide id="peptide_400_2">
      <peptideSequence>KLMSLLQLAAPAK</peptideSequence>
      <Modification location="3" residues="M" monoisotopicMassDelta="15.994915">
        <cvParam accession="UNIMOD:35" name="Oxidation" cvRef="UNIMOD" />
        <cvParam accession="MS:1001524" name="fragment neutral loss" cvRef="PSI-MS" value="0" unitAccession="UO:0000221" unitName="dalton" unitCvRef="UO"/>
      </Modification>
    </Peptide>
    <Peptide id="peptide_400_3">
      <peptideSequence>AVAMLEHVVKMR</peptideSequence>
      <Modification location="11" residues="M" monoisotopicMassDelta="15.994915">
        <cvParam accession="UNIMOD:35" name="Oxidation" cvRef="UNIMOD" />
        <cvParam accession="MS:1001524" name="fragment neutral loss" cvRef="PSI-MS" value="0" unitAccession="UO:0000221" unitName="dalton" unitCvRef="UO"/>
      </Modification>
    </Peptide>
    <Peptide id="peptide_403_1">
      <peptideSequence>EKYEAELEEIR</peptideSequence>
    </Peptide>
    <Peptide id="peptide_403_2">
      <peptideSequence>RLMEVVDDMIR</peptideSequence>
      <Modification location="3" residues="M" monoisotopicMassDelta="15.994915">
        <cvParam accession="UNIMOD:35" name="Oxidation" cvRef="UNIMOD" />
        <cvParam accession="MS:1001524" name="fragment neutral loss" cvRef="PSI-MS" value="0" unitAccession="UO:0000221" unitName="dalton" unitCvRef="UO"/>
      </Modification>
      <Modification location="9" residues="M" monoisotopicMassDelta="15.994915">
        <cvParam accession="UNIMOD:35" name="Oxidation" cvRef="UNIMOD" />
        <cvParam accession="MS:1001524" name="fragment neutral loss" cvRef="PSI-MS" value="0" unitAccession="UO:0000221" unitName="dalton" unitCvRef="UO"/>
      </Modification>
    </Peptide>
    <Peptide id="peptide_403_3">
      <peptideSequence>DLTMITPADFIR</peptideSequence>
      <Modification location="4" residues="M" monoisotopicMassDelta="15.994915">
        <cvParam accession="UNIMOD:35" name="Oxidation" cvRef="UNIMOD" />
        <cvParam accession="MS:1001524" name="fragment neutral loss" cvRef="PSI-MS" value="0" unitAccession="UO:0000221" unitName="dalton" unitCvRef="UO"/>
      </Modification>
    </Peptide>
    <Peptide id="peptide_403_4">
      <peptideSequence>MSTITRTLSNLR</peptideSequence>
      <Modification location="1" residues="M" monoisotopicMassDelta="15.994915">
        <cvParam accession="UNIMOD:35" name="Oxidation" cvRef="UNIMOD" />
        <cvParam accession="MS:1001524" name="fragment neutral loss" cvRef="PSI-MS" value="0" unitAccession="UO:0000221" unitName="dalton" unitCvRef="UO"/>
      </Modification>
    </Peptide>
    <Peptide id="peptide_403_5">
      <peptideSequence>RDLQTAIDHALR</peptideSequence>
    </Peptide>
    <Peptide id="peptide_403_6">
      <peptideSequence>AWVPRAHDSTIR</peptideSequence>
    </Peptide>
    <Peptide id="peptide_403_7">
      <peptideSequence>EFHGPSMMVSVR</peptideSequence>
      <Modification location="7" residues="M" monoisotopicMassDelta="15.994915">
        <cvParam accession="UNIMOD:35" name="Oxidation" cvRef="UNIMOD" />
        <cvParam accession="MS:1001524" name="fragment neutral loss" cvRef="PSI-MS" value="0" unitAccession="UO:0000221" unitName="dalton" unitCvRef="UO"/>
      </Modification>
      <Modification location="8" residues="M" monoisotopicMassDelta="15.994915">
        <cvParam accession="UNIMOD:35" name="Oxidation" cvRef="UNIMOD" />
        <cvParam accession="MS:1001524" name="fragment neutral loss" cvRef="PSI-MS" value="0" unitAccession="UO:0000221" unitName="dalton" unitCvRef="UO"/>
      </Modification>
    </Peptide>
    <Peptide id="peptide_403_8">
      <peptideSequence>SWFTLVENTIAK</peptideSequence>
    </Peptide>
    <Peptide id="peptide_403_9">
      <peptideSequence>AEGLFTFLPASQK</peptideSequence>
    </Peptide>
    <Peptide id="peptide_403_10">
      <peptideSequence>MNLSQCRGASLR</peptideSequence>
      <Modification location="1" residues="M" monoisotopicMassDelta="15.994915">
        <cvParam accession="UNIMOD:35" name="Oxidation" cvRef="UNIMOD" />
        <cvParam accession="MS:1001524" name="fragment neutral loss" cvRef="PSI-MS" value="0" unitAccession="UO:0000221" unitName="dalton" unitCvRef="UO"/>
      </Modification>
      <Modification location="6" residues="C" monoisotopicMassDelta="57.021464">
        <cvParam accession="UNIMOD:4" name="Carbamidomethyl" cvRef="UNIMOD" />
      </Modification>
    </Peptide>
    <Peptide id="peptide_404_1">
      <peptideSequence>EKYEAELEEIR</peptideSequence>
    </Peptide>
    <Peptide id="peptide_404_2">
      <peptideSequence>RLMEVVDDMIR</peptideSequence>
      <Modification location="3" residues="M" monoisotopicMassDelta="15.994915">
        <cvParam accession="UNIMOD:35" name="Oxidation" cvRef="UNIMOD" />
        <cvParam accession="MS:1001524" name="fragment neutral loss" cvRef="PSI-MS" value="0" unitAccession="UO:0000221" unitName="dalton" unitCvRef="UO"/>
      </Modification>
      <Modification location="9" residues="M" monoisotopicMassDelta="15.994915">
        <cvParam accession="UNIMOD:35" name="Oxidation" cvRef="UNIMOD" />
        <cvParam accession="MS:1001524" name="fragment neutral loss" cvRef="PSI-MS" value="0" unitAccession="UO:0000221" unitName="dalton" unitCvRef="UO"/>
      </Modification>
    </Peptide>
    <Peptide id="peptide_404_3">
      <peptideSequence>FLVSETSVGNISR</peptideSequence>
    </Peptide>
    <Peptide id="peptide_407_1">
      <peptideSequence>MVALDFLDTLVR</peptideSequence>
      <Modification location="1" residues="M" monoisotopicMassDelta="15.994915">
        <cvParam accession="UNIMOD:35" name="Oxidation" cvRef="UNIMOD" />
        <cvParam accession="MS:1001524" name="fragment neutral loss" cvRef="PSI-MS" value="0" unitAccession="UO:0000221" unitName="dalton" unitCvRef="UO"/>
      </Modification>
    </Peptide>
    <Peptide id="peptide_407_2">
      <peptideSequence>MVAVAVEEFNRK</peptideSequence>
      <Modification location="1" residues="M" monoisotopicMassDelta="15.994915">
        <cvParam accession="UNIMOD:35" name="Oxidation" cvRef="UNIMOD" />
        <cvParam accession="MS:1001524" name="fragment neutral loss" cvRef="PSI-MS" value="0" unitAccession="UO:0000221" unitName="dalton" unitCvRef="UO"/>
      </Modification>
    </Peptide>
    <Peptide id="peptide_408_1">
      <peptideSequence>YSPSQIGGFVLNK</peptideSequence>
    </Peptide>
    <Peptide id="peptide_408_2">
      <peptideSequence>MSTVKVLDELMK</peptideSequence>
      <Modification location="1" residues="M" monoisotopicMassDelta="15.994915">
        <cvParam accession="UNIMOD:35" name="Oxidation" cvRef="UNIMOD" />
        <cvParam accession="MS:1001524" name="fragment neutral loss" cvRef="PSI-MS" value="0" unitAccession="UO:0000221" unitName="dalton" unitCvRef="UO"/>
      </Modification>
    </Peptide>
    <Peptide id="peptide_408_3">
      <peptideSequence>DTLSLVSNAPHQK</peptideSequence>
    </Peptide>
    <Peptide id="peptide_409_1">
      <peptideSequence>YSPSQIGGFVLNK</peptideSequence>
    </Peptide>
    <Peptide id="peptide_409_2">
      <peptideSequence>DTLSLVSNAPHQK</peptideSequence>
    </Peptide>
    <Peptide id="peptide_410_1">
      <peptideSequence>TLLEAIDAIETPK</peptideSequence>
    </Peptide>
    <Peptide id="peptide_410_2">
      <peptideSequence>ITGRYPLHMPTK</peptideSequence>
    </Peptide>
    <Peptide id="peptide_410_3">
      <peptideSequence>VAAMTWLIMLHK</peptideSequence>
    </Peptide>
    <Peptide id="peptide_410_4">
      <peptideSequence>TLMAWKQAVLPR</peptideSequence>
    </Peptide>
    <Peptide id="peptide_410_5">
      <peptideSequence>DVNRVATLAWLR</peptideSequence>
    </Peptide>
    <Peptide id="peptide_411_1">
      <peptideSequence>TLLEAIDAIETPK</peptideSequence>
    </Peptide>
    <Peptide id="peptide_411_2">
      <peptideSequence>DVNRVATLAWLR</peptideSequence>
    </Peptide>
    <Peptide id="peptide_411_3">
      <peptideSequence>VAAMTWLIMLHK</peptideSequence>
    </Peptide>
    <Peptide id="peptide_411_4">
      <peptideSequence>WADQVRGNVGALK</peptideSequence>
    </Peptide>
    <Peptide id="peptide_411_5">
      <peptideSequence>TLMAWKQAVLPR</peptideSequence>
    </Peptide>
    <Peptide id="peptide_411_6">
      <peptideSequence>LSQQKSVFLVHK</peptideSequence>
    </Peptide>
    <Peptide id="peptide_411_7">
      <peptideSequence>ITCEHVMRVLR</peptideSequence>
      <Modification location="3" residues="C" monoisotopicMassDelta="57.021464">
        <cvParam accession="UNIMOD:4" name="Carbamidomethyl" cvRef="UNIMOD" />
      </Modification>
    </Peptide>
    <Peptide id="peptide_411_8">
      <peptideSequence>ITGRYPLHMPTK</peptideSequence>
    </Peptide>
    <Peptide id="peptide_411_9">
      <peptideSequence>ITELEAQCNAHK</peptideSequence>
      <Modification location="8" residues="C" monoisotopicMassDelta="57.021464">
        <cvParam accession="UNIMOD:4" name="Carbamidomethyl" cvRef="UNIMOD" />
      </Modification>
    </Peptide>
    <Peptide id="peptide_412_1">
      <peptideSequence>TLLEAIDAIETPK</peptideSequence>
    </Peptide>
    <Peptide id="peptide_412_2">
      <peptideSequence>VAAMTWLIMLHK</peptideSequence>
    </Peptide>
    <Peptide id="peptide_412_3">
      <peptideSequence>DVNRVATLAWLR</peptideSequence>
    </Peptide>
    <Peptide id="peptide_412_4">
      <peptideSequence>ITGRYPLHMPTK</peptideSequence>
    </Peptide>
    <Peptide id="peptide_412_5">
      <peptideSequence>TLMAWKQAVLPR</peptideSequence>
    </Peptide>
    <Peptide id="peptide_412_6">
      <peptideSequence>TGAEVAGAGLIGAGAAK</peptideSequence>
    </Peptide>
    <Peptide id="peptide_412_7">
      <peptideSequence>ITCEHVMRVLR</peptideSequence>
      <Modification location="3" residues="C" monoisotopicMassDelta="57.021464">
        <cvParam accession="UNIMOD:4" name="Carbamidomethyl" cvRef="UNIMOD" />
      </Modification>
    </Peptide>
    <Peptide id="peptide_413_1">
      <peptideSequence>ISITNEILQNIR</peptideSequence>
    </Peptide>
    <Peptide id="peptide_413_2">
      <peptideSequence>IPDSFPNLEILR</peptideSequence>
    </Peptide>
    <Peptide id="peptide_413_3">
      <peptideSequence>TLLEAIDAIETPK</peptideSequence>
    </Peptide>
    <Peptide id="peptide_413_4">
      <peptideSequence>IIRCDLPDQQR</peptideSequence>
      <Modification location="4" residues="C" monoisotopicMassDelta="57.021464">
        <cvParam accession="UNIMOD:4" name="Carbamidomethyl" cvRef="UNIMOD" />
      </Modification>
    </Peptide>
    <Peptide id="peptide_413_5">
      <peptideSequence>ITCEHVMRVLR</peptideSequence>
      <Modification location="3" residues="C" monoisotopicMassDelta="57.021464">
        <cvParam accession="UNIMOD:4" name="Carbamidomethyl" cvRef="UNIMOD" />
      </Modification>
    </Peptide>
    <Peptide id="peptide_413_6">
      <peptideSequence>KMAIHQLNTWR</peptideSequence>
      <Modification location="2" residues="M" monoisotopicMassDelta="15.994915">
        <cvParam accession="UNIMOD:35" name="Oxidation" cvRef="UNIMOD" />
        <cvParam accession="MS:1001524" name="fragment neutral loss" cvRef="PSI-MS" value="0" unitAccession="UO:0000221" unitName="dalton" unitCvRef="UO"/>
      </Modification>
    </Peptide>
    <Peptide id="peptide_415_1">
      <peptideSequence>ASPTEVSSILEQR</peptideSequence>
    </Peptide>
    <Peptide id="peptide_415_2">
      <peptideSequence>RAEEALGSGGEGGAR</peptideSequence>
    </Peptide>
    <Peptide id="peptide_415_3">
      <peptideSequence>SATLLTLNTLLEK</peptideSequence>
    </Peptide>
    <Peptide id="peptide_415_4">
      <peptideSequence>LADVDAVLGLFRK</peptideSequence>
    </Peptide>
    <Peptide id="peptide_415_5">
      <peptideSequence>KASQQETVVGELK</peptideSequence>
    </Peptide>
    <Peptide id="peptide_415_6">
      <peptideSequence>MVGRNTNSASSHR</peptideSequence>
    </Peptide>
    <Peptide id="peptide_416_1">
      <peptideSequence>QTFFTPSIWHR</peptideSequence>
    </Peptide>
    <Peptide id="peptide_417_1">
      <peptideSequence>QTFFTPSIWHR</peptideSequence>
    </Peptide>
    <Peptide id="peptide_418_1">
      <peptideSequence>SLFTVTPGSEQVR</peptideSequence>
    </Peptide>
    <Peptide id="peptide_418_2">
      <peptideSequence>AYLAEIEKWVAK</peptideSequence>
    </Peptide>
    <Peptide id="peptide_418_3">
      <peptideSequence>KWSKPLTMTNSK</peptideSequence>
    </Peptide>
    <Peptide id="peptide_418_4">
      <peptideSequence>SIDEQQAFTILR</peptideSequence>
    </Peptide>
    <Peptide id="peptide_418_5">
      <peptideSequence>MLVWTNDEEKR</peptideSequence>
    </Peptide>
    <Peptide id="peptide_419_1">
      <peptideSequence>SLFTVTPGSEQVR</peptideSequence>
    </Peptide>
    <Peptide id="peptide_419_2">
      <peptideSequence>AYLAEIEKWVAK</peptideSequence>
    </Peptide>
    <Peptide id="peptide_419_3">
      <peptideSequence>KWSKPLTMTNSK</peptideSequence>
    </Peptide>
    <Peptide id="peptide_419_4">
      <peptideSequence>SIDEQQAFTILR</peptideSequence>
    </Peptide>
    <Peptide id="peptide_419_5">
      <peptideSequence>SFYHVREIDVR</peptideSequence>
    </Peptide>
    <Peptide id="peptide_419_6">
      <peptideSequence>ELASAAAEASASASGK</peptideSequence>
    </Peptide>
    <Peptide id="peptide_420_1">
      <peptideSequence>KGEANSIVSSYNR</peptideSequence>
    </Peptide>
    <Peptide id="peptide_421_1">
      <peptideSequence>QLGLGTNVYNAER</peptideSequence>
    </Peptide>
    <Peptide id="peptide_421_2">
      <peptideSequence>KLESEDDEIDGGK</peptideSequence>
    </Peptide>
    <Peptide id="peptide_421_3">
      <peptideSequence>KLGLDSPDIFSSR</peptideSequence>
    </Peptide>
    <Peptide id="peptide_421_4">
      <peptideSequence>FVQQNFYSVMR</peptideSequence>
      <Modification location="10" residues="M" monoisotopicMassDelta="15.994915">
        <cvParam accession="UNIMOD:35" name="Oxidation" cvRef="UNIMOD" />
        <cvParam accession="MS:1001524" name="fragment neutral loss" cvRef="PSI-MS" value="0" unitAccession="UO:0000221" unitName="dalton" unitCvRef="UO"/>
      </Modification>
    </Peptide>
    <Peptide id="peptide_421_5">
      <peptideSequence>QHIFQALQYMR</peptideSequence>
    </Peptide>
    <Peptide id="peptide_421_6">
      <peptideSequence>VPATSLREAATYR</peptideSequence>
    </Peptide>
    <Peptide id="peptide_422_1">
      <peptideSequence>QLGLGTNVYNAER</peptideSequence>
    </Peptide>
    <Peptide id="peptide_422_2">
      <peptideSequence>KLGLDSPDIFSSR</peptideSequence>
    </Peptide>
    <Peptide id="peptide_422_3">
      <peptideSequence>LEDDPEERYLR</peptideSequence>
    </Peptide>
    <Peptide id="peptide_422_4">
      <peptideSequence>KLDLFATTSLGLR</peptideSequence>
    </Peptide>
    <Peptide id="peptide_422_5">
      <peptideSequence>KLNITPESDDMR</peptideSequence>
      <Modification location="11" residues="M" monoisotopicMassDelta="15.994915">
        <cvParam accession="UNIMOD:35" name="Oxidation" cvRef="UNIMOD" />
        <cvParam accession="MS:1001524" name="fragment neutral loss" cvRef="PSI-MS" value="0" unitAccession="UO:0000221" unitName="dalton" unitCvRef="UO"/>
      </Modification>
    </Peptide>
    <Peptide id="peptide_422_6">
      <peptideSequence>KLESEDDEIDGGK</peptideSequence>
    </Peptide>
    <Peptide id="peptide_422_7">
      <peptideSequence>LVDWYLRNLSR</peptideSequence>
    </Peptide>
    <Peptide id="peptide_422_8">
      <peptideSequence>LANFPEPYQVTR</peptideSequence>
    </Peptide>
    <Peptide id="peptide_422_9">
      <peptideSequence>GSPNVEYEQQQR</peptideSequence>
    </Peptide>
    <Peptide id="peptide_424_1">
      <peptideSequence>YPIAYANDELAAK</peptideSequence>
    </Peptide>
    <Peptide id="peptide_424_2">
      <peptideSequence>TIFSMDRTILNK</peptideSequence>
    </Peptide>
    <Peptide id="peptide_425_1">
      <peptideSequence>YPIAYANDELAAK</peptideSequence>
    </Peptide>
    <Peptide id="peptide_430_1">
      <peptideSequence>GFMPSVLGIVVYR</peptideSequence>
      <Modification location="3" residues="M" monoisotopicMassDelta="15.994915">
        <cvParam accession="UNIMOD:35" name="Oxidation" cvRef="UNIMOD" />
        <cvParam accession="MS:1001524" name="fragment neutral loss" cvRef="PSI-MS" value="0" unitAccession="UO:0000221" unitName="dalton" unitCvRef="UO"/>
      </Modification>
    </Peptide>
    <Peptide id="peptide_430_2">
      <peptideSequence>FFGLIGVGNSMALK</peptideSequence>
    </Peptide>
    <Peptide id="peptide_431_1">
      <peptideSequence>GFMPSVLGIVVYR</peptideSequence>
      <Modification location="3" residues="M" monoisotopicMassDelta="15.994915">
        <cvParam accession="UNIMOD:35" name="Oxidation" cvRef="UNIMOD" />
        <cvParam accession="MS:1001524" name="fragment neutral loss" cvRef="PSI-MS" value="0" unitAccession="UO:0000221" unitName="dalton" unitCvRef="UO"/>
      </Modification>
    </Peptide>
    <Peptide id="peptide_432_1">
      <peptideSequence>VALTGLTIAEYFR</peptideSequence>
    </Peptide>
    <Peptide id="peptide_435_1">
      <peptideSequence>IFSIDDLQNAAEK</peptideSequence>
    </Peptide>
    <Peptide id="peptide_435_2">
      <peptideSequence>LSMLQNVVEMRK</peptideSequence>
      <Modification location="3" residues="M" monoisotopicMassDelta="15.994915">
        <cvParam accession="UNIMOD:35" name="Oxidation" cvRef="UNIMOD" />
        <cvParam accession="MS:1001524" name="fragment neutral loss" cvRef="PSI-MS" value="0" unitAccession="UO:0000221" unitName="dalton" unitCvRef="UO"/>
      </Modification>
    </Peptide>
    <Peptide id="peptide_435_3">
      <peptideSequence>LYAERSLLLEEK</peptideSequence>
    </Peptide>
    <Peptide id="peptide_435_4">
      <peptideSequence>IMGNDEGSSILRR</peptideSequence>
      <Modification location="2" residues="M" monoisotopicMassDelta="15.994915">
        <cvParam accession="UNIMOD:35" name="Oxidation" cvRef="UNIMOD" />
        <cvParam accession="MS:1001524" name="fragment neutral loss" cvRef="PSI-MS" value="0" unitAccession="UO:0000221" unitName="dalton" unitCvRef="UO"/>
      </Modification>
    </Peptide>
    <Peptide id="peptide_435_5">
      <peptideSequence>LSFGSSPATRATLR</peptideSequence>
    </Peptide>
    <Peptide id="peptide_436_1">
      <peptideSequence>FGLEGGETLIPGMK</peptideSequence>
      <Modification location="13" residues="M" monoisotopicMassDelta="15.994915">
        <cvParam accession="UNIMOD:35" name="Oxidation" cvRef="UNIMOD" />
        <cvParam accession="MS:1001524" name="fragment neutral loss" cvRef="PSI-MS" value="0" unitAccession="UO:0000221" unitName="dalton" unitCvRef="UO"/>
      </Modification>
    </Peptide>
    <Peptide id="peptide_436_2">
      <peptideSequence>SMKTQLQSGEPMK</peptideSequence>
    </Peptide>
    <Peptide id="peptide_436_3">
      <peptideSequence>KVIYGMLTIDPAK</peptideSequence>
      <Modification location="6" residues="M" monoisotopicMassDelta="15.994915">
        <cvParam accession="UNIMOD:35" name="Oxidation" cvRef="UNIMOD" />
        <cvParam accession="MS:1001524" name="fragment neutral loss" cvRef="PSI-MS" value="0" unitAccession="UO:0000221" unitName="dalton" unitCvRef="UO"/>
      </Modification>
    </Peptide>
    <Peptide id="peptide_436_4">
      <peptideSequence>YQRLDGTINASAR</peptideSequence>
    </Peptide>
    <Peptide id="peptide_436_5">
      <peptideSequence>LGINADCCLFPGK</peptideSequence>
      <Modification location="7" residues="C" monoisotopicMassDelta="57.021464">
        <cvParam accession="UNIMOD:4" name="Carbamidomethyl" cvRef="UNIMOD" />
      </Modification>
      <Modification location="8" residues="C" monoisotopicMassDelta="57.021464">
        <cvParam accession="UNIMOD:4" name="Carbamidomethyl" cvRef="UNIMOD" />
      </Modification>
    </Peptide>
    <Peptide id="peptide_439_1">
      <peptideSequence>APNLAALVLDEADR</peptideSequence>
    </Peptide>
    <Peptide id="peptide_440_1">
      <peptideSequence>TAAGASSSTTMGTSAR</peptideSequence>
      <Modification location="11" residues="M" monoisotopicMassDelta="15.994915">
        <cvParam accession="UNIMOD:35" name="Oxidation" cvRef="UNIMOD" />
        <cvParam accession="MS:1001524" name="fragment neutral loss" cvRef="PSI-MS" value="0" unitAccession="UO:0000221" unitName="dalton" unitCvRef="UO"/>
      </Modification>
    </Peptide>
    <Peptide id="peptide_441_1">
      <peptideSequence>TAAGASSSTTMGTSAR</peptideSequence>
      <Modification location="11" residues="M" monoisotopicMassDelta="15.994915">
        <cvParam accession="UNIMOD:35" name="Oxidation" cvRef="UNIMOD" />
        <cvParam accession="MS:1001524" name="fragment neutral loss" cvRef="PSI-MS" value="0" unitAccession="UO:0000221" unitName="dalton" unitCvRef="UO"/>
      </Modification>
    </Peptide>
    <Peptide id="peptide_442_1">
      <peptideSequence>LGANSLLDLVVFGR</peptideSequence>
    </Peptide>
    <Peptide id="peptide_442_2">
      <peptideSequence>LGHTRAQMAIGFR</peptideSequence>
      <Modification location="8" residues="M" monoisotopicMassDelta="15.994915">
        <cvParam accession="UNIMOD:35" name="Oxidation" cvRef="UNIMOD" />
        <cvParam accession="MS:1001524" name="fragment neutral loss" cvRef="PSI-MS" value="63.998285" unitAccession="UO:0000221" unitName="dalton" unitCvRef="UO"/>
      </Modification>
    </Peptide>
    <Peptide id="peptide_442_3">
      <peptideSequence>SLNKAIDLTTGQGR</peptideSequence>
    </Peptide>
    <Peptide id="peptide_443_1">
      <peptideSequence>YFPTQALNFAFR</peptideSequence>
    </Peptide>
    <Peptide id="peptide_443_2">
      <peptideSequence>NPVVELDGDEMTR</peptideSequence>
    </Peptide>
    <Peptide id="peptide_444_1">
      <peptideSequence>YFPTQALNFAFR</peptideSequence>
    </Peptide>
    <Peptide id="peptide_444_2">
      <peptideSequence>EYQEVAKECYR</peptideSequence>
      <Modification location="9" residues="C" monoisotopicMassDelta="57.021464">
        <cvParam accession="UNIMOD:4" name="Carbamidomethyl" cvRef="UNIMOD" />
      </Modification>
    </Peptide>
    <Peptide id="peptide_445_1">
      <peptideSequence>LAGVGSIIGFSAAALK</peptideSequence>
    </Peptide>
    <Peptide id="peptide_445_2">
      <peptideSequence>QPSATLSETTSPKK</peptideSequence>
    </Peptide>
    <Peptide id="peptide_445_3">
      <peptideSequence>KLGLGEIYNVLAGK</peptideSequence>
    </Peptide>
    <Peptide id="peptide_446_1">
      <peptideSequence>LAGVGSIIGFSAAALK</peptideSequence>
    </Peptide>
    <Peptide id="peptide_446_2">
      <peptideSequence>QPSATLSETTSPKK</peptideSequence>
    </Peptide>
    <Peptide id="peptide_446_3">
      <peptideSequence>KLGLGEIYNVLAGK</peptideSequence>
    </Peptide>
    <Peptide id="peptide_452_1">
      <peptideSequence>TTPSVVGFSEDGER</peptideSequence>
    </Peptide>
    <Peptide id="peptide_452_2">
      <peptideSequence>IATTGDMHAVFSSK</peptideSequence>
      <Modification location="7" residues="M" monoisotopicMassDelta="15.994915">
        <cvParam accession="UNIMOD:35" name="Oxidation" cvRef="UNIMOD" />
        <cvParam accession="MS:1001524" name="fragment neutral loss" cvRef="PSI-MS" value="0" unitAccession="UO:0000221" unitName="dalton" unitCvRef="UO"/>
      </Modification>
    </Peptide>
    <Peptide id="peptide_452_3">
      <peptideSequence>TTLTNHVMTKYR</peptideSequence>
      <Modification location="8" residues="M" monoisotopicMassDelta="15.994915">
        <cvParam accession="UNIMOD:35" name="Oxidation" cvRef="UNIMOD" />
        <cvParam accession="MS:1001524" name="fragment neutral loss" cvRef="PSI-MS" value="0" unitAccession="UO:0000221" unitName="dalton" unitCvRef="UO"/>
      </Modification>
    </Peptide>
    <Peptide id="peptide_452_4">
      <peptideSequence>MASSGEIPEVVPHK</peptideSequence>
    </Peptide>
    <Peptide id="peptide_453_1">
      <peptideSequence>TTPSVVGFSEDGER</peptideSequence>
    </Peptide>
    <Peptide id="peptide_453_2">
      <peptideSequence>TTLTNHVMTKYR</peptideSequence>
      <Modification location="8" residues="M" monoisotopicMassDelta="15.994915">
        <cvParam accession="UNIMOD:35" name="Oxidation" cvRef="UNIMOD" />
        <cvParam accession="MS:1001524" name="fragment neutral loss" cvRef="PSI-MS" value="0" unitAccession="UO:0000221" unitName="dalton" unitCvRef="UO"/>
      </Modification>
    </Peptide>
    <Peptide id="peptide_453_3">
      <peptideSequence>DSPDIDFYDTHR</peptideSequence>
    </Peptide>
    <Peptide id="peptide_453_4">
      <peptideSequence>MASSGEIPEVVPHK</peptideSequence>
    </Peptide>
    <Peptide id="peptide_453_5">
      <peptideSequence>SDYPESAGTPSLEK</peptideSequence>
    </Peptide>
    <Peptide id="peptide_453_6">
      <peptideSequence>ANMLVYGQEGNLR</peptideSequence>
      <Modification location="3" residues="M" monoisotopicMassDelta="15.994915">
        <cvParam accession="UNIMOD:35" name="Oxidation" cvRef="UNIMOD" />
        <cvParam accession="MS:1001524" name="fragment neutral loss" cvRef="PSI-MS" value="0" unitAccession="UO:0000221" unitName="dalton" unitCvRef="UO"/>
      </Modification>
    </Peptide>
    <Peptide id="peptide_455_1">
      <peptideSequence>NLIFNQFIYYR</peptideSequence>
    </Peptide>
    <Peptide id="peptide_455_2">
      <peptideSequence>QVIDASQETSQER</peptideSequence>
    </Peptide>
    <Peptide id="peptide_459_1">
      <peptideSequence>DGAGSATLSMAMAGAR</peptideSequence>
      <Modification location="10" residues="M" monoisotopicMassDelta="15.994915">
        <cvParam accession="UNIMOD:35" name="Oxidation" cvRef="UNIMOD" />
        <cvParam accession="MS:1001524" name="fragment neutral loss" cvRef="PSI-MS" value="0" unitAccession="UO:0000221" unitName="dalton" unitCvRef="UO"/>
      </Modification>
      <Modification location="12" residues="M" monoisotopicMassDelta="15.994915">
        <cvParam accession="UNIMOD:35" name="Oxidation" cvRef="UNIMOD" />
        <cvParam accession="MS:1001524" name="fragment neutral loss" cvRef="PSI-MS" value="0" unitAccession="UO:0000221" unitName="dalton" unitCvRef="UO"/>
      </Modification>
    </Peptide>
    <Peptide id="peptide_460_1">
      <peptideSequence>LQETGGANVLGTDPK</peptideSequence>
    </Peptide>
    <Peptide id="peptide_461_1">
      <peptideSequence>LQETGGANVLGTDPK</peptideSequence>
    </Peptide>
    <Peptide id="peptide_462_1">
      <peptideSequence>AVAMGVAVGSGYLYK</peptideSequence>
      <Modification location="4" residues="M" monoisotopicMassDelta="15.994915">
        <cvParam accession="UNIMOD:35" name="Oxidation" cvRef="UNIMOD" />
        <cvParam accession="MS:1001524" name="fragment neutral loss" cvRef="PSI-MS" value="0" unitAccession="UO:0000221" unitName="dalton" unitCvRef="UO"/>
      </Modification>
    </Peptide>
    <Peptide id="peptide_462_2">
      <peptideSequence>HIRTFDGASAGIEK</peptideSequence>
    </Peptide>
    <Peptide id="peptide_462_3">
      <peptideSequence>AEPSCAAMPQPQAK</peptideSequence>
      <Modification location="5" residues="C" monoisotopicMassDelta="57.021464">
        <cvParam accession="UNIMOD:4" name="Carbamidomethyl" cvRef="UNIMOD" />
      </Modification>
      <Modification location="8" residues="M" monoisotopicMassDelta="15.994915">
        <cvParam accession="UNIMOD:35" name="Oxidation" cvRef="UNIMOD" />
        <cvParam accession="MS:1001524" name="fragment neutral loss" cvRef="PSI-MS" value="0" unitAccession="UO:0000221" unitName="dalton" unitCvRef="UO"/>
      </Modification>
    </Peptide>
    <Peptide id="peptide_462_4">
      <peptideSequence>KFLAVNGMSHILR</peptideSequence>
      <Modification location="8" residues="M" monoisotopicMassDelta="15.994915">
        <cvParam accession="UNIMOD:35" name="Oxidation" cvRef="UNIMOD" />
        <cvParam accession="MS:1001524" name="fragment neutral loss" cvRef="PSI-MS" value="0" unitAccession="UO:0000221" unitName="dalton" unitCvRef="UO"/>
      </Modification>
    </Peptide>
    <Peptide id="peptide_462_5">
      <peptideSequence>LMSNELVVQSLIR</peptideSequence>
    </Peptide>
    <Peptide id="peptide_463_1">
      <peptideSequence>AVAMGVAVGSGYLYK</peptideSequence>
      <Modification location="4" residues="M" monoisotopicMassDelta="15.994915">
        <cvParam accession="UNIMOD:35" name="Oxidation" cvRef="UNIMOD" />
        <cvParam accession="MS:1001524" name="fragment neutral loss" cvRef="PSI-MS" value="0" unitAccession="UO:0000221" unitName="dalton" unitCvRef="UO"/>
      </Modification>
    </Peptide>
    <Peptide id="peptide_463_2">
      <peptideSequence>HIRTFDGASAGIEK</peptideSequence>
    </Peptide>
    <Peptide id="peptide_463_3">
      <peptideSequence>IYSLNTGERLAHK</peptideSequence>
    </Peptide>
    <Peptide id="peptide_464_1">
      <peptideSequence>AVAMGVAVGSGYLYK</peptideSequence>
      <Modification location="4" residues="M" monoisotopicMassDelta="15.994915">
        <cvParam accession="UNIMOD:35" name="Oxidation" cvRef="UNIMOD" />
        <cvParam accession="MS:1001524" name="fragment neutral loss" cvRef="PSI-MS" value="0" unitAccession="UO:0000221" unitName="dalton" unitCvRef="UO"/>
      </Modification>
    </Peptide>
    <Peptide id="peptide_464_2">
      <peptideSequence>HIRTFDGASAGIEK</peptideSequence>
    </Peptide>
    <Peptide id="peptide_464_3">
      <peptideSequence>IYSLNTGERLAHK</peptideSequence>
    </Peptide>
    <Peptide id="peptide_466_1">
      <peptideSequence>LVDDPNIVAAFLPK</peptideSequence>
    </Peptide>
    <Peptide id="peptide_467_1">
      <peptideSequence>LVDDPNIVAAFLPK</peptideSequence>
    </Peptide>
    <Peptide id="peptide_468_1">
      <peptideSequence>NENATASGLDPSALR</peptideSequence>
    </Peptide>
    <Peptide id="peptide_468_2">
      <peptideSequence>EAGENFVMDAAMAK</peptideSequence>
      <Modification location="8" residues="M" monoisotopicMassDelta="15.994915">
        <cvParam accession="UNIMOD:35" name="Oxidation" cvRef="UNIMOD" />
        <cvParam accession="MS:1001524" name="fragment neutral loss" cvRef="PSI-MS" value="0" unitAccession="UO:0000221" unitName="dalton" unitCvRef="UO"/>
      </Modification>
      <Modification location="12" residues="M" monoisotopicMassDelta="15.994915">
        <cvParam accession="UNIMOD:35" name="Oxidation" cvRef="UNIMOD" />
        <cvParam accession="MS:1001524" name="fragment neutral loss" cvRef="PSI-MS" value="0" unitAccession="UO:0000221" unitName="dalton" unitCvRef="UO"/>
      </Modification>
    </Peptide>
    <Peptide id="peptide_472_1">
      <peptideSequence>SIYGSTFNDENFK</peptideSequence>
    </Peptide>
    <Peptide id="peptide_472_2">
      <peptideSequence>FTSQTPQAQAMPSK</peptideSequence>
    </Peptide>
    <Peptide id="peptide_472_3">
      <peptideSequence>LSDEEILLVDTMK</peptideSequence>
      <Modification location="12" residues="M" monoisotopicMassDelta="15.994915">
        <cvParam accession="UNIMOD:35" name="Oxidation" cvRef="UNIMOD" />
        <cvParam accession="MS:1001524" name="fragment neutral loss" cvRef="PSI-MS" value="0" unitAccession="UO:0000221" unitName="dalton" unitCvRef="UO"/>
      </Modification>
    </Peptide>
    <Peptide id="peptide_473_1">
      <peptideSequence>SIYGSTFNDENFK</peptideSequence>
    </Peptide>
    <Peptide id="peptide_473_2">
      <peptideSequence>LSDEEILLVDTMK</peptideSequence>
      <Modification location="12" residues="M" monoisotopicMassDelta="15.994915">
        <cvParam accession="UNIMOD:35" name="Oxidation" cvRef="UNIMOD" />
        <cvParam accession="MS:1001524" name="fragment neutral loss" cvRef="PSI-MS" value="0" unitAccession="UO:0000221" unitName="dalton" unitCvRef="UO"/>
      </Modification>
    </Peptide>
    <Peptide id="peptide_474_1">
      <peptideSequence>QIAHSVNSTEDAVR</peptideSequence>
    </Peptide>
    <Peptide id="peptide_477_1">
      <peptideSequence>HEQGAGHMAEGYAR</peptideSequence>
      <Modification location="8" residues="M" monoisotopicMassDelta="15.994915">
        <cvParam accession="UNIMOD:35" name="Oxidation" cvRef="UNIMOD" />
        <cvParam accession="MS:1001524" name="fragment neutral loss" cvRef="PSI-MS" value="0" unitAccession="UO:0000221" unitName="dalton" unitCvRef="UO"/>
      </Modification>
    </Peptide>
    <Peptide id="peptide_478_1">
      <peptideSequence>HEQGAGHMAEGYAR</peptideSequence>
      <Modification location="8" residues="M" monoisotopicMassDelta="15.994915">
        <cvParam accession="UNIMOD:35" name="Oxidation" cvRef="UNIMOD" />
        <cvParam accession="MS:1001524" name="fragment neutral loss" cvRef="PSI-MS" value="0" unitAccession="UO:0000221" unitName="dalton" unitCvRef="UO"/>
      </Modification>
    </Peptide>
    <Peptide id="peptide_482_1">
      <peptideSequence>TLYFSHGFSPVFK</peptideSequence>
    </Peptide>
    <Peptide id="peptide_482_2">
      <peptideSequence>TINDADVIITTPEK</peptideSequence>
    </Peptide>
    <Peptide id="peptide_482_3">
      <peptideSequence>TLNTYDISDAMSAK</peptideSequence>
    </Peptide>
    <Peptide id="peptide_482_4">
      <peptideSequence>TLALTSDALQKVNR</peptideSequence>
    </Peptide>
    <Peptide id="peptide_483_1">
      <peptideSequence>TLYFSHGFSPVFK</peptideSequence>
    </Peptide>
    <Peptide id="peptide_483_2">
      <peptideSequence>VSFTGSTATGVEVMK</peptideSequence>
      <Modification location="14" residues="M" monoisotopicMassDelta="15.994915">
        <cvParam accession="UNIMOD:35" name="Oxidation" cvRef="UNIMOD" />
        <cvParam accession="MS:1001524" name="fragment neutral loss" cvRef="PSI-MS" value="0" unitAccession="UO:0000221" unitName="dalton" unitCvRef="UO"/>
      </Modification>
    </Peptide>
    <Peptide id="peptide_483_3">
      <peptideSequence>TINDADVIITTPEK</peptideSequence>
    </Peptide>
    <Peptide id="peptide_486_1">
      <peptideSequence>FAELLPEKVDQIK</peptideSequence>
    </Peptide>
    <Peptide id="peptide_486_2">
      <peptideSequence>FALINNAGRDALVR</peptideSequence>
    </Peptide>
    <Peptide id="peptide_486_3">
      <peptideSequence>FAYLGNGFTIAEVK</peptideSequence>
    </Peptide>
    <Peptide id="peptide_486_4">
      <peptideSequence>MAGNINKPKKPTSK</peptideSequence>
      <Modification location="1" residues="M" monoisotopicMassDelta="15.994915">
        <cvParam accession="UNIMOD:35" name="Oxidation" cvRef="UNIMOD" />
        <cvParam accession="MS:1001524" name="fragment neutral loss" cvRef="PSI-MS" value="0" unitAccession="UO:0000221" unitName="dalton" unitCvRef="UO"/>
      </Modification>
    </Peptide>
    <Peptide id="peptide_488_1">
      <peptideSequence>TDALQVASLNLFDK</peptideSequence>
    </Peptide>
    <Peptide id="peptide_488_2">
      <peptideSequence>TYFTRTHLGGLLR</peptideSequence>
    </Peptide>
    <Peptide id="peptide_488_3">
      <peptideSequence>EEAAKQHHESIQK</peptideSequence>
    </Peptide>
    <Peptide id="peptide_488_4">
      <peptideSequence>TARIWTSDNANTGK</peptideSequence>
    </Peptide>
    <Peptide id="peptide_488_5">
      <peptideSequence>GQPLDRPALDALLR</peptideSequence>
    </Peptide>
    <Peptide id="peptide_489_1">
      <peptideSequence>GSNSASSDHFTIPVK</peptideSequence>
    </Peptide>
    <Peptide id="peptide_490_1">
      <peptideSequence>GSNSASSDHFTIPVK</peptideSequence>
    </Peptide>
    <Peptide id="peptide_490_2">
      <peptideSequence>CRNITNVAVTAISK</peptideSequence>
      <Modification location="1" residues="C" monoisotopicMassDelta="57.021464">
        <cvParam accession="UNIMOD:4" name="Carbamidomethyl" cvRef="UNIMOD" />
      </Modification>
    </Peptide>
    <Peptide id="peptide_491_1">
      <peptideSequence>DTAGIGNSPGTYGDAR</peptideSequence>
    </Peptide>
    <Peptide id="peptide_492_1">
      <peptideSequence>DTAGIGNSPGTYGDAR</peptideSequence>
    </Peptide>
    <Peptide id="peptide_495_1">
      <peptideSequence>SWTDAIQDGWVPGK</peptideSequence>
    </Peptide>
    <Peptide id="peptide_495_2">
      <peptideSequence>MRSQTQIEPVDAGK</peptideSequence>
    </Peptide>
    <Peptide id="peptide_495_3">
      <peptideSequence>QIDDLKVIMINGGK</peptideSequence>
      <Modification location="9" residues="M" monoisotopicMassDelta="15.994915">
        <cvParam accession="UNIMOD:35" name="Oxidation" cvRef="UNIMOD" />
        <cvParam accession="MS:1001524" name="fragment neutral loss" cvRef="PSI-MS" value="0" unitAccession="UO:0000221" unitName="dalton" unitCvRef="UO"/>
      </Modification>
    </Peptide>
    <Peptide id="peptide_495_4">
      <peptideSequence>SDAHPLSMAPMSATK</peptideSequence>
      <Modification location="11" residues="M" monoisotopicMassDelta="15.994915">
        <cvParam accession="UNIMOD:35" name="Oxidation" cvRef="UNIMOD" />
        <cvParam accession="MS:1001524" name="fragment neutral loss" cvRef="PSI-MS" value="0" unitAccession="UO:0000221" unitName="dalton" unitCvRef="UO"/>
      </Modification>
    </Peptide>
    <Peptide id="peptide_495_5">
      <peptideSequence>EVMANINNILREK</peptideSequence>
      <Modification location="3" residues="M" monoisotopicMassDelta="15.994915">
        <cvParam accession="UNIMOD:35" name="Oxidation" cvRef="UNIMOD" />
        <cvParam accession="MS:1001524" name="fragment neutral loss" cvRef="PSI-MS" value="0" unitAccession="UO:0000221" unitName="dalton" unitCvRef="UO"/>
      </Modification>
    </Peptide>
    <Peptide id="peptide_495_6">
      <peptideSequence>SSIEALWAGRVSGVK</peptideSequence>
    </Peptide>
    <Peptide id="peptide_495_7">
      <peptideSequence>FAISPGHLHIWPGK</peptideSequence>
    </Peptide>
    <Peptide id="peptide_495_8">
      <peptideSequence>SDAHPLSMAPMSATK</peptideSequence>
      <Modification location="8" residues="M" monoisotopicMassDelta="15.994915">
        <cvParam accession="UNIMOD:35" name="Oxidation" cvRef="UNIMOD" />
        <cvParam accession="MS:1001524" name="fragment neutral loss" cvRef="PSI-MS" value="0" unitAccession="UO:0000221" unitName="dalton" unitCvRef="UO"/>
      </Modification>
    </Peptide>
    <Peptide id="peptide_496_1">
      <peptideSequence>TSIAQSQEILDAQR</peptideSequence>
    </Peptide>
    <Peptide id="peptide_496_2">
      <peptideSequence>MGGKGGSSGRPSASAPR</peptideSequence>
    </Peptide>
    <Peptide id="peptide_496_3">
      <peptideSequence>ITSAEKAPPLDDMR</peptideSequence>
      <Modification location="13" residues="M" monoisotopicMassDelta="15.994915">
        <cvParam accession="UNIMOD:35" name="Oxidation" cvRef="UNIMOD" />
        <cvParam accession="MS:1001524" name="fragment neutral loss" cvRef="PSI-MS" value="0" unitAccession="UO:0000221" unitName="dalton" unitCvRef="UO"/>
      </Modification>
    </Peptide>
    <Peptide id="peptide_496_4">
      <peptideSequence>STPEGAREFLVPTR</peptideSequence>
    </Peptide>
    <Peptide id="peptide_496_5">
      <peptideSequence>MRLSPNQDEWQR</peptideSequence>
    </Peptide>
    <Peptide id="peptide_497_1">
      <peptideSequence>TSIAQSQEILDAQR</peptideSequence>
    </Peptide>
    <Peptide id="peptide_497_2">
      <peptideSequence>MGGKGGSSGRPSASAPR</peptideSequence>
    </Peptide>
    <Peptide id="peptide_497_3">
      <peptideSequence>STPEGAREFLVPTR</peptideSequence>
    </Peptide>
    <Peptide id="peptide_497_4">
      <peptideSequence>ITSAEKAPPLDDMR</peptideSequence>
      <Modification location="13" residues="M" monoisotopicMassDelta="15.994915">
        <cvParam accession="UNIMOD:35" name="Oxidation" cvRef="UNIMOD" />
        <cvParam accession="MS:1001524" name="fragment neutral loss" cvRef="PSI-MS" value="0" unitAccession="UO:0000221" unitName="dalton" unitCvRef="UO"/>
      </Modification>
    </Peptide>
    <Peptide id="peptide_498_1">
      <peptideSequence>VVGEVTLDQVYGGAR</peptideSequence>
    </Peptide>
    <Peptide id="peptide_499_1">
      <peptideSequence>NFTTGEFGGVPDVAR</peptideSequence>
    </Peptide>
    <Peptide id="peptide_499_2">
      <peptideSequence>EDVSSKYFMTTDK</peptideSequence>
      <Modification location="9" residues="M" monoisotopicMassDelta="15.994915">
        <cvParam accession="UNIMOD:35" name="Oxidation" cvRef="UNIMOD" />
        <cvParam accession="MS:1001524" name="fragment neutral loss" cvRef="PSI-MS" value="0" unitAccession="UO:0000221" unitName="dalton" unitCvRef="UO"/>
      </Modification>
    </Peptide>
    <Peptide id="peptide_499_3">
      <peptideSequence>SSLDGTHQSPPVDVK</peptideSequence>
    </Peptide>
    <Peptide id="peptide_499_4">
      <peptideSequence>GLRWMTGEDSDGSR</peptideSequence>
    </Peptide>
    <Peptide id="peptide_502_1">
      <peptideSequence>QSGLLQNDATGQQGR</peptideSequence>
    </Peptide>
    <Peptide id="peptide_502_2">
      <peptideSequence>TIVKYMTDGMLLR</peptideSequence>
      <Modification location="6" residues="M" monoisotopicMassDelta="15.994915">
        <cvParam accession="UNIMOD:35" name="Oxidation" cvRef="UNIMOD" />
        <cvParam accession="MS:1001524" name="fragment neutral loss" cvRef="PSI-MS" value="0" unitAccession="UO:0000221" unitName="dalton" unitCvRef="UO"/>
      </Modification>
      <Modification location="10" residues="M" monoisotopicMassDelta="15.994915">
        <cvParam accession="UNIMOD:35" name="Oxidation" cvRef="UNIMOD" />
        <cvParam accession="MS:1001524" name="fragment neutral loss" cvRef="PSI-MS" value="0" unitAccession="UO:0000221" unitName="dalton" unitCvRef="UO"/>
      </Modification>
    </Peptide>
    <Peptide id="peptide_502_3">
      <peptideSequence>WAAVFDVDSPRPGR</peptideSequence>
    </Peptide>
    <Peptide id="peptide_502_4">
      <peptideSequence>VLATLGTQLEENER</peptideSequence>
    </Peptide>
    <Peptide id="peptide_502_5">
      <peptideSequence>DGHILMTGVAPSGSSK</peptideSequence>
      <Modification location="6" residues="M" monoisotopicMassDelta="15.994915">
        <cvParam accession="UNIMOD:35" name="Oxidation" cvRef="UNIMOD" />
        <cvParam accession="MS:1001524" name="fragment neutral loss" cvRef="PSI-MS" value="63.998285" unitAccession="UO:0000221" unitName="dalton" unitCvRef="UO"/>
      </Modification>
    </Peptide>
    <Peptide id="peptide_503_1">
      <peptideSequence>QSGLLQNDATGQQGR</peptideSequence>
    </Peptide>
    <Peptide id="peptide_503_2">
      <peptideSequence>WAAVFDVDSPRPGR</peptideSequence>
    </Peptide>
    <Peptide id="peptide_504_1">
      <peptideSequence>VTNSFVPVLSSGFPK</peptideSequence>
    </Peptide>
    <Peptide id="peptide_504_2">
      <peptideSequence>TASQMLAQLEITTR</peptideSequence>
      <Modification location="5" residues="M" monoisotopicMassDelta="15.994915">
        <cvParam accession="UNIMOD:35" name="Oxidation" cvRef="UNIMOD" />
        <cvParam accession="MS:1001524" name="fragment neutral loss" cvRef="PSI-MS" value="0" unitAccession="UO:0000221" unitName="dalton" unitCvRef="UO"/>
      </Modification>
    </Peptide>
    <Peptide id="peptide_505_1">
      <peptideSequence>VTNSFVPVLSSGFPK</peptideSequence>
    </Peptide>
    <Peptide id="peptide_506_1">
      <peptideSequence>VTNSFVPVLSSGFPK</peptideSequence>
    </Peptide>
    <Peptide id="peptide_506_2">
      <peptideSequence>AETPVLQPATGKAAPK</peptideSequence>
    </Peptide>
    <Peptide id="peptide_506_3">
      <peptideSequence>LEFIKVIGFTHMK</peptideSequence>
      <Modification location="12" residues="M" monoisotopicMassDelta="15.994915">
        <cvParam accession="UNIMOD:35" name="Oxidation" cvRef="UNIMOD" />
        <cvParam accession="MS:1001524" name="fragment neutral loss" cvRef="PSI-MS" value="0" unitAccession="UO:0000221" unitName="dalton" unitCvRef="UO"/>
      </Modification>
    </Peptide>
    <Peptide id="peptide_507_1">
      <peptideSequence>QNNLEEGNFINYK</peptideSequence>
    </Peptide>
    <Peptide id="peptide_507_2">
      <peptideSequence>EFPESWRNPPVPK</peptideSequence>
    </Peptide>
    <Peptide id="peptide_507_3">
      <peptideSequence>DHPPAVSVPQTPLPK</peptideSequence>
    </Peptide>
    <Peptide id="peptide_507_4">
      <peptideSequence>DSHPLPNMDDALNK</peptideSequence>
      <Modification location="8" residues="M" monoisotopicMassDelta="15.994915">
        <cvParam accession="UNIMOD:35" name="Oxidation" cvRef="UNIMOD" />
        <cvParam accession="MS:1001524" name="fragment neutral loss" cvRef="PSI-MS" value="0" unitAccession="UO:0000221" unitName="dalton" unitCvRef="UO"/>
      </Modification>
    </Peptide>
    <Peptide id="peptide_509_1">
      <peptideSequence>GINSSFAVYQDVTGK</peptideSequence>
    </Peptide>
    <Peptide id="peptide_510_1">
      <peptideSequence>TIDFAGVSEEVHER</peptideSequence>
    </Peptide>
    <Peptide id="peptide_510_2">
      <peptideSequence>TIDIGPDMFCYTR</peptideSequence>
      <Modification location="10" residues="C" monoisotopicMassDelta="57.021464">
        <cvParam accession="UNIMOD:4" name="Carbamidomethyl" cvRef="UNIMOD" />
      </Modification>
    </Peptide>
    <Peptide id="peptide_510_3">
      <peptideSequence>DAAGNRAAASAGGDQTR</peptideSequence>
    </Peptide>
    <Peptide id="peptide_510_4">
      <peptideSequence>TLDGLTYHPELSSR</peptideSequence>
    </Peptide>
    <Peptide id="peptide_513_1">
      <peptideSequence>QNTNEMTPHEEPR</peptideSequence>
      <Modification location="6" residues="M" monoisotopicMassDelta="15.994915">
        <cvParam accession="UNIMOD:35" name="Oxidation" cvRef="UNIMOD" />
        <cvParam accession="MS:1001524" name="fragment neutral loss" cvRef="PSI-MS" value="0" unitAccession="UO:0000221" unitName="dalton" unitCvRef="UO"/>
      </Modification>
    </Peptide>
    <Peptide id="peptide_514_1">
      <peptideSequence>LGQISLHIDPSLPGR</peptideSequence>
    </Peptide>
    <Peptide id="peptide_515_1">
      <peptideSequence>LGQISLHIDPSLPGR</peptideSequence>
    </Peptide>
    <Peptide id="peptide_516_1">
      <peptideSequence>VPEPGEGLLFGGEVSK</peptideSequence>
    </Peptide>
    <Peptide id="peptide_516_2">
      <peptideSequence>GLFSMGVLAFGLMKK</peptideSequence>
      <Modification location="5" residues="M" monoisotopicMassDelta="15.994915">
        <cvParam accession="UNIMOD:35" name="Oxidation" cvRef="UNIMOD" />
        <cvParam accession="MS:1001524" name="fragment neutral loss" cvRef="PSI-MS" value="0" unitAccession="UO:0000221" unitName="dalton" unitCvRef="UO"/>
      </Modification>
    </Peptide>
    <Peptide id="peptide_516_3">
      <peptideSequence>VIIVDPGFSRTPGTR</peptideSequence>
    </Peptide>
    <Peptide id="peptide_516_4">
      <peptideSequence>SNMSLSSFSPIVSSR</peptideSequence>
      <Modification location="3" residues="M" monoisotopicMassDelta="15.994915">
        <cvParam accession="UNIMOD:35" name="Oxidation" cvRef="UNIMOD" />
        <cvParam accession="MS:1001524" name="fragment neutral loss" cvRef="PSI-MS" value="63.998285" unitAccession="UO:0000221" unitName="dalton" unitCvRef="UO"/>
      </Modification>
    </Peptide>
    <Peptide id="peptide_516_5">
      <peptideSequence>FEGKNPAIVPGSVTAK</peptideSequence>
    </Peptide>
    <Peptide id="peptide_516_6">
      <peptideSequence>CSGIHRSMGTHISR</peptideSequence>
      <Modification location="1" residues="C" monoisotopicMassDelta="57.021464">
        <cvParam accession="UNIMOD:4" name="Carbamidomethyl" cvRef="UNIMOD" />
      </Modification>
      <Modification location="8" residues="M" monoisotopicMassDelta="15.994915">
        <cvParam accession="UNIMOD:35" name="Oxidation" cvRef="UNIMOD" />
        <cvParam accession="MS:1001524" name="fragment neutral loss" cvRef="PSI-MS" value="63.998285" unitAccession="UO:0000221" unitName="dalton" unitCvRef="UO"/>
      </Modification>
    </Peptide>
    <Peptide id="peptide_516_7">
      <peptideSequence>DPLDKSPPQTPEYK</peptideSequence>
    </Peptide>
    <Peptide id="peptide_519_1">
      <peptideSequence>SIAVSTIDEALDAANK</peptideSequence>
    </Peptide>
    <Peptide id="peptide_519_2">
      <peptideSequence>QELSDLMLEVLRR</peptideSequence>
      <Modification location="7" residues="M" monoisotopicMassDelta="15.994915">
        <cvParam accession="UNIMOD:35" name="Oxidation" cvRef="UNIMOD" />
        <cvParam accession="MS:1001524" name="fragment neutral loss" cvRef="PSI-MS" value="0" unitAccession="UO:0000221" unitName="dalton" unitCvRef="UO"/>
      </Modification>
    </Peptide>
    <Peptide id="peptide_519_3">
      <peptideSequence>TAVSEALAAKEALESK</peptideSequence>
    </Peptide>
    <Peptide id="peptide_519_4">
      <peptideSequence>VTGLDEYGPPTEPSR</peptideSequence>
    </Peptide>
    <Peptide id="peptide_519_5">
      <peptideSequence>VEVESEGLEQFVPR</peptideSequence>
    </Peptide>
    <Peptide id="peptide_520_1">
      <peptideSequence>SIAVSTIDEALDAANK</peptideSequence>
    </Peptide>
    <Peptide id="peptide_521_1">
      <peptideSequence>SIAVSTIDEALDAANK</peptideSequence>
    </Peptide>
    <Peptide id="peptide_521_2">
      <peptideSequence>AIADESMLEGAEIPR</peptideSequence>
      <Modification location="7" residues="M" monoisotopicMassDelta="15.994915">
        <cvParam accession="UNIMOD:35" name="Oxidation" cvRef="UNIMOD" />
        <cvParam accession="MS:1001524" name="fragment neutral loss" cvRef="PSI-MS" value="0" unitAccession="UO:0000221" unitName="dalton" unitCvRef="UO"/>
      </Modification>
    </Peptide>
    <Peptide id="peptide_521_3">
      <peptideSequence>QELSDLMLEVLRR</peptideSequence>
      <Modification location="7" residues="M" monoisotopicMassDelta="15.994915">
        <cvParam accession="UNIMOD:35" name="Oxidation" cvRef="UNIMOD" />
        <cvParam accession="MS:1001524" name="fragment neutral loss" cvRef="PSI-MS" value="0" unitAccession="UO:0000221" unitName="dalton" unitCvRef="UO"/>
      </Modification>
    </Peptide>
    <Peptide id="peptide_523_1">
      <peptideSequence>MKETAEAYLSKPIK</peptideSequence>
      <Modification location="1" residues="M" monoisotopicMassDelta="15.994915">
        <cvParam accession="UNIMOD:35" name="Oxidation" cvRef="UNIMOD" />
        <cvParam accession="MS:1001524" name="fragment neutral loss" cvRef="PSI-MS" value="0" unitAccession="UO:0000221" unitName="dalton" unitCvRef="UO"/>
      </Modification>
    </Peptide>
    <Peptide id="peptide_523_2">
      <peptideSequence>DAAFATELTTDGLATK</peptideSequence>
    </Peptide>
    <Peptide id="peptide_529_1">
      <peptideSequence>EVVTALGELGLVQFR</peptideSequence>
    </Peptide>
    <Peptide id="peptide_538_1">
      <peptideSequence>TGGPGMEGVSLLLIER</peptideSequence>
      <Modification location="6" residues="M" monoisotopicMassDelta="15.994915">
        <cvParam accession="UNIMOD:35" name="Oxidation" cvRef="UNIMOD" />
        <cvParam accession="MS:1001524" name="fragment neutral loss" cvRef="PSI-MS" value="0" unitAccession="UO:0000221" unitName="dalton" unitCvRef="UO"/>
      </Modification>
    </Peptide>
    <Peptide id="peptide_538_2">
      <peptideSequence>ASTRLISQNAADIER</peptideSequence>
    </Peptide>
    <Peptide id="peptide_539_1">
      <peptideSequence>TGGPGMEGVSLLLIER</peptideSequence>
      <Modification location="6" residues="M" monoisotopicMassDelta="15.994915">
        <cvParam accession="UNIMOD:35" name="Oxidation" cvRef="UNIMOD" />
        <cvParam accession="MS:1001524" name="fragment neutral loss" cvRef="PSI-MS" value="0" unitAccession="UO:0000221" unitName="dalton" unitCvRef="UO"/>
      </Modification>
    </Peptide>
    <Peptide id="peptide_539_2">
      <peptideSequence>AQIPVSTSKARPSFR</peptideSequence>
    </Peptide>
    <Peptide id="peptide_540_1">
      <peptideSequence>IGLGHSLPELPNAVTK</peptideSequence>
    </Peptide>
    <Peptide id="peptide_540_2">
      <peptideSequence>TINAQTIGTRISENK</peptideSequence>
    </Peptide>
    <Peptide id="peptide_540_3">
      <peptideSequence>FCGTVHDSLAKAAIR</peptideSequence>
      <Modification location="2" residues="C" monoisotopicMassDelta="57.021464">
        <cvParam accession="UNIMOD:4" name="Carbamidomethyl" cvRef="UNIMOD" />
      </Modification>
    </Peptide>
    <Peptide id="peptide_544_1">
      <peptideSequence>AWNITGPFNMQIIK</peptideSequence>
      <Modification location="10" residues="M" monoisotopicMassDelta="15.994915">
        <cvParam accession="UNIMOD:35" name="Oxidation" cvRef="UNIMOD" />
        <cvParam accession="MS:1001524" name="fragment neutral loss" cvRef="PSI-MS" value="0" unitAccession="UO:0000221" unitName="dalton" unitCvRef="UO"/>
      </Modification>
    </Peptide>
    <Peptide id="peptide_544_2">
      <peptideSequence>MSGTIIRDQEPEEK</peptideSequence>
      <Modification location="1" residues="M" monoisotopicMassDelta="15.994915">
        <cvParam accession="UNIMOD:35" name="Oxidation" cvRef="UNIMOD" />
        <cvParam accession="MS:1001524" name="fragment neutral loss" cvRef="PSI-MS" value="63.998285" unitAccession="UO:0000221" unitName="dalton" unitCvRef="UO"/>
      </Modification>
    </Peptide>
    <Peptide id="peptide_544_3">
      <peptideSequence>NHQVKFTHGDLQPK</peptideSequence>
    </Peptide>
    <Peptide id="peptide_545_1">
      <peptideSequence>LEVPQPFTYSVDEK</peptideSequence>
    </Peptide>
    <Peptide id="peptide_546_1">
      <peptideSequence>DLDTEFNLGPGILPR</peptideSequence>
    </Peptide>
    <Peptide id="peptide_546_2">
      <peptideSequence>ALMEIQQTHGLFPR</peptideSequence>
      <Modification location="3" residues="M" monoisotopicMassDelta="15.994915">
        <cvParam accession="UNIMOD:35" name="Oxidation" cvRef="UNIMOD" />
        <cvParam accession="MS:1001524" name="fragment neutral loss" cvRef="PSI-MS" value="63.998285" unitAccession="UO:0000221" unitName="dalton" unitCvRef="UO"/>
      </Modification>
    </Peptide>
    <Peptide id="peptide_547_1">
      <peptideSequence>DLDTEFNLGPGILPR</peptideSequence>
    </Peptide>
    <Peptide id="peptide_547_2">
      <peptideSequence>LSPDYALGVSRLLPR</peptideSequence>
    </Peptide>
    <Peptide id="peptide_547_3">
      <peptideSequence>ASLMRPILRFALPR</peptideSequence>
      <Modification location="4" residues="M" monoisotopicMassDelta="15.994915">
        <cvParam accession="UNIMOD:35" name="Oxidation" cvRef="UNIMOD" />
        <cvParam accession="MS:1001524" name="fragment neutral loss" cvRef="PSI-MS" value="63.998285" unitAccession="UO:0000221" unitName="dalton" unitCvRef="UO"/>
      </Modification>
    </Peptide>
    <Peptide id="peptide_548_1">
      <peptideSequence>TGQIVDVPVGAEMLGR</peptideSequence>
      <Modification location="13" residues="M" monoisotopicMassDelta="15.994915">
        <cvParam accession="UNIMOD:35" name="Oxidation" cvRef="UNIMOD" />
        <cvParam accession="MS:1001524" name="fragment neutral loss" cvRef="PSI-MS" value="0" unitAccession="UO:0000221" unitName="dalton" unitCvRef="UO"/>
      </Modification>
    </Peptide>
    <Peptide id="peptide_549_1">
      <peptideSequence>TGQIVDVPVGAEMLGR</peptideSequence>
      <Modification location="13" residues="M" monoisotopicMassDelta="15.994915">
        <cvParam accession="UNIMOD:35" name="Oxidation" cvRef="UNIMOD" />
        <cvParam accession="MS:1001524" name="fragment neutral loss" cvRef="PSI-MS" value="0" unitAccession="UO:0000221" unitName="dalton" unitCvRef="UO"/>
      </Modification>
    </Peptide>
    <Peptide id="peptide_550_1">
      <peptideSequence>IEQLHPFPWQQLK</peptideSequence>
    </Peptide>
    <Peptide id="peptide_550_2">
      <peptideSequence>IHQGAITYMEFLLK</peptideSequence>
    </Peptide>
    <Peptide id="peptide_551_1">
      <peptideSequence>SFSAINIGYVAGVIPR</peptideSequence>
    </Peptide>
    <Peptide id="peptide_552_1">
      <peptideSequence>TGHALLHTLYGQSLR</peptideSequence>
    </Peptide>
    <Peptide id="peptide_552_2">
      <peptideSequence>SFHCIWIPGHSGIR</peptideSequence>
      <Modification location="4" residues="C" monoisotopicMassDelta="57.021464">
        <cvParam accession="UNIMOD:4" name="Carbamidomethyl" cvRef="UNIMOD" />
      </Modification>
    </Peptide>
    <Peptide id="peptide_555_1">
      <peptideSequence>DALKPVFNSLYDAVK</peptideSequence>
    </Peptide>
    <Peptide id="peptide_556_1">
      <peptideSequence>DALKPVFNSLYDAVK</peptideSequence>
    </Peptide>
    <Peptide id="peptide_557_1">
      <peptideSequence>DALKPVFNSLYDAVK</peptideSequence>
    </Peptide>
    <Peptide id="peptide_558_1">
      <peptideSequence>NVWLAPQFFSDTLR</peptideSequence>
    </Peptide>
    <Peptide id="peptide_558_2">
      <peptideSequence>GPPSPPPPVMHSPPRK</peptideSequence>
      <Modification location="10" residues="M" monoisotopicMassDelta="15.994915">
        <cvParam accession="UNIMOD:35" name="Oxidation" cvRef="UNIMOD" />
        <cvParam accession="MS:1001524" name="fragment neutral loss" cvRef="PSI-MS" value="0" unitAccession="UO:0000221" unitName="dalton" unitCvRef="UO"/>
      </Modification>
    </Peptide>
    <Peptide id="peptide_559_1">
      <peptideSequence>NVWLAPQFFSDTLR</peptideSequence>
    </Peptide>
    <Peptide id="peptide_560_1">
      <peptideSequence>NVWLAPQFFSDTLR</peptideSequence>
    </Peptide>
    <Peptide id="peptide_561_1">
      <peptideSequence>VAWLGSDANADNEGER</peptideSequence>
    </Peptide>
    <Peptide id="peptide_562_1">
      <peptideSequence>VAWLGSDANADNEGER</peptideSequence>
    </Peptide>
    <Peptide id="peptide_563_1">
      <peptideSequence>VAWLGSDANADNEGER</peptideSequence>
    </Peptide>
    <Peptide id="peptide_563_2">
      <peptideSequence>KSDTTTNPPDSANISR</peptideSequence>
    </Peptide>
    <Peptide id="peptide_568_1">
      <peptideSequence>WIDFLGYETAVQNR</peptideSequence>
    </Peptide>
    <Peptide id="peptide_569_1">
      <peptideSequence>LAIIPQDAALFEGTVR</peptideSequence>
    </Peptide>
    <Peptide id="peptide_572_1">
      <peptideSequence>NEGVGALYAGFGPILLK</peptideSequence>
    </Peptide>
    <Peptide id="peptide_572_2">
      <peptideSequence>VAEAIAQQPWPKRPK</peptideSequence>
    </Peptide>
    <Peptide id="peptide_573_1">
      <peptideSequence>NEGVGALYAGFGPILLK</peptideSequence>
    </Peptide>
    <Peptide id="peptide_573_2">
      <peptideSequence>HQARLSDLAETPRPK</peptideSequence>
    </Peptide>
    <Peptide id="peptide_574_1">
      <peptideSequence>NEGVGALYAGFGPILLK</peptideSequence>
    </Peptide>
    <Peptide id="peptide_574_2">
      <peptideSequence>VAEAIAQQPWPKRPK</peptideSequence>
    </Peptide>
    <Peptide id="peptide_575_1">
      <peptideSequence>NEGVGALYAGFGPILLK</peptideSequence>
    </Peptide>
    <Peptide id="peptide_576_1">
      <peptideSequence>DAATDTTEQAEDIAIR</peptideSequence>
    </Peptide>
    <Peptide id="peptide_576_2">
      <peptideSequence>KLEDTESGAIDSPAMR</peptideSequence>
    </Peptide>
    <Peptide id="peptide_577_1">
      <peptideSequence>DAATDTTEQAEDIAIR</peptideSequence>
    </Peptide>
    <Peptide id="peptide_577_2">
      <peptideSequence>SVAIGTTSAGDNAGQQDK</peptideSequence>
    </Peptide>
    <Peptide id="peptide_577_3">
      <peptideSequence>LASSLNMAALETAAQTK</peptideSequence>
    </Peptide>
    <Peptide id="peptide_577_4">
      <peptideSequence>KLEDTESGAIDSPAMR</peptideSequence>
    </Peptide>
    <Peptide id="peptide_579_1">
      <peptideSequence>LHRPVSPHLTVYSPK</peptideSequence>
    </Peptide>
    <Peptide id="peptide_587_1">
      <peptideSequence>NENATALGLDPFVILR</peptideSequence>
    </Peptide>
    <Peptide id="peptide_587_2">
      <peptideSequence>LDSLGPLVVSQDGTVSR</peptideSequence>
    </Peptide>
    <Peptide id="peptide_588_1">
      <peptideSequence>ELATEILPHSPTGVQR</peptideSequence>
    </Peptide>
    <Peptide id="peptide_588_2">
      <peptideSequence>KNMTLSLSSFLEYSK</peptideSequence>
    </Peptide>
    <Peptide id="peptide_588_3">
      <peptideSequence>ASGTSSTSTTPKPELRK</peptideSequence>
    </Peptide>
    <Peptide id="peptide_594_1">
      <peptideSequence>LVSEPTYASGLISGFTK</peptideSequence>
    </Peptide>
    <Peptide id="peptide_594_2">
      <peptideSequence>LWEIGMYSLLEPMR</peptideSequence>
      <Modification location="6" residues="M" monoisotopicMassDelta="15.994915">
        <cvParam accession="UNIMOD:35" name="Oxidation" cvRef="UNIMOD" />
        <cvParam accession="MS:1001524" name="fragment neutral loss" cvRef="PSI-MS" value="0" unitAccession="UO:0000221" unitName="dalton" unitCvRef="UO"/>
      </Modification>
      <Modification location="13" residues="M" monoisotopicMassDelta="15.994915">
        <cvParam accession="UNIMOD:35" name="Oxidation" cvRef="UNIMOD" />
        <cvParam accession="MS:1001524" name="fragment neutral loss" cvRef="PSI-MS" value="0" unitAccession="UO:0000221" unitName="dalton" unitCvRef="UO"/>
      </Modification>
    </Peptide>
    <Peptide id="peptide_594_3">
      <peptideSequence>LWFVMRMFGLQGLR</peptideSequence>
      <Modification location="5" residues="M" monoisotopicMassDelta="15.994915">
        <cvParam accession="UNIMOD:35" name="Oxidation" cvRef="UNIMOD" />
        <cvParam accession="MS:1001524" name="fragment neutral loss" cvRef="PSI-MS" value="0" unitAccession="UO:0000221" unitName="dalton" unitCvRef="UO"/>
      </Modification>
    </Peptide>
    <Peptide id="peptide_594_4">
      <peptideSequence>NAADGQMARTPQPDVAK</peptideSequence>
    </Peptide>
    <Peptide id="peptide_595_1">
      <peptideSequence>LVSEPTYASGLISGFTK</peptideSequence>
    </Peptide>
    <Peptide id="peptide_595_2">
      <peptideSequence>LWEIGMYSLLEPMR</peptideSequence>
      <Modification location="6" residues="M" monoisotopicMassDelta="15.994915">
        <cvParam accession="UNIMOD:35" name="Oxidation" cvRef="UNIMOD" />
        <cvParam accession="MS:1001524" name="fragment neutral loss" cvRef="PSI-MS" value="0" unitAccession="UO:0000221" unitName="dalton" unitCvRef="UO"/>
      </Modification>
      <Modification location="13" residues="M" monoisotopicMassDelta="15.994915">
        <cvParam accession="UNIMOD:35" name="Oxidation" cvRef="UNIMOD" />
        <cvParam accession="MS:1001524" name="fragment neutral loss" cvRef="PSI-MS" value="0" unitAccession="UO:0000221" unitName="dalton" unitCvRef="UO"/>
      </Modification>
    </Peptide>
    <Peptide id="peptide_596_1">
      <peptideSequence>LVSEPTYASGLISGFTK</peptideSequence>
    </Peptide>
    <Peptide id="peptide_596_2">
      <peptideSequence>LWEIGMYSLLEPMR</peptideSequence>
      <Modification location="6" residues="M" monoisotopicMassDelta="15.994915">
        <cvParam accession="UNIMOD:35" name="Oxidation" cvRef="UNIMOD" />
        <cvParam accession="MS:1001524" name="fragment neutral loss" cvRef="PSI-MS" value="0" unitAccession="UO:0000221" unitName="dalton" unitCvRef="UO"/>
      </Modification>
      <Modification location="13" residues="M" monoisotopicMassDelta="15.994915">
        <cvParam accession="UNIMOD:35" name="Oxidation" cvRef="UNIMOD" />
        <cvParam accession="MS:1001524" name="fragment neutral loss" cvRef="PSI-MS" value="0" unitAccession="UO:0000221" unitName="dalton" unitCvRef="UO"/>
      </Modification>
    </Peptide>
    <Peptide id="peptide_596_3">
      <peptideSequence>LADFGVSGQLSATMTKK</peptideSequence>
      <Modification location="14" residues="M" monoisotopicMassDelta="15.994915">
        <cvParam accession="UNIMOD:35" name="Oxidation" cvRef="UNIMOD" />
        <cvParam accession="MS:1001524" name="fragment neutral loss" cvRef="PSI-MS" value="0" unitAccession="UO:0000221" unitName="dalton" unitCvRef="UO"/>
      </Modification>
    </Peptide>
    <Peptide id="peptide_596_4">
      <peptideSequence>QQGDQLELGRNWVAR</peptideSequence>
    </Peptide>
    <Peptide id="peptide_596_5">
      <peptideSequence>LWFVMRMFGLQGLR</peptideSequence>
      <Modification location="5" residues="M" monoisotopicMassDelta="15.994915">
        <cvParam accession="UNIMOD:35" name="Oxidation" cvRef="UNIMOD" />
        <cvParam accession="MS:1001524" name="fragment neutral loss" cvRef="PSI-MS" value="0" unitAccession="UO:0000221" unitName="dalton" unitCvRef="UO"/>
      </Modification>
    </Peptide>
    <Peptide id="peptide_596_6">
      <peptideSequence>NAADGQMARTPQPDVAK</peptideSequence>
    </Peptide>
    <Peptide id="peptide_598_1">
      <peptideSequence>GISELGIYPAVDPLDSK</peptideSequence>
    </Peptide>
    <Peptide id="peptide_599_1">
      <peptideSequence>LEAASNVSPDHPVVITK</peptideSequence>
    </Peptide>
    <Peptide id="peptide_599_2">
      <peptideSequence>EIAEVQFDLKVQETK</peptideSequence>
    </Peptide>
    <Peptide id="peptide_599_3">
      <peptideSequence>TIVEPLPSGVSGVRIPR</peptideSequence>
    </Peptide>
    <Peptide id="peptide_599_4">
      <peptideSequence>QDLNDVTKFIEITLK</peptideSequence>
    </Peptide>
    <Peptide id="peptide_599_5">
      <peptideSequence>GASPLTIFGTFVRLGLK</peptideSequence>
    </Peptide>
    <Peptide id="peptide_600_1">
      <peptideSequence>VAVLGAAGGIGQPLSLLLK</peptideSequence>
    </Peptide>
    <Peptide id="peptide_601_1">
      <peptideSequence>VAVLGAAGGIGQPLSLLLK</peptideSequence>
    </Peptide>
    <Peptide id="peptide_602_1">
      <peptideSequence>HTGFGSNYKPQIYLR</peptideSequence>
    </Peptide>
    <Peptide id="peptide_602_2">
      <peptideSequence>TPSTTSMASQVDRPMR</peptideSequence>
      <Modification location="15" residues="M" monoisotopicMassDelta="15.994915">
        <cvParam accession="UNIMOD:35" name="Oxidation" cvRef="UNIMOD" />
        <cvParam accession="MS:1001524" name="fragment neutral loss" cvRef="PSI-MS" value="0" unitAccession="UO:0000221" unitName="dalton" unitCvRef="UO"/>
      </Modification>
    </Peptide>
    <Peptide id="peptide_602_3">
      <peptideSequence>QAHLDIEGLVMDGKVR</peptideSequence>
    </Peptide>
    <Peptide id="peptide_608_1">
      <peptideSequence>SGVGVAAMGVLRPDLIVK</peptideSequence>
      <Modification location="8" residues="M" monoisotopicMassDelta="15.994915">
        <cvParam accession="UNIMOD:35" name="Oxidation" cvRef="UNIMOD" />
        <cvParam accession="MS:1001524" name="fragment neutral loss" cvRef="PSI-MS" value="0" unitAccession="UO:0000221" unitName="dalton" unitCvRef="UO"/>
      </Modification>
    </Peptide>
    <Peptide id="peptide_608_2">
      <peptideSequence>DQPTIELISEIRNNR</peptideSequence>
    </Peptide>
    <Peptide id="peptide_612_1">
      <peptideSequence>TTTANFEPSLDYIVTK</peptideSequence>
    </Peptide>
    <Peptide id="peptide_613_1">
      <peptideSequence>FSEILDSIGVDQPAWK</peptideSequence>
    </Peptide>
    <Peptide id="peptide_613_2">
      <peptideSequence>NISNTGAGGAGGSGGGNGSGKK</peptideSequence>
    </Peptide>
    <Peptide id="peptide_614_1">
      <peptideSequence>GGKPETLNADVVLVAIGR</peptideSequence>
    </Peptide>
    <Peptide id="peptide_614_2">
      <peptideSequence>LCLQLLNKIGVPTPSR</peptideSequence>
      <Modification location="2" residues="C" monoisotopicMassDelta="57.021464">
        <cvParam accession="UNIMOD:4" name="Carbamidomethyl" cvRef="UNIMOD" />
      </Modification>
    </Peptide>
    <Peptide id="peptide_615_1">
      <peptideSequence>LEELAETEPGRVEIIK</peptideSequence>
    </Peptide>
    <Peptide id="peptide_615_2">
      <peptideSequence>KWLQDLDAIVDPTAIK</peptideSequence>
    </Peptide>
    <Peptide id="peptide_615_3">
      <peptideSequence>APGTETPANSSQQIIRR</peptideSequence>
    </Peptide>
    <Peptide id="peptide_616_1">
      <peptideSequence>LEELAETEPGRVEIIK</peptideSequence>
    </Peptide>
    <Peptide id="peptide_621_1">
      <peptideSequence>DALPIVGAASSNSPEYTR</peptideSequence>
    </Peptide>
    <Peptide id="peptide_622_1">
      <peptideSequence>GNVQVEVIEFPTEDKR</peptideSequence>
    </Peptide>
    <Peptide id="peptide_623_1">
      <peptideSequence>GNVQVEVIEFPTEDKR</peptideSequence>
    </Peptide>
    <Peptide id="peptide_623_2">
      <peptideSequence>LGTHELSTEQFEDLIK</peptideSequence>
    </Peptide>
    <Peptide id="peptide_624_1">
      <peptideSequence>NLGPEWVVPLVAVLVHK</peptideSequence>
    </Peptide>
    <Peptide id="peptide_625_1">
      <peptideSequence>NLGPEWVVPLVAVLVHK</peptideSequence>
    </Peptide>
    <Peptide id="peptide_631_1">
      <peptideSequence>HFVEQGHNVALSQSFAK</peptideSequence>
    </Peptide>
    <Peptide id="peptide_632_1">
      <peptideSequence>HFVEQGHNVALSQSFAK</peptideSequence>
    </Peptide>
    <Peptide id="peptide_633_1">
      <peptideSequence>AQEKDNQADNVSALEDR</peptideSequence>
    </Peptide>
    <Peptide id="peptide_633_2">
      <peptideSequence>LTDIMPSHSGPDMQADR</peptideSequence>
      <Modification location="5" residues="M" monoisotopicMassDelta="15.994915">
        <cvParam accession="UNIMOD:35" name="Oxidation" cvRef="UNIMOD" />
        <cvParam accession="MS:1001524" name="fragment neutral loss" cvRef="PSI-MS" value="0" unitAccession="UO:0000221" unitName="dalton" unitCvRef="UO"/>
      </Modification>
      <Modification location="13" residues="M" monoisotopicMassDelta="15.994915">
        <cvParam accession="UNIMOD:35" name="Oxidation" cvRef="UNIMOD" />
        <cvParam accession="MS:1001524" name="fragment neutral loss" cvRef="PSI-MS" value="0" unitAccession="UO:0000221" unitName="dalton" unitCvRef="UO"/>
      </Modification>
    </Peptide>
    <Peptide id="peptide_634_1">
      <peptideSequence>AQEKDNQADNVSALEDR</peptideSequence>
    </Peptide>
    <Peptide id="peptide_634_2">
      <peptideSequence>LTDIMPSHSGPDMQADR</peptideSequence>
      <Modification location="5" residues="M" monoisotopicMassDelta="15.994915">
        <cvParam accession="UNIMOD:35" name="Oxidation" cvRef="UNIMOD" />
        <cvParam accession="MS:1001524" name="fragment neutral loss" cvRef="PSI-MS" value="0" unitAccession="UO:0000221" unitName="dalton" unitCvRef="UO"/>
      </Modification>
      <Modification location="13" residues="M" monoisotopicMassDelta="15.994915">
        <cvParam accession="UNIMOD:35" name="Oxidation" cvRef="UNIMOD" />
        <cvParam accession="MS:1001524" name="fragment neutral loss" cvRef="PSI-MS" value="0" unitAccession="UO:0000221" unitName="dalton" unitCvRef="UO"/>
      </Modification>
    </Peptide>
    <Peptide id="peptide_634_3">
      <peptideSequence>NGFHYRRPLTEEEVR</peptideSequence>
    </Peptide>
    <Peptide id="peptide_639_1">
      <peptideSequence>GYLVGMTGDGVNDAPSLKK</peptideSequence>
      <Modification location="6" residues="M" monoisotopicMassDelta="15.994915">
        <cvParam accession="UNIMOD:35" name="Oxidation" cvRef="UNIMOD" />
        <cvParam accession="MS:1001524" name="fragment neutral loss" cvRef="PSI-MS" value="0" unitAccession="UO:0000221" unitName="dalton" unitCvRef="UO"/>
      </Modification>
    </Peptide>
    <Peptide id="peptide_639_2">
      <peptideSequence>MDALQAKLQALSDDFQK</peptideSequence>
      <Modification location="1" residues="M" monoisotopicMassDelta="15.994915">
        <cvParam accession="UNIMOD:35" name="Oxidation" cvRef="UNIMOD" />
        <cvParam accession="MS:1001524" name="fragment neutral loss" cvRef="PSI-MS" value="0" unitAccession="UO:0000221" unitName="dalton" unitCvRef="UO"/>
      </Modification>
    </Peptide>
    <Peptide id="peptide_642_1">
      <peptideSequence>FKDALKPVFNSLYDAVK</peptideSequence>
    </Peptide>
    <Peptide id="peptide_642_2">
      <peptideSequence>DELRYFQVTQYHVTR</peptideSequence>
    </Peptide>
    <Peptide id="peptide_643_1">
      <peptideSequence>SAADIVFLAPGLGAIIDALK</peptideSequence>
    </Peptide>
    <Peptide id="peptide_644_1">
      <peptideSequence>SAADIVFLAPGLGAIIDALK</peptideSequence>
    </Peptide>
    <Peptide id="peptide_646_1">
      <peptideSequence>SAADIVFLAPGLGAIIDALK</peptideSequence>
    </Peptide>
    <Peptide id="peptide_650_1">
      <peptideSequence>GLASFLDYGSIDKAPEER</peptideSequence>
    </Peptide>
    <Peptide id="peptide_651_1">
      <peptideSequence>FVGFQGDKFENLDDTLK</peptideSequence>
    </Peptide>
    <Peptide id="peptide_663_1">
      <peptideSequence>ADIYLLDDVLSAVDSHVGK</peptideSequence>
    </Peptide>
    <Peptide id="peptide_672_1">
      <peptideSequence>FEPVVAYISAIAGQLIDEK</peptideSequence>
    </Peptide>
    <Peptide id="peptide_676_1">
      <peptideSequence>NKPLYFLKPQDLNLELK</peptideSequence>
    </Peptide>
    <Peptide id="peptide_680_1">
      <peptideSequence>KLDTDSPQATALGLDPTVLR</peptideSequence>
    </Peptide>
    <Peptide id="peptide_681_1">
      <peptideSequence>KLDTDSPQATALGLDPTVLR</peptideSequence>
    </Peptide>
    <Peptide id="peptide_686_1">
      <peptideSequence>GNAPPTSVSKPANTSYSADGTK</peptideSequence>
    </Peptide>
    <Peptide id="peptide_687_1">
      <peptideSequence>IIYSPTEAEMFAGQMIGHK</peptideSequence>
      <Modification location="10" residues="M" monoisotopicMassDelta="15.994915">
        <cvParam accession="UNIMOD:35" name="Oxidation" cvRef="UNIMOD" />
        <cvParam accession="MS:1001524" name="fragment neutral loss" cvRef="PSI-MS" value="0" unitAccession="UO:0000221" unitName="dalton" unitCvRef="UO"/>
      </Modification>
      <Modification location="15" residues="M" monoisotopicMassDelta="15.994915">
        <cvParam accession="UNIMOD:35" name="Oxidation" cvRef="UNIMOD" />
        <cvParam accession="MS:1001524" name="fragment neutral loss" cvRef="PSI-MS" value="0" unitAccession="UO:0000221" unitName="dalton" unitCvRef="UO"/>
      </Modification>
    </Peptide>
    <Peptide id="peptide_687_2">
      <peptideSequence>IIYYPQPNWKPFTMGRK</peptideSequence>
      <Modification location="14" residues="M" monoisotopicMassDelta="15.994915">
        <cvParam accession="UNIMOD:35" name="Oxidation" cvRef="UNIMOD" />
        <cvParam accession="MS:1001524" name="fragment neutral loss" cvRef="PSI-MS" value="0" unitAccession="UO:0000221" unitName="dalton" unitCvRef="UO"/>
      </Modification>
    </Peptide>
    <Peptide id="peptide_687_3">
      <peptideSequence>LWEAMPAEEFITMISDQK</peptideSequence>
      <Modification location="5" residues="M" monoisotopicMassDelta="15.994915">
        <cvParam accession="UNIMOD:35" name="Oxidation" cvRef="UNIMOD" />
        <cvParam accession="MS:1001524" name="fragment neutral loss" cvRef="PSI-MS" value="0" unitAccession="UO:0000221" unitName="dalton" unitCvRef="UO"/>
      </Modification>
    </Peptide>
    <Peptide id="peptide_687_4">
      <peptideSequence>LIRSMQDCADPDLNAYEK</peptideSequence>
      <Modification location="5" residues="M" monoisotopicMassDelta="15.994915">
        <cvParam accession="UNIMOD:35" name="Oxidation" cvRef="UNIMOD" />
        <cvParam accession="MS:1001524" name="fragment neutral loss" cvRef="PSI-MS" value="0" unitAccession="UO:0000221" unitName="dalton" unitCvRef="UO"/>
      </Modification>
      <Modification location="8" residues="C" monoisotopicMassDelta="57.021464">
        <cvParam accession="UNIMOD:4" name="Carbamidomethyl" cvRef="UNIMOD" />
      </Modification>
    </Peptide>
    <Peptide id="peptide_687_5">
      <peptideSequence>LLTDDNASMLSVFGEQQMR</peptideSequence>
    </Peptide>
    <Peptide id="peptide_688_1">
      <peptideSequence>TNLDPFEAFEDADIFAALR</peptideSequence>
    </Peptide>
    <Peptide id="peptide_689_1">
      <peptideSequence>SPLMPFIHTFLNLEGAGGGGR</peptideSequence>
      <Modification location="4" residues="M" monoisotopicMassDelta="15.994915">
        <cvParam accession="UNIMOD:35" name="Oxidation" cvRef="UNIMOD" />
        <cvParam accession="MS:1001524" name="fragment neutral loss" cvRef="PSI-MS" value="0" unitAccession="UO:0000221" unitName="dalton" unitCvRef="UO"/>
      </Modification>
    </Peptide>
    <Peptide id="peptide_693_1">
      <peptideSequence>VLGTSVDTLELSEDRDLFAK</peptideSequence>
    </Peptide>
    <Peptide id="peptide_693_2">
      <peptideSequence>VKSLGSISEASSVQESIAMLR</peptideSequence>
      <Modification location="19" residues="M" monoisotopicMassDelta="15.994915">
        <cvParam accession="UNIMOD:35" name="Oxidation" cvRef="UNIMOD" />
        <cvParam accession="MS:1001524" name="fragment neutral loss" cvRef="PSI-MS" value="63.998285" unitAccession="UO:0000221" unitName="dalton" unitCvRef="UO"/>
      </Modification>
    </Peptide>
    <Peptide id="peptide_700_1">
      <peptideSequence>NDTFALIGYGSQGHGQGLNLR</peptideSequence>
    </Peptide>
    <Peptide id="peptide_700_2">
      <peptideSequence>MSLTPEVLWAQRSSATEPSK</peptideSequence>
    </Peptide>
    <Peptide id="peptide_700_3">
      <peptideSequence>SMSNQNIADAQLASKAVDNLK</peptideSequence>
    </Peptide>
    <Peptide id="peptide_700_4">
      <peptideSequence>QGMTDLGPEIASAAQAYDHAR</peptideSequence>
      <Modification location="3" residues="M" monoisotopicMassDelta="15.994915">
        <cvParam accession="UNIMOD:35" name="Oxidation" cvRef="UNIMOD" />
        <cvParam accession="MS:1001524" name="fragment neutral loss" cvRef="PSI-MS" value="0" unitAccession="UO:0000221" unitName="dalton" unitCvRef="UO"/>
      </Modification>
    </Peptide>
    <Peptide id="peptide_700_5">
      <peptideSequence>WYQEILGMTLLRTHESPK</peptideSequence>
      <Modification location="8" residues="M" monoisotopicMassDelta="15.994915">
        <cvParam accession="UNIMOD:35" name="Oxidation" cvRef="UNIMOD" />
        <cvParam accession="MS:1001524" name="fragment neutral loss" cvRef="PSI-MS" value="0" unitAccession="UO:0000221" unitName="dalton" unitCvRef="UO"/>
      </Modification>
    </Peptide>
    <Peptide id="peptide_700_6">
      <peptideSequence>QNVSQGRPRSVSFLQSTGNR</peptideSequence>
    </Peptide>
    <Peptide id="peptide_701_1">
      <peptideSequence>DMDKPFLMSVEEVFSISGR</peptideSequence>
      <Modification location="2" residues="M" monoisotopicMassDelta="15.994915">
        <cvParam accession="UNIMOD:35" name="Oxidation" cvRef="UNIMOD" />
        <cvParam accession="MS:1001524" name="fragment neutral loss" cvRef="PSI-MS" value="0" unitAccession="UO:0000221" unitName="dalton" unitCvRef="UO"/>
      </Modification>
      <Modification location="8" residues="M" monoisotopicMassDelta="15.994915">
        <cvParam accession="UNIMOD:35" name="Oxidation" cvRef="UNIMOD" />
        <cvParam accession="MS:1001524" name="fragment neutral loss" cvRef="PSI-MS" value="0" unitAccession="UO:0000221" unitName="dalton" unitCvRef="UO"/>
      </Modification>
    </Peptide>
    <Peptide id="peptide_702_1">
      <peptideSequence>DMDKPFLMSVEEVFSISGR</peptideSequence>
      <Modification location="2" residues="M" monoisotopicMassDelta="15.994915">
        <cvParam accession="UNIMOD:35" name="Oxidation" cvRef="UNIMOD" />
        <cvParam accession="MS:1001524" name="fragment neutral loss" cvRef="PSI-MS" value="0" unitAccession="UO:0000221" unitName="dalton" unitCvRef="UO"/>
      </Modification>
      <Modification location="8" residues="M" monoisotopicMassDelta="15.994915">
        <cvParam accession="UNIMOD:35" name="Oxidation" cvRef="UNIMOD" />
        <cvParam accession="MS:1001524" name="fragment neutral loss" cvRef="PSI-MS" value="0" unitAccession="UO:0000221" unitName="dalton" unitCvRef="UO"/>
      </Modification>
    </Peptide>
    <Peptide id="peptide_703_1">
      <peptideSequence>DMDKPFLMSVEEVFSISGR</peptideSequence>
      <Modification location="2" residues="M" monoisotopicMassDelta="15.994915">
        <cvParam accession="UNIMOD:35" name="Oxidation" cvRef="UNIMOD" />
        <cvParam accession="MS:1001524" name="fragment neutral loss" cvRef="PSI-MS" value="0" unitAccession="UO:0000221" unitName="dalton" unitCvRef="UO"/>
      </Modification>
      <Modification location="8" residues="M" monoisotopicMassDelta="15.994915">
        <cvParam accession="UNIMOD:35" name="Oxidation" cvRef="UNIMOD" />
        <cvParam accession="MS:1001524" name="fragment neutral loss" cvRef="PSI-MS" value="0" unitAccession="UO:0000221" unitName="dalton" unitCvRef="UO"/>
      </Modification>
    </Peptide>
    <Peptide id="peptide_704_1">
      <peptideSequence>DMDKPFLMSVEEVFSISGR</peptideSequence>
      <Modification location="2" residues="M" monoisotopicMassDelta="15.994915">
        <cvParam accession="UNIMOD:35" name="Oxidation" cvRef="UNIMOD" />
        <cvParam accession="MS:1001524" name="fragment neutral loss" cvRef="PSI-MS" value="0" unitAccession="UO:0000221" unitName="dalton" unitCvRef="UO"/>
      </Modification>
      <Modification location="8" residues="M" monoisotopicMassDelta="15.994915">
        <cvParam accession="UNIMOD:35" name="Oxidation" cvRef="UNIMOD" />
        <cvParam accession="MS:1001524" name="fragment neutral loss" cvRef="PSI-MS" value="0" unitAccession="UO:0000221" unitName="dalton" unitCvRef="UO"/>
      </Modification>
    </Peptide>
    <Peptide id="peptide_714_1">
      <peptideSequence>GYTGQQLVDLINTHSNLDLR</peptideSequence>
    </Peptide>
    <Peptide id="peptide_714_2">
      <peptideSequence>DLVDQLLSLRNIILASGNMR</peptideSequence>
      <Modification location="19" residues="M" monoisotopicMassDelta="15.994915">
        <cvParam accession="UNIMOD:35" name="Oxidation" cvRef="UNIMOD" />
        <cvParam accession="MS:1001524" name="fragment neutral loss" cvRef="PSI-MS" value="63.998285" unitAccession="UO:0000221" unitName="dalton" unitCvRef="UO"/>
      </Modification>
    </Peptide>
    <Peptide id="peptide_715_1">
      <peptideSequence>ATQKPVIVSSSQGGMDIETVAK</peptideSequence>
      <Modification location="15" residues="M" monoisotopicMassDelta="15.994915">
        <cvParam accession="UNIMOD:35" name="Oxidation" cvRef="UNIMOD" />
        <cvParam accession="MS:1001524" name="fragment neutral loss" cvRef="PSI-MS" value="0" unitAccession="UO:0000221" unitName="dalton" unitCvRef="UO"/>
      </Modification>
    </Peptide>
    <Peptide id="peptide_716_1">
      <peptideSequence>ATQKPVIVSSSQGGMDIETVAK</peptideSequence>
      <Modification location="15" residues="M" monoisotopicMassDelta="15.994915">
        <cvParam accession="UNIMOD:35" name="Oxidation" cvRef="UNIMOD" />
        <cvParam accession="MS:1001524" name="fragment neutral loss" cvRef="PSI-MS" value="0" unitAccession="UO:0000221" unitName="dalton" unitCvRef="UO"/>
      </Modification>
    </Peptide>
    <Peptide id="peptide_725_1">
      <peptideSequence>AYLPVTTTLHGLGGFDELDHK</peptideSequence>
    </Peptide>
    <Peptide id="peptide_725_2">
      <peptideSequence>AEEVEQFEMLIASTRDANSK</peptideSequence>
      <Modification location="9" residues="M" monoisotopicMassDelta="15.994915">
        <cvParam accession="UNIMOD:35" name="Oxidation" cvRef="UNIMOD" />
        <cvParam accession="MS:1001524" name="fragment neutral loss" cvRef="PSI-MS" value="0" unitAccession="UO:0000221" unitName="dalton" unitCvRef="UO"/>
      </Modification>
    </Peptide>
    <Peptide id="peptide_726_1">
      <peptideSequence>AYLPVTTTLHGLGGFDELDHK</peptideSequence>
    </Peptide>
    <Peptide id="peptide_729_1">
      <peptideSequence>DGAGSATLSMAMAGARMADSILR</peptideSequence>
      <Modification location="12" residues="M" monoisotopicMassDelta="15.994915">
        <cvParam accession="UNIMOD:35" name="Oxidation" cvRef="UNIMOD" />
        <cvParam accession="MS:1001524" name="fragment neutral loss" cvRef="PSI-MS" value="0" unitAccession="UO:0000221" unitName="dalton" unitCvRef="UO"/>
      </Modification>
      <Modification location="17" residues="M" monoisotopicMassDelta="15.994915">
        <cvParam accession="UNIMOD:35" name="Oxidation" cvRef="UNIMOD" />
        <cvParam accession="MS:1001524" name="fragment neutral loss" cvRef="PSI-MS" value="0" unitAccession="UO:0000221" unitName="dalton" unitCvRef="UO"/>
      </Modification>
    </Peptide>
    <Peptide id="peptide_731_1">
      <peptideSequence>SVNPDEAVAIGAAIQGAVLSGEVK</peptideSequence>
    </Peptide>
    <Peptide id="peptide_735_1">
      <peptideSequence>KYPVSLVNVENLTDDPYDPK</peptideSequence>
    </Peptide>
    <Peptide id="peptide_742_1">
      <peptideSequence>TYPSQTGQTPETSTSTAGLHGSK</peptideSequence>
    </Peptide>
    <Peptide id="peptide_745_1">
      <peptideSequence>AVFEAPDILLLDEPTNHLDVK</peptideSequence>
    </Peptide>
    <Peptide id="peptide_750_1">
      <peptideSequence>VAGDSASNYLFQNALQGAGSASSR</peptideSequence>
    </Peptide>
    <Peptide id="peptide_750_2">
      <peptideSequence>TENFEALQAEMRQMSEAVVR</peptideSequence>
      <Modification location="11" residues="M" monoisotopicMassDelta="15.994915">
        <cvParam accession="UNIMOD:35" name="Oxidation" cvRef="UNIMOD" />
        <cvParam accession="MS:1001524" name="fragment neutral loss" cvRef="PSI-MS" value="0" unitAccession="UO:0000221" unitName="dalton" unitCvRef="UO"/>
      </Modification>
      <Modification location="14" residues="M" monoisotopicMassDelta="15.994915">
        <cvParam accession="UNIMOD:35" name="Oxidation" cvRef="UNIMOD" />
        <cvParam accession="MS:1001524" name="fragment neutral loss" cvRef="PSI-MS" value="0" unitAccession="UO:0000221" unitName="dalton" unitCvRef="UO"/>
      </Modification>
    </Peptide>
    <Peptide id="peptide_750_3">
      <peptideSequence>IFWYLPLMHSEWLEDHVR</peptideSequence>
    </Peptide>
    <Peptide id="peptide_751_1">
      <peptideSequence>SLQKPEVPEDYPQVLALPISR</peptideSequence>
    </Peptide>
    <Peptide id="peptide_756_1">
      <peptideSequence>DGAGALLTGVGPTFAGYFMQGAFK</peptideSequence>
      <Modification location="19" residues="M" monoisotopicMassDelta="15.994915">
        <cvParam accession="UNIMOD:35" name="Oxidation" cvRef="UNIMOD" />
        <cvParam accession="MS:1001524" name="fragment neutral loss" cvRef="PSI-MS" value="0" unitAccession="UO:0000221" unitName="dalton" unitCvRef="UO"/>
      </Modification>
    </Peptide>
    <Peptide id="peptide_757_1">
      <peptideSequence>DGAGALLTGVGPTFAGYFMQGAFK</peptideSequence>
      <Modification location="19" residues="M" monoisotopicMassDelta="15.994915">
        <cvParam accession="UNIMOD:35" name="Oxidation" cvRef="UNIMOD" />
        <cvParam accession="MS:1001524" name="fragment neutral loss" cvRef="PSI-MS" value="0" unitAccession="UO:0000221" unitName="dalton" unitCvRef="UO"/>
      </Modification>
    </Peptide>
    <Peptide id="peptide_758_1">
      <peptideSequence>DGAGALLTGVGPTFAGYFMQGAFK</peptideSequence>
      <Modification location="19" residues="M" monoisotopicMassDelta="15.994915">
        <cvParam accession="UNIMOD:35" name="Oxidation" cvRef="UNIMOD" />
        <cvParam accession="MS:1001524" name="fragment neutral loss" cvRef="PSI-MS" value="0" unitAccession="UO:0000221" unitName="dalton" unitCvRef="UO"/>
      </Modification>
    </Peptide>
    <Peptide id="peptide_758_2">
      <peptideSequence>QSGPILQMSSLVQTPKNWSMK</peptideSequence>
      <Modification location="8" residues="M" monoisotopicMassDelta="15.994915">
        <cvParam accession="UNIMOD:35" name="Oxidation" cvRef="UNIMOD" />
        <cvParam accession="MS:1001524" name="fragment neutral loss" cvRef="PSI-MS" value="0" unitAccession="UO:0000221" unitName="dalton" unitCvRef="UO"/>
      </Modification>
      <Modification location="20" residues="M" monoisotopicMassDelta="15.994915">
        <cvParam accession="UNIMOD:35" name="Oxidation" cvRef="UNIMOD" />
        <cvParam accession="MS:1001524" name="fragment neutral loss" cvRef="PSI-MS" value="0" unitAccession="UO:0000221" unitName="dalton" unitCvRef="UO"/>
      </Modification>
    </Peptide>
    <Peptide id="peptide_759_1">
      <peptideSequence>FVQEQALSTIATIADAAESTFGK</peptideSequence>
    </Peptide>
    <Peptide id="peptide_760_1">
      <peptideSequence>FVQEQALSTIATIADAAESTFGK</peptideSequence>
    </Peptide>
    <Peptide id="peptide_764_1">
      <peptideSequence>SIILFDANQELGDQAAEELHSK</peptideSequence>
    </Peptide>
    <Peptide id="peptide_764_2">
      <peptideSequence>RWFMDYAEWATGALDATIVPV</peptideSequence>
      <Modification location="4" residues="M" monoisotopicMassDelta="15.994915">
        <cvParam accession="UNIMOD:35" name="Oxidation" cvRef="UNIMOD" />
        <cvParam accession="MS:1001524" name="fragment neutral loss" cvRef="PSI-MS" value="0" unitAccession="UO:0000221" unitName="dalton" unitCvRef="UO"/>
      </Modification>
    </Peptide>
    <Peptide id="peptide_764_3">
      <peptideSequence>FLMRYYNHGDEIYIFGFSR</peptideSequence>
    </Peptide>
    <Peptide id="peptide_776_1">
      <peptideSequence>KLDLDSESLAIPSTAEIDELATR</peptideSequence>
    </Peptide>
    <Peptide id="peptide_776_2">
      <peptideSequence>NVGPTDEVMIIPGEEEWDSILK</peptideSequence>
      <Modification location="9" residues="M" monoisotopicMassDelta="15.994915">
        <cvParam accession="UNIMOD:35" name="Oxidation" cvRef="UNIMOD" />
        <cvParam accession="MS:1001524" name="fragment neutral loss" cvRef="PSI-MS" value="0" unitAccession="UO:0000221" unitName="dalton" unitCvRef="UO"/>
      </Modification>
    </Peptide>
    <Peptide id="peptide_776_3">
      <peptideSequence>SVNQIGLGRFLSGVNHEMMEIR</peptideSequence>
    </Peptide>
    <Peptide id="peptide_776_4">
      <peptideSequence>TTSAASTKASVIQGLLDDEPITIR</peptideSequence>
    </Peptide>
    <Peptide id="peptide_777_1">
      <peptideSequence>ENTEGEYSGIEHVVVDGVVQSIK</peptideSequence>
    </Peptide>
    <Peptide id="peptide_777_2">
      <peptideSequence>ENTEGEYSGLEHQSVPGVVESLK</peptideSequence>
    </Peptide>
    <Peptide id="peptide_780_1">
      <peptideSequence>ENTEGEYSGIEHVVVDGVVQSIK</peptideSequence>
    </Peptide>
    <Peptide id="peptide_780_2">
      <peptideSequence>ENTEGEYSGLEHQSVPGVVESLK</peptideSequence>
    </Peptide>
    <Peptide id="peptide_780_3">
      <peptideSequence>HSICLMPPPPSPQTRETVDPTK</peptideSequence>
      <Modification location="4" residues="C" monoisotopicMassDelta="57.021464">
        <cvParam accession="UNIMOD:4" name="Carbamidomethyl" cvRef="UNIMOD" />
      </Modification>
    </Peptide>
    <Peptide id="peptide_789_1">
      <peptideSequence>IETGVLKPGMVVTFAPSNVTTEVK</peptideSequence>
      <Modification location="10" residues="M" monoisotopicMassDelta="15.994915">
        <cvParam accession="UNIMOD:35" name="Oxidation" cvRef="UNIMOD" />
        <cvParam accession="MS:1001524" name="fragment neutral loss" cvRef="PSI-MS" value="0" unitAccession="UO:0000221" unitName="dalton" unitCvRef="UO"/>
      </Modification>
    </Peptide>
    <Peptide id="peptide_790_1">
      <peptideSequence>SVEMHHEQLTEGLPGDNVGFNVK</peptideSequence>
      <Modification location="4" residues="M" monoisotopicMassDelta="15.994915">
        <cvParam accession="UNIMOD:35" name="Oxidation" cvRef="UNIMOD" />
        <cvParam accession="MS:1001524" name="fragment neutral loss" cvRef="PSI-MS" value="0" unitAccession="UO:0000221" unitName="dalton" unitCvRef="UO"/>
      </Modification>
    </Peptide>
    <Peptide id="peptide_790_2">
      <peptideSequence>ESNFQGLNRTWWSVADSIDSLK</peptideSequence>
    </Peptide>
    <Peptide id="peptide_796_1">
      <peptideSequence>ATLHNVTTQAGLSTPSIINVIQTNK</peptideSequence>
    </Peptide>
    <Peptide id="peptide_797_1">
      <peptideSequence>SATTVMGMPPFVVDFLMGGVSAAVSK</peptideSequence>
      <Modification location="6" residues="M" monoisotopicMassDelta="15.994915">
        <cvParam accession="UNIMOD:35" name="Oxidation" cvRef="UNIMOD" />
        <cvParam accession="MS:1001524" name="fragment neutral loss" cvRef="PSI-MS" value="0" unitAccession="UO:0000221" unitName="dalton" unitCvRef="UO"/>
      </Modification>
      <Modification location="8" residues="M" monoisotopicMassDelta="15.994915">
        <cvParam accession="UNIMOD:35" name="Oxidation" cvRef="UNIMOD" />
        <cvParam accession="MS:1001524" name="fragment neutral loss" cvRef="PSI-MS" value="0" unitAccession="UO:0000221" unitName="dalton" unitCvRef="UO"/>
      </Modification>
      <Modification location="17" residues="M" monoisotopicMassDelta="15.994915">
        <cvParam accession="UNIMOD:35" name="Oxidation" cvRef="UNIMOD" />
        <cvParam accession="MS:1001524" name="fragment neutral loss" cvRef="PSI-MS" value="0" unitAccession="UO:0000221" unitName="dalton" unitCvRef="UO"/>
      </Modification>
    </Peptide>
    <Peptide id="peptide_798_1">
      <peptideSequence>SATTVMGMPPFVVDFLMGGVSAAVSK</peptideSequence>
      <Modification location="6" residues="M" monoisotopicMassDelta="15.994915">
        <cvParam accession="UNIMOD:35" name="Oxidation" cvRef="UNIMOD" />
        <cvParam accession="MS:1001524" name="fragment neutral loss" cvRef="PSI-MS" value="0" unitAccession="UO:0000221" unitName="dalton" unitCvRef="UO"/>
      </Modification>
      <Modification location="8" residues="M" monoisotopicMassDelta="15.994915">
        <cvParam accession="UNIMOD:35" name="Oxidation" cvRef="UNIMOD" />
        <cvParam accession="MS:1001524" name="fragment neutral loss" cvRef="PSI-MS" value="0" unitAccession="UO:0000221" unitName="dalton" unitCvRef="UO"/>
      </Modification>
      <Modification location="17" residues="M" monoisotopicMassDelta="15.994915">
        <cvParam accession="UNIMOD:35" name="Oxidation" cvRef="UNIMOD" />
        <cvParam accession="MS:1001524" name="fragment neutral loss" cvRef="PSI-MS" value="0" unitAccession="UO:0000221" unitName="dalton" unitCvRef="UO"/>
      </Modification>
    </Peptide>
    <Peptide id="peptide_799_1">
      <peptideSequence>SATTVMGMPPFVVDFLMGGVSAAVSK</peptideSequence>
      <Modification location="6" residues="M" monoisotopicMassDelta="15.994915">
        <cvParam accession="UNIMOD:35" name="Oxidation" cvRef="UNIMOD" />
        <cvParam accession="MS:1001524" name="fragment neutral loss" cvRef="PSI-MS" value="0" unitAccession="UO:0000221" unitName="dalton" unitCvRef="UO"/>
      </Modification>
      <Modification location="8" residues="M" monoisotopicMassDelta="15.994915">
        <cvParam accession="UNIMOD:35" name="Oxidation" cvRef="UNIMOD" />
        <cvParam accession="MS:1001524" name="fragment neutral loss" cvRef="PSI-MS" value="0" unitAccession="UO:0000221" unitName="dalton" unitCvRef="UO"/>
      </Modification>
      <Modification location="17" residues="M" monoisotopicMassDelta="15.994915">
        <cvParam accession="UNIMOD:35" name="Oxidation" cvRef="UNIMOD" />
        <cvParam accession="MS:1001524" name="fragment neutral loss" cvRef="PSI-MS" value="0" unitAccession="UO:0000221" unitName="dalton" unitCvRef="UO"/>
      </Modification>
    </Peptide>
    <Peptide id="peptide_800_1">
      <peptideSequence>SATTVMGMPPFVVDFLMGGVSAAVSK</peptideSequence>
      <Modification location="6" residues="M" monoisotopicMassDelta="15.994915">
        <cvParam accession="UNIMOD:35" name="Oxidation" cvRef="UNIMOD" />
        <cvParam accession="MS:1001524" name="fragment neutral loss" cvRef="PSI-MS" value="0" unitAccession="UO:0000221" unitName="dalton" unitCvRef="UO"/>
      </Modification>
      <Modification location="8" residues="M" monoisotopicMassDelta="15.994915">
        <cvParam accession="UNIMOD:35" name="Oxidation" cvRef="UNIMOD" />
        <cvParam accession="MS:1001524" name="fragment neutral loss" cvRef="PSI-MS" value="0" unitAccession="UO:0000221" unitName="dalton" unitCvRef="UO"/>
      </Modification>
      <Modification location="17" residues="M" monoisotopicMassDelta="15.994915">
        <cvParam accession="UNIMOD:35" name="Oxidation" cvRef="UNIMOD" />
        <cvParam accession="MS:1001524" name="fragment neutral loss" cvRef="PSI-MS" value="0" unitAccession="UO:0000221" unitName="dalton" unitCvRef="UO"/>
      </Modification>
    </Peptide>
    <Peptide id="peptide_801_1">
      <peptideSequence>SATTVMGMPPFVVDFLMGGVSAAVSK</peptideSequence>
      <Modification location="6" residues="M" monoisotopicMassDelta="15.994915">
        <cvParam accession="UNIMOD:35" name="Oxidation" cvRef="UNIMOD" />
        <cvParam accession="MS:1001524" name="fragment neutral loss" cvRef="PSI-MS" value="0" unitAccession="UO:0000221" unitName="dalton" unitCvRef="UO"/>
      </Modification>
      <Modification location="8" residues="M" monoisotopicMassDelta="15.994915">
        <cvParam accession="UNIMOD:35" name="Oxidation" cvRef="UNIMOD" />
        <cvParam accession="MS:1001524" name="fragment neutral loss" cvRef="PSI-MS" value="0" unitAccession="UO:0000221" unitName="dalton" unitCvRef="UO"/>
      </Modification>
      <Modification location="17" residues="M" monoisotopicMassDelta="15.994915">
        <cvParam accession="UNIMOD:35" name="Oxidation" cvRef="UNIMOD" />
        <cvParam accession="MS:1001524" name="fragment neutral loss" cvRef="PSI-MS" value="0" unitAccession="UO:0000221" unitName="dalton" unitCvRef="UO"/>
      </Modification>
    </Peptide>
    <Peptide id="peptide_802_1">
      <peptideSequence>SESSGGGMLSGIGATVAGAAAAAATAVGLTK</peptideSequence>
      <Modification location="8" residues="M" monoisotopicMassDelta="15.994915">
        <cvParam accession="UNIMOD:35" name="Oxidation" cvRef="UNIMOD" />
        <cvParam accession="MS:1001524" name="fragment neutral loss" cvRef="PSI-MS" value="0" unitAccession="UO:0000221" unitName="dalton" unitCvRef="UO"/>
      </Modification>
    </Peptide>
    <Peptide id="peptide_802_2">
      <peptideSequence>AISSFIDPALSWKDIPWFQSITK</peptideSequence>
    </Peptide>
    <Peptide id="peptide_805_1">
      <peptideSequence>GAPLFVLSTVSADHPIPEDIETDYK</peptideSequence>
    </Peptide>
    <Peptide id="peptide_806_1">
      <peptideSequence>GAPLFVLSTVSADHPIPEDIETDYK</peptideSequence>
    </Peptide>
    <Peptide id="peptide_806_2">
      <peptideSequence>SALSLLLPDAFPLPEPLPDSHAEER</peptideSequence>
    </Peptide>
    <Peptide id="peptide_810_1">
      <peptideSequence>EVEAPDVVPGDILEIEEGTIIPADGR</peptideSequence>
    </Peptide>
    <Peptide id="peptide_811_1">
      <peptideSequence>SLSLDGPVVLATGGYAADFTDNSLLKK</peptideSequence>
    </Peptide>
    <Peptide id="peptide_812_1">
      <peptideSequence>FSNLLLGAGLNLFEVTSLGQPLEVVK</peptideSequence>
    </Peptide>
    <Peptide id="peptide_813_1">
      <peptideSequence>FSNLLLGAGLNLFEVTSLGQPLEVVK</peptideSequence>
    </Peptide>
    <Peptide id="peptide_816_1">
      <peptideSequence>DKFTPGAALSPAAADIGSQSIADLDAIR</peptideSequence>
    </Peptide>
    <Peptide id="peptide_816_2">
      <peptideSequence>CVQTSIGISAGLAQPITTGPPTMPTTR</peptideSequence>
      <Modification location="1" residues="C" monoisotopicMassDelta="57.021464">
        <cvParam accession="UNIMOD:4" name="Carbamidomethyl" cvRef="UNIMOD" />
      </Modification>
      <Modification location="23" residues="M" monoisotopicMassDelta="15.994915">
        <cvParam accession="UNIMOD:35" name="Oxidation" cvRef="UNIMOD" />
        <cvParam accession="MS:1001524" name="fragment neutral loss" cvRef="PSI-MS" value="0" unitAccession="UO:0000221" unitName="dalton" unitCvRef="UO"/>
      </Modification>
    </Peptide>
    <Peptide id="peptide_816_3">
      <peptideSequence>NALEGLVSAQPMLRAGFVPADLSSVGR</peptideSequence>
      <Modification location="12" residues="M" monoisotopicMassDelta="15.994915">
        <cvParam accession="UNIMOD:35" name="Oxidation" cvRef="UNIMOD" />
        <cvParam accession="MS:1001524" name="fragment neutral loss" cvRef="PSI-MS" value="0" unitAccession="UO:0000221" unitName="dalton" unitCvRef="UO"/>
      </Modification>
    </Peptide>
    <Peptide id="peptide_834_1">
      <peptideSequence>STLINVLTGELVPTIGEIYQHENIR</peptideSequence>
    </Peptide>
    <Peptide id="peptide_837_1">
      <peptideSequence>STLINVLTGELVPTIGEIYQHENIR</peptideSequence>
    </Peptide>
    <Peptide id="peptide_837_2">
      <peptideSequence>IEYPKPLYGMFLVISGESRGFHLR</peptideSequence>
    </Peptide>
    <Peptide id="peptide_838_1">
      <peptideSequence>STLINVLTGELVPTIGEIYQHENIR</peptideSequence>
    </Peptide>
    <Peptide id="peptide_839_1">
      <peptideSequence>LLAQGGTAVGTGINTFEGFAEAIAEEVTK</peptideSequence>
    </Peptide>
    <Peptide id="peptide_840_1">
      <peptideSequence>LLAQGGTAVGTGINTFEGFAEAIAEEVTK</peptideSequence>
    </Peptide>
    <Peptide id="peptide_841_1">
      <peptideSequence>GVVMDLSDWLEEHPGGPQAIMNFMGR</peptideSequence>
      <Modification location="4" residues="M" monoisotopicMassDelta="15.994915">
        <cvParam accession="UNIMOD:35" name="Oxidation" cvRef="UNIMOD" />
        <cvParam accession="MS:1001524" name="fragment neutral loss" cvRef="PSI-MS" value="0" unitAccession="UO:0000221" unitName="dalton" unitCvRef="UO"/>
      </Modification>
      <Modification location="21" residues="M" monoisotopicMassDelta="15.994915">
        <cvParam accession="UNIMOD:35" name="Oxidation" cvRef="UNIMOD" />
        <cvParam accession="MS:1001524" name="fragment neutral loss" cvRef="PSI-MS" value="0" unitAccession="UO:0000221" unitName="dalton" unitCvRef="UO"/>
      </Modification>
      <Modification location="24" residues="M" monoisotopicMassDelta="15.994915">
        <cvParam accession="UNIMOD:35" name="Oxidation" cvRef="UNIMOD" />
        <cvParam accession="MS:1001524" name="fragment neutral loss" cvRef="PSI-MS" value="0" unitAccession="UO:0000221" unitName="dalton" unitCvRef="UO"/>
      </Modification>
    </Peptide>
    <Peptide id="peptide_842_1">
      <peptideSequence>LADFAAAVASGEASELQEILTSMNVEER</peptideSequence>
      <Modification location="23" residues="M" monoisotopicMassDelta="15.994915">
        <cvParam accession="UNIMOD:35" name="Oxidation" cvRef="UNIMOD" />
        <cvParam accession="MS:1001524" name="fragment neutral loss" cvRef="PSI-MS" value="0" unitAccession="UO:0000221" unitName="dalton" unitCvRef="UO"/>
      </Modification>
    </Peptide>
    <Peptide id="peptide_843_1">
      <peptideSequence>TILPEELVQAFKPDYIAPLVLALSSDK</peptideSequence>
    </Peptide>
    <Peptide id="peptide_844_1">
      <peptideSequence>TILPEELVQAFKPDYIAPLVLALSSDK</peptideSequence>
    </Peptide>
    <Peptide id="peptide_849_1">
      <peptideSequence>GTIVMNLLSDAAQSETWPAIKPQLVEGK</peptideSequence>
      <Modification location="5" residues="M" monoisotopicMassDelta="15.994915">
        <cvParam accession="UNIMOD:35" name="Oxidation" cvRef="UNIMOD" />
        <cvParam accession="MS:1001524" name="fragment neutral loss" cvRef="PSI-MS" value="0" unitAccession="UO:0000221" unitName="dalton" unitCvRef="UO"/>
      </Modification>
    </Peptide>
    <Peptide id="peptide_849_2">
      <peptideSequence>LSAVEVGYLADPFAQYFVGTVGAGAPTRR</peptideSequence>
    </Peptide>
    <Peptide id="peptide_850_1">
      <peptideSequence>GTIVMNLLSDAAQSETWPAIKPQLVEGK</peptideSequence>
      <Modification location="5" residues="M" monoisotopicMassDelta="15.994915">
        <cvParam accession="UNIMOD:35" name="Oxidation" cvRef="UNIMOD" />
        <cvParam accession="MS:1001524" name="fragment neutral loss" cvRef="PSI-MS" value="0" unitAccession="UO:0000221" unitName="dalton" unitCvRef="UO"/>
      </Modification>
    </Peptide>
    <Peptide id="peptide_850_2">
      <peptideSequence>LSAVEVGYLADPFAQYFVGTVGAGAPTRR</peptideSequence>
    </Peptide>
    <Peptide id="peptide_854_1">
      <peptideSequence>AIDAPVFHVNADDVEAVNFISQLAADYR</peptideSequence>
    </Peptide>
    <Peptide id="peptide_858_1">
      <peptideSequence>SASSNDTFPTVMHIAAVLELENELIPALK</peptideSequence>
      <Modification location="12" residues="M" monoisotopicMassDelta="15.994915">
        <cvParam accession="UNIMOD:35" name="Oxidation" cvRef="UNIMOD" />
        <cvParam accession="MS:1001524" name="fragment neutral loss" cvRef="PSI-MS" value="0" unitAccession="UO:0000221" unitName="dalton" unitCvRef="UO"/>
      </Modification>
    </Peptide>
    <Peptide id="peptide_866_1">
      <peptideSequence>LGLGGGGDMSGSDIYDFVEAADGFAEVFPQHK</peptideSequence>
      <Modification location="9" residues="M" monoisotopicMassDelta="15.994915">
        <cvParam accession="UNIMOD:35" name="Oxidation" cvRef="UNIMOD" />
        <cvParam accession="MS:1001524" name="fragment neutral loss" cvRef="PSI-MS" value="0" unitAccession="UO:0000221" unitName="dalton" unitCvRef="UO"/>
      </Modification>
    </Peptide>
    <Peptide id="peptide_867_1">
      <peptideSequence>ATTTSSEATADIAADEVPAEDLGELTGLILTIK</peptideSequence>
    </Peptide>
  </SequenceCollection>
  <AnalysisCollection>
    <SpectrumIdentification id="SI" SpectrumIdentificationProtocol_ref="SIP"  SpectrumIdentificationList_ref="SIL_1" activityDate="2012-04-02T10:30:26">
      <InputSpectra SpectraData_ref="SD_1"/>
      <SearchDatabase SearchDatabase_ref="SDB_ceratocystis_final"/>
    </SpectrumIdentification>
    <ProteinDetection id="PD_1" ProteinDetectionProtocol_ref="PDP_MascotParser_1" ProteinDetectionList_ref="PDL_1" activityDate="2012-07-11T23:19:53">
      <InputSpectrumIdentifications SpectrumIdentificationList_ref="SIL_1"/>
    </ProteinDetection>
  </AnalysisCollection>
  <AnalysisProtocolCollection>
    <SpectrumIdentificationProtocol id="SIP" AnalysisSoftware_ref="AS_mascot_server">
      <SearchType>
        <cvParam accession="MS:1001083" name="ms-ms search" cvRef="PSI-MS" value=""/>
      </SearchType>
      <AdditionalSearchParams>
        <userParam name="Mascot User Comment" value="Cerato final"/>
        <userParam name="Mascot Instrument Name" value="ESI-QUAD-TOF"/>
        <cvParam accession="MS:1001211" name="parent mass type mono"    cvRef="PSI-MS"/>
        <cvParam accession="MS:1001118" name="param: b ion" cvRef="PSI-MS"/>
        <cvParam accession="MS:1001149" name="param: b ion-NH3" cvRef="PSI-MS"/>
        <cvParam accession="MS:1001150" name="param: b ion-H2O" cvRef="PSI-MS"/>
        <cvParam accession="MS:1001262" name="param: y ion" cvRef="PSI-MS"/>
        <cvParam accession="MS:1001151" name="param: y ion-NH3" cvRef="PSI-MS"/>
        <cvParam accession="MS:1001152" name="param: y ion-H2O" cvRef="PSI-MS"/>
      </AdditionalSearchParams>
      <ModificationParams>
        <SearchModification fixedMod="true" >
          <ModParam massDelta="57.021464" residues="C">
            <cvParam accession="UNIMOD:4" name="Carbamidomethyl" cvRef="UNIMOD"/>
          </ModParam>
        </SearchModification>
        <SearchModification fixedMod="false" >
          <ModParam massDelta="15.994915" residues="M">
            <cvParam accession="UNIMOD:35" name="Oxidation" cvRef="UNIMOD"/>
          </ModParam>
        </SearchModification>
      </ModificationParams>
      <Enzymes>
        <Enzyme id="ENZ_0" CTermGain="OH" NTermGain="H" missedCleavages="1" semiSpecific="0">
          <SiteRegexp><![CDATA[(?<=[KR])(?!P)]]></SiteRegexp>
          <EnzymeName>
            <cvParam accession="MS:1001251" name="Trypsin" cvRef="PSI-MS" />
          </EnzymeName>
        </Enzyme>
      </Enzymes>
      <MassTable id="MT" msLevel="1 2">
        <Residue Code="A" Mass="71.037114"/>
        <Residue Code="C" Mass="103.009185"/>
        <Residue Code="D" Mass="115.026943"/>
        <Residue Code="E" Mass="129.042593"/>
        <Residue Code="F" Mass="147.068414"/>
        <Residue Code="G" Mass="57.021464"/>
        <Residue Code="H" Mass="137.058912"/>
        <Residue Code="I" Mass="113.084064"/>
        <Residue Code="K" Mass="128.094963"/>
        <Residue Code="L" Mass="113.084064"/>
        <Residue Code="M" Mass="131.040485"/>
        <Residue Code="N" Mass="114.042927"/>
        <Residue Code="P" Mass="97.052764"/>
        <Residue Code="Q" Mass="128.058578"/>
        <Residue Code="R" Mass="156.101111"/>
        <Residue Code="S" Mass="87.032028"/>
        <Residue Code="T" Mass="101.047679"/>
        <Residue Code="U" Mass="150.95363"/>
        <Residue Code="V" Mass="99.068414"/>
        <Residue Code="W" Mass="186.079313"/>
        <Residue Code="Y" Mass="163.063329"/>
        <AmbiguousResidue Code="B">
          <cvParam accession="MS:1001360" name="alternate single letter codes" cvRef="PSI-MS" value="D N"/>
        </AmbiguousResidue>
        <AmbiguousResidue Code="Z">
          <cvParam accession="MS:1001360" name="alternate single letter codes" cvRef="PSI-MS" value="E Q"/>
        </AmbiguousResidue>
        <AmbiguousResidue Code="X">
          <cvParam accession="MS:1001360" name="alternate single letter codes" cvRef="PSI-MS" value="A C D E F G H I K L M N O P Q R S T U V W Y"/>
        </AmbiguousResidue>
      </MassTable>
      <FragmentTolerance>
        <cvParam accession="MS:1001412" name="search tolerance plus value" value="0.1" cvRef="PSI-MS" unitAccession="UO:0000221" unitName="dalton" unitCvRef="UO" />
        <cvParam accession="MS:1001413" name="search tolerance minus value" value="0.1" cvRef="PSI-MS" unitAccession="UO:0000221" unitName="dalton" unitCvRef="UO" />
      </FragmentTolerance>
      <ParentTolerance>
        <cvParam accession="MS:1001412" name="search tolerance plus value" value="0.1" cvRef="PSI-MS" unitAccession="UO:0000221" unitName="dalton" unitCvRef="UO" />
        <cvParam accession="MS:1001413" name="search tolerance minus value" value="0.1" cvRef="PSI-MS" unitAccession="UO:0000221" unitName="dalton" unitCvRef="UO" />
      </ParentTolerance>
      <Threshold>
        <cvParam accession="MS:1001316" name="mascot:SigThreshold" cvRef="PSI-MS" value="0.05"/>
      </Threshold>
      <DatabaseFilters>
        <Filter>
          <FilterType>
            <cvParam accession="MS:1001020" name="DB filter taxonomy" cvRef="PSI-MS" />
          </FilterType>
        </Filter>
      </DatabaseFilters>
    </SpectrumIdentificationProtocol>
    <ProteinDetectionProtocol id="PDP_MascotParser_1"  AnalysisSoftware_ref="AS_mascot_parser">
      <AnalysisParams>
        <cvParam accession="MS:1001316" name="mascot:SigThreshold"                               cvRef="PSI-MS" value="0.05"/>
        <cvParam accession="MS:1001317" name="mascot:MaxProteinHits"                             cvRef="PSI-MS" value="Auto"/>
        <cvParam accession="MS:1001318" name="mascot:ProteinScoringMethod"                       cvRef="PSI-MS" value="MudPIT"/>
        <cvParam accession="MS:1001319" name="mascot:MinMSMSThreshold"                           cvRef="PSI-MS" value="0"/>
        <cvParam accession="MS:1001320" name="mascot:ShowHomologousProteinsWithSamePeptides"     cvRef="PSI-MS" value=""/>
        <cvParam accession="MS:1001321" name="mascot:ShowHomologousProteinsWithSubsetOfPeptides" cvRef="PSI-MS" value="0"/>
        <cvParam accession="MS:1001322" name="mascot:RequireBoldRed"                             cvRef="PSI-MS" value="0"/>
        <cvParam accession="MS:1001323" name="mascot:UseUnigeneClustering"                       cvRef="PSI-MS" value="false"/>
        <cvParam accession="MS:1001324" name="mascot:IncludeErrorTolerantMatches"                cvRef="PSI-MS" value="1"/>
        <cvParam accession="MS:1001325" name="mascot:ShowDecoyMatches"                           cvRef="PSI-MS" value="0"/>
      </AnalysisParams>
      <Threshold>
        <cvParam accession="MS:1001494" name="no threshold" cvRef="PSI-MS" />
      </Threshold>
    </ProteinDetectionProtocol>
  </AnalysisProtocolCollection>
  <DataCollection>
    <Inputs>
      <SourceFile location="file:///../data/20120402/F035762.dat" id="SF_1" >
        <fileFormat>
          <cvParam accession="MS:1001199" name="Mascot DAT file" cvRef="PSI-MS" />
        </fileFormat>
      </SourceFile>
      <SearchDatabase location="file:///C:/inetpub/mascot/sequence/ceratocystis/ceratocystis.fasta" id="SDB_ceratocystis_final" name="ceratocystis_final" numDatabaseSequences="7324" numResidues="3960310" releaseDate="ceratocystis.fasta" version="ceratocystis.fasta">
        <fileFormat>
          <cvParam accession="MS:1001348" name="FASTA format" cvRef="PSI-MS" />
        </fileFormat>
        <DatabaseName>
          <userParam name="ceratocystis.fasta" />
        </DatabaseName>
        <cvParam accession="MS:1001073" name="database type amino acid" cvRef="PSI-MS" />
      </SearchDatabase>
      <SpectraData location="file:///D:/Usuarios/Bruno Vaz/arquivos mgf cerato/D~~Usuarios~BrunoVaz~03dez Bruno Vaz_A1.raw.-1.mgf" id="SD_1">
        <fileFormat>
          <cvParam accession="MS:1001062" name="Mascot MGF file" cvRef="PSI-MS" />
        </fileFormat>
        <spectrumIDFormat>
          <cvParam accession="MS:1000774" name="multiple peak list nativeID format" cvRef="PSI-MS" />
        </spectrumIDFormat>
      </SpectraData>
    </Inputs>
    <AnalysisData>
      <SpectrumIdentificationList id="SIL_1" numSequencesSearched="7324">
        <FragmentationTable>
          <Measure id="m_mz">
            <cvParam cvRef="PSI-MS" accession="MS:1001225" name="product ion m/z"/>
          </Measure>
          <Measure id="m_intensity">
            <cvParam cvRef="PSI-MS" accession="MS:1001226" name="product ion intensity"/>
          </Measure>
          <Measure id="m_error">
            <cvParam cvRef="PSI-MS" accession="MS:1001227" name="product ion m/z error" unitAccession="MS:1000040" unitName="m/z" unitCvRef="PSI-MS"/>
          </Measure>
        </FragmentationTable>
        <SpectrumIdentificationResult id="SIR_4" spectrumID="index=88" SpectraData_ref="SD_1">
          <SpectrumIdentificationItem id="SII_4_1"  calculatedMassToCharge="363.1768545" chargeState="2" experimentalMassToCharge="363.18736" Peptide_ref="peptide_4_1" rank="1" passThreshold="true">
            <PeptideEvidence id="PE_4_1_Gene5480_0_260_266" start="260" end="266" pre="K" post="Q" missedCleavages="0" isDecoy="false" DBSequence_Ref="DBSeq_1_Gene5480" />
            <cvParam accession="MS:1001171" name="mascot:score" cvRef="PSI-MS" value="46.56" />
            <cvParam accession="MS:1001172" name="mascot:expectation value" cvRef="PSI-MS" value="0.000228528489867456" />
            <cvParam accession="MS:1001363" name="peptide unique to one protein" cvRef="PSI-MS" />
          </SpectrumIdentificationItem>
          <SpectrumIdentificationItem id="SII_4_2"  calculatedMassToCharge="363.1603445" chargeState="2" experimentalMassToCharge="363.18736" Peptide_ref="peptide_4_2" rank="2" passThreshold="true">
            <PeptideEvidence id="PE_4_2_Gene2987_0_2217_2223" start="2217" end="2223" pre="R" post="R" missedCleavages="0" isDecoy="false" DBSequence_Ref="DBSeq_1_Gene2987" />
            <cvParam accession="MS:1001171" name="mascot:score" cvRef="PSI-MS" value="31.65" />
            <cvParam accession="MS:1001172" name="mascot:expectation value" cvRef="PSI-MS" value="0.0070784855493628" />
            <cvParam accession="MS:1001363" name="peptide unique to one protein" cvRef="PSI-MS" />
          </SpectrumIdentificationItem>
          <SpectrumIdentificationItem id="SII_4_3"  calculatedMassToCharge="363.195043" chargeState="2" experimentalMassToCharge="363.18736" Peptide_ref="peptide_4_3" rank="3" passThreshold="false">
            <cvParam accession="MS:1001171" name="mascot:score" cvRef="PSI-MS" value="21.03" />
            <cvParam accession="MS:1001172" name="mascot:expectation value" cvRef="PSI-MS" value="0.0816470221735204" />
          </SpectrumIdentificationItem>
          <SpectrumIdentificationItem id="SII_4_4"  calculatedMassToCharge="363.188085" chargeState="2" experimentalMassToCharge="363.18736" Peptide_ref="peptide_4_4" rank="4" passThreshold="false">
            <cvParam accession="MS:1001171" name="mascot:score" cvRef="PSI-MS" value="17.29" />
            <cvParam accession="MS:1001172" name="mascot:expectation value" cvRef="PSI-MS" value="0.193170298001388" />
          </SpectrumIdentificationItem>
          <SpectrumIdentificationItem id="SII_4_5"  calculatedMassToCharge="363.2188545" chargeState="2" experimentalMassToCharge="363.18736" Peptide_ref="peptide_4_5" rank="5" passThreshold="false">
            <cvParam accession="MS:1001171" name="mascot:score" cvRef="PSI-MS" value="13.91" />
            <cvParam accession="MS:1001172" name="mascot:expectation value" cvRef="PSI-MS" value="0.420668845685995" />
          </SpectrumIdentificationItem>
          <SpectrumIdentificationItem id="SII_4_6"  calculatedMassToCharge="363.206281" chargeState="2" experimentalMassToCharge="363.18736" Peptide_ref="peptide_4_6" rank="6" passThreshold="false">
            <cvParam accession="MS:1001171" name="mascot:score" cvRef="PSI-MS" value="12.52" />
            <cvParam accession="MS:1001172" name="mascot:expectation value" cvRef="PSI-MS" value="0.579349117547439" />
          </SpectrumIdentificationItem>
          <SpectrumIdentificationItem id="SII_4_7"  calculatedMassToCharge="363.1824775" chargeState="2" experimentalMassToCharge="363.18736" Peptide_ref="peptide_4_7" rank="7" passThreshold="false">
            <cvParam accession="MS:1001171" name="mascot:score" cvRef="PSI-MS" value="11.00" />
            <cvParam accession="MS:1001172" name="mascot:expectation value" cvRef="PSI-MS" value="0.822129722939632" />
          </SpectrumIdentificationItem>
          <SpectrumIdentificationItem id="SII_4_8"  calculatedMassToCharge="363.188085" chargeState="2" experimentalMassToCharge="363.18736" Peptide_ref="peptide_4_8" rank="8" passThreshold="false">
            <cvParam accession="MS:1001171" name="mascot:score" cvRef="PSI-MS" value="10.27" />
            <cvParam accession="MS:1001172" name="mascot:expectation value" cvRef="PSI-MS" value="0.972613626434401" />
          </SpectrumIdentificationItem>
          <SpectrumIdentificationItem id="SII_4_9"  calculatedMassToCharge="363.1659675" chargeState="2" experimentalMassToCharge="363.18736" Peptide_ref="peptide_4_9" rank="9" passThreshold="false">
            <cvParam accession="MS:1001171" name="mascot:score" cvRef="PSI-MS" value="9.66" />
            <cvParam accession="MS:1001172" name="mascot:expectation value" cvRef="PSI-MS" value="1.11928413959337" />
          </SpectrumIdentificationItem>
          <SpectrumIdentificationItem id="SII_4_10"  calculatedMassToCharge="363.1642735" chargeState="2" experimentalMassToCharge="363.18736" Peptide_ref="peptide_4_10" rank="10" passThreshold="false">
            <cvParam accession="MS:1001171" name="mascot:score" cvRef="PSI-MS" value="9.00" />
            <cvParam accession="MS:1001172" name="mascot:expectation value" cvRef="PSI-MS" value="1.30298780120696" />
          </SpectrumIdentificationItem>
          <cvParam accession="MS:1001371" name="mascot:identity threshold"  cvRef="PSI-MS" value="23" />
          <cvParam accession="MS:1001030" name="number of peptide seqs compared to each spectrum"  cvRef="PSI-MS" value="207" />
          <cvParam accession="MS:1000797" name="peak list scans"  cvRef="PSI-MS" value="411" />
          <cvParam accession="MS:1001114" name="retention time(s)"  cvRef="PSI-MS" value="512.34999" unitAccession="UO:0000010" unitName="second" unitCvRef="UO" />
          <cvParam accession="MS:1000796" name="spectrum title"  cvRef="PSI-MS" value="89: Scan 411 (rt=512.35, f=3, i=22) [D:\Usuarios\BrunoVaz\03dez Bruno Vaz_A1.raw]" />
        </SpectrumIdentificationResult>
        <SpectrumIdentificationResult id="SIR_5" spectrumID="index=50" SpectraData_ref="SD_1">
          <SpectrumIdentificationItem id="SII_5_1"  calculatedMassToCharge="367.213773" chargeState="2" experimentalMassToCharge="367.21961" Peptide_ref="peptide_5_1" rank="1" passThreshold="true">
            <PeptideEvidence id="PE_5_1_Gene702_0_157_163" start="157" end="163" pre="K" post="A" missedCleavages="0" isDecoy="false" DBSequence_Ref="DBSeq_1_Gene702" />
            <cvParam accession="MS:1001171" name="mascot:score" cvRef="PSI-MS" value="32.48" />
            <cvParam accession="MS:1001172" name="mascot:expectation value" cvRef="PSI-MS" value="0.0155357668073383" />
            <cvParam accession="MS:1001363" name="peptide unique to one protein" cvRef="PSI-MS" />
          </SpectrumIdentificationItem>
          <SpectrumIdentificationItem id="SII_5_2"  calculatedMassToCharge="367.208158" chargeState="2" experimentalMassToCharge="367.21961" Peptide_ref="peptide_5_2" rank="2" passThreshold="true">
            <PeptideEvidence id="PE_5_2_Gene324_0_491_497" start="491" end="497" pre="R" post="I" missedCleavages="0" isDecoy="false" DBSequence_Ref="DBSeq_1_Gene324" />
            <cvParam accession="MS:1001171" name="mascot:score" cvRef="PSI-MS" value="32.40" />
            <cvParam accession="MS:1001172" name="mascot:expectation value" cvRef="PSI-MS" value="0.0158245982767718" />
            <cvParam accession="MS:1001363" name="peptide unique to one protein" cvRef="PSI-MS" />
          </SpectrumIdentificationItem>
          <SpectrumIdentificationItem id="SII_5_3"  calculatedMassToCharge="367.2048925" chargeState="2" experimentalMassToCharge="367.21961" Peptide_ref="peptide_5_3" rank="3" passThreshold="false">
            <cvParam accession="MS:1001171" name="mascot:score" cvRef="PSI-MS" value="14.16" />
            <cvParam accession="MS:1001172" name="mascot:expectation value" cvRef="PSI-MS" value="1.05519492510377" />
          </SpectrumIdentificationItem>
          <SpectrumIdentificationItem id="SII_5_4"  calculatedMassToCharge="367.239591" chargeState="2" experimentalMassToCharge="367.21961" Peptide_ref="peptide_5_4" rank="4" passThreshold="false">
            <cvParam accession="MS:1001171" name="mascot:score" cvRef="PSI-MS" value="10.50" />
            <cvParam accession="MS:1001172" name="mascot:expectation value" cvRef="PSI-MS" value="2.4509400798678" />
          </SpectrumIdentificationItem>
          <SpectrumIdentificationItem id="SII_5_5"  calculatedMassToCharge="367.2214025" chargeState="2" experimentalMassToCharge="367.21961" Peptide_ref="peptide_5_5" rank="5" passThreshold="false">
            <cvParam accession="MS:1001171" name="mascot:score" cvRef="PSI-MS" value="10.50" />
            <cvParam accession="MS:1001172" name="mascot:expectation value" cvRef="PSI-MS" value="2.4509400798678" />
          </SpectrumIdentificationItem>
          <SpectrumIdentificationItem id="SII_5_6"  calculatedMassToCharge="367.233976" chargeState="2" experimentalMassToCharge="367.21961" Peptide_ref="peptide_5_6" rank="6" passThreshold="false">
            <cvParam accession="MS:1001171" name="mascot:score" cvRef="PSI-MS" value="6.68" />
            <cvParam accession="MS:1001172" name="mascot:expectation value" cvRef="PSI-MS" value="5.90653380385897" />
          </SpectrumIdentificationItem>
          <SpectrumIdentificationItem id="SII_5_7"  calculatedMassToCharge="367.208158" chargeState="2" experimentalMassToCharge="367.21961" Peptide_ref="peptide_5_7" rank="7" passThreshold="false">
            <cvParam accession="MS:1001171" name="mascot:score" cvRef="PSI-MS" value="5.55" />
            <cvParam accession="MS:1001172" name="mascot:expectation value" cvRef="PSI-MS" value="7.66183321373186" />
          </SpectrumIdentificationItem>
          <SpectrumIdentificationItem id="SII_5_8"  calculatedMassToCharge="367.2081655" chargeState="2" experimentalMassToCharge="367.21961" Peptide_ref="peptide_5_8" rank="8" passThreshold="false">
            <cvParam accession="MS:1001171" name="mascot:score" cvRef="PSI-MS" value="4.14" />
            <cvParam accession="MS:1001172" name="mascot:expectation value" cvRef="PSI-MS" value="10.6006548358087" />
          </SpectrumIdentificationItem>
          <SpectrumIdentificationItem id="SII_5_9"  calculatedMassToCharge="367.1923195" chargeState="2" experimentalMassToCharge="367.21961" Peptide_ref="peptide_5_9" rank="9" passThreshold="false">
            <cvParam accession="MS:1001171" name="mascot:score" cvRef="PSI-MS" value="2.76" />
            <cvParam accession="MS:1001172" name="mascot:expectation value" cvRef="PSI-MS" value="14.5657447070206" />
          </SpectrumIdentificationItem>
          <SpectrumIdentificationItem id="SII_5_10"  calculatedMassToCharge="367.1773885" chargeState="2" experimentalMassToCharge="367.21961" Peptide_ref="peptide_5_10" rank="10" passThreshold="false">
            <cvParam accession="MS:1001171" name="mascot:score" cvRef="PSI-MS" value="2.44" />
            <cvParam accession="MS:1001172" name="mascot:expectation value" cvRef="PSI-MS" value="15.6795174877205" />
          </SpectrumIdentificationItem>
          <cvParam accession="MS:1001371" name="mascot:identity threshold"  cvRef="PSI-MS" value="27" />
          <cvParam accession="MS:1001030" name="number of peptide seqs compared to each spectrum"  cvRef="PSI-MS" value="550" />
          <cvParam accession="MS:1000797" name="peak list scans"  cvRef="PSI-MS" value="337" />
          <cvParam accession="MS:1001114" name="retention time(s)"  cvRef="PSI-MS" value="407.47101" unitAccession="UO:0000010" unitName="second" unitCvRef="UO" />
          <cvParam accession="MS:1000796" name="spectrum title"  cvRef="PSI-MS" value="51: Scan 337 (rt=407.471, f=3, i=11) [D:\Usuarios\BrunoVaz\03dez Bruno Vaz_A1.raw]" />
        </SpectrumIdentificationResult>
        <SpectrumIdentificationResult id="SIR_11" spectrumID="index=143" SpectraData_ref="SD_1">
          <SpectrumIdentificationItem id="SII_11_1"  calculatedMassToCharge="382.208486" chargeState="2" experimentalMassToCharge="382.21549" Peptide_ref="peptide_11_1" rank="1" passThreshold="false">
            <PeptideEvidence id="PE_11_1_Gene3468_0_191_197" start="191" end="197" pre="K" post="K" missedCleavages="0" isDecoy="false" DBSequence_Ref="DBSeq_1_Gene3468" />
            <cvParam accession="MS:1001171" name="mascot:score" cvRef="PSI-MS" value="16.87" />
            <cvParam accession="MS:1001172" name="mascot:expectation value" cvRef="PSI-MS" value="0.495469633632178" />
            <cvParam accession="MS:1001363" name="peptide unique to one protein" cvRef="PSI-MS" />
          </SpectrumIdentificationItem>
          <SpectrumIdentificationItem id="SII_11_2"  calculatedMassToCharge="382.2085015" chargeState="2" experimentalMassToCharge="382.21549" Peptide_ref="peptide_11_2" rank="2" passThreshold="false">
            <cvParam accession="MS:1001171" name="mascot:score" cvRef="PSI-MS" value="4.67" />
            <cvParam accession="MS:1001172" name="mascot:expectation value" cvRef="PSI-MS" value="8.22274917008848" />
          </SpectrumIdentificationItem>
          <SpectrumIdentificationItem id="SII_11_3"  calculatedMassToCharge="382.210172" chargeState="2" experimentalMassToCharge="382.21549" Peptide_ref="peptide_11_3" rank="3" passThreshold="false">
            <cvParam accession="MS:1001171" name="mascot:score" cvRef="PSI-MS" value="2.28" />
            <cvParam accession="MS:1001172" name="mascot:expectation value" cvRef="PSI-MS" value="14.2566353836289" />
          </SpectrumIdentificationItem>
          <cvParam accession="MS:1001371" name="mascot:identity threshold"  cvRef="PSI-MS" value="26" />
          <cvParam accession="MS:1001370" name="mascot:homology threshold"  cvRef="PSI-MS" value="18" />
          <cvParam accession="MS:1001030" name="number of peptide seqs compared to each spectrum"  cvRef="PSI-MS" value="482" />
          <cvParam accession="MS:1000797" name="peak list scans"  cvRef="PSI-MS" value="501" />
          <cvParam accession="MS:1001114" name="retention time(s)"  cvRef="PSI-MS" value="641.08498" unitAccession="UO:0000010" unitName="second" unitCvRef="UO" />
          <cvParam accession="MS:1000796" name="spectrum title"  cvRef="PSI-MS" value="144: Scan 501 (rt=641.085, f=2, i=63) [D:\Usuarios\BrunoVaz\03dez Bruno Vaz_A1.raw]" />
        </SpectrumIdentificationResult>
        <SpectrumIdentificationResult id="SIR_12" spectrumID="index=142" SpectraData_ref="SD_1">
          <SpectrumIdentificationItem id="SII_12_1"  calculatedMassToCharge="382.208486" chargeState="2" experimentalMassToCharge="382.21549" Peptide_ref="peptide_12_1" rank="1" passThreshold="false">
            <PeptideEvidence id="PE_12_1_Gene3468_0_191_197" start="191" end="197" pre="K" post="K" missedCleavages="0" isDecoy="false" DBSequence_Ref="DBSeq_1_Gene3468" />
            <cvParam accession="MS:1001171" name="mascot:score" cvRef="PSI-MS" value="22.14" />
            <cvParam accession="MS:1001172" name="mascot:expectation value" cvRef="PSI-MS" value="0.147237028002243" />
            <cvParam accession="MS:1001363" name="peptide unique to one protein" cvRef="PSI-MS" />
          </SpectrumIdentificationItem>
          <SpectrumIdentificationItem id="SII_12_2"  calculatedMassToCharge="382.22669" chargeState="2" experimentalMassToCharge="382.21549" Peptide_ref="peptide_12_2" rank="2" passThreshold="false">
            <cvParam accession="MS:1001171" name="mascot:score" cvRef="PSI-MS" value="13.17" />
            <cvParam accession="MS:1001172" name="mascot:expectation value" cvRef="PSI-MS" value="1.16149419227656" />
          </SpectrumIdentificationItem>
          <SpectrumIdentificationItem id="SII_12_3"  calculatedMassToCharge="382.191976" chargeState="2" experimentalMassToCharge="382.21549" Peptide_ref="peptide_12_3" rank="3" passThreshold="false">
            <cvParam accession="MS:1001171" name="mascot:score" cvRef="PSI-MS" value="10.18" />
            <cvParam accession="MS:1001172" name="mascot:expectation value" cvRef="PSI-MS" value="2.3121555219534" />
          </SpectrumIdentificationItem>
          <SpectrumIdentificationItem id="SII_12_4"  calculatedMassToCharge="382.2266745" chargeState="2" experimentalMassToCharge="382.21549" Peptide_ref="peptide_12_4" rank="4" passThreshold="false">
            <cvParam accession="MS:1001171" name="mascot:score" cvRef="PSI-MS" value="6.76" />
            <cvParam accession="MS:1001172" name="mascot:expectation value" cvRef="PSI-MS" value="5.08179384133923" />
          </SpectrumIdentificationItem>
          <SpectrumIdentificationItem id="SII_12_5"  calculatedMassToCharge="382.204557" chargeState="2" experimentalMassToCharge="382.21549" Peptide_ref="peptide_12_5" rank="5" passThreshold="false">
            <cvParam accession="MS:1001171" name="mascot:score" cvRef="PSI-MS" value="6.68" />
            <cvParam accession="MS:1001172" name="mascot:expectation value" cvRef="PSI-MS" value="5.17627144265459" />
          </SpectrumIdentificationItem>
          <SpectrumIdentificationItem id="SII_12_6"  calculatedMassToCharge="382.202871" chargeState="2" experimentalMassToCharge="382.21549" Peptide_ref="peptide_12_6" rank="6" passThreshold="false">
            <cvParam accession="MS:1001171" name="mascot:score" cvRef="PSI-MS" value="4.92" />
            <cvParam accession="MS:1001172" name="mascot:expectation value" cvRef="PSI-MS" value="7.76277578699308" />
          </SpectrumIdentificationItem>
          <SpectrumIdentificationItem id="SII_12_7"  calculatedMassToCharge="382.2227455" chargeState="2" experimentalMassToCharge="382.21549" Peptide_ref="peptide_12_7" rank="7" passThreshold="false">
            <cvParam accession="MS:1001171" name="mascot:score" cvRef="PSI-MS" value="4.73" />
            <cvParam accession="MS:1001172" name="mascot:expectation value" cvRef="PSI-MS" value="8.10992882194933" />
          </SpectrumIdentificationItem>
          <SpectrumIdentificationItem id="SII_12_8"  calculatedMassToCharge="382.210172" chargeState="2" experimentalMassToCharge="382.21549" Peptide_ref="peptide_12_8" rank="8" passThreshold="false">
            <cvParam accession="MS:1001171" name="mascot:score" cvRef="PSI-MS" value="3.99" />
            <cvParam accession="MS:1001172" name="mascot:expectation value" cvRef="PSI-MS" value="9.61650014692762" />
          </SpectrumIdentificationItem>
          <SpectrumIdentificationItem id="SII_12_9"  calculatedMassToCharge="382.191976" chargeState="2" experimentalMassToCharge="382.21549" Peptide_ref="peptide_12_9" rank="9" passThreshold="false">
            <cvParam accession="MS:1001171" name="mascot:score" cvRef="PSI-MS" value="3.90" />
            <cvParam accession="MS:1001172" name="mascot:expectation value" cvRef="PSI-MS" value="9.81786469507913" />
          </SpectrumIdentificationItem>
          <SpectrumIdentificationItem id="SII_12_10"  calculatedMassToCharge="382.1952415" chargeState="2" experimentalMassToCharge="382.21549" Peptide_ref="peptide_12_10" rank="10" passThreshold="false">
            <cvParam accession="MS:1001171" name="mascot:score" cvRef="PSI-MS" value="3.70" />
            <cvParam accession="MS:1001172" name="mascot:expectation value" cvRef="PSI-MS" value="10.2805664031184" />
          </SpectrumIdentificationItem>
          <cvParam accession="MS:1001371" name="mascot:identity threshold"  cvRef="PSI-MS" value="26" />
          <cvParam accession="MS:1001030" name="number of peptide seqs compared to each spectrum"  cvRef="PSI-MS" value="482" />
          <cvParam accession="MS:1000797" name="peak list scans"  cvRef="PSI-MS" value="500" />
          <cvParam accession="MS:1001114" name="retention time(s)"  cvRef="PSI-MS" value="639.95602" unitAccession="UO:0000010" unitName="second" unitCvRef="UO" />
          <cvParam accession="MS:1000796" name="spectrum title"  cvRef="PSI-MS" value="143: Scan 500 (rt=639.956, f=2, i=62) [D:\Usuarios\BrunoVaz\03dez Bruno Vaz_A1.raw]" />
        </SpectrumIdentificationResult>
        <SpectrumIdentificationResult id="SIR_13" spectrumID="index=43" SpectraData_ref="SD_1">
          <SpectrumIdentificationItem id="SII_13_1"  calculatedMassToCharge="391.2193885" chargeState="2" experimentalMassToCharge="391.22699" Peptide_ref="peptide_13_1" rank="1" passThreshold="true">
            <PeptideEvidence id="PE_13_1_Gene2966_0_450_456" start="450" end="456" pre="R" post="D" missedCleavages="0" isDecoy="false" DBSequence_Ref="DBSeq_1_Gene2966" />
            <cvParam accession="MS:1001171" name="mascot:score" cvRef="PSI-MS" value="27.97" />
            <cvParam accession="MS:1001172" name="mascot:expectation value" cvRef="PSI-MS" value="0.0248159207395312" />
            <cvParam accession="MS:1001363" name="peptide unique to one protein" cvRef="PSI-MS" />
          </SpectrumIdentificationItem>
          <SpectrumIdentificationItem id="SII_13_2"  calculatedMassToCharge="391.213781" chargeState="2" experimentalMassToCharge="391.22699" Peptide_ref="peptide_13_2" rank="2" passThreshold="false">
            <cvParam accession="MS:1001171" name="mascot:score" cvRef="PSI-MS" value="9.75" />
            <cvParam accession="MS:1001172" name="mascot:expectation value" cvRef="PSI-MS" value="1.64713954265068" />
          </SpectrumIdentificationItem>
          <SpectrumIdentificationItem id="SII_13_3"  calculatedMassToCharge="391.197263" chargeState="2" experimentalMassToCharge="391.22699" Peptide_ref="peptide_13_3" rank="3" passThreshold="false">
            <cvParam accession="MS:1001171" name="mascot:score" cvRef="PSI-MS" value="9.75" />
            <cvParam accession="MS:1001172" name="mascot:expectation value" cvRef="PSI-MS" value="1.64713954265068" />
          </SpectrumIdentificationItem>
          <SpectrumIdentificationItem id="SII_13_4"  calculatedMassToCharge="391.197263" chargeState="2" experimentalMassToCharge="391.22699" Peptide_ref="peptide_13_4" rank="4" passThreshold="false">
            <cvParam accession="MS:1001171" name="mascot:score" cvRef="PSI-MS" value="9.75" />
            <cvParam accession="MS:1001172" name="mascot:expectation value" cvRef="PSI-MS" value="1.64713954265068" />
          </SpectrumIdentificationItem>
          <SpectrumIdentificationItem id="SII_13_5"  calculatedMassToCharge="391.213781" chargeState="2" experimentalMassToCharge="391.22699" Peptide_ref="peptide_13_5" rank="5" passThreshold="false">
            <cvParam accession="MS:1001171" name="mascot:score" cvRef="PSI-MS" value="8.14" />
            <cvParam accession="MS:1001172" name="mascot:expectation value" cvRef="PSI-MS" value="2.3863294082529" />
          </SpectrumIdentificationItem>
          <SpectrumIdentificationItem id="SII_13_6"  calculatedMassToCharge="391.197263" chargeState="2" experimentalMassToCharge="391.22699" Peptide_ref="peptide_13_6" rank="6" passThreshold="false">
            <cvParam accession="MS:1001171" name="mascot:score" cvRef="PSI-MS" value="3.89" />
            <cvParam accession="MS:1001172" name="mascot:expectation value" cvRef="PSI-MS" value="6.34936645747337" />
          </SpectrumIdentificationItem>
          <SpectrumIdentificationItem id="SII_13_7"  calculatedMassToCharge="391.206571" chargeState="2" experimentalMassToCharge="391.22699" Peptide_ref="peptide_13_7" rank="7" passThreshold="false">
            <cvParam accession="MS:1001171" name="mascot:score" cvRef="PSI-MS" value="3.03" />
            <cvParam accession="MS:1001172" name="mascot:expectation value" cvRef="PSI-MS" value="7.73981167142246" />
          </SpectrumIdentificationItem>
          <SpectrumIdentificationItem id="SII_13_8"  calculatedMassToCharge="391.2319615" chargeState="2" experimentalMassToCharge="391.22699" Peptide_ref="peptide_13_8" rank="8" passThreshold="false">
            <PeptideEvidence id="PE_13_8_Gene2987_0_1532_1537" start="1532" end="1537" pre="K" post="E" missedCleavages="1" isDecoy="false" DBSequence_Ref="DBSeq_1_Gene2987" />
            <cvParam accession="MS:1001171" name="mascot:score" cvRef="PSI-MS" value="2.26" />
            <cvParam accession="MS:1001172" name="mascot:expectation value" cvRef="PSI-MS" value="9.24124306647215" />
            <cvParam accession="MS:1001363" name="peptide unique to one protein" cvRef="PSI-MS" />
          </SpectrumIdentificationItem>
          <cvParam accession="MS:1001371" name="mascot:identity threshold"  cvRef="PSI-MS" value="24" />
          <cvParam accession="MS:1001370" name="mascot:homology threshold"  cvRef="PSI-MS" value="24" />
          <cvParam accession="MS:1001030" name="number of peptide seqs compared to each spectrum"  cvRef="PSI-MS" value="311" />
          <cvParam accession="MS:1000797" name="peak list scans"  cvRef="PSI-MS" value="323" />
          <cvParam accession="MS:1001114" name="retention time(s)"  cvRef="PSI-MS" value="388.33099" unitAccession="UO:0000010" unitName="second" unitCvRef="UO" />
          <cvParam accession="MS:1000796" name="spectrum title"  cvRef="PSI-MS" value="44: Scan 323 (rt=388.331, f=2, i=24) [D:\Usuarios\BrunoVaz\03dez Bruno Vaz_A1.raw]" />
        </SpectrumIdentificationResult>
        <SpectrumIdentificationResult id="SIR_14" spectrumID="index=44" SpectraData_ref="SD_1">
          <SpectrumIdentificationItem id="SII_14_1"  calculatedMassToCharge="391.2193885" chargeState="2" experimentalMassToCharge="391.22699" Peptide_ref="peptide_14_1" rank="1" passThreshold="true">
            <PeptideEvidence id="PE_14_1_Gene2966_0_450_456" start="450" end="456" pre="R" post="D" missedCleavages="0" isDecoy="false" DBSequence_Ref="DBSeq_1_Gene2966" />
            <cvParam accession="MS:1001171" name="mascot:score" cvRef="PSI-MS" value="31.76" />
            <cvParam accession="MS:1001172" name="mascot:expectation value" cvRef="PSI-MS" value="0.0103688452612718" />
            <cvParam accession="MS:1001363" name="peptide unique to one protein" cvRef="PSI-MS" />
          </SpectrumIdentificationItem>
          <SpectrumIdentificationItem id="SII_14_2"  calculatedMassToCharge="391.2048925" chargeState="2" experimentalMassToCharge="391.22699" Peptide_ref="peptide_14_2" rank="2" passThreshold="false">
            <cvParam accession="MS:1001171" name="mascot:score" cvRef="PSI-MS" value="7.17" />
            <cvParam accession="MS:1001172" name="mascot:expectation value" cvRef="PSI-MS" value="2.9835298917423" />
          </SpectrumIdentificationItem>
          <SpectrumIdentificationItem id="SII_14_3"  calculatedMassToCharge="391.223081" chargeState="2" experimentalMassToCharge="391.22699" Peptide_ref="peptide_14_3" rank="3" passThreshold="false">
            <cvParam accession="MS:1001171" name="mascot:score" cvRef="PSI-MS" value="5.50" />
            <cvParam accession="MS:1001172" name="mascot:expectation value" cvRef="PSI-MS" value="4.38258545811623" />
          </SpectrumIdentificationItem>
          <SpectrumIdentificationItem id="SII_14_4"  calculatedMassToCharge="391.206571" chargeState="2" experimentalMassToCharge="391.22699" Peptide_ref="peptide_14_4" rank="4" passThreshold="false">
            <cvParam accession="MS:1001171" name="mascot:score" cvRef="PSI-MS" value="5.50" />
            <cvParam accession="MS:1001172" name="mascot:expectation value" cvRef="PSI-MS" value="4.38258545811623" />
          </SpectrumIdentificationItem>
          <SpectrumIdentificationItem id="SII_14_5"  calculatedMassToCharge="391.213781" chargeState="2" experimentalMassToCharge="391.22699" Peptide_ref="peptide_14_5" rank="5" passThreshold="false">
            <cvParam accession="MS:1001171" name="mascot:score" cvRef="PSI-MS" value="4.14" />
            <cvParam accession="MS:1001172" name="mascot:expectation value" cvRef="PSI-MS" value="5.99418846170275" />
          </SpectrumIdentificationItem>
          <SpectrumIdentificationItem id="SII_14_6"  calculatedMassToCharge="391.197263" chargeState="2" experimentalMassToCharge="391.22699" Peptide_ref="peptide_14_6" rank="6" passThreshold="false">
            <cvParam accession="MS:1001171" name="mascot:score" cvRef="PSI-MS" value="4.14" />
            <cvParam accession="MS:1001172" name="mascot:expectation value" cvRef="PSI-MS" value="5.99418846170275" />
          </SpectrumIdentificationItem>
          <SpectrumIdentificationItem id="SII_14_7"  calculatedMassToCharge="391.197263" chargeState="2" experimentalMassToCharge="391.22699" Peptide_ref="peptide_14_7" rank="7" passThreshold="false">
            <cvParam accession="MS:1001171" name="mascot:score" cvRef="PSI-MS" value="4.14" />
            <cvParam accession="MS:1001172" name="mascot:expectation value" cvRef="PSI-MS" value="5.99418846170275" />
          </SpectrumIdentificationItem>
          <SpectrumIdentificationItem id="SII_14_8"  calculatedMassToCharge="391.2193885" chargeState="2" experimentalMassToCharge="391.22699" Peptide_ref="peptide_14_8" rank="8" passThreshold="false">
            <cvParam accession="MS:1001171" name="mascot:score" cvRef="PSI-MS" value="1.51" />
            <cvParam accession="MS:1001172" name="mascot:expectation value" cvRef="PSI-MS" value="10.9832379687891" />
          </SpectrumIdentificationItem>
          <cvParam accession="MS:1001371" name="mascot:identity threshold"  cvRef="PSI-MS" value="24" />
          <cvParam accession="MS:1001370" name="mascot:homology threshold"  cvRef="PSI-MS" value="22" />
          <cvParam accession="MS:1001030" name="number of peptide seqs compared to each spectrum"  cvRef="PSI-MS" value="311" />
          <cvParam accession="MS:1000797" name="peak list scans"  cvRef="PSI-MS" value="324" />
          <cvParam accession="MS:1001114" name="retention time(s)"  cvRef="PSI-MS" value="389.45901" unitAccession="UO:0000010" unitName="second" unitCvRef="UO" />
          <cvParam accession="MS:1000796" name="spectrum title"  cvRef="PSI-MS" value="45: Scan 324 (rt=389.459, f=2, i=25) [D:\Usuarios\BrunoVaz\03dez Bruno Vaz_A1.raw]" />
        </SpectrumIdentificationResult>
        <SpectrumIdentificationResult id="SIR_15" spectrumID="index=190" SpectraData_ref="SD_1">
          <SpectrumIdentificationItem id="SII_15_1"  calculatedMassToCharge="392.7156195" chargeState="2" experimentalMassToCharge="392.72266" Peptide_ref="peptide_15_1" rank="1" passThreshold="true">
            <PeptideEvidence id="PE_15_1_Gene3468_0_185_190" start="185" end="190" pre="K" post="V" missedCleavages="0" isDecoy="false" DBSequence_Ref="DBSeq_1_Gene3468" />
            <cvParam accession="MS:1001171" name="mascot:score" cvRef="PSI-MS" value="29.47" />
            <cvParam accession="MS:1001172" name="mascot:expectation value" cvRef="PSI-MS" value="0.0155911836224846" />
            <cvParam accession="MS:1001363" name="peptide unique to one protein" cvRef="PSI-MS" />
          </SpectrumIdentificationItem>
          <SpectrumIdentificationItem id="SII_15_2"  calculatedMassToCharge="392.721227" chargeState="2" experimentalMassToCharge="392.72266" Peptide_ref="peptide_15_2" rank="2" passThreshold="false">
            <cvParam accession="MS:1001171" name="mascot:score" cvRef="PSI-MS" value="6.20" />
            <cvParam accession="MS:1001172" name="mascot:expectation value" cvRef="PSI-MS" value="3.3103894282469" />
          </SpectrumIdentificationItem>
          <SpectrumIdentificationItem id="SII_15_3"  calculatedMassToCharge="392.6739555" chargeState="2" experimentalMassToCharge="392.72266" Peptide_ref="peptide_15_3" rank="3" passThreshold="false">
            <cvParam accession="MS:1001171" name="mascot:score" cvRef="PSI-MS" value="3.75" />
            <cvParam accession="MS:1001172" name="mascot:expectation value" cvRef="PSI-MS" value="5.81941174731443" />
          </SpectrumIdentificationItem>
          <cvParam accession="MS:1001371" name="mascot:identity threshold"  cvRef="PSI-MS" value="24" />
          <cvParam accession="MS:1001370" name="mascot:homology threshold"  cvRef="PSI-MS" value="20" />
          <cvParam accession="MS:1001030" name="number of peptide seqs compared to each spectrum"  cvRef="PSI-MS" value="276" />
          <cvParam accession="MS:1000797" name="peak list scans"  cvRef="PSI-MS" value="574" />
          <cvParam accession="MS:1001114" name="retention time(s)"  cvRef="PSI-MS" value="746.02701" unitAccession="UO:0000010" unitName="second" unitCvRef="UO" />
          <cvParam accession="MS:1000796" name="spectrum title"  cvRef="PSI-MS" value="191: Scan 574 (rt=746.027, f=4, i=83) [D:\Usuarios\BrunoVaz\03dez Bruno Vaz_A1.raw]" />
        </SpectrumIdentificationResult>
        <SpectrumIdentificationResult id="SIR_16" spectrumID="index=191" SpectraData_ref="SD_1">
          <SpectrumIdentificationItem id="SII_16_1"  calculatedMassToCharge="392.7156195" chargeState="2" experimentalMassToCharge="392.72266" Peptide_ref="peptide_16_1" rank="1" passThreshold="true">
            <PeptideEvidence id="PE_16_1_Gene3468_0_185_190" start="185" end="190" pre="K" post="V" missedCleavages="0" isDecoy="false" DBSequence_Ref="DBSeq_1_Gene3468" />
            <cvParam accession="MS:1001171" name="mascot:score" cvRef="PSI-MS" value="29.71" />
            <cvParam accession="MS:1001172" name="mascot:expectation value" cvRef="PSI-MS" value="0.0147529573332727" />
            <cvParam accession="MS:1001363" name="peptide unique to one protein" cvRef="PSI-MS" />
          </SpectrumIdentificationItem>
          <SpectrumIdentificationItem id="SII_16_2"  calculatedMassToCharge="392.721227" chargeState="2" experimentalMassToCharge="392.72266" Peptide_ref="peptide_16_2" rank="2" passThreshold="false">
            <cvParam accession="MS:1001171" name="mascot:score" cvRef="PSI-MS" value="4.40" />
            <cvParam accession="MS:1001172" name="mascot:expectation value" cvRef="PSI-MS" value="5.0104771558274" />
          </SpectrumIdentificationItem>
          <SpectrumIdentificationItem id="SII_16_3"  calculatedMassToCharge="392.6739555" chargeState="2" experimentalMassToCharge="392.72266" Peptide_ref="peptide_16_3" rank="3" passThreshold="false">
            <cvParam accession="MS:1001171" name="mascot:score" cvRef="PSI-MS" value="2.49" />
            <cvParam accession="MS:1001172" name="mascot:expectation value" cvRef="PSI-MS" value="7.77819965039818" />
          </SpectrumIdentificationItem>
          <cvParam accession="MS:1001371" name="mascot:identity threshold"  cvRef="PSI-MS" value="24" />
          <cvParam accession="MS:1001370" name="mascot:homology threshold"  cvRef="PSI-MS" value="19" />
          <cvParam accession="MS:1001030" name="number of peptide seqs compared to each spectrum"  cvRef="PSI-MS" value="276" />
          <cvParam accession="MS:1000797" name="peak list scans"  cvRef="PSI-MS" value="575" />
          <cvParam accession="MS:1001114" name="retention time(s)"  cvRef="PSI-MS" value="747.155" unitAccession="UO:0000010" unitName="second" unitCvRef="UO" />
          <cvParam accession="MS:1000796" name="spectrum title"  cvRef="PSI-MS" value="192: Scan 575 (rt=747.155, f=4, i=84) [D:\Usuarios\BrunoVaz\03dez Bruno Vaz_A1.raw]" />
        </SpectrumIdentificationResult>
        <SpectrumIdentificationResult id="SIR_19" spectrumID="index=180" SpectraData_ref="SD_1">
          <SpectrumIdentificationItem id="SII_19_1"  calculatedMassToCharge="395.226888" chargeState="2" experimentalMassToCharge="395.24245" Peptide_ref="peptide_19_1" rank="1" passThreshold="false">
            <cvParam accession="MS:1001171" name="mascot:score" cvRef="PSI-MS" value="18.41" />
            <cvParam accession="MS:1001172" name="mascot:expectation value" cvRef="PSI-MS" value="0.35259720344783" />
          </SpectrumIdentificationItem>
          <SpectrumIdentificationItem id="SII_19_2"  calculatedMassToCharge="395.2394535" chargeState="2" experimentalMassToCharge="395.24245" Peptide_ref="peptide_19_2" rank="2" passThreshold="false">
            <cvParam accession="MS:1001171" name="mascot:score" cvRef="PSI-MS" value="15.00" />
            <cvParam accession="MS:1001172" name="mascot:expectation value" cvRef="PSI-MS" value="0.773176887911169" />
          </SpectrumIdentificationItem>
          <SpectrumIdentificationItem id="SII_19_3"  calculatedMassToCharge="395.203054" chargeState="2" experimentalMassToCharge="395.24245" Peptide_ref="peptide_19_3" rank="3" passThreshold="false">
            <cvParam accession="MS:1001171" name="mascot:score" cvRef="PSI-MS" value="14.43" />
            <cvParam accession="MS:1001172" name="mascot:expectation value" cvRef="PSI-MS" value="0.881614782187916" />
          </SpectrumIdentificationItem>
          <SpectrumIdentificationItem id="SII_19_4"  calculatedMassToCharge="395.228887" chargeState="2" experimentalMassToCharge="395.24245" Peptide_ref="peptide_19_4" rank="4" passThreshold="false">
            <PeptideEvidence id="PE_19_4_Gene3833_0_872_877" start="872" end="877" pre="K" post="I" missedCleavages="0" isDecoy="false" DBSequence_Ref="DBSeq_1_Gene3833" />
            <cvParam accession="MS:1001171" name="mascot:score" cvRef="PSI-MS" value="13.37" />
            <cvParam accession="MS:1001172" name="mascot:expectation value" cvRef="PSI-MS" value="1.12532732240642" />
            <cvParam accession="MS:1001363" name="peptide unique to one protein" cvRef="PSI-MS" />
          </SpectrumIdentificationItem>
          <SpectrumIdentificationItem id="SII_19_5"  calculatedMassToCharge="395.22125" chargeState="2" experimentalMassToCharge="395.24245" Peptide_ref="peptide_19_5" rank="5" passThreshold="false">
            <PeptideEvidence id="PE_19_5_Gene4913_0_392_398" start="392" end="398" pre="K" post="H" missedCleavages="0" isDecoy="false" DBSequence_Ref="DBSeq_1_Gene4913" />
            <cvParam accession="MS:1001171" name="mascot:score" cvRef="PSI-MS" value="12.38" />
            <cvParam accession="MS:1001172" name="mascot:expectation value" cvRef="PSI-MS" value="1.41344483590698" />
            <cvParam accession="MS:1001363" name="peptide unique to one protein" cvRef="PSI-MS" />
          </SpectrumIdentificationItem>
          <SpectrumIdentificationItem id="SII_19_6"  calculatedMassToCharge="395.241811" chargeState="2" experimentalMassToCharge="395.24245" Peptide_ref="peptide_19_6" rank="6" passThreshold="false">
            <cvParam accession="MS:1001171" name="mascot:score" cvRef="PSI-MS" value="10.95" />
            <cvParam accession="MS:1001172" name="mascot:expectation value" cvRef="PSI-MS" value="1.96462136874384" />
          </SpectrumIdentificationItem>
          <SpectrumIdentificationItem id="SII_19_7"  calculatedMassToCharge="395.2086845" chargeState="2" experimentalMassToCharge="395.24245" Peptide_ref="peptide_19_7" rank="7" passThreshold="false">
            <cvParam accession="MS:1001171" name="mascot:score" cvRef="PSI-MS" value="8.10" />
            <cvParam accession="MS:1001172" name="mascot:expectation value" cvRef="PSI-MS" value="3.78685663324102" />
          </SpectrumIdentificationItem>
          <SpectrumIdentificationItem id="SII_19_8"  calculatedMassToCharge="395.2305805" chargeState="2" experimentalMassToCharge="395.24245" Peptide_ref="peptide_19_8" rank="8" passThreshold="false">
            <cvParam accession="MS:1001171" name="mascot:score" cvRef="PSI-MS" value="8.02" />
            <cvParam accession="MS:1001172" name="mascot:expectation value" cvRef="PSI-MS" value="3.85725955441491" />
          </SpectrumIdentificationItem>
          <SpectrumIdentificationItem id="SII_19_9"  calculatedMassToCharge="395.226873" chargeState="2" experimentalMassToCharge="395.24245" Peptide_ref="peptide_19_9" rank="9" passThreshold="false">
            <cvParam accession="MS:1001171" name="mascot:score" cvRef="PSI-MS" value="8.01" />
            <cvParam accession="MS:1001172" name="mascot:expectation value" cvRef="PSI-MS" value="3.86615145601609" />
          </SpectrumIdentificationItem>
          <SpectrumIdentificationItem id="SII_19_10"  calculatedMassToCharge="395.230573" chargeState="2" experimentalMassToCharge="395.24245" Peptide_ref="peptide_19_10" rank="10" passThreshold="false">
            <cvParam accession="MS:1001171" name="mascot:score" cvRef="PSI-MS" value="7.09" />
            <cvParam accession="MS:1001172" name="mascot:expectation value" cvRef="PSI-MS" value="4.77835996937084" />
          </SpectrumIdentificationItem>
          <cvParam accession="MS:1001371" name="mascot:identity threshold"  cvRef="PSI-MS" value="26" />
          <cvParam accession="MS:1001030" name="number of peptide seqs compared to each spectrum"  cvRef="PSI-MS" value="489" />
          <cvParam accession="MS:1000797" name="peak list scans"  cvRef="PSI-MS" value="560" />
          <cvParam accession="MS:1001114" name="retention time(s)"  cvRef="PSI-MS" value="725.69098" unitAccession="UO:0000010" unitName="second" unitCvRef="UO" />
          <cvParam accession="MS:1000796" name="spectrum title"  cvRef="PSI-MS" value="181: Scan 560 (rt=725.691, f=2, i=74) [D:\Usuarios\BrunoVaz\03dez Bruno Vaz_A1.raw]" />
        </SpectrumIdentificationResult>
        <SpectrumIdentificationResult id="SIR_20" spectrumID="index=120" SpectraData_ref="SD_1">
          <SpectrumIdentificationItem id="SII_20_1"  calculatedMassToCharge="408.7323205" chargeState="2" experimentalMassToCharge="408.73924" Peptide_ref="peptide_20_1" rank="1" passThreshold="true">
            <PeptideEvidence id="PE_20_1_Gene1572_0_202_208" start="202" end="208" pre="R" post="S" missedCleavages="0" isDecoy="false" DBSequence_Ref="DBSeq_1_Gene1572" />
            <cvParam accession="MS:1001171" name="mascot:score" cvRef="PSI-MS" value="29.12" />
            <cvParam accession="MS:1001172" name="mascot:expectation value" cvRef="PSI-MS" value="0.0337994070997154" />
            <cvParam accession="MS:1001363" name="peptide unique to one protein" cvRef="PSI-MS" />
          </SpectrumIdentificationItem>
          <SpectrumIdentificationItem id="SII_20_2"  calculatedMassToCharge="408.714124" chargeState="2" experimentalMassToCharge="408.73924" Peptide_ref="peptide_20_2" rank="2" passThreshold="false">
            <cvParam accession="MS:1001171" name="mascot:score" cvRef="PSI-MS" value="24.75" />
            <cvParam accession="MS:1001172" name="mascot:expectation value" cvRef="PSI-MS" value="0.0924504612075605" />
          </SpectrumIdentificationItem>
          <SpectrumIdentificationItem id="SII_20_3"  calculatedMassToCharge="408.7505085" chargeState="2" experimentalMassToCharge="408.73924" Peptide_ref="peptide_20_3" rank="3" passThreshold="false">
            <cvParam accession="MS:1001171" name="mascot:score" cvRef="PSI-MS" value="14.96" />
            <cvParam accession="MS:1001172" name="mascot:expectation value" cvRef="PSI-MS" value="0.88086444800781" />
          </SpectrumIdentificationItem>
          <SpectrumIdentificationItem id="SII_20_4"  calculatedMassToCharge="408.719747" chargeState="2" experimentalMassToCharge="408.73924" Peptide_ref="peptide_20_4" rank="4" passThreshold="false">
            <cvParam accession="MS:1001171" name="mascot:score" cvRef="PSI-MS" value="7.39" />
            <cvParam accession="MS:1001172" name="mascot:expectation value" cvRef="PSI-MS" value="5.0339521384022" />
          </SpectrumIdentificationItem>
          <SpectrumIdentificationItem id="SII_20_5"  calculatedMassToCharge="408.7630895" chargeState="2" experimentalMassToCharge="408.73924" Peptide_ref="peptide_20_5" rank="5" passThreshold="false">
            <cvParam accession="MS:1001171" name="mascot:score" cvRef="PSI-MS" value="6.47" />
            <cvParam accession="MS:1001172" name="mascot:expectation value" cvRef="PSI-MS" value="6.22170022554071" />
          </SpectrumIdentificationItem>
          <SpectrumIdentificationItem id="SII_20_6"  calculatedMassToCharge="408.719747" chargeState="2" experimentalMassToCharge="408.73924" Peptide_ref="peptide_20_6" rank="6" passThreshold="false">
            <cvParam accession="MS:1001171" name="mascot:score" cvRef="PSI-MS" value="6.15" />
            <cvParam accession="MS:1001172" name="mascot:expectation value" cvRef="PSI-MS" value="6.69744386242747" />
          </SpectrumIdentificationItem>
          <SpectrumIdentificationItem id="SII_20_7"  calculatedMassToCharge="408.7505085" chargeState="2" experimentalMassToCharge="408.73924" Peptide_ref="peptide_20_7" rank="7" passThreshold="false">
            <cvParam accession="MS:1001171" name="mascot:score" cvRef="PSI-MS" value="6.15" />
            <cvParam accession="MS:1001172" name="mascot:expectation value" cvRef="PSI-MS" value="6.69744386242747" />
          </SpectrumIdentificationItem>
          <SpectrumIdentificationItem id="SII_20_8"  calculatedMassToCharge="408.7323125" chargeState="2" experimentalMassToCharge="408.73924" Peptide_ref="peptide_20_8" rank="8" passThreshold="false">
            <cvParam accession="MS:1001171" name="mascot:score" cvRef="PSI-MS" value="5.89" />
            <cvParam accession="MS:1001172" name="mascot:expectation value" cvRef="PSI-MS" value="7.11064639332711" />
          </SpectrumIdentificationItem>
          <SpectrumIdentificationItem id="SII_20_9"  calculatedMassToCharge="408.726705" chargeState="2" experimentalMassToCharge="408.73924" Peptide_ref="peptide_20_9" rank="9" passThreshold="false">
            <cvParam accession="MS:1001171" name="mascot:score" cvRef="PSI-MS" value="5.89" />
            <cvParam accession="MS:1001172" name="mascot:expectation value" cvRef="PSI-MS" value="7.11064639332711" />
          </SpectrumIdentificationItem>
          <SpectrumIdentificationItem id="SII_20_10"  calculatedMassToCharge="408.750524" chargeState="2" experimentalMassToCharge="408.73924" Peptide_ref="peptide_20_10" rank="10" passThreshold="false">
            <cvParam accession="MS:1001171" name="mascot:score" cvRef="PSI-MS" value="5.36" />
            <cvParam accession="MS:1001172" name="mascot:expectation value" cvRef="PSI-MS" value="8.03357924586383" />
          </SpectrumIdentificationItem>
          <cvParam accession="MS:1001371" name="mascot:identity threshold"  cvRef="PSI-MS" value="27" />
          <cvParam accession="MS:1001030" name="number of peptide seqs compared to each spectrum"  cvRef="PSI-MS" value="552" />
          <cvParam accession="MS:1000797" name="peak list scans"  cvRef="PSI-MS" value="466" />
          <cvParam accession="MS:1001114" name="retention time(s)"  cvRef="PSI-MS" value="591.02898" unitAccession="UO:0000010" unitName="second" unitCvRef="UO" />
          <cvParam accession="MS:1000796" name="spectrum title"  cvRef="PSI-MS" value="121: Scan 466 (rt=591.029, f=2, i=57) [D:\Usuarios\BrunoVaz\03dez Bruno Vaz_A1.raw]" />
        </SpectrumIdentificationResult>
        <SpectrumIdentificationResult id="SIR_21" spectrumID="index=18" SpectraData_ref="SD_1">
          <SpectrumIdentificationItem id="SII_21_1"  calculatedMassToCharge="409.6948905" chargeState="2" experimentalMassToCharge="409.70912" Peptide_ref="peptide_21_1" rank="1" passThreshold="false">
            <PeptideEvidence id="PE_21_1_Gene170_0_2_8" start="2" end="8" pre="M" post="N" missedCleavages="0" isDecoy="false" DBSequence_Ref="DBSeq_1_Gene170" />
            <cvParam accession="MS:1001171" name="mascot:score" cvRef="PSI-MS" value="21.22" />
            <cvParam accession="MS:1001172" name="mascot:expectation value" cvRef="PSI-MS" value="0.196323979193013" />
            <cvParam accession="MS:1001363" name="peptide unique to one protein" cvRef="PSI-MS" />
          </SpectrumIdentificationItem>
          <SpectrumIdentificationItem id="SII_21_2"  calculatedMassToCharge="409.721967" chargeState="2" experimentalMassToCharge="409.70912" Peptide_ref="peptide_21_2" rank="2" passThreshold="false">
            <cvParam accession="MS:1001171" name="mascot:score" cvRef="PSI-MS" value="6.16" />
            <cvParam accession="MS:1001172" name="mascot:expectation value" cvRef="PSI-MS" value="6.29467552151406" />
          </SpectrumIdentificationItem>
          <SpectrumIdentificationItem id="SII_21_3"  calculatedMassToCharge="409.721967" chargeState="2" experimentalMassToCharge="409.70912" Peptide_ref="peptide_21_3" rank="3" passThreshold="false">
            <cvParam accession="MS:1001171" name="mascot:score" cvRef="PSI-MS" value="6.16" />
            <cvParam accession="MS:1001172" name="mascot:expectation value" cvRef="PSI-MS" value="6.29467552151406" />
          </SpectrumIdentificationItem>
[truncated: 1,392,942 more chars]
